# Supplementary material for: Eltrombopag directly inhibits BAX and prevents cell death
Source: Nat Commun. 2021 Feb 18;12:1134. doi: 10.1038/s41467-021-21224-1 (PMC7892824; doi:10.1038/s41467-021-21224-1)
Supplement: Supplementary file 4 — Source Data [file 41467_2021_21224_MOESM4_ESM.zip]

Archive with 41 entries (40 files):
- Fig3.xlsx
- __MACOSX/
- __MACOSX/._Fig3.xlsx
- Fig2.xlsx
- __MACOSX/._Fig2.xlsx
- SuppFig1.xlsx
- __MACOSX/._SuppFig1.xlsx
- SuppFig11.xlsx
- __MACOSX/._SuppFig11.xlsx
- SuppFig6.xlsx
- __MACOSX/._SuppFig6.xlsx
- Fig5.xlsx
- __MACOSX/._Fig5.xlsx
- Fig4.xlsx
- __MACOSX/._Fig4.xlsx
- SuppFig7.xlsx
- __MACOSX/._SuppFig7.xlsx
- SuppFig10.xlsx
- __MACOSX/._SuppFig10.xlsx
- SuppFig8.xlsx
- __MACOSX/._SuppFig8.xlsx
- SuppFig4.xlsx
- __MACOSX/._SuppFig4.xlsx
- SuppFig13.xlsx
- __MACOSX/._SuppFig13.xlsx
- SuppFig12.xlsx
- __MACOSX/._SuppFig12.xlsx
- SuppFig5.xlsx
- __MACOSX/._SuppFig5.xlsx
- Fig6.xlsx
- __MACOSX/._Fig6.xlsx
- SuppFig9.xlsx
- __MACOSX/._SuppFig9.xlsx
- Fig1.xlsx
- __MACOSX/._Fig1.xlsx
- SuppFig2.xlsx
- __MACOSX/._SuppFig2.xlsx
- SuppFig14.xlsx
- __MACOSX/._SuppFig14.xlsx
- SuppFig3.xlsx
- __MACOSX/._SuppFig3.xlsx
