# Supplementary material for: Eltrombopag directly inhibits BAX and prevents cell death
Source: Nat Commun. 2021 Feb 18;12:1134. doi: 10.1038/s41467-021-21224-1 (PMC7892824; doi:10.1038/s41467-021-21224-1)
Supplement: Supplementary file 4 — Source Data [file 41467_2021_21224_MOESM4_ESM.zip › Fig3.xlsx]

## Sheet: 3a
	0 - 0.0125 p.p.m.			>0.125 p.p.m			>0.0172 p.p.m
	Residue	C.S.P.		Residue	C.S.P.		Residue	C.S.P.
	18	0.0120263		105	0.017152		20	0.0451967
	186	0.0117563		142	0.0169685		17	0.0389453
	70	0.0116673		68	0.0166526		171	0.0380878
	89	0.0109398		41	0.0160639		21	0.0345369
	100	0.0109268		160	0.0159429		15	0.0341477
	58	0.0105127		7	0.0157217		191	0.0339522
	72	0.0104231		135	0.0155725		176	0.0307665
	109	0.0103425		141	0.015161		156	0.030385
	92	0.010299		146	0.0148894		129	0.0298054
	132	0.0102753		187	0.0145071		37	0.0291118
	107	0.00880353		144	0.0142367		145	0.0289839
	62	0.00830654					24	0.0281503
	63	0.00790346					124	0.026232
	173	0.00712148					143	0.0245003
	61	0.00709619					152	0.024009
	65	0.00706614					69	0.0221742
	158	0.0067926					134	0.0213601
	71	0.0066197					95	0.0213006
	157	0.00660917					184	0.0201558
	122	0.00659103					35	0.0200455
	174	0.00654908					90	0.0196691
	31	0.00638028					97	0.0193362
	85	0.00563694					136	0.0188813
	147	0.0056207					66	0.0188202
	172	0.00558805					87	0.0187493
	192	0.0050911					140	0.0182878
	150	0.00487259					9	0.0181795
	111	0.00485743					137	0.01746
	148	0.00477772					185	0.0172667
	96	0.00471597
	11	0.00465592
	115	0.00460362
	42	0.00460211
	128	0.00458698
	56	0.00456456
	32	0.00445401
	177	0.0044477
	19	0.00435578
	91	0.00425334
	98	0.00425135
	23	0.00423708
	133	0.00421647
	38	0.00421283
	162	0.00418356
	153	0.0041822
	36	0.00414922
	60	0.00406878
	179	0.00402068
	29	0.00396671
	110	0.00383959
	116	0.0038
	93	0.00369491
	94	0.00364854
	22	0.0036416
	67	0.00359851
	27	0.00341981
	138	0.00335591
	86	0.00333995
	74	0.00319977
	112	0.00313454
	164	0.00301908
	108	0.00297821
	113	0.00296702
	114	0.00296212
	28	0.00296166
	59	0.00294197
	165	0.00292281
	39	0.00291172
	99	0.00289563
	180	0.00288533
	104	0.00285755
	83	0.00271234
	154	0.00269937
	6	0.00266761
	82	0.00262672
	183	0.00252251
	4	0.00251793
	14	0.0024026
	26	0.00238235
	78	0.0023427
	73	0.00234023
	117	0.00230195
	151	0.00229456
	75	0.00229323
	81	0.00223715
	57	0.00222385
	103	0.00221023
	54	0.00213076
	40	0.00211279
	25	0.00207536
	126	0.00200111
	161	0.00199632
	80	0.00195237
	53	0.00192788
	119	0.00186135
	163	0.00185615
	46	0.00183801
	44	0.00174083
	47	0.0014793
	34	0.00147819
	149	0.00145882
	30	0.0014262
	127	0.00140313
	45	0.00136542
	178	0.00131624
	77	0.00121237
	48	0.00118794
	155	0.00117733
	79	0.00111412
	52	0.00103591
	125	0.00102076
	84	0.00099611
	102	0.000986414
	123	0.000795495
	101	0.000747469
	120	0.00065505
	55	0.000628969
	118	0.000519723
	50	0.00041211
	3	0.000363005
	12	0.000325227
	121	0.000289348
	16	0.000219203
	10	0.000148492
	159	0.000148492
	5	0.000123744
	64	0
	76	0
	106	0
	131	0
	139	0
	166	0
	175	0
	181	0
	182	0
	190	0

## Sheet: 3c-d
	Figure 3c	WT		K21E		R134E		R145E		R134E R145E
	[EO] µM	Mean	SEM	Mean	SEM	Mean	SEM	Mean	SEM	Mean	SEM
	10	94.3561	10.1659	86.2571	7.21862	79.975	10.8511	60.2657	11.8102	38.1461	11.4385
	7.5	70.5096	11.7905	76.697	8.9251	62.4097	17.7134	47.0896	15.9057	1.94602	9.47565
	5	72.1513	11.0047	67.1622	7.47822	60.9618	12.5462	48.0078	11.6618	1.67637	9.00341
	2.5	48.4185	11.1434	41.8758	11.6814	37.9559	8.49112	27.2995	10.8876	-12.9609	5.69921
	0	0	0	0	0	0	0	0	0	0	0
	Figure 3d	WT	K21E	R134E	R145E	R134E R145E
		87.6731	67.9425	47.5529	31.4303	0.634785
		72.8511	80.9796	59.6035	49.283	-9.73905
		54.1842	50.1117	50.2116	26.7763	-3.18897
	Mean	71.57	66.34	52.46	35.83	-4.098
	SEM	9.689	8.947	3.655	6.859	3.029

## Sheet: 3h
	[Compound] nM	Eltrombopag			Mean	SEM
	5000	-1.44928	-5.7971	15.942	2.89855	6.64141
	2500	-2.89855	23.1884	-11.5942	2.89855	10.4509
	1250	-4.34783	13.0435	21.7391	10.1449	7.66884
	625	11.5942	20.2899	46.3768	26.087	10.4509
	312.5	46.3768	42.029	59.4203	49.2754	5.22544
	156.25	52.1739	65.2174	69.5652	62.3188	5.22544
	78.125	66.6667	71.0145	84.058	73.913	5.22544
	39.0625	62.3188	79.7101	79.7101	73.913	5.7971
	19.5312	76.8116	72.4638	102.899	84.058	9.50353
	9.76562	68.1159	85.5072	98.5507	84.058	8.8156
	[Compound] nM	Eltrombopag Methyl Ester			Mean	SEM
	5000	62.963	70.3704	70.3704	67.9012	2.46914
	2500	62.963	66.6667	85.1852	71.6049	6.87378
	1250	96.2963	88.8889	74.0741	86.4198	6.53272
	625	70.3704	118.519	92.5926	93.8272	13.9129
	312.5	88.8889	85.1852	107.407	93.8272	6.87378
	156.25	103.704	96.2963	133.333	111.111	11.315
	78.125	111.111	107.407	107.407	108.642	1.23457
	39.0625	111.111	114.815	125.926	117.284	4.4513
	19.5312	92.5926	111.111	114.815	106.173	6.87378
	9.76562	114.815	81.4815	92.5926	96.2963	9.79908
