# Supplementary material for: Eltrombopag directly inhibits BAX and prevents cell death
Source: Nat Commun. 2021 Feb 18;12:1134. doi: 10.1038/s41467-021-21224-1 (PMC7892824; doi:10.1038/s41467-021-21224-1)
Supplement: Supplementary file 4 — Source Data [file 41467_2021_21224_MOESM4_ESM.zip › Fig2.xlsx]

## Sheet: 2a-b
			BAX		tBID		BAX + tBID		BAX + 10 µM EO		BAX + tBid + 10 µM EO		BAX + tBid + 7.5 µM EO		BAX + tBid + 5 µM EO		BAX + tBid + 2.5 µM EO		BAX + tBid + 1.25 µM EO		BAX + tBid + 0.625 µM EO		BAX + tBid + 0.313 µM EO		BAX + tBid + 0.156 µM EO
		Time (min)	Mean	SEM	Mean	SEM	Mean	SEM	Mean	SEM	Mean	SEM	Mean	SEM	Mean	SEM	Mean	SEM	Mean	SEM	Mean	SEM	Mean	SEM	Mean	SEM
		1	0	0	0	0	0	0	0	0	0	0	0	0	0	0	0	0	0	0	0	0	0	0	0	0
		2	-0.649409	0.551358	-1.67615	1.08953	-0.108556	0.385905	2.99072	1.15186	-0.913467	1.811	-0.0159104	1.53633	-1.37386	2.15044	0.578793	1.06339	-1.39624	0.61554	-0.574178	0.237741	0.0334877	0.160503	0.973692	0.26995
		3	0.00411351	0.540292	-1.35782	0.218186	0.000830959	0.41848	2.56264	1.27799	-0.186542	3.02245	-0.769552	1.51315	0.102122	1.37833	0.0621954	1.02102	-1.83056	0.149269	-0.713185	0.640591	1.66349	0.384068	0.645377	0.489285
		4	-0.761423	0.266478	-1.90848	0.804657	2.01447	0.522132	0.984761	0.539359	-1.97827	1.9225	-2.06068	0.683365	-0.0611761	1.82201	1.42848	1.18216	-1.39847	0.638185	0.0337196	0.752596	1.61704	0.198183	2.96056	1.02629
		5	-0.100883	0.525883	-0.908452	0.332013	6.11034	0.825701	2.03686	0.441451	-2.90509	2.55685	-0.378151	0.871328	-0.0845439	1.77336	1.80831	0.0469337	-0.401424	0.388181	1.60309	0.747398	2.15342	0.413882	4.9182	0.645078
		6	-0.288657	0.343788	0.722852	0.572609	8.06525	0.437067	0.840388	0.247763	-0.660075	2.21574	0.838961	1.14652	-0.313858	1.94989	1.4146	0.124698	0.213376	0.780631	1.78648	1.1639	3.9896	0.931772	6.01302	0.25958
		7	-0.111129	0.409926	1.2743	1.14552	11.6877	0.893367	2.6777	0.297712	-0.0563305	1.28798	0.6221	1.02097	0.481809	0.76066	2.55569	0.0977107	1.78879	2.06891	3.20961	0.751983	6.32569	0.297888	8.91907	0.42977
		8	-0.13527	1.14648	0.41176	0.91589	15.2355	1.17264	0.601839	0.48808	-0.515043	2.48495	-1.52512	1.70911	0.359648	0.696227	3.19747	0.432246	2.73175	0.338559	5.96385	0.929766	8.04065	0.637377	10.8402	1.2291
		9	-1.42622	1.76257	0.636121	0.575015	17.2922	2.071	0.963551	0.46266	0.153386	2.3701	0.425903	1.40626	1.02151	1.63424	4.00538	1.09713	3.017	0.196891	7.10027	0.46725	8.6975	0.334671	14.1056	0.419384
		10	-1.18641	0.666919	0.252303	0.117392	19.41	0.890374	-0.795725	0.978811	-1.03015	1.42039	0.103091	1.21801	-1.25928	1.63794	4.51805	0.719848	4.67118	0.791333	8.20983	0.67161	10.2118	0.0649976	14.2776	0.863478
		11	-0.700755	1.20003	-0.530051	0.557647	18.7005	1.61751	1.83366	0.672222	-0.984405	2.36022	-1.41335	2.36393	1.81835	1.12548	5.43323	0.678848	5.50099	0.616728	9.34265	0.989831	10.3839	0.599261	15.5031	0.287316
		12	-1.11277	1.24441	0.92283	0.873945	20.101	1.88712	1.08325	0.338474	1.33981	3.49935	0.458907	0.627106	0.656704	1.93261	4.45009	0.102988	5.75465	0.764563	9.35525	0.368251	11.9117	0.127644	16.2216	0.233993
		13	-0.663115	1.80841	1.31886	0.178249	20.5568	1.85573	1.16143	1.40614	-0.438706	1.92257	0.228885	0.637369	0.879069	0.616497	6.12506	1.49781	5.34394	0.420077	11.2761	0.333782	11.9394	0.541877	16.7041	0.926112
		14	-1.51136	1.39286	1.37896	0.0529431	23.0162	1.97468	-0.676902	0.201255	0.667604	3.20695	0.265144	1.4137	0.197809	1.48505	5.45298	1.62829	6.94224	0.623307	11.9008	1.20369	12.3258	0.524314	17.9578	0.39951
		15	-0.964966	0.553219	-0.0192256	1.24263	22.4614	0.400099	-0.690649	0.508906	-0.228427	2.67495	1.69867	0.0121563	2.60377	1.722	6.79202	0.542171	7.18594	0.0829284	11.6447	0.62568	13.2649	0.957915	16.8575	0.20437
		16	-1.42342	0.799444	2.20632	1.46082	22.7199	0.397635	-0.00692339	1.103	1.16802	1.7683	0.880414	0.279703	4.5365	1.42688	5.61938	1.42387	8.99959	0.760766	11.4571	0.356545	15.5354	0.732916	19.2586	0.445505
		17	-1.54627	0.962516	1.52653	0.441105	22.7794	1.39979	0.772918	1.40991	-1.41623	2.68055	0.211729	0.240563	2.89954	1.17252	6.52469	0.297647	8.51034	0.100553	13.2116	0.827248	14.4828	0.292253	19.9463	1.07453
		18	-1.18	1.24525	2.01403	0.898832	25.634	1.64581	-1.3661	0.552597	-1.39383	2.49131	0.0288498	1.3408	1.9434	0.365713	6.93633	0.995347	8.75491	1.06497	14.4882	0.706874	15.3975	0.174566	20.5869	0.384968
		19	-0.774106	1.02048	0.102901	0.206782	25.5469	1.42344	0.281974	0.830301	-1.1877	2.179	0.424063	0.822935	2.14204	1.1634	7.19562	1.20166	8.19572	0.870346	13.1351	1.13859	16.3475	0.407341	21.477	0.206387
		20	-1.31816	1.71718	0.85857	0.0183539	25.9342	1.27751	1.62023	1.36688	0.74911	2.28561	0.141736	0.622305	4.22329	1.49632	7.73442	1.61067	10.8244	0.372521	12.6524	0.726335	16.8952	0.831806	20.6764	0.810483
		21	-0.906542	0.671482	1.48715	1.52076	26.9776	1.17256	-1.35322	0.836481	-1.10355	1.67066	0.119001	3.18503	1.81546	2.07488	8.70939	0.266983	10.605	0.133588	15.9097	0.866872	16.9673	0.460288	22.6387	0.506112
		22	-0.966384	0.687739	1.86308	0.513967	26.7875	1.37649	-0.50016	0.767251	1.07209	1.8829	2.36239	0.497	2.48199	0.359662	9.55297	0.71861	11.7218	1.22391	14.2737	1.17556	17.2566	0.412202	23.4954	0.7734
		23	-1.79172	1.01208	1.59084	0.419566	27.6306	1.18207	-0.711142	1.34455	1.01832	2.63958	-0.0734945	1.11351	1.57159	1.89164	8.80259	1.24326	11.2428	0.751842	14.7569	1.34687	17.2628	0.639383	22.3635	1.18468
		24	-1.16137	1.13247	1.18241	1.41156	26.38	1.35072	0.543565	0.932869	-0.908771	3.27643	0.0979223	2.41907	3.43739	0.461737	8.24122	0.0173589	12.0615	0.894791	14.8601	0.531803	18.0808	0.659803	21.7448	0.927955
		25	-1.20902	1.18797	1.23879	0.407741	28.7481	1.78683	-1.28273	0.117894	-0.0656967	2.30429	2.00102	0.046201	3.68333	0.937941	7.46237	0.0651723	12.5286	0.213685	14.425	0.463797	18.9061	0.430803	23.417	0.817435
		26	-1.78948	1.44632	1.21762	0.548497	28.3768	2.08549	-1.00838	0.992924	1.85418	3.94273	0.185561	0.517153	3.03769	1.18449	8.38739	1.1406	11.921	1.17083	14.7776	0.166851	18.2287	0.424105	23.7327	0.969737
		27	-0.18112	0.432667	0.526038	1.49763	28.0453	0.996297	-1.57848	1.82443	0.446633	1.81064	0.240516	0.773947	2.54858	0.927757	8.37256	1.22907	12.8171	0.521046	16.2229	0.727758	18.612	1.15521	23.7365	0.624304
		28	-1.63525	1.12209	0.358324	0.123064	29.4058	2.05023	-0.91442	0.639689	0.983552	3.71937	0.259623	1.99928	3.84068	1.46874	9.04316	0.964684	12.7507	0.87668	15.2633	0.366957	18.5525	0.306356	24.6451	1.15323
		29	-0.698027	0.635466	0.640639	0.330956	27.5775	1.72358	-1.25467	0.770031	3.16253	0.922001	0.384082	0.287968	3.72377	0.107875	8.62181	0.383696	12.4254	0.357833	15.8997	0.906618	19.3185	0.660427	24.0052	0.977305
		30	-0.557159	0.79213	0.229404	0.949954	28.0881	1.14313	-0.739208	0.70177	2.15674	2.12873	0.378382	1.31069	1.82736	1.34579	9.52763	1.52067	13.5339	0.58941	16.9211	0.445859	20.0725	0.759804	24.6964	0.912698
		31	-0.544706	1.02036	1.35467	0.698512	29.4071	1.47265	-1.9631	1.48525	1.40667	1.573	1.88108	1.00644	2.9478	0.825068	11.9213	2.19615	13.9924	0.807082	17.1034	1.55265	19.8939	0.894447	25.963	1.31716
		32	-0.842591	0.866372	1.64274	0.495993	29.1942	1.75611	-1.74763	1.80554	3.5264	2.34231	1.06127	1.36884	3.00646	1.04628	14.1319	3.55866	13.8283	0.417409	17.4072	0.576111	20.2778	0.890969	25.7054	0.497939
		33	-0.115541	0.737724	-0.0908525	1.41237	28.4068	0.959397	-1.9868	0.864514	3.85566	1.69263	2.8431	0.328659	4.55348	0.640172	12.6844	1.53635	14.9993	0.445733	18.2647	0.495547	19.4	0.776013	26.2571	1.79462
		34	-0.645295	0.868038	1.23779	0.709222	29.2067	0.968908	-1.36776	1.36488	-0.261794	2.38882	1.58969	0.873642	3.8791	0.915136	11.7963	0.795518	14.8036	0.597322	17.0112	0.764604	20.6653	0.320457	24.7295	1.08352
		35	-1.29706	0.817427	1.25182	0.877747	29.3048	1.90357	-1.24277	0.646842	2.7831	2.3182	2.70726	1.81821	2.54607	0.988377	12.7019	0.867305	14.4754	0.343654	17.6433	0.438293	20.4693	0.203444	24.7615	1.42377
		36	-1.22702	0.741573	0.571152	0.183125	30.5098	1.99415	-0.700274	0.571593	0.690208	1.51536	0.554226	1.27027	5.14284	0.851681	11.7643	1.68042	15.003	0.407257	17.3315	0.765204	20.1136	0.115934	25.2908	1.42955
		37	-0.410027	0.7912	0.976878	1.14798	29.4479	2.85603	-0.705451	1.74519	2.83567	1.04497	1.65683	1.33231	4.38405	1.06178	12.008	1.74126	13.5781	0.813562	17.4174	0.268338	21.3158	1.13271	25.1574	1.0291
		38	-0.669873	1.17455	2.3044	0.675912	29.9491	1.05375	-0.528287	0.608904	2.1007	2.33047	1.54307	0.283982	4.82488	1.01108	12.2969	1.89473	14.5846	0.180452	17.6298	0.596557	19.8981	0.567801	24.6519	0.613006
		39	-1.99878	1.31277	0.826896	0.279991	29.8849	1.98788	-0.900589	0.926479	2.32932	2.09276	0.723682	1.22347	3.00037	2.1879	12.7719	1.07274	15.5175	0.142463	17.3681	1.10187	20.5554	0.566091	25.9348	1.34566
		40	-0.650912	1.131	0.0312253	1.21364	31.2473	1.24968	-1.4597	0.874413	3.39278	1.65274	0.346425	1.07689	4.02143	0.300269	12.2242	0.85761	15.2811	1.25001	19.6988	1.65005	20.8272	0.542416	26.6612	1.00817
		41	-0.615286	1.27655	1.87347	0.165536	29.8225	2.49803	-0.83567	1.24687	4.14658	2.73784	1.22926	1.23407	5.82375	1.35808	13.1966	0.407053	16.049	0.946512	19.147	0.949123	21.7435	0.333349	25.3759	0.869957
		42	-0.708527	1.12163	2.22157	0.29602	30.2646	2.37519	0.317567	1.71053	4.24254	2.93209	3.16399	0.602556	3.7903	0.519223	13.4892	0.383529	15.5893	0.551567	19.3862	0.84215	22.0121	0.855705	26.3723	1.37369
		43	-1.2649	1.10209	1.87855	0.442542	29.8356	2.45002	-0.155537	1.78817	3.03152	1.68091	1.14249	0.224605	4.83265	1.31237	13.2644	1.90727	16.3178	0.194269	20.1005	1.67706	20.4716	1.04349	26.0031	0.494912
		44	-1.35522	1.24973	0.665586	0.79391	31.1133	2.42849	-1.80955	1.99577	3.27697	2.65802	2.35282	0.118176	4.9127	1.01666	12.1968	0.630704	14.8368	0.706738	19.4181	0.912023	22.0789	0.430079	26.3663	1.27532
		45	-0.0659015	1.20088	1.89333	0.718983	29.836	1.38859	1.36144	0.493981	5.71464	2.89776	4.0052	0.271869	3.90808	0.947386	13.2004	1.83616	15.4563	1.31309	19.5188	1.4783	21.9992	0.185016	26.9015	0.920748
		46	-0.943609	0.652827	0.552132	0.187258	30.4186	2.02403	1.13347	0.482519	2.84425	1.71923	2.0927	1.84761	5.84259	1.48896	14.0322	1.97908	15.8569	1.65724	19.1651	1.07081	22.3444	0.437825	26.6461	0.878147
		47	-1.32074	1.12523	1.1499	0.337187	30.2803	1.75706	1.49338	0.54558	4.982	2.17154	2.74617	1.79464	5.8697	1.8074	13.6437	1.76634	16.3157	0.471544	20.3378	0.709549	21.6386	0.308048	26.8451	0.566706
		48	-0.304315	0.949558	0.553752	1.59257	29.4187	1.77375	1.34945	0.706302	4.62038	2.17598	3.73846	1.28275	4.66638	1.12204	14.3737	1.30386	16.7853	1.12017	20.2962	1.11034	22.7716	0.420969	25.7717	1.76748
		49	-1.07958	0.523328	0.669481	1.26527	29.6217	1.98036	0.898985	0.504582	5.44714	0.772232	2.74033	1.84647	5.23693	1.42805	14.4918	1.19632	15.9605	0.166898	20.6747	0.801671	23.1185	1.19206	25.5864	1.07672
		50	-0.411264	0.957993	0.165909	0.35534	29.0323	0.934799	-0.56002	1.04282	5.28629	2.27315	4.58567	0.926452	5.40185	1.30435	15.2744	1.44676	15.7847	0.423113	20.0553	0.802512	22.0975	0.578202	26.9625	0.879565
		51	1.15933	0.430474	0.842254	1.17528	30.4851	1.66994	1.66614	0.656468	5.36424	0.366435	4.57674	0.411565	5.00083	1.1897	15.0138	0.110142	15.6824	0.624859	19.2515	0.684039	21.8946	0.283584	26.3478	0.609695
		52	0.310691	1.12705	-0.954504	1.11701	31.0409	1.18438	2.26107	0.475228	2.84364	2.26661	3.29272	1.04366	6.11145	1.17835	14.7155	0.956767	16.4037	0.989167	20.1502	1.34394	22.3807	0.720343	25.6921	0.799549
		53	0.409666	0.914956	-0.0914543	0.656691	30.0324	1.3624	0.238566	1.01373	5.32062	1.55195	3.37123	0.21389	6.2935	1.65104	15.1102	2.78158	16.6038	0.33343	21.1051	1.01004	23.4412	1.10886	26.9975	1.11292
		54	-0.00963004	1.37953	1.23837	0.172063	29.1677	2.2612	0.706519	1.73368	6.08045	1.85304	4.57346	1.52496	6.07765	1.0697	15.0485	1.18527	17.1341	0.258508	19.8322	0.724839	22.4591	1.00281	26.0446	0.743551
		55	0.0257429	0.956515	-0.58748	0.967684	30.1624	0.895724	-1.5833	2.49862	6.08384	1.29231	4.24659	0.717689	7.06196	0.989811	13.827	1.49829	14.933	0.264158	21.3178	0.212108	22.5831	0.793305	25.74	1.06712
		56	-0.0358558	0.565695	0.494487	0.76431	29.7802	1.98281	1.6764	0.895493	6.8246	3.20193	4.69713	0.161427	7.60217	1.41653	12.9409	2.24659	16.4194	0.17435	19.8906	0.34653	22.5807	0.473191	27.3	1.06146
		57	-0.269762	0.426591	1.01395	1.25311	29.8065	1.1386	1.3282	0.979001	6.47286	2.468	4.75343	0.907671	5.93662	0.691773	14.3203	1.4049	17.2256	0.746157	20.3174	1.37313	22.718	0.376275	27.477	0.670093
		58	1.02512	0.934099	1.28487	1.22661	30.1763	1.2561	0.402628	0.375641	4.9244	1.40382	5.03454	1.06868	6.79123	1.68253	14.0513	1.20242	17.1267	0.473851	19.7697	1.38678	22.6536	0.392932	26.7455	0.841166
		59	0.232881	0.790788	1.4843	0.953854	29.5611	1.96623	0.81149	2.11236	5.98498	1.80679	3.80322	0.195109	5.97516	2.38503	15.1045	1.70928	17.5344	0.570467	20.7907	0.303075	22.186	0.6227	27.0843	0.10893
		60	0.836627	0.438143	0.40571	1.82033	30.2551	1.99052	0.294661	1.00671	4.39326	2.20333	4.22502	0.755308	5.65007	1.20718	14.1443	0.563788	16.8755	0.257244	21.9983	0.964472	23.2296	0.350704	27.2447	0.610437
		61	0.463148	1.02404	-0.369348	0.565583	28.8556	0.424278	2.24398	0.4167	4.55138	2.39718	4.45863	0.789185	4.71925	0.838917	14.5381	0.159412	16.2068	0.386676	21.1649	0.167713	22.8977	1.15507	27.7818	1.76188
		62	0.218981	0.75636	0.0961512	1.58104	32.2184	1.47345	4.59091	0.843318	5.09144	3.13267	4.10925	0.0916969	6.60884	1.0906	14.565	0.815841	15.7273	1.0084	21.409	0.325308	22.8986	0.651875	25.1653	0.777749
		63	0.586685	1.38164	0.171218	0.103762	29.9883	0.85084	3.07665	0.169092	7.89268	1.89134	5.1956	0.422254	5.76816	0.835005	13.871	0.349803	16.8221	0.291887	21.1797	0.537319	22.3272	0.349893	27.4053	0.952852
		64	0.930308	1.05981	0.218825	0.0103252	31.128	2.08374	2.9006	1.06975	5.45524	1.53567	3.90617	0.373992	6.98582	1.87426	14.7005	0.728032	16.6481	0.497158	21.0528	0.605757	23.3433	0.173737	26.9198	1.13181

## Sheet: 2c-f
Figure 2c	BAX	tBID	BAX + 10 µM EO	BAX + 5 nM tBID	BAX + tBID + 2.5 µM EO	BAX + tBID + 5 µM EO	BAX + tBID + 7.5 µM EO	BAX + tBID + 10 µM EO
	2.41399	6.44259	2.22274	35.1926	13.9725	10.2788	3.96458	4.79968
	1.49942	0.208499	4.99694	28.2987	15.4286	6.89033	4.28017	3.18446
	-1.12249	0.22915	1.48212	29.8927	17.6029	3.7883	3.53218	8.38159
Mean	0.9303	2.293	2.901	31.13	15.67	6.986	3.926	5.455
SEM	1.06	2.075	1.07	2.084	1.055	1.874	0.2168	1.536
Figure 2d	50 nM BAX	1 µM BIM-BH3	BAX + 10 µM EO	BAX + BIM-BH3	BAX + BIM-BH3 + 2.5 µM EO	BAX + BIM-BH3 + 5 µM EO	BAX + BIM-BH3 + 7.5 µM EO	BAX + BIM-BH3 + 10 µM EO
	-0.902836	0.861883	-3.53432	42.9143	29.9314	14.3966	14.6517	10.5057
	-0.878836	4.15719	-5.20297	36.0294	29.0539	20.6438	10.6723	9.58826
	1.85138	4.3382	-4.63524	36.6698	29.6961	14.5866	12.2419	7.99556
Mean	0.02324	3.119	-4.458	38.54	29.56	16.54	12.52	9.363
SEM	0.9141	1.13	0.4898	2.196	0.2622	2.051	1.157	0.7333
Figure 2e	Liposomes	10 µM EO	BAX	BAX + 2.5 µM EO	BAX + 5 µM EO	BAX + 7.5 µM EO	BAX + 10 µM EO
	2.8591	1.21803	30.4897	20.7317	14.211	7.38293	5.09487
	-0.43664	0.192111	29.609	21.9457	13.6	4.16927	3.81533
	-0.910695	3.09518	28.752	27.2557	13.641	7.60412	4.11323
Mean	0.5039	1.502	29.62	23.31	13.82	6.385	4.341
SEM	1.186	0.85	0.5017	2.003	0.1972	1.11	0.3866
Figure 2f
[EO] µM	tBID 5 nM			Mean	SEM
10	87.3344	92.7185	75.3947	85.1492	5.1189
7.5	90.1181	89.0661	91.5594	90.2479	0.722667
5	69.0705	80.3656	90.7057	80.0473	6.24755
2.5	56.7584	51.9048	44.657	51.1067	3.51609
0	0	0	0	0	0
[EO] µM	1 µM BIM			Mean	SEM
10	72.7503	75.1345	79.2735	75.7194	1.90566
7.5	61.9224	72.3174	68.2383	67.4927	3.02385
5	61.9757	46.4039	62.1449	56.8415	5.21904
2.5	22.2676	24.5481	22.8792	23.2317	0.681493
0	0	0	0	0	0
[EO] µM	Heat (37°C)			Mean	SEM
10	84.2306	88.6257	87.6024	86.8195	1.32776
7.5	76.3713	87.4099	75.6116	79.7976	3.81247
5	52.9176	55.0164	54.8756	54.2698	0.677357
2.5	30.5197	26.3496	8.11046	21.6599	6.88086
0	0	0	0	0	0

## Sheet: 2g-i
Figure 2g	BAX (Solution)	BAX	BAX + tBID	BAX + tBID +1.25 µM EO	BAX + tBID + 2.5 µM EO	BAX + tBID + 5 µM EO	BAX + tBID + 10 µM EO	BAX + tBID + 20 µM EO	BAX + tBID + 40 µM EO	40 µM EO
	2.84178	34.8076	61.4389	64.4198	61.1092	56.6915	41.2781	29.5992	21.5328	16.6562
	-1.44959	43.4839	64.3741	70.3581	62.3536	54.0377	40.2826	30.1886	16.1238	12.182
	-1.39219	32.771	63.1616	68.6486	63.7238	55.0418	41.6628	30.0828	19.0734	12.8176
Mean	-3.333e-10	37.02	62.99	67.81	62.4	55.26	41.07	29.96	18.91	13.89
SEM	1.421	3.285	0.8516	1.765	0.7551	0.7736	0.4112	0.1814	1.564	1.398
Figure 2h	BAX (Solution)	BAX	BAX + BIM-BH3	BAX + BIM-BH3 +1.25 µM EO	BAX + BIM-BH3 + 2.5 µM EO	BAX + BIM-BH3 + 5 µM EO	BAX + BIM-BH3 + 10 µM EO	BAX + BIM-BH3 + 20 µM EO	BAX + BIM-BH3 + 40 µM EO	40 µM EO
	-2.49247	19.0275	67.453	69.9833	58.0163	53.2631	42.0298	27.6699	-8.63609	1.91934
	2.11966	36.2255	70.0536	68.8895	58.0743	50.9322	41.3222	35.6539	-6.46438	0.147559
	0.372801	28.5197	68.3229	67.6208	60.9114	49.1948	38.1115	26.2464	4.08205	0.383773
Mean	0	27.92	68.61	68.83	59	51.13	40.49	29.86	-3.673	0.8169
SEM	1.344	4.974	0.7643	0.6826	0.9555	1.179	1.206	2.928	3.928	0.5554
Figure 2i
[EO] µM	tBID			Mean	SEM
20	130.77	129.803	129.686	130.086	0.343313
10	86.0754	83.7412	84.7565	84.8577	0.675714
5	29.5846	25.3378	30.0962	28.3395	1.50811
2.5	7.27213	2.48631	-2.78402	2.32481	2.90408
1.25	-5.46081	-28.3003	-21.7253	-18.4955	6.78808
0	0	0	0	0	0
[EO] µM	BIM-BH3			Mean	SEM
20	100.805	81.3319	104.277	95.4713	7.14039
10	65.7811	67.5069	75.3379	69.5419	2.94047
5	38.3828	44.0678	48.3053	43.5853	2.87453
2.5	26.7894	26.6481	19.7283	24.3886	2.33051
1.25	-2.39838	0.269537	3.36393	0.411696	1.66495
0	0	0	0	0	0
