# Supplementary material for: Eltrombopag directly inhibits BAX and prevents cell death
Source: Nat Commun. 2021 Feb 18;12:1134. doi: 10.1038/s41467-021-21224-1 (PMC7892824; doi:10.1038/s41467-021-21224-1)
Supplement: Supplementary file 4 — Source Data [file 41467_2021_21224_MOESM4_ESM.zip › SuppFig1.xlsx]

## Sheet: SuppFig1a
	[EO] µM	BAX WT						Mean	SEM
	2.4414	110.885	108.866	80.3586	111.776	103.126	85.1114	100.02	5.63611
	4.8828	92.7023	106.901	86.1953	51.2781	114.222	97.8816	91.5301	9.02143
	9.7656	101.083	100.366	100.758	118.328	115.597	99.1386	105.879	3.53294
	19.5313	101.301	115.624	92.7251	126.441	105.037	112.287	108.903	4.82586
	39.0625	101.163	111.851	102.515	137.712	111.834	105.138	111.702	5.52308
	78.125	104.424	99.5462	90.9737	139.782	121.542	115.816	112.014	7.14617
	156.25	94.6849	108.936	77.2668	144.997	121.15	104.91	108.657	9.4364
	312.5	90.2635	96.4242	77.8752	140.223	124.2	101.145	105.022	9.39969
	625	81.7693	108.394	83.5786	143.876	103.691	104.378	104.281	9.16585
	1250	96.9974	112.32	77.8055	141.767	116.974	98.4628	107.388	8.87101
	2500	94.571	88.9565	65.9839	138.565	103.459	78.4743	95.0016	10.2
	[EO] µM	BAX R134E R145E						Mean	SEM
	2.4414	110.358	85.305	104.397	112.579	92.7826	94.6717	100.016	4.40182
	4.8828	123.323	99.0852	106.1	107.489	104.909	78.5691	103.246	5.93925
	9.7656	134.111	100.02	114.367	116.789	103.157	89.3403	109.631	6.37427
	19.5313	129.566	97.4221	115.513	108.784	93.764	97.3713	107.07	5.61095
	39.0625	132.487	88.6127	108.826	105.408	94.8092	90.457	103.433	6.68202
	78.125	127.69	85.3315	105.044	112.951	100.507	95.3186	104.474	5.99216
	156.25	114.688	88.6339	111.282	104.688	98.335	92.2437	101.645	4.24605
	312.5	123.317	81.2348	97.9037	98.8669	100.925	82.5236	97.4619	6.24268
	625	126.62	84.9119	106.572	93.5961	103.522	97.0799	102.05	5.82005
	1250	128.182	84.9865	104.557	99.6813	99.5793	98.3903	102.563	5.78461
	2500	130.928	88.1134	103.389	98.4277	92.409	92.3267	100.932	6.38508

## Sheet: SuppFig1b
	Time (sec)	2500 nM EO	1250 nM EO	625 nM EO	312.5 nM EO	156.25 nM EO	78.13 nM EO	39.06 nM EO	19.53 nM EO	9.77 nM EO	4.88 nM EO	2.44 nM EO
	-5.43964	1.00071	1.00037	0.998778	0.999464	1.00071	0.999322	1.00044	1.00073	0.999846	1.0006	0.998959
	-5.36512	1.0005	1.00076	1.0003	1.00014	1.00139	1.00057	1.00072	1.00033	0.999109	1.00189	1.00051
	-5.29061	1.00054	1.0004	1.00055	0.999802	0.999246	1.00018	0.999964	0.999623	1.00115	0.998925	1.00105
	-5.21609	1.00081	0.999523	0.999809	1.00076	0.999895	1.00049	1.00036	1.00014	1.0006	0.999401	0.999998
	-5.14158	1.00042	1.00074	0.999586	0.999923	0.99971	0.999635	0.999535	1.00017	1.00079	1.00077	1.00026
	-5.06706	0.999435	0.999167	0.999758	0.9993	1.00097	1.00057	0.999594	0.9986	0.998368	1.0003	1.00077
	-4.99255	0.999892	0.999809	0.999819	0.999243	0.999149	1.00054	1.00039	1	1.00031	0.999411	0.998915
	-4.91803	0.998175	0.998903	1.00049	1.0002	0.999024	0.999241	0.999951	1.00006	0.998722	0.99962	1.00026
	-4.84351	0.999319	0.99964	0.999974	1.00042	0.998517	1.0003	0.999132	1.00064	0.999945	1.00036	0.998925
	-4.769	0.999109	0.998919	1.0001	0.999281	0.999586	0.999723	0.999466	1.00014	1.00047	0.999918	0.999043
	-4.69448	0.999122	1.00007	0.998835	0.999969	0.999882	0.999194	0.999633	0.999478	1.00148	0.998301	0.999783
	-4.61997	1.00061	1.00058	0.998943	0.999388	0.999287	0.999407	1	0.999332	1.00032	1.0001	1.00005
	-4.54545	0.999632	0.99902	0.999714	0.999984	0.999327	1.00047	0.999315	0.999519	0.999507	0.999785	0.999571
	-4.47094	0.999896	0.997778	0.998778	0.998385	0.999798	0.999289	1.00044	0.999075	0.999463	1.00025	0.999147
	-4.39642	0.999476	0.999281	0.998859	0.998966	0.999653	1.00026	0.999037	0.999985	1.00044	0.999277	1.00015
	-4.3219	1.00046	0.998929	0.999349	1.00036	1.00063	0.999396	0.999866	1.00028	0.999656	1.00062	0.999897
	-4.24739	0.999447	1.00113	0.999609	0.999684	0.998574	1.00073	0.999594	0.998927	0.999828	1.00072	1.0006
	-4.17287	0.999966	0.997624	0.998376	0.999034	0.999031	0.999933	1.00002	0.999066	1.00016	0.999346	0.998636
	-4.09836	0.998648	0.999604	1.00052	0.999707	0.999838	1.00054	1.00034	0.999142	0.999474	0.999781	1.00055
	-4.02384	0.998714	0.999503	0.999592	1.00005	0.998379	0.997744	0.998775	0.998749	0.999405	1.00079	0.99876
	-3.94933	0.999966	0.998479	1.00037	1.00016	0.999835	0.998318	1.00068	0.999329	1.00043	1.00023	1.00022
	-3.87481	0.999254	0.998348	0.998771	0.999817	1.00058	0.999234	0.999617	1.00108	1.00009	1.00019	1.00055
	-3.8003	0.999418	0.998984	0.999555	0.999353	1.00022	1.00074	0.998428	1.00049	0.99843	0.999373	1.00011
	-3.72578	0.999109	0.999819	1.00005	0.999862	1.00036	1.00021	0.999528	1.00028	0.999051	1.00016	1.00075
	-3.65126	0.999521	0.998818	0.99869	0.99878	0.999128	0.999801	1.00064	1.00026	0.998058	1.00046	1.00008
	-3.57675	0.998932	0.998798	0.999771	0.99807	0.99933	0.998984	0.999066	1.00023	0.998583	0.999918	0.999978
	-3.50223	0.997751	0.998805	0.998301	0.999259	0.998698	1.00059	0.9994	0.999126	1.00026	1.00049	1.00038
	-3.42772	0.999258	0.998958	1.0003	0.998677	1.0006	0.999926	0.999053	1.00032	0.999529	1.00101	1.00085
	-3.3532	0.998751	0.99857	0.998616	0.998635	0.999095	0.999013	0.999581	0.999205	0.998945	0.999699	0.999961
	-3.27869	0.999822	0.998864	0.999552	0.999278	0.998742	0.999205	1.00045	0.999034	0.999806	0.999918	1.00078
	-3.20417	0.999258	0.998469	0.998464	0.997959	1.00035	0.999013	0.999522	0.999456	0.999675	0.998897	1.00005
	-3.12966	0.997891	0.998466	0.999771	0.999661	0.999021	1.0008	0.99814	1.00052	1.00024	1.00012	1.00016
	-3.05514	0.999443	0.998492	0.998457	0.999076	0.998772	0.999801	0.998834	1.00006	1.00013	0.999644	0.999945
	-2.98062	0.99906	0.997938	0.999123	0.998863	0.999562	0.999068	0.998536	1.00016	1.00088	1.00019	0.999551
	-2.90611	0.999336	0.998179	0.999041	0.999862	0.999848	0.9993	0.998307	1.00025	0.999693	1.00068	1.00023
	-2.83159	0.999661	0.998045	0.998163	0.997925	0.999337	0.998892	0.999106	0.998084	0.999799	1.00105	1.00139
	-2.75708	0.997969	0.998867	0.999319	1.00012	0.999229	0.999712	0.999207	0.999414	1.00017	1.00021	1.00199
	-2.68256	1.00004	0.997804	0.99966	0.999452	0.999835	1.00014	0.999109	0.99968	0.999405	0.999288	1.00007
	-2.60805	0.998216	0.998332	0.99848	0.998009	0.999223	0.999142	0.998886	0.999224	1.00013	0.998291	1.00069
	-2.53353	0.998904	0.997298	0.998497	0.998951	0.999898	1.00029	0.999499	1.00028	0.999784	0.999548	1.0004
	-2.45901	0.998002	0.998254	0.999694	0.998955	0.999048	0.998873	0.998071	0.998793	0.99843	0.999562	1.00034
	-2.3845	0.997862	0.997752	0.997707	0.998157	0.998342	0.998627	0.999145	0.999804	0.998521	1.00007	0.999574
	-2.30998	0.997977	0.998329	0.998045	0.999353	0.99858	1.0015	0.998533	0.999262	1.00039	1.00065	0.999739
	-2.23547	0.997948	0.997116	0.997649	0.998647	0.997733	0.998649	0.999977	0.99943	0.998824	0.99962	1.00043
	-2.16095	0.998175	0.997973	0.99847	0.999008	0.99849	0.999635	0.998051	1.00041	0.998215	1.00088	0.999309
	-2.08644	0.998978	0.998681	0.998372	0.997705	0.998964	1.00006	0.997901	0.999544	0.999879	0.999593	1.00031
	-2.01192	0.99864	0.998573	0.996909	0.996683	0.998698	0.9994	0.998729	0.999893	0.999762	0.998503	0.999356
	-1.93741	0.998224	0.998208	0.997132	0.998582	0.999996	0.999635	0.999502	0.999718	0.998671	0.998054	0.999837
	-1.86289	0.997969	0.998652	0.998906	0.998632	0.99932	0.999845	0.998261	0.998831	0.998894	1.00048	1.00057
	-1.78837	0.999324	0.998769	0.998974	0.998635	0.998022	1.00045	0.999057	0.998185	0.998667	0.999977	1.00005
	-1.71386	0.998307	0.997351	0.997169	0.998518	1.00028	0.999205	0.998899	0.999449	0.997729	0.998284	0.999719
	-1.63934	0.997582	0.997161	0.998018	0.997769	0.998654	0.999569	0.999286	0.998344	0.999923	1.00143	0.99947
	-1.56483	0.998953	0.996457	0.998666	0.999209	0.997928	1.00007	0.999558	0.99924	0.997656	1.00174	1.00024
	-1.49031	0.997969	0.997028	0.998396	0.99783	0.99851	0.999878	0.998189	1.00047	0.997868	1.00078	0.99945
	-1.4158	0.998409	0.997784	0.9989	0.997538	0.997777	0.997409	0.997668	0.999031	0.998302	1.0005	0.999023
	-1.26677	0.997594	0.998711	0.998822	0.99802	0.998126	0.998719	0.998369	0.999928	0.999697	0.998949	0.999756
	-1.19225	0.998294	0.997488	0.999494	0.997142	0.998449	0.999035	0.998189	0.999069	0.999715	0.999236	1.00065
	-1.11773	0.996511	0.997122	0.997578	0.997785	0.998234	0.999234	0.999433	0.998898	1.0002	0.999922	1.00041
	-1.04322	0.996762	0.99785	0.998477	0.998635	0.998907	0.999087	0.998313	1.0001	0.999029	0.99875	0.999729
	-0.968703	0.99843	0.997152	0.997081	0.997127	0.998362	0.998829	0.998971	0.998005	0.998529	1.00057	0.998942
	-0.894187	0.998039	0.997442	0.997544	0.997815	0.999492	0.999065	0.998277	0.999513	1.00023	0.999634	1.00041
	-0.819672	0.998195	0.997403	0.997936	0.998753	0.99821	0.999315	0.998981	1.00028	0.998182	1.00028	1.00009
	-0.745156	0.998257	0.997752	0.997697	0.998837	0.998026	0.998447	0.998824	0.998869	0.99935	1.00131	1.00043
	-0.67064	0.998385	0.995254	0.997835	0.998187	0.99854	0.998204	0.996882	0.999367	0.999525	1.00011	0.999494
	-0.596125	0.998566	0.997908	0.998257	0.99897	0.998614	0.998502	0.998854	0.999658	0.997974	1.00009	0.999783
	-0.521609	0.997145	0.996858	0.998754	0.99859	0.998247	1.00006	0.998637	0.999547	0.999186	0.999421	1.00026
	-0.447094	0.997989	0.997334	0.997707	0.997576	0.998052	0.998693	0.998657	0.998987	1.00003	0.999761	0.999702
	-0.372578	0.998282	0.996043	0.99698	0.998518	0.998258	0.999061	0.999466	0.998736	0.99951	1.00044	1.00008
	-0.298062	0.997882	0.997051	0.996588	0.998981	0.998453	0.999911	0.997992	0.999297	0.999828	1.00058	1.00086
	-0.223547	0.998315	0.995658	0.996561	0.997948	0.998496	0.997759	0.998215	1.00087	0.998704	0.999809	0.999443
	-0.149031	0.998241	0.99633	0.998707	0.997431	0.999586	0.998984	0.99884	0.998958	0.998499	1.00065	1.00018
	-0.0745156	0.997137	0.998146	0.996179	0.996998	0.997713	1.00061	0.998654	0.99688	0.999069	1.00011	1.0002
	0	0.99906	0.99603	0.998136	0.996554	0.998792	0.999988	0.999066	0.998464	1.00007	0.999397	0.999793
	0.0745156	0.996771	0.997419	0.997923	0.997279	0.99782	0.998178	0.998637	0.999129	1.00004	0.999552	0.99913
	0.149031	0.997709	0.997683	0.996642	0.997709	0.998325	0.99937	0.999076	0.998873	0.998474	0.999476	0.999605
	0.223547	0.985175	0.98473	0.987575	0.991452	0.987054	0.989177	0.989062	0.989324	0.988335	0.990225	0.990069
	0.298062	0.956441	0.956843	0.959767	0.965616	0.963502	0.96976	0.965433	0.969743	0.968109	0.971903	0.969178
	0.372578	0.940469	0.940622	0.945607	0.950743	0.948126	0.954813	0.953447	0.957593	0.955999	0.960794	0.9573
	0.447094	0.929392	0.929638	0.93452	0.939134	0.938714	0.946581	0.943606	0.949122	0.946536	0.95156	0.947466
	0.521609	0.917315	0.921227	0.925088	0.929409	0.929857	0.938596	0.935848	0.940755	0.940021	0.945111	0.941103
	0.596125	0.909911	0.912657	0.917745	0.923977	0.921118	0.931351	0.929825	0.935579	0.931795	0.938436	0.932943
	0.67064	0.902701	0.904442	0.909999	0.916596	0.914578	0.925463	0.923272	0.929151	0.925146	0.932494	0.929454
	0.745156	0.894045	0.898725	0.904089	0.909724	0.90683	0.918954	0.91739	0.923081	0.919956	0.928215	0.923734
	0.819672	0.889396	0.891752	0.898928	0.904724	0.90338	0.912945	0.91108	0.917714	0.91543	0.923757	0.918526
	0.894187	0.883438	0.886544	0.892873	0.899034	0.89715	0.907889	0.906956	0.913365	0.910094	0.920152	0.913378
	0.968703	0.878649	0.881127	0.888334	0.893765	0.890976	0.903749	0.900524	0.908933	0.904638	0.915204	0.908758
	1.04322	0.871785	0.875469	0.883073	0.888173	0.886968	0.899187	0.896735	0.904092	0.902361	0.910006	0.905723
	1.11773	0.866077	0.870802	0.877811	0.882968	0.881406	0.896191	0.893608	0.900132	0.897569	0.907285	0.901083
	1.19225	0.861449	0.866387	0.872495	0.879869	0.876433	0.891202	0.889075	0.896888	0.894328	0.904027	0.897742
	1.26677	0.85797	0.861126	0.868717	0.874372	0.872671	0.886602	0.884418	0.892624	0.889456	0.900305	0.894017
	1.34128	0.852975	0.857112	0.86356	0.870447	0.869516	0.883916	0.880842	0.888141	0.886478	0.89718	0.888287
	1.4158	0.847618	0.852957	0.858988	0.866789	0.865132	0.879566	0.876526	0.884203	0.882646	0.892579	0.886793
	1.49031	0.844772	0.848763	0.85447	0.862804	0.861164	0.875121	0.874027	0.881951	0.878032	0.890444	0.882614
	1.56483	0.84065	0.844559	0.851939	0.857072	0.857704	0.872719	0.869727	0.878184	0.875083	0.887141	0.880293
	1.63934	0.83652	0.840988	0.848816	0.854823	0.855205	0.870032	0.866829	0.875418	0.873715	0.882748	0.877504
	1.71386	0.833238	0.837235	0.846883	0.850431	0.848443	0.866095	0.864363	0.871617	0.868113	0.880404	0.87394
	1.78837	0.829771	0.832871	0.840587	0.847544	0.846453	0.86335	0.860374	0.869427	0.864879	0.877817	0.871215
	1.86289	0.824682	0.828896	0.837502	0.843685	0.84345	0.861256	0.857011	0.866174	0.863343	0.874898	0.867521
	1.93741	0.820445	0.824705	0.833457	0.840889	0.839089	0.857621	0.85275	0.863085	0.85977	0.871618	0.864839
	2.01192	0.817826	0.821604	0.83024	0.837078	0.837115	0.853654	0.84978	0.860015	0.857463	0.870477	0.863416
	2.08644	0.813741	0.818962	0.826283	0.834032	0.832872	0.851362	0.848463	0.858035	0.853529	0.868278	0.86103
	2.16095	0.809664	0.815365	0.824624	0.830529	0.829459	0.847667	0.843508	0.855016	0.851609	0.863926	0.857332
	2.23547	0.807684	0.812844	0.820687	0.826746	0.826661	0.846368	0.841219	0.853293	0.849003	0.862853	0.855344
	2.30998	0.804398	0.808774	0.818108	0.825264	0.8243	0.841931	0.838753	0.849865	0.846156	0.860832	0.853332
	2.3845	0.800156	0.806195	0.814783	0.820333	0.82114	0.839653	0.835779	0.846621	0.843105	0.85771	0.850344
	2.45901	0.795853	0.803012	0.811721	0.817754	0.818463	0.83792	0.83313	0.844014	0.841262	0.854643	0.847491
	2.53353	0.793412	0.800611	0.810214	0.814893	0.815854	0.835572	0.830831	0.842338	0.838536	0.853927	0.84568
	2.60805	0.790348	0.79541	0.80477	0.811501	0.812505	0.832279	0.82662	0.839664	0.836419	0.85	0.842551
	2.68256	0.788215	0.794327	0.803327	0.810198	0.810383	0.829736	0.82492	0.838625	0.833364	0.847537	0.840139
	2.75708	0.784884	0.789875	0.800461	0.805689	0.806435	0.828308	0.823842	0.83635	0.830361	0.845433	0.83817
	2.83159	0.782022	0.788235	0.797011	0.802513	0.803241	0.824422	0.821065	0.833271	0.828693	0.843192	0.835485
	2.90611	0.779049	0.784654	0.794118	0.801096	0.802081	0.821538	0.817653	0.832004	0.826375	0.842918	0.831828
	2.98062	0.776327	0.781814	0.790942	0.798057	0.797831	0.819098	0.816166	0.828928	0.824157	0.839135	0.832205
	3.05514	0.77274	0.779179	0.789968	0.794262	0.795877	0.817288	0.812705	0.82773	0.821883	0.838655	0.82951
	3.12966	0.770336	0.775167	0.787427	0.793772	0.793738	0.815002	0.810746	0.82453	0.819708	0.83701	0.826232
	3.20417	0.768232	0.774408	0.783872	0.790873	0.791516	0.812677	0.808165	0.82224	0.818065	0.834221	0.825953
	3.27869	0.765506	0.772496	0.782142	0.787302	0.788126	0.809564	0.806325	0.820491	0.815642	0.831788	0.823554
	3.3532	0.763788	0.768309	0.778908	0.785517	0.78542	0.809336	0.803974	0.81796	0.813423	0.830192	0.821603
	3.42772	0.76033	0.766796	0.776894	0.782443	0.78316	0.805395	0.801734	0.814763	0.810394	0.828485	0.82023
	3.50223	0.75741	0.764614	0.773785	0.780012	0.781314	0.804114	0.800273	0.813274	0.809594	0.826032	0.817932
	3.57675	0.755767	0.762194	0.771602	0.778234	0.778863	0.802046	0.797231	0.811516	0.80673	0.824161	0.816374
	3.65126	0.754412	0.759364	0.769679	0.774971	0.776186	0.800354	0.796052	0.810848	0.805	0.82107	0.815126
	3.72578	0.751534	0.758366	0.767043	0.773467	0.775635	0.798764	0.794584	0.807407	0.801897	0.820614	0.812683
	3.8003	0.748907	0.755506	0.766198	0.771765	0.772659	0.795614	0.790458	0.806663	0.801124	0.819587	0.810136
	3.87481	0.746267	0.753806	0.76245	0.768768	0.769377	0.794282	0.789685	0.805272	0.799073	0.815266	0.80947
	3.94933	0.744484	0.751282	0.761176	0.767229	0.767605	0.791364	0.788519	0.802326	0.797197	0.816739	0.806573
	4.02384	0.742059	0.748745	0.759453	0.765915	0.766135	0.790175	0.784894	0.801904	0.795332	0.813957	0.806317
	4.09836	0.73942	0.74657	0.756635	0.764038	0.764047	0.788332	0.784707	0.800076	0.794624	0.813018	0.804177
	4.17287	0.739634	0.744173	0.755046	0.762264	0.762612	0.787982	0.780604	0.797412	0.793365	0.81164	0.802511
	4.24739	0.736426	0.743547	0.752772	0.75973	0.759669	0.785068	0.780571	0.796005	0.791722	0.81028	0.800429
	4.3219	0.734174	0.740947	0.750896	0.75796	0.758368	0.783953	0.778092	0.794513	0.788817	0.808258	0.798326
	4.39642	0.732481	0.738335	0.750038	0.755551	0.755234	0.781278	0.776425	0.792894	0.787693	0.806792	0.79775
	4.47094	0.730089	0.737696	0.747125	0.755092	0.75549	0.780549	0.775364	0.79106	0.786868	0.806209	0.796055
	4.54545	0.728635	0.73524	0.744996	0.752292	0.751909	0.778393	0.773176	0.789102	0.785547	0.804404	0.794527
	4.61997	0.727659	0.732866	0.743195	0.751259	0.750466	0.777263	0.77113	0.787766	0.782211	0.802745	0.793242
	4.69448	0.72348	0.730055	0.74183	0.749078	0.750184	0.774364	0.769734	0.787366	0.781255	0.799805	0.79166
	4.769	0.723529	0.729057	0.739609	0.747874	0.747376	0.77305	0.767625	0.784734	0.780248	0.799531	0.790715
	4.84351	0.72063	0.727534	0.738954	0.745515	0.745829	0.773175	0.76571	0.783324	0.778795	0.798366	0.789968
	4.91803	0.719337	0.725946	0.737332	0.7442	0.743072	0.770312	0.76494	0.782861	0.776164	0.798304	0.787266
	4.99255	0.718267	0.724716	0.734716	0.742054	0.740886	0.769297	0.763188	0.781265	0.775281	0.795512	0.786623
	5.06706	0.716484	0.7229	0.733645	0.742016	0.739854	0.767939	0.7616	0.780647	0.774306	0.794604	0.784706
	5.14158	0.714499	0.721576	0.732087	0.739026	0.739861	0.765683	0.760368	0.777162	0.771715	0.792462	0.782387
	5.21609	0.712461	0.720046	0.730012	0.738468	0.73704	0.764532	0.759314	0.778236	0.770894	0.791324	0.782061
	5.29061	0.711435	0.718266	0.72964	0.736398	0.73666	0.762784	0.758285	0.775239	0.770598	0.790735	0.781546
	5.36512	0.71025	0.716576	0.726741	0.734517	0.733711	0.761948	0.756062	0.774327	0.769058	0.788542	0.778898
	5.43964	0.709904	0.715269	0.726038	0.734236	0.73252	0.760491	0.754172	0.773243	0.766978	0.788792	0.77727
	5.51415	0.706696	0.713142	0.725078	0.73247	0.731898	0.758659	0.752862	0.772312	0.765215	0.786736	0.776264
	5.58867	0.705197	0.712187	0.723223	0.73179	0.730654	0.758129	0.751945	0.771064	0.764616	0.785931	0.775708
	5.66319	0.704929	0.711561	0.722645	0.729157	0.729208	0.757176	0.750078	0.769233	0.764489	0.785297	0.775846
	5.7377	0.703332	0.708769	0.720469	0.727869	0.727574	0.756164	0.749132	0.768795	0.760839	0.783755	0.772892
	5.81222	0.701804	0.709164	0.719205	0.7282	0.725277	0.753264	0.748552	0.767528	0.760773	0.782165	0.772646
	5.88673	0.702306	0.70768	0.71712	0.725753	0.725045	0.752367	0.747275	0.765	0.759835	0.781723	0.771183
	5.96125	0.699325	0.704885	0.715599	0.724557	0.724484	0.752142	0.745834	0.765063	0.758222	0.780891	0.770843
	6.03576	0.697765	0.703991	0.715457	0.72423	0.722486	0.750942	0.744351	0.764506	0.756138	0.779623	0.768881
	6.11028	0.696278	0.702768	0.714075	0.721506	0.720815	0.749283	0.743011	0.762931	0.756821	0.777954	0.768518
	6.18479	0.695001	0.700766	0.712044	0.721639	0.719907	0.748955	0.741308	0.76092	0.755178	0.776683	0.765523
	6.25931	0.694112	0.699501	0.71174	0.719174	0.717194	0.747215	0.74138	0.760688	0.753693	0.778122	0.766523
	6.33383	0.692897	0.699292	0.709902	0.718722	0.71712	0.746486	0.738954	0.760742	0.753522	0.775038	0.765147
	6.40834	0.69109	0.697867	0.709118	0.717578	0.716333	0.74571	0.738354	0.75907	0.752967	0.775089	0.763882
	6.48286	0.688911	0.697218	0.708563	0.716606	0.71482	0.743535	0.737185	0.757536	0.750631	0.773582	0.763525
	6.55737	0.688932	0.696298	0.706566	0.715983	0.712893	0.743248	0.736664	0.755778	0.750295	0.772194	0.762764
	6.63189	0.688479	0.694609	0.706019	0.713286	0.712197	0.742612	0.73408	0.755626	0.74847	0.770813	0.761045
	6.7064	0.68698	0.693295	0.704667	0.713221	0.711494	0.742177	0.733471	0.754954	0.7477	0.770703	0.76017
	6.78092	0.685802	0.692365	0.703619	0.712176	0.710102	0.739532	0.733468	0.753852	0.747401	0.768538	0.760907
	6.85544	0.684304	0.690787	0.702792	0.710455	0.709161	0.738774	0.732364	0.752974	0.746153	0.769206	0.758713
	6.92995	0.684744	0.689818	0.702335	0.710607	0.70828	0.73728	0.730966	0.751504	0.744299	0.767575	0.758047
	7.00447	0.683093	0.690125	0.701	0.708913	0.707254	0.735668	0.729496	0.751314	0.743748	0.766712	0.757556
	7.07898	0.681401	0.688243	0.699557	0.708655	0.706383	0.736349	0.729073	0.750719	0.743383	0.764882	0.756069
	7.1535	0.679799	0.68657	0.697158	0.707492	0.705872	0.734811	0.729407	0.748159	0.741058	0.766629	0.756139
	7.22801	0.680565	0.686423	0.696996	0.705737	0.703488	0.734229	0.726689	0.748368	0.740598	0.764059	0.754225
	7.30253	0.678765	0.686319	0.697097	0.705213	0.702701	0.733136	0.726525	0.748039	0.741076	0.763977	0.753976
	7.37704	0.677756	0.684959	0.696134	0.705236	0.702116	0.732618	0.725392	0.747145	0.739529	0.762329	0.753831
	7.45156	0.676986	0.684317	0.694948	0.703975	0.701575	0.73218	0.722766	0.744392	0.73927	0.761637	0.752219
	7.52608	0.676299	0.6822	0.693535	0.70203	0.701003	0.73123	0.723601	0.744953	0.736014	0.761661	0.750601
	7.60059	0.675599	0.682216	0.692849	0.702022	0.699295	0.729792	0.722124	0.744576	0.73612	0.76076	0.751244
	7.67511	0.675413	0.681046	0.692637	0.701973	0.697183	0.728368	0.722386	0.744801	0.735069	0.759331	0.749548
	7.74962	0.674446	0.679969	0.691457	0.701612	0.697116	0.728069	0.720696	0.742707	0.733956	0.75881	0.749285
	7.82414	0.673103	0.679715	0.689906	0.699785	0.696844	0.726844	0.720761	0.742079	0.733627	0.757724	0.747946
	7.89865	0.672494	0.678717	0.689622	0.6985	0.696777	0.727227	0.718741	0.741538	0.733949	0.758519	0.74762
	7.97317	0.671876	0.67737	0.688896	0.69787	0.695421	0.726163	0.718246	0.741145	0.731098	0.757261	0.747068
	8.04768	0.669191	0.677311	0.687115	0.697057	0.694436	0.724272	0.717801	0.738237	0.731828	0.758296	0.74621
	8.1222	0.669768	0.675994	0.687274	0.696643	0.692378	0.723941	0.716602	0.738775	0.731211	0.754856	0.746001
	8.19672	0.668578	0.675746	0.686131	0.694386	0.693269	0.723621	0.716694	0.739371	0.730741	0.754996	0.744501
	8.27123	0.668277	0.674363	0.685107	0.694166	0.693125	0.72241	0.715279	0.737837	0.729339	0.754904	0.743979
	8.34575	0.66691	0.672726	0.685395	0.694143	0.69213	0.722395	0.714326	0.738012	0.730266	0.754376	0.744063
	8.42026	0.66696	0.672319	0.684492	0.693494	0.690842	0.721877	0.713458	0.73753	0.728456	0.753742	0.743882
	8.49478	0.665119	0.671379	0.682958	0.693478	0.689134	0.719761	0.712309	0.735721	0.727803	0.752834	0.741839
	8.56929	0.665012	0.670358	0.682772	0.692574	0.687563	0.721071	0.712538	0.735671	0.728503	0.752166	0.74263
	8.64381	0.6643	0.669005	0.681867	0.691549	0.687553	0.719794	0.711435	0.734663	0.72581	0.752224	0.741129
	8.71833	0.66369	0.669266	0.681437	0.69137	0.687291	0.720563	0.712483	0.73453	0.724781	0.750463	0.740507
	8.79284	0.663373	0.668112	0.680674	0.690417	0.685152	0.718234	0.710423	0.734258	0.725397	0.750696	0.740133
	8.86736	0.661969	0.66727	0.67939	0.690101	0.685115	0.716894	0.709453	0.733675	0.725332	0.749935	0.73873
	8.94187	0.66124	0.667397	0.679511	0.689782	0.68452	0.716927	0.709172	0.732949	0.724624	0.74975	0.739726
	9.01639	0.660005	0.665607	0.677707	0.68851	0.683935	0.714738	0.708471	0.733225	0.722598	0.748897	0.739057
	9.0909	0.659972	0.665411	0.677842	0.689072	0.683908	0.714594	0.707226	0.731384	0.723182	0.748969	0.737583
	9.16542	0.65865	0.66635	0.677869	0.686196	0.682943	0.714845	0.706555	0.731045	0.722792	0.748547	0.738
	9.23993	0.658407	0.664521	0.676689	0.687028	0.682022	0.714697	0.706869	0.729423	0.721288	0.74754	0.737381
	9.31445	0.657209	0.663223	0.675909	0.686044	0.680956	0.714046	0.705556	0.730022	0.721281	0.747146	0.73615
	9.38897	0.657238	0.663308	0.676281	0.684445	0.680458	0.712637	0.704911	0.729559	0.720547	0.744802	0.735998
	9.46348	0.65641	0.662431	0.675159	0.685269	0.680704	0.711838	0.704249	0.728989	0.720029	0.746427	0.73546
	9.538	0.656159	0.662336	0.675375	0.685508	0.679483	0.712261	0.7033	0.728505	0.71981	0.745519	0.734881
	9.61251	0.655541	0.662052	0.673118	0.683081	0.679285	0.711375	0.702651	0.728159	0.717952	0.744816	0.734316
	9.68703	0.654895	0.660448	0.672881	0.684532	0.678595	0.709745	0.703244	0.727228	0.718306	0.745207	0.732374
	9.76154	0.653425	0.660311	0.672489	0.683214	0.6784	0.711036	0.701734	0.727022	0.71831	0.74324	0.734198
	9.83606	0.653458	0.65946	0.671644	0.681352	0.676208	0.708416	0.702144	0.727522	0.716237	0.743329	0.732432
	9.91057	0.653766	0.65794	0.670715	0.682033	0.676198	0.709454	0.701076	0.726493	0.716124	0.743164	0.732307
	9.98509	0.653293	0.658436	0.670083	0.682124	0.676692	0.707927	0.700526	0.725891	0.716233	0.741595	0.73152
	10.0596	0.651078	0.657937	0.670657	0.680616	0.674826	0.708608	0.699763	0.725352	0.715846	0.741763	0.730669
	10.1341	0.651687	0.657111	0.669184	0.679453	0.675297	0.70704	0.700699	0.724966	0.715762	0.740965	0.731466
	10.2086	0.650394	0.656283	0.669407	0.679768	0.674227	0.707117	0.69896	0.724871	0.714941	0.74141	0.730834
	10.2832	0.650077	0.656828	0.668822	0.679195	0.672556	0.706297	0.699101	0.723917	0.714967	0.741465	0.73044
	10.3577	0.649435	0.656306	0.66817	0.679294	0.673289	0.706337	0.698178	0.722992	0.713543	0.740026	0.730319
	10.4322	0.648891	0.656104	0.667934	0.677884	0.6722	0.705653	0.696976	0.722165	0.713288	0.740266	0.729306
	10.5067	0.648805	0.653746	0.666984	0.677527	0.672001	0.705443	0.697588	0.722207	0.713788	0.737792	0.729912
	10.5812	0.64831	0.654551	0.665544	0.676254	0.672307	0.705627	0.697284	0.721722	0.711835	0.739358	0.728983
	10.6557	0.64754	0.653407	0.666119	0.677854	0.671578	0.704553	0.695705	0.720759	0.711985	0.739183	0.726813
	10.7302	0.646037	0.652689	0.66574	0.676593	0.67142	0.703526	0.696622	0.721671	0.711784	0.738354	0.727183
	10.8048	0.647866	0.653198	0.665132	0.675825	0.670162	0.70283	0.695142	0.720486	0.711029	0.737024	0.72759
	10.8793	0.645856	0.652109	0.664149	0.675928	0.668821	0.702521	0.695987	0.720923	0.711157	0.737182	0.726863
	10.9538	0.646243	0.650592	0.663824	0.674564	0.668716	0.703603	0.692889	0.720426	0.709861	0.737065	0.727156
	11.0283	0.645531	0.651121	0.664345	0.674309	0.668535	0.702816	0.694025	0.718069	0.709423	0.736657	0.726809
	11.1028	0.643587	0.649793	0.662949	0.673975	0.667677	0.701848	0.693563	0.719887	0.709792	0.736281	0.726914
	11.1773	0.64346	0.65011	0.662334	0.673367	0.66758	0.701072	0.692653	0.718839	0.709058	0.735455	0.725487
	11.2519	0.64418	0.649699	0.661939	0.673478	0.667405	0.700821	0.69374	0.718231	0.709222	0.735976	0.725537
	11.3264	0.643208	0.649258	0.661844	0.672554	0.665962	0.701793	0.692774	0.718272	0.70939	0.735191	0.725645
	11.4009	0.642797	0.64904	0.662084	0.672722	0.66718	0.700759	0.691589	0.717774	0.707901	0.733903	0.723902
	11.4754	0.642727	0.649343	0.660834	0.671605	0.665861	0.699979	0.691716	0.717147	0.708781	0.735307	0.724784
	11.5499	0.642451	0.648495	0.660894	0.671574	0.665791	0.699434	0.691205	0.716868	0.707755	0.733574	0.724148
	11.6244	0.641561	0.64813	0.660279	0.671297	0.665307	0.698827	0.69055	0.716599	0.707894	0.73527	0.724767
	11.6989	0.640795	0.647974	0.659681	0.672471	0.664944	0.698382	0.690557	0.717014	0.706777	0.733522	0.723462
	11.7735	0.639824	0.645632	0.65814	0.671008	0.664029	0.698871	0.690059	0.716488	0.705551	0.732724	0.72299
	11.848	0.640124	0.645078	0.659654	0.670074	0.663689	0.697436	0.688992	0.715725	0.706116	0.732515	0.723428
	11.9225	0.641372	0.644856	0.658117	0.670119	0.663521	0.697285	0.689149	0.715126	0.705908	0.731686	0.721789
	11.997	0.638613	0.644406	0.658536	0.669025	0.663131	0.698087	0.688484	0.715538	0.705824	0.73331	0.721917
	12.0715	0.638193	0.645404	0.658431	0.668357	0.662549	0.696516	0.688468	0.715519	0.70524	0.732062	0.723041
	12.146	0.6387	0.644588	0.657593	0.668596	0.661712	0.696339	0.688255	0.715851	0.704197	0.731984	0.722603
	12.2206	0.638564	0.643802	0.657028	0.667612	0.661715	0.69666	0.687334	0.713935	0.705069	0.73135	0.722291
	12.2951	0.637794	0.643643	0.657143	0.66822	0.661137	0.695993	0.68776	0.714182	0.705018	0.729822	0.721735
	12.3696	0.637983	0.643046	0.656663	0.667521	0.660727	0.695799	0.687393	0.712785	0.703879	0.729612	0.721769
	12.4441	0.636719	0.642974	0.655332	0.667301	0.660182	0.694614	0.686549	0.713422	0.703233	0.730435	0.720766
	12.5186	0.637514	0.642048	0.655362	0.66651	0.659927	0.694731	0.686886	0.713117	0.703912	0.731247	0.720554
	12.5931	0.636735	0.641275	0.6554	0.665956	0.660384	0.695412	0.686231	0.712411	0.702058	0.729767	0.719811
	12.6677	0.636805	0.641803	0.654197	0.665811	0.659103	0.694275	0.6863	0.711857	0.701927	0.728475	0.719289
	12.7422	0.636381	0.641497	0.655139	0.665306	0.658494	0.693053	0.684862	0.711882	0.701908	0.729098	0.71967
	12.8167	0.635937	0.63941	0.655308	0.664854	0.657516	0.693057	0.683896	0.71179	0.701624	0.728855	0.717772
	12.8912	0.635607	0.639794	0.653531	0.664296	0.657664	0.6945	0.684109	0.711296	0.702018	0.729362	0.719589
	12.9657	0.634989	0.640773	0.653217	0.663931	0.657509	0.693017	0.683942	0.711774	0.701237	0.729373	0.71756
	13.0402	0.633429	0.640456	0.653457	0.664227	0.657364	0.692211	0.684007	0.710513	0.701189	0.728567	0.718441
	13.1147	0.633985	0.6385	0.652706	0.664072	0.656187	0.692814	0.683231	0.709655	0.699938	0.729311	0.718438
	13.1893	0.633556	0.638819	0.653051	0.66387	0.657025	0.691766	0.682956	0.711027	0.700543	0.729619	0.718142
	13.2638	0.635134	0.638705	0.653524	0.662506	0.656463	0.691953	0.682989	0.71077	0.70058	0.728499	0.719807
	13.3383	0.633046	0.637799	0.651943	0.662689	0.656789	0.692292	0.682956	0.710095	0.699821	0.729009	0.717513
	13.4128	0.633396	0.638562	0.65198	0.6627	0.655976	0.691858	0.682023	0.711587	0.699547	0.728437	0.717392
	13.4873	0.631353	0.63712	0.650544	0.662199	0.655747	0.691081	0.683084	0.710326	0.699492	0.727629	0.717513
	13.5618	0.631979	0.63728	0.650885	0.662522	0.655491	0.69036	0.68196	0.709987	0.699189	0.727505	0.717365
	13.6364	0.631349	0.637303	0.650331	0.661196	0.655152	0.691773	0.68104	0.709294	0.699554	0.727488	0.715403
	13.7109	0.631469	0.63711	0.65081	0.661545	0.655623	0.691111	0.680863	0.709069	0.699978	0.726803	0.715928
	13.7854	0.632074	0.635881	0.650838	0.660808	0.654711	0.690864	0.68027	0.708895	0.69916	0.727392	0.715615
	13.8599	0.630151	0.635959	0.649722	0.66207	0.654412	0.690654	0.681783	0.708698	0.697879	0.727834	0.715827
	13.9344	0.631901	0.636993	0.648972	0.661089	0.653961	0.690496	0.680621	0.708809	0.698905	0.727276	0.715672
	14.0089	0.630398	0.635375	0.649563	0.661203	0.654046	0.689149	0.679917	0.708559	0.696532	0.726018	0.715376
	14.0834	0.630472	0.635297	0.649337	0.660178	0.653346	0.689006	0.680359	0.709376	0.69746	0.726227	0.714939
	14.158	0.629278	0.634981	0.647553	0.659399	0.654597	0.689646	0.67934	0.708229	0.696748	0.726117	0.715433
	14.2325	0.629006	0.6347	0.649368	0.65886	0.654136	0.689473	0.679665	0.70707	0.697854	0.725285	0.715208
	14.307	0.629463	0.634642	0.647935	0.660239	0.652324	0.689087	0.679625	0.707358	0.695872	0.725103	0.714414
	14.3815	0.629068	0.634547	0.647678	0.65862	0.652374	0.687946	0.678813	0.707406	0.695653	0.724623	0.715154
	14.456	0.629101	0.634554	0.647972	0.659095	0.652542	0.687637	0.67956	0.706918	0.69631	0.725473	0.714902
	14.5305	0.629031	0.634371	0.64708	0.659103	0.652004	0.687262	0.678604	0.707406	0.69543	0.725895	0.714643
	14.6051	0.629035	0.633957	0.647468	0.658681	0.651389	0.688833	0.678466	0.707437	0.696226	0.725754	0.714468
	14.6796	0.628516	0.633285	0.64735	0.658229	0.650986	0.688237	0.678283	0.706442	0.694627	0.725257	0.714138
	14.7541	0.629356	0.633722	0.6471	0.659072	0.651692	0.687096	0.677326	0.708026	0.695007	0.724832	0.713983
	14.8286	0.628199	0.633435	0.646255	0.658977	0.651332	0.687913	0.677824	0.705688	0.694065	0.724185	0.712735
	14.9031	0.626737	0.632705	0.645978	0.656311	0.64995	0.687659	0.677402	0.707095	0.694649	0.725717	0.714027
	14.9776	0.627265	0.631524	0.646319	0.657036	0.649984	0.687825	0.676956	0.706465	0.693912	0.725425	0.714141
	15.0522	0.62626	0.631703	0.645238	0.657059	0.650569	0.686393	0.67748	0.705723	0.693379	0.72488	0.712869
	15.1267	0.627569	0.630559	0.645596	0.656812	0.650683	0.686883	0.677605	0.705913	0.693314	0.725028	0.713805
	15.2012	0.6383	0.643284	0.656288	0.665283	0.661571	0.697149	0.688713	0.718151	0.704649	0.73713	0.726665
	15.2757	0.656982	0.661517	0.675321	0.685163	0.680411	0.716394	0.707528	0.73651	0.724113	0.753811	0.74438
	15.3502	0.669751	0.67438	0.688858	0.696578	0.692261	0.727492	0.717431	0.746559	0.734536	0.76555	0.754955
	15.4247	0.679626	0.684323	0.696891	0.705707	0.700512	0.735462	0.725343	0.755635	0.742989	0.773482	0.763632
	15.4992	0.688314	0.69273	0.704184	0.712632	0.706901	0.744529	0.733085	0.762231	0.750098	0.780041	0.770049
	15.5738	0.695244	0.697883	0.711645	0.719573	0.715267	0.750887	0.741102	0.768317	0.756299	0.786171	0.77589
	15.6483	0.700828	0.706049	0.717603	0.726593	0.719729	0.755866	0.746702	0.774735	0.76162	0.791455	0.781428
	15.7228	0.708211	0.710445	0.72374	0.732865	0.725089	0.760462	0.75165	0.779434	0.766675	0.797509	0.786714
	15.7973	0.714396	0.717186	0.728157	0.735847	0.730042	0.766243	0.756399	0.784401	0.771	0.802478	0.790937
	15.8718	0.718209	0.721693	0.73303	0.742571	0.734474	0.771773	0.760578	0.789362	0.77377	0.80624	0.795779
	15.9463	0.724312	0.725101	0.738156	0.746662	0.741276	0.775689	0.765461	0.793506	0.779737	0.811065	0.799604
	16.0209	0.729554	0.731291	0.742941	0.750807	0.743815	0.78077	0.768762	0.798109	0.782653	0.815187	0.802747
	16.0954	0.733243	0.733756	0.74776	0.754169	0.747971	0.783225	0.773163	0.801112	0.785883	0.81912	0.806579
	16.1699	0.738398	0.73932	0.751038	0.758982	0.751095	0.787758	0.776857	0.804974	0.789543	0.822287	0.810163
	16.2444	0.741083	0.743553	0.754587	0.762568	0.755812	0.79044	0.78066	0.808133	0.79262	0.825401	0.813363
	16.3189	0.745843	0.746733	0.758916	0.767598	0.758872	0.793509	0.783849	0.811535	0.796379	0.82804	0.816653
	16.3934	0.749665	0.750431	0.761886	0.769444	0.763062	0.797803	0.787645	0.814773	0.800014	0.830442	0.821307
	16.4679	0.753935	0.753614	0.764522	0.772194	0.765584	0.800166	0.789911	0.817485	0.802445	0.835448	0.823618
	16.5425	0.756175	0.756461	0.768449	0.77469	0.768392	0.803728	0.792777	0.821708	0.805781	0.838145	0.825563
	16.617	0.760111	0.760498	0.771254	0.779142	0.771489	0.807915	0.796805	0.82434	0.808474	0.840324	0.829267
	16.6915	0.762479	0.763795	0.7761	0.782831	0.776926	0.810322	0.79913	0.827318	0.811963	0.844031	0.831189
	16.766	0.766584	0.766763	0.778871	0.785627	0.77738	0.812515	0.80249	0.831088	0.813536	0.844844	0.834338
	16.8405	0.768759	0.769444	0.781709	0.788491	0.779952	0.814557	0.805045	0.832773	0.815584	0.847516	0.837077
	16.915	0.772003	0.773609	0.782733	0.79139	0.783432	0.816725	0.806819	0.836113	0.819084	0.850158	0.840798
	16.9896	0.774972	0.775562	0.786234	0.792678	0.785127	0.819823	0.809659	0.836955	0.821157	0.853643	0.841283
	17.0641	0.778621	0.778735	0.789999	0.796005	0.789088	0.823315	0.811637	0.840963	0.822562	0.855788	0.843201
	17.1386	0.780692	0.781145	0.792118	0.79868	0.791795	0.824938	0.813861	0.843881	0.82439	0.857635	0.846003
	17.2131	0.784007	0.783161	0.794956	0.802258	0.793295	0.82847	0.817777	0.844771	0.826952	0.85992	0.848635
	17.2876	0.786218	0.785942	0.797781	0.804678	0.796553	0.829265	0.819693	0.84734	0.82935	0.862535	0.850606
	17.3621	0.788816	0.790221	0.799258	0.806707	0.799424	0.832216	0.822071	0.848705	0.832255	0.865653	0.851818
	17.4367	0.791591	0.791134	0.802942	0.810475	0.800971	0.83491	0.824327	0.852358	0.834295	0.867154	0.855461
	17.5112	0.795054	0.792899	0.803989	0.810885	0.803305	0.836102	0.826033	0.853286	0.836682	0.868387	0.855704
	17.5857	0.795779	0.795618	0.806868	0.813567	0.805817	0.8387	0.829646	0.855529	0.837204	0.871296	0.858035
	17.6602	0.79818	0.798263	0.8094	0.816348	0.808295	0.839763	0.831001	0.858038	0.838784	0.873945	0.860781
	17.7347	0.800486	0.8002	0.810707	0.817594	0.809317	0.842733	0.832894	0.859448	0.841704	0.873849	0.862659
	17.8092	0.802615	0.802539	0.813553	0.818403	0.812636	0.845018	0.835305	0.860709	0.843583	0.875518	0.864378
	17.8837	0.804826	0.805174	0.816946	0.821568	0.815333	0.845923	0.835334	0.863563	0.845941	0.87683	0.86712
	17.9583	0.807062	0.807369	0.817578	0.823243	0.815881	0.848337	0.838386	0.864752	0.846295	0.880901	0.868257
	18.0328	0.808837	0.808367	0.818345	0.825492	0.818224	0.850155	0.839939	0.867638	0.848532	0.880301	0.869795
	18.1073	0.810978	0.810542	0.821832	0.826791	0.819324	0.852064	0.842303	0.869174	0.849197	0.882813	0.871625
	18.1818	0.812291	0.813099	0.823275	0.830788	0.823009	0.853393	0.843967	0.869336	0.851686	0.88502	0.872773
	18.2563	0.815186	0.815841	0.826766	0.83108	0.824368	0.85513	0.84583	0.871255	0.85324	0.887278	0.875468
	18.3308	0.817122	0.817263	0.828077	0.832565	0.824475	0.857301	0.845316	0.873188	0.855365	0.888683	0.876911
	18.4054	0.820696	0.818705	0.830135	0.835544	0.828231	0.859207	0.849826	0.875371	0.856043	0.890625	0.877308
	18.4799	0.82147	0.820877	0.83219	0.836953	0.828826	0.861359	0.850661	0.877211	0.857737	0.891657	0.880229
	18.5544	0.82268	0.823831	0.832541	0.838636	0.831009	0.862732	0.851643	0.879682	0.857799	0.892452	0.8814
	18.6289	0.824344	0.825295	0.835042	0.840501	0.834183	0.863987	0.855242	0.880465	0.861573	0.895148	0.88285
	18.7034	0.827128	0.826486	0.837556	0.842986	0.834072	0.865896	0.855052	0.882673	0.861766	0.894844	0.884337
	18.7779	0.829224	0.827536	0.838651	0.84351	0.83614	0.866813	0.857165	0.883696	0.863164	0.897249	0.886386
	18.8524	0.83064	0.829692	0.840104	0.844467	0.837892	0.867795	0.859693	0.884792	0.865332	0.898041	0.88783
	18.927	0.831488	0.831296	0.842277	0.846617	0.838968	0.869804	0.860001	0.885863	0.866226	0.900038	0.888876
	19.0015	0.83321	0.83322	0.843828	0.848813	0.840777	0.871854	0.862349	0.886943	0.867861	0.901727	0.891279
	19.076	0.835058	0.834678	0.844356	0.84947	0.842509	0.873727	0.864222	0.889991	0.869729	0.901957	0.890602
	19.1505	0.83671	0.835855	0.846356	0.851594	0.844277	0.874268	0.865303	0.890995	0.870361	0.903941	0.893159
	19.225	0.839049	0.8379	0.848313	0.85238	0.845343	0.876494	0.866649	0.893213	0.872456	0.905294	0.894344
	19.2995	0.840584	0.839417	0.849911	0.854154	0.846523	0.877208	0.868339	0.89377	0.873748	0.907368	0.896083
	19.3741	0.842322	0.840626	0.850256	0.856259	0.848531	0.879272	0.870579	0.894661	0.87412	0.907546	0.896918
	19.4486	0.843961	0.842782	0.852506	0.857801	0.848844	0.881355	0.870435	0.89564	0.874303	0.909242	0.897332
	19.5231	0.845406	0.84529	0.853642	0.858994	0.850787	0.881204	0.871446	0.898795	0.877394	0.91064	0.898462
	19.5976	0.845942	0.845587	0.855254	0.859754	0.853228	0.883139	0.873582	0.899394	0.878368	0.912178	0.900656
	19.6721	0.847762	0.84815	0.856068	0.862052	0.854375	0.883243	0.874551	0.899907	0.878591	0.913385	0.902237
	19.7466	0.849656	0.848486	0.858498	0.863511	0.854977	0.885542	0.874849	0.902071	0.878708	0.914269	0.902836
	19.8211	0.85141	0.851643	0.859461	0.864487	0.856574	0.887066	0.87798	0.902875	0.880543	0.914337	0.903906
	19.8957	0.851431	0.851105	0.861083	0.865668	0.858817	0.888089	0.878173	0.904168	0.883171	0.917174	0.905343

## Sheet: SuppFig1c
	Time (sec)	2500 nM EO	1250 nM EO	625 nM EO	312.5 nM EO	156.25 nM EO	78.13 nM EO	39.06 nM EO	19.53 nM EO	9.77 nM EO	4.88 nM EO	2.44 nM EO
	-5.43964	1.00084	0.99911	0.999829	1.00051	0.999865	0.99988	0.999262	0.99981	0.999897	0.999929	1.00037
	-5.36512	0.999944	0.998972	1.00019	0.99983	0.999922	1.00049	0.999847	1.00008	1.00009	0.99947	1.00021
	-5.29061	1	0.999739	1.00011	1.00024	0.99939	0.999863	0.999868	1.00028	0.999328	0.999894	0.999516
	-5.21609	0.999422	0.999738	0.999899	1.00008	0.999554	1.00025	1.00018	1.00063	0.999777	0.999568	1.00059
	-5.14158	0.999547	0.999135	1.00018	0.999561	0.999553	0.99984	1.00017	1.00036	1.00024	0.999843	1.00016
	-5.06706	1.00036	1.00018	0.99995	1.00061	1.00046	1.00027	0.999384	1.00014	0.999929	0.99946	0.999769
	-4.99255	1.00012	1.00072	0.999794	0.999346	1.0002	0.99922	0.999688	0.999516	1.00021	0.999079	0.999694
	-4.91803	1.00012	0.999832	0.999455	0.999473	0.99999	0.999684	0.999734	1.00018	0.999607	1.00018	0.999216
	-4.84351	0.999683	1.00039	0.999631	1.00077	1.00024	0.999582	1.00039	0.999925	0.999703	0.999634	1.00009
	-4.769	0.999942	0.999813	0.999916	0.999013	0.999597	0.999355	0.999976	1.00084	1.0002	1.00034	0.99948
	-4.69448	0.999905	1.00065	1.00011	0.999385	0.999508	0.999831	0.999912	1.00064	0.999146	1.00021	1.00158
	-4.61997	0.999574	1.00038	0.999691	0.999471	1.00034	0.99959	1.00021	0.999828	1.00025	1.0002	1.00046
	-4.54545	0.999512	0.999618	1.00008	0.999796	0.998931	1.00027	0.999383	0.999389	0.99962	0.999361	0.999606
	-4.47094	1.00008	0.99922	0.999289	1.00022	0.999701	0.999678	0.999952	0.999576	0.999854	1.00062	0.999757
	-4.39642	0.99904	1.00003	0.999481	1.0001	0.998985	0.999962	0.999644	0.999989	1.00054	1.00057	0.999709
	-4.3219	0.99838	0.999595	0.999477	0.998855	0.999446	0.998805	0.999719	0.999405	1.00027	0.999999	0.999528
	-4.24739	0.999685	0.999383	0.99918	0.999457	0.999878	0.999739	0.99854	0.999076	0.999249	0.999954	0.999882
	-4.17287	1.00017	0.999969	0.999592	0.999901	1.00097	0.999507	0.999757	0.999303	0.99904	0.999444	0.999823
	-4.09836	0.998723	0.999489	0.998856	0.999199	1.00027	0.999418	0.999639	0.998698	1.00007	0.999975	0.999439
	-4.02384	0.999389	0.999607	0.999562	0.999838	0.999811	0.999391	0.999598	0.999033	0.999297	1.00004	0.999171
	-3.94933	0.99937	1.00037	0.999783	1.00001	0.998825	0.999059	0.999136	0.999179	1.00039	0.999695	0.999604
	-3.87481	0.998771	0.999782	0.998977	1.00027	0.999368	0.999159	0.999519	0.999899	0.999515	0.999374	1.00025
	-3.8003	0.998781	0.999802	0.999783	0.999219	0.998818	0.999098	0.999972	0.999759	0.999592	0.999166	0.999942
	-3.72578	0.999143	1.0002	0.999475	1.00014	0.999713	0.998791	0.999072	0.999796	0.999866	1.00014	1.00029
	-3.65126	0.999418	0.99907	0.999115	0.999987	0.999488	1.00027	0.999836	0.999029	1.00034	0.999899	0.999654
	-3.57675	1.00075	0.999943	0.998602	0.999446	0.999976	0.99953	1.00023	0.999481	0.999725	0.999623	0.999337
	-3.50223	0.998783	0.998935	0.999279	0.998777	0.99957	0.998672	0.999491	0.999373	1.00025	1.00013	1.00011
	-3.42772	0.998864	0.998941	0.999069	0.999321	0.999339	0.999177	0.999748	0.998427	0.999478	0.999838	1.00053
	-3.3532	0.999084	0.999175	1.0002	0.999571	0.999957	0.99942	0.999584	0.998832	0.999378	0.9994	0.999882
	-3.27869	0.999508	0.998768	0.999495	0.999922	0.999544	0.999311	1.00046	1	1.00031	0.999525	0.999736
	-3.20417	0.998365	0.999489	0.998854	0.998985	0.999677	0.998298	0.999526	0.999685	0.999715	0.998832	0.999282
	-3.12966	0.998718	0.999715	0.999317	0.998797	0.998873	0.999536	0.999528	0.999065	1.00025	1.00024	0.99946
	-3.05514	0.999097	0.999677	0.999804	0.999577	0.999019	0.999116	0.999023	0.999531	0.999098	0.999379	0.999571
	-2.98062	0.999301	0.99947	0.999085	0.999243	0.999508	1.00011	1.0006	0.999218	0.999635	0.999871	0.999505
	-2.90611	0.998926	0.999336	0.999436	0.99914	0.999189	1.00009	0.998783	0.999492	0.999636	1.00034	1.0003
	-2.83159	0.99915	0.998224	0.999094	0.998932	0.999514	0.999199	0.999487	0.998949	0.999136	0.999937	1.00024
	-2.75708	0.998857	0.998265	0.999432	0.999248	0.999446	1.00018	0.999376	0.99917	0.99985	0.999264	1.0007
	-2.68256	0.998944	0.999354	0.998008	0.999208	0.999253	0.999154	0.999176	0.99889	0.999115	0.999709	0.999766
	-2.60805	0.999858	0.999988	0.998452	0.99983	0.998969	0.999185	0.999152	0.999188	0.999256	0.999914	1.00036
	-2.53353	0.999449	0.998866	0.99912	0.998793	0.998805	0.998347	0.999536	0.999145	0.999864	0.999956	0.999802
	-2.45901	0.99837	0.99935	0.999018	0.998591	0.999675	0.99874	0.999432	0.999743	0.999467	0.999384	1.00048
	-2.3845	0.998686	0.999175	0.998473	0.998443	0.999865	0.998299	0.999608	0.999009	1.00004	0.998761	0.999352
	-2.30998	0.999906	0.998955	0.999086	0.999003	0.999689	0.999431	0.999176	0.998721	0.999797	0.999415	1.00011
	-2.23547	0.998718	0.998543	0.998734	0.998815	0.999053	0.999604	0.998813	0.999239	0.999803	0.999881	1.00089
	-2.16095	0.998613	0.999277	0.998892	0.998382	0.998786	0.998166	0.999406	0.99907	0.998564	1.00012	1.00052
	-2.08644	0.998919	0.998397	0.999124	0.998651	0.998798	0.999256	0.999793	0.998708	0.998651	0.999956	1.00025
	-2.01192	0.998555	0.998592	0.998896	0.999137	0.999123	0.99904	0.999117	0.998955	0.999655	0.999415	0.999493
	-1.93741	0.998013	0.998555	0.998361	0.999058	0.998756	0.997547	0.999217	0.998947	0.999076	0.999318	1
	-1.86289	0.997998	0.998689	0.999125	0.998678	0.998993	0.998371	0.999054	0.998587	0.999149	0.998726	0.999985
	-1.78837	0.998264	0.998374	0.998661	0.99873	0.998301	0.998044	0.998441	0.999253	0.999036	0.998883	0.999655
	-1.71386	0.998706	0.99855	0.997781	0.999242	0.999789	0.998342	0.99904	0.998575	0.99874	0.999697	1.00063
	-1.63934	0.998488	0.999144	0.998037	0.998737	0.999097	0.998293	0.999012	0.999364	0.998717	0.998291	0.999766
	-1.56483	0.998384	0.99865	0.998109	0.998468	0.998506	0.999141	0.998986	0.998841	0.999459	0.999125	1.00058
	-1.49031	0.998113	0.998813	0.997617	0.999208	0.998782	0.99855	0.999234	0.99924	1.0003	1.00007	0.999123
	-1.4158	0.998571	0.998887	0.998734	0.999977	0.99814	0.998578	0.999434	0.999497	0.999791	0.999835	0.99948
	-1.26677	0.998127	0.999039	0.998584	0.999239	0.99912	0.998421	0.998927	0.99935	0.999517	0.998196	0.999994
	-1.19225	0.997912	0.999186	0.998725	0.998707	0.999133	0.998459	0.998665	0.999529	0.999609	0.998765	0.999687
	-1.11773	0.998854	0.998947	0.99815	0.998254	0.998817	0.998823	0.998461	0.999656	0.999051	0.998854	0.99996
	-1.04322	0.998251	0.999073	0.99859	0.999342	0.999359	0.998469	0.999196	0.998508	0.999599	0.998934	0.99942
	-0.968703	0.99884	0.999575	0.998865	0.999615	0.998791	0.998633	0.99893	0.999102	0.999452	0.998819	1.00005
	-0.894187	0.998682	0.99946	0.998918	0.998886	0.998022	0.998145	0.999602	0.999129	0.999167	0.99938	1.00038
	-0.819672	0.998231	0.998194	0.998488	0.998245	0.999198	0.998016	0.998673	0.998781	0.999028	0.99897	1.00047
	-0.745156	0.998551	0.999137	0.998479	0.998365	0.999224	0.998532	0.998548	0.999018	0.998794	0.998321	0.999906
	-0.67064	0.997846	0.997499	0.997872	0.99915	0.998799	0.998315	0.999126	0.999236	0.998728	0.999082	0.999852
	-0.596125	0.998099	0.99912	0.997572	0.998094	0.998675	0.998482	0.997815	0.998517	0.998438	0.999532	0.998524
	-0.521609	0.99794	0.998649	0.999417	0.998734	0.998961	0.998651	0.998542	0.998606	0.999072	0.999506	0.999879
	-0.447094	0.997269	0.999256	0.999047	0.999032	0.999117	0.998095	0.999757	0.998581	0.999556	0.998654	0.999655
	-0.372578	0.997983	0.997666	0.997176	0.998228	0.998931	0.998664	0.99871	0.99775	0.999143	0.999518	1.00026
	-0.298062	0.998171	0.998105	0.998123	0.998754	0.998785	0.997776	0.997745	0.998905	0.99888	0.999223	0.998757
	-0.223547	0.997768	0.997749	0.998108	0.998372	0.997865	0.998134	0.998936	0.998729	0.999135	0.999526	0.999639
	-0.149031	0.997887	0.998154	0.998255	0.998087	0.997881	0.998071	0.998313	0.998003	0.999997	0.99974	0.999486
	-0.0745156	0.997653	0.998193	0.997816	0.998962	0.998191	0.997691	0.998562	0.998325	0.998406	0.99918	0.99991
	0	0.998439	0.998373	0.997441	0.998117	0.997913	0.997888	0.998683	0.998797	0.999467	0.999079	0.999684
	0.0745156	0.998242	0.99794	0.997933	0.997835	0.997367	0.997936	0.998291	0.998533	0.999425	0.998694	0.999721
	0.149031	0.997643	0.998485	0.997923	0.998639	0.998477	0.997396	0.998513	0.998427	0.998433	0.999028	0.999792
	0.223547	0.980494	0.980801	0.983904	0.984323	0.983058	0.982747	0.983872	0.983394	0.984157	0.984263	0.984242
	0.298062	0.944711	0.945195	0.946892	0.950831	0.949614	0.951124	0.952618	0.95095	0.952858	0.953059	0.952272
	0.372578	0.925065	0.926287	0.928869	0.932909	0.931756	0.933393	0.935609	0.933903	0.93584	0.93541	0.936723
	0.447094	0.912712	0.913107	0.916141	0.919705	0.917461	0.921568	0.924009	0.922344	0.923827	0.923335	0.924177
	0.521609	0.900633	0.901822	0.905675	0.910719	0.908395	0.912554	0.914298	0.912233	0.914478	0.91372	0.914718
	0.596125	0.89209	0.8924	0.896596	0.901805	0.900134	0.904093	0.906945	0.904731	0.906825	0.906463	0.906315
	0.67064	0.883923	0.885153	0.88942	0.894029	0.893083	0.896215	0.900108	0.896766	0.898749	0.898902	0.899003
	0.745156	0.876198	0.877693	0.881164	0.887401	0.885805	0.89065	0.892386	0.890437	0.892191	0.892053	0.892294
	0.819672	0.86924	0.871149	0.875982	0.880924	0.879698	0.884167	0.886973	0.883333	0.885795	0.886297	0.886349
	0.894187	0.863305	0.86462	0.869371	0.875291	0.873653	0.878587	0.880812	0.878211	0.880504	0.880137	0.881809
	0.968703	0.857168	0.858461	0.863126	0.870953	0.868463	0.872664	0.876402	0.872776	0.874895	0.87586	0.875521
	1.04322	0.851836	0.852126	0.858393	0.865301	0.863907	0.868312	0.871616	0.867278	0.869975	0.870604	0.869906
	1.11773	0.845959	0.847546	0.853548	0.860305	0.858908	0.863129	0.866773	0.862101	0.865281	0.865959	0.865846
	1.19225	0.841732	0.842845	0.848203	0.855527	0.854597	0.858133	0.862849	0.858554	0.860891	0.861931	0.860874
	1.26677	0.836613	0.838277	0.843868	0.851666	0.850297	0.854022	0.857903	0.85378	0.855692	0.856665	0.857452
	1.34128	0.832228	0.834128	0.839958	0.848027	0.847063	0.849891	0.854354	0.850983	0.852532	0.853406	0.853627
	1.4158	0.827261	0.829246	0.835212	0.843402	0.842139	0.845717	0.850661	0.846492	0.848653	0.849365	0.849306
	1.49031	0.823471	0.825456	0.831385	0.838424	0.838104	0.841702	0.846662	0.843622	0.844825	0.84604	0.845292
	1.56483	0.81993	0.8206	0.827028	0.83515	0.834554	0.838109	0.843057	0.839335	0.840965	0.841796	0.842399
	1.63934	0.815493	0.816685	0.823159	0.831746	0.830685	0.83487	0.839601	0.836132	0.837026	0.839542	0.838758
	1.71386	0.811701	0.813053	0.820355	0.828552	0.827483	0.831966	0.836824	0.831944	0.833383	0.835426	0.83551
	1.78837	0.808063	0.80987	0.816641	0.824986	0.824403	0.828257	0.832736	0.82922	0.830213	0.832095	0.832837
	1.86289	0.805399	0.805822	0.812941	0.82119	0.821173	0.824144	0.82881	0.825521	0.828105	0.828594	0.828853
	1.93741	0.801825	0.801555	0.80966	0.818797	0.817629	0.821589	0.826619	0.823029	0.825037	0.826067	0.826701
	2.01192	0.797864	0.799528	0.80647	0.815103	0.814661	0.818299	0.824274	0.820084	0.821879	0.823068	0.823675
	2.08644	0.795204	0.796008	0.80383	0.812116	0.811445	0.81595	0.820961	0.817443	0.817844	0.820545	0.820994
	2.16095	0.792071	0.79256	0.800729	0.808742	0.808426	0.812677	0.817974	0.814565	0.815438	0.818091	0.818283
	2.23547	0.788418	0.790081	0.797583	0.806344	0.806196	0.809648	0.815366	0.811856	0.812495	0.81553	0.814756
	2.30998	0.785622	0.787003	0.795408	0.80444	0.803777	0.806735	0.812739	0.809084	0.809694	0.812171	0.812357
	2.3845	0.782872	0.784567	0.792461	0.801229	0.801071	0.804111	0.810222	0.805948	0.807342	0.809554	0.809941
	2.45901	0.780197	0.781718	0.789903	0.798788	0.798242	0.801205	0.807677	0.803831	0.804215	0.807732	0.808254
	2.53353	0.776802	0.778243	0.786862	0.796569	0.796038	0.800045	0.804309	0.801039	0.802797	0.804544	0.805798
	2.60805	0.773896	0.77571	0.784057	0.793943	0.793477	0.797554	0.802777	0.798431	0.799693	0.802722	0.802256
	2.68256	0.771888	0.772629	0.781491	0.790965	0.790817	0.794585	0.800329	0.796182	0.7977	0.800128	0.801186
	2.75708	0.769117	0.770234	0.779082	0.788879	0.788362	0.793034	0.797612	0.794149	0.794803	0.798515	0.79879
	2.83159	0.766922	0.76746	0.777886	0.787305	0.785703	0.789979	0.795181	0.791767	0.792954	0.795542	0.796622
	2.90611	0.76412	0.765111	0.774106	0.784243	0.784581	0.787298	0.793418	0.789563	0.790163	0.793695	0.793713
	2.98062	0.761466	0.763111	0.772121	0.781882	0.781895	0.784649	0.791359	0.78801	0.788295	0.791218	0.791936
	3.05514	0.758986	0.76018	0.770337	0.779585	0.779445	0.783076	0.789828	0.786205	0.786446	0.788847	0.790029
	3.12966	0.756586	0.757532	0.767906	0.77733	0.777073	0.780821	0.786544	0.783158	0.783738	0.787071	0.787732
	3.20417	0.754344	0.754966	0.765245	0.775376	0.776234	0.779567	0.785147	0.780537	0.782698	0.785465	0.785597
	3.27869	0.752331	0.753324	0.763713	0.772922	0.773572	0.777328	0.782709	0.778792	0.779708	0.783688	0.784538
	3.3532	0.75017	0.751899	0.761229	0.77139	0.772081	0.774885	0.781771	0.776655	0.778256	0.780608	0.782414
	3.42772	0.747964	0.749717	0.759493	0.768718	0.768849	0.773272	0.779282	0.775892	0.77597	0.779638	0.780426
	3.50223	0.746041	0.747216	0.757733	0.767352	0.768046	0.771857	0.777669	0.774207	0.773851	0.777912	0.77761
	3.57675	0.743896	0.744711	0.755644	0.766021	0.766135	0.768681	0.775637	0.772008	0.773451	0.775978	0.775943
	3.65126	0.741984	0.742841	0.753682	0.764429	0.764681	0.766792	0.773936	0.770451	0.770764	0.773783	0.775137
	3.72578	0.740002	0.741132	0.7523	0.762318	0.761951	0.76549	0.772614	0.768259	0.76954	0.772314	0.773696
	3.8003	0.737481	0.73925	0.750128	0.760221	0.761104	0.764268	0.770392	0.767109	0.767162	0.770625	0.772295
	3.87481	0.736762	0.73645	0.748065	0.758195	0.759138	0.762085	0.769006	0.765624	0.765218	0.769472	0.76986
	3.94933	0.734204	0.734708	0.746262	0.75792	0.7576	0.761219	0.767889	0.76287	0.763234	0.767646	0.769374
	4.02384	0.732456	0.733222	0.744562	0.754982	0.756147	0.75819	0.766108	0.761899	0.761974	0.766477	0.767251
	4.09836	0.730396	0.731629	0.742833	0.7536	0.754155	0.756931	0.764191	0.760824	0.760968	0.763537	0.765567
	4.17287	0.729287	0.730276	0.741293	0.751716	0.75293	0.755466	0.762919	0.758505	0.759713	0.762861	0.764006
	4.24739	0.726939	0.728059	0.740311	0.750612	0.752006	0.754579	0.761103	0.757315	0.756953	0.761418	0.762791
	4.3219	0.726972	0.725651	0.739285	0.748514	0.749661	0.75288	0.760314	0.755589	0.755691	0.760386	0.760893
	4.39642	0.724227	0.724297	0.73677	0.747788	0.748643	0.751532	0.758468	0.75361	0.755115	0.759196	0.760519
	4.47094	0.722485	0.722711	0.735583	0.746281	0.74745	0.749693	0.756969	0.75295	0.753227	0.757467	0.758527
	4.54545	0.720937	0.721496	0.734073	0.744428	0.745811	0.748988	0.755657	0.751092	0.75181	0.755573	0.758086
	4.61997	0.719559	0.719707	0.732549	0.743197	0.744488	0.747426	0.753813	0.750579	0.750269	0.754783	0.756032
	4.69448	0.717445	0.718339	0.731409	0.741456	0.743641	0.745979	0.752484	0.748868	0.749785	0.752854	0.755634
	4.769	0.716729	0.716841	0.729546	0.741567	0.742365	0.74454	0.751122	0.747623	0.74829	0.751827	0.75345
	4.84351	0.7153	0.715158	0.728399	0.739388	0.740585	0.743565	0.750255	0.74684	0.747196	0.750442	0.752757
	4.91803	0.713381	0.714064	0.727564	0.738114	0.739358	0.742688	0.749112	0.745377	0.746518	0.750204	0.751165
	4.99255	0.712526	0.712835	0.725609	0.736954	0.738559	0.740199	0.74856	0.744145	0.744903	0.748513	0.750786
	5.06706	0.711254	0.71095	0.724916	0.735675	0.737377	0.739989	0.747066	0.742668	0.74306	0.747351	0.74824
	5.14158	0.708529	0.710313	0.723399	0.735047	0.735772	0.738358	0.746345	0.742364	0.742249	0.746131	0.748555
	5.21609	0.70835	0.708623	0.722511	0.733117	0.734858	0.737903	0.744715	0.740741	0.740656	0.74479	0.746725
	5.29061	0.707411	0.708381	0.721713	0.73274	0.734012	0.735855	0.743146	0.739826	0.740398	0.743998	0.746042
	5.36512	0.706577	0.706796	0.72068	0.731951	0.732313	0.73612	0.741695	0.738099	0.739217	0.743369	0.744197
	5.43964	0.704519	0.70471	0.719414	0.730413	0.731998	0.734687	0.741089	0.737702	0.738438	0.741727	0.743657
	5.51415	0.704075	0.70387	0.717891	0.728973	0.730506	0.733091	0.739768	0.737007	0.736857	0.741007	0.742014
	5.58867	0.702551	0.703594	0.717009	0.728076	0.729732	0.731675	0.739072	0.735099	0.736006	0.740451	0.740838
	5.66319	0.701634	0.701389	0.716141	0.726845	0.728609	0.731722	0.738008	0.734855	0.734809	0.738899	0.740383
	5.7377	0.700395	0.700655	0.715279	0.726715	0.727257	0.730087	0.73765	0.734198	0.734198	0.738358	0.739294
	5.81222	0.69926	0.699945	0.71452	0.725851	0.727257	0.728837	0.73554	0.733302	0.73273	0.737469	0.739685
	5.88673	0.698665	0.697993	0.713366	0.724727	0.725766	0.728644	0.734947	0.731836	0.731723	0.735606	0.738101
	5.96125	0.696823	0.69757	0.712248	0.723921	0.724997	0.727289	0.734451	0.730798	0.7311	0.734468	0.736634
	6.03576	0.696012	0.695997	0.711359	0.722735	0.723827	0.726337	0.733112	0.730293	0.730496	0.73509	0.736886
	6.11028	0.695089	0.694819	0.7105	0.722132	0.723907	0.72582	0.731941	0.729735	0.729465	0.733774	0.735291
	6.18479	0.693579	0.693509	0.709815	0.720862	0.722813	0.724585	0.731244	0.728511	0.728364	0.732781	0.734615
	6.25931	0.69321	0.693088	0.708828	0.720226	0.722628	0.724211	0.73087	0.72792	0.727766	0.732582	0.733518
	6.33383	0.691947	0.692445	0.708405	0.718906	0.721421	0.723055	0.729613	0.726246	0.72658	0.731194	0.732666
	6.40834	0.690738	0.691269	0.707064	0.718295	0.720115	0.72205	0.728627	0.726474	0.726069	0.73095	0.731728
	6.48286	0.690374	0.690178	0.706504	0.717125	0.719824	0.721246	0.728415	0.725513	0.725166	0.72936	0.732048
	6.55737	0.688863	0.689099	0.705355	0.717393	0.719194	0.720723	0.727929	0.724967	0.724278	0.728615	0.731289
	6.63189	0.687971	0.688336	0.705215	0.716622	0.719092	0.719661	0.726288	0.724129	0.72372	0.727885	0.730543
	6.7064	0.687321	0.687173	0.704406	0.715089	0.717245	0.719484	0.725843	0.723102	0.722437	0.726807	0.72919
	6.78092	0.686725	0.686928	0.703735	0.714462	0.716455	0.717871	0.724834	0.723096	0.722412	0.726823	0.729247
	6.85544	0.685675	0.685629	0.703044	0.714098	0.7162	0.717887	0.723877	0.721782	0.720384	0.725423	0.728975
	6.92995	0.684628	0.684325	0.701566	0.713497	0.716123	0.716003	0.723319	0.720773	0.720978	0.725762	0.727145
	7.00447	0.684468	0.683986	0.702055	0.713418	0.715394	0.71516	0.723351	0.720642	0.719768	0.724404	0.727139
	7.07898	0.683816	0.683088	0.701511	0.712511	0.714114	0.71502	0.722583	0.719708	0.719001	0.723794	0.726333
	7.1535	0.683032	0.682158	0.699946	0.711683	0.713968	0.715027	0.721694	0.719599	0.718502	0.723953	0.725424
	7.22801	0.682188	0.681432	0.698986	0.711339	0.713884	0.713966	0.721273	0.71851	0.717615	0.722517	0.725505
	7.30253	0.681416	0.681652	0.69854	0.710583	0.71296	0.712841	0.719873	0.717965	0.716253	0.721827	0.724658
	7.37704	0.680305	0.680593	0.697724	0.710099	0.712006	0.712825	0.719273	0.717001	0.715962	0.721856	0.723658
	7.45156	0.679424	0.679186	0.697349	0.709293	0.71116	0.711574	0.719662	0.7169	0.715583	0.721045	0.72235
	7.52608	0.678703	0.679549	0.696383	0.709187	0.71173	0.711155	0.717845	0.716266	0.715312	0.72047	0.722688
	7.60059	0.678779	0.677745	0.695322	0.708552	0.711014	0.711446	0.717505	0.715874	0.714053	0.719869	0.722107
	7.67511	0.678448	0.677291	0.695425	0.70753	0.710343	0.710586	0.71713	0.714561	0.714631	0.719216	0.722476
	7.74962	0.677344	0.677393	0.694964	0.706726	0.709355	0.709716	0.71648	0.71469	0.713443	0.718882	0.721228
	7.82414	0.676474	0.676257	0.694725	0.705952	0.709914	0.710044	0.716192	0.714093	0.712842	0.718011	0.721155
	7.89865	0.675003	0.674935	0.693588	0.706702	0.708613	0.70909	0.715726	0.713826	0.712534	0.717723	0.720778
	7.97317	0.674049	0.674568	0.693352	0.705939	0.708634	0.708624	0.715321	0.713011	0.71202	0.717554	0.720521
	8.04768	0.674035	0.674057	0.691818	0.705037	0.708111	0.70807	0.71437	0.712386	0.710887	0.716209	0.719939
	8.1222	0.673941	0.673161	0.692245	0.704257	0.707672	0.70699	0.714165	0.711471	0.710637	0.715927	0.719164
	8.19672	0.673053	0.6728	0.691531	0.704251	0.706474	0.706823	0.713233	0.711979	0.710056	0.715854	0.719486
	8.27123	0.672669	0.67189	0.691282	0.70316	0.706963	0.706196	0.712659	0.711024	0.709876	0.715352	0.718187
	8.34575	0.671719	0.671307	0.690767	0.70287	0.705565	0.70569	0.712936	0.710599	0.709437	0.714626	0.717885
	8.42026	0.671417	0.671071	0.689907	0.702655	0.706361	0.704815	0.712314	0.710293	0.7086	0.71405	0.717098
	8.49478	0.670043	0.670103	0.690264	0.701928	0.705911	0.7051	0.711809	0.709889	0.708626	0.713215	0.716993
	8.56929	0.669921	0.670134	0.68883	0.701854	0.705474	0.703959	0.711098	0.709654	0.708428	0.713583	0.716873
	8.64381	0.66909	0.668574	0.688835	0.701591	0.704729	0.702999	0.711241	0.709186	0.707949	0.713012	0.717401
	8.71833	0.668812	0.669033	0.687835	0.70055	0.703917	0.702897	0.710485	0.709435	0.707824	0.712354	0.716112
	8.79284	0.66892	0.667954	0.687532	0.70067	0.703582	0.702596	0.710786	0.707756	0.706894	0.712234	0.715706
	8.86736	0.66784	0.667605	0.686499	0.699816	0.703616	0.701932	0.70915	0.708502	0.706056	0.711989	0.71562
	8.94187	0.667062	0.666892	0.687087	0.699851	0.702917	0.701266	0.709674	0.70715	0.706261	0.712026	0.714861
	9.01639	0.667384	0.666885	0.686116	0.700275	0.70242	0.701239	0.708964	0.70663	0.705618	0.711671	0.714894
	9.0909	0.666602	0.665966	0.686442	0.69933	0.701778	0.701585	0.708745	0.706127	0.705912	0.711126	0.714484
	9.16542	0.665887	0.665211	0.685838	0.699022	0.702205	0.700571	0.708314	0.705797	0.705325	0.710523	0.714409
	9.23993	0.66572	0.665018	0.684856	0.698773	0.701736	0.700631	0.708473	0.70591	0.70505	0.710072	0.713709
	9.31445	0.665437	0.664538	0.684973	0.698209	0.70186	0.700397	0.707642	0.705308	0.704251	0.71071	0.713352
	9.38897	0.665027	0.664247	0.684778	0.698115	0.700754	0.6997	0.707435	0.705135	0.704261	0.709943	0.713619
	9.46348	0.664529	0.664068	0.684067	0.697567	0.700359	0.698249	0.707715	0.704642	0.70422	0.709626	0.713599
	9.538	0.663576	0.662945	0.682936	0.697374	0.700057	0.698726	0.706752	0.70477	0.703897	0.709228	0.712122
	9.61251	0.663564	0.663024	0.683806	0.697328	0.700619	0.698798	0.706416	0.70397	0.703798	0.709559	0.712258
	9.68703	0.662823	0.662354	0.682987	0.696945	0.699823	0.698935	0.705417	0.704008	0.703667	0.708629	0.711442
	9.76154	0.662474	0.661598	0.682556	0.696047	0.699425	0.698688	0.705915	0.704562	0.70265	0.708437	0.712125
	9.83606	0.662158	0.661058	0.682294	0.696042	0.69898	0.698209	0.705536	0.703491	0.702694	0.707672	0.710278
	9.91057	0.661406	0.661183	0.682218	0.695406	0.699214	0.697394	0.705117	0.702557	0.702087	0.708058	0.711167
	9.98509	0.660877	0.660779	0.681543	0.695543	0.698312	0.697742	0.705091	0.702923	0.701883	0.707523	0.711163
	10.0596	0.661131	0.659791	0.68159	0.694499	0.698403	0.697454	0.705267	0.702293	0.701701	0.707158	0.710726
	10.1341	0.660419	0.659995	0.680811	0.694442	0.698628	0.697205	0.70408	0.701593	0.70204	0.707198	0.711025
	10.2086	0.659707	0.65898	0.680947	0.694944	0.698627	0.696964	0.703272	0.701625	0.701635	0.706931	0.709901
	10.2832	0.659657	0.658796	0.680592	0.694561	0.697905	0.696917	0.703454	0.701059	0.700801	0.706207	0.70996
	10.3577	0.658797	0.658618	0.679992	0.694294	0.697528	0.696085	0.703447	0.701754	0.701272	0.705326	0.709948
	10.4322	0.659237	0.658023	0.68039	0.694505	0.697778	0.695264	0.703232	0.701359	0.699887	0.7059	0.710203
	10.5067	0.657798	0.658468	0.679515	0.69375	0.69774	0.695556	0.703114	0.70134	0.700146	0.706147	0.709786
	10.5812	0.657974	0.657081	0.680319	0.693456	0.697389	0.695338	0.701944	0.700792	0.699818	0.705814	0.709948
	10.6557	0.658062	0.656911	0.679223	0.693573	0.697522	0.695079	0.701728	0.701316	0.700523	0.705451	0.708766
	10.7302	0.657625	0.656452	0.678916	0.692882	0.697833	0.694229	0.702234	0.700391	0.699612	0.704513	0.709991
	10.8048	0.656847	0.656398	0.679531	0.692733	0.697008	0.694569	0.701793	0.699906	0.699955	0.70482	0.708595
	10.8793	0.656211	0.655948	0.678491	0.69324	0.697177	0.694791	0.702288	0.699735	0.699904	0.703879	0.709117
	10.9538	0.656367	0.655352	0.678138	0.691932	0.696884	0.693991	0.701485	0.69962	0.698964	0.704255	0.708475
	11.0283	0.655522	0.655012	0.678661	0.692486	0.696767	0.693751	0.701941	0.699356	0.698556	0.703158	0.709342
	11.1028	0.655545	0.655447	0.678332	0.691967	0.696434	0.694206	0.701662	0.69834	0.697946	0.703333	0.709178
	11.1773	0.654929	0.654786	0.67753	0.691969	0.696418	0.693044	0.70155	0.69923	0.698312	0.70374	0.709097
	11.2519	0.6545	0.654293	0.67847	0.690938	0.696544	0.693709	0.700998	0.69862	0.698133	0.703761	0.70886
	11.3264	0.654104	0.653859	0.677384	0.691432	0.696139	0.692698	0.70108	0.699022	0.69829	0.703484	0.708324
	11.4009	0.653585	0.653133	0.676701	0.691225	0.695786	0.692966	0.701058	0.699489	0.697984	0.703083	0.708057
	11.4754	0.653846	0.653245	0.676791	0.691564	0.695989	0.692733	0.699636	0.698475	0.697747	0.703682	0.708278
	11.5499	0.653246	0.652815	0.676006	0.691001	0.695293	0.692527	0.700505	0.698802	0.697253	0.702445	0.707336
	11.6244	0.652975	0.652195	0.676104	0.689873	0.695719	0.692634	0.699874	0.698755	0.69694	0.703078	0.708273
	11.6989	0.652596	0.652214	0.676009	0.690465	0.695467	0.691899	0.700015	0.697959	0.697054	0.702939	0.708785
	11.7735	0.653161	0.652368	0.675913	0.690175	0.695347	0.691868	0.699801	0.698119	0.697027	0.701974	0.707739
	11.848	0.651976	0.65155	0.675271	0.689862	0.695631	0.691962	0.699205	0.697854	0.696298	0.702424	0.708273
	11.9225	0.651508	0.65124	0.675064	0.689753	0.695241	0.691517	0.699291	0.697877	0.696902	0.702287	0.707427
	11.997	0.651645	0.651273	0.675727	0.689235	0.695016	0.691237	0.699159	0.698473	0.696345	0.702205	0.707741
	12.0715	0.651301	0.650394	0.675604	0.689661	0.694736	0.691549	0.698789	0.698027	0.696158	0.702053	0.707951
	12.146	0.651107	0.650441	0.67485	0.690035	0.695029	0.691209	0.698337	0.69794	0.696281	0.702098	0.707402
	12.2206	0.65048	0.650144	0.674358	0.689408	0.695033	0.691621	0.699054	0.697548	0.695868	0.701538	0.707471
	12.2951	0.650488	0.650133	0.674426	0.689156	0.695057	0.691127	0.698682	0.697999	0.696676	0.701997	0.707436
	12.3696	0.649549	0.649798	0.67426	0.689183	0.694459	0.690936	0.699085	0.697255	0.696211	0.701845	0.707742
	12.4441	0.649888	0.649577	0.674261	0.689399	0.694639	0.690356	0.699112	0.697467	0.696092	0.701634	0.707066
	12.5186	0.649496	0.648971	0.673849	0.689175	0.694611	0.690432	0.698298	0.696534	0.696069	0.701246	0.707052
	12.5931	0.648635	0.648686	0.673874	0.688486	0.694211	0.690762	0.698379	0.696539	0.695765	0.701126	0.707034
	12.6677	0.648768	0.64837	0.67352	0.688228	0.694609	0.689951	0.698295	0.696565	0.696192	0.70148	0.707078
	12.7422	0.648774	0.647497	0.672687	0.688207	0.694378	0.690085	0.698533	0.696736	0.695921	0.701181	0.707391
	12.8167	0.648486	0.647895	0.672635	0.688742	0.694785	0.690168	0.698049	0.696303	0.696264	0.7012	0.707351
	12.8912	0.647864	0.64816	0.672223	0.688756	0.693766	0.690281	0.697671	0.696614	0.695112	0.701186	0.708183
	12.9657	0.647404	0.646829	0.672765	0.688615	0.694458	0.689849	0.697821	0.697228	0.695326	0.700873	0.70658
	13.0402	0.647309	0.647537	0.673002	0.688239	0.694082	0.689416	0.697592	0.696662	0.695403	0.700464	0.706889
	13.1147	0.647254	0.64676	0.672522	0.688407	0.693919	0.688972	0.69847	0.696771	0.695798	0.699873	0.707922
	13.1893	0.646972	0.646247	0.671774	0.687864	0.694602	0.689777	0.697493	0.697203	0.694861	0.699951	0.706911
	13.2638	0.646138	0.646968	0.671144	0.687304	0.694255	0.689574	0.698084	0.696685	0.695658	0.699829	0.707673
	13.3383	0.646487	0.645759	0.671058	0.688132	0.693607	0.690065	0.697419	0.69696	0.695261	0.699723	0.707147
	13.4128	0.646445	0.646131	0.671028	0.687209	0.693884	0.689606	0.697023	0.696766	0.695384	0.700226	0.706577
	13.4873	0.645862	0.645082	0.670953	0.687487	0.693677	0.689161	0.696862	0.695985	0.695656	0.700328	0.707343
	13.5618	0.646009	0.645223	0.670634	0.688042	0.692597	0.689218	0.696271	0.696157	0.69497	0.699234	0.707195
	13.6364	0.645464	0.644763	0.670451	0.686872	0.693243	0.689724	0.697068	0.695792	0.695384	0.700315	0.707093
	13.7109	0.645451	0.644563	0.670277	0.687549	0.693513	0.689035	0.696693	0.696548	0.695058	0.699315	0.707135
	13.7854	0.644938	0.644363	0.670267	0.686676	0.693791	0.689419	0.696787	0.696428	0.69506	0.699571	0.707096
	13.8599	0.644609	0.644844	0.670965	0.687719	0.693229	0.689532	0.696416	0.696762	0.695481	0.699656	0.707063
	13.9344	0.64444	0.644114	0.670352	0.68651	0.693343	0.689777	0.696017	0.696852	0.695023	0.699696	0.706398
	14.0089	0.643888	0.643582	0.670574	0.686925	0.693101	0.689346	0.696708	0.697153	0.695024	0.699583	0.706524
	14.0834	0.644383	0.64342	0.670054	0.687361	0.693949	0.689349	0.696767	0.697102	0.695143	0.699539	0.706806
	14.158	0.643752	0.64362	0.669882	0.68755	0.693258	0.689241	0.696727	0.696865	0.695176	0.699116	0.706335
	14.2325	0.6438	0.643594	0.669918	0.687999	0.692924	0.689253	0.696562	0.697356	0.694863	0.699735	0.706814
	14.307	0.642614	0.642815	0.669646	0.68687	0.69331	0.688981	0.695887	0.697105	0.695177	0.698806	0.706694
	14.3815	0.642519	0.643013	0.669004	0.687357	0.693427	0.688498	0.696452	0.695996	0.695295	0.698804	0.706158
	14.456	0.642821	0.643314	0.669151	0.68755	0.693269	0.688497	0.696688	0.697005	0.695432	0.699803	0.706484
	14.5305	0.642187	0.64236	0.669334	0.686938	0.693752	0.688815	0.696607	0.697228	0.695194	0.699709	0.706461
	14.6051	0.642052	0.642462	0.66952	0.687142	0.693407	0.689004	0.696533	0.696198	0.694798	0.699356	0.707126
	14.6796	0.642544	0.641513	0.668559	0.686332	0.693607	0.689027	0.696676	0.696532	0.694616	0.69961	0.706697
	14.7541	0.641862	0.641494	0.669201	0.686253	0.693334	0.688452	0.696967	0.696983	0.695036	0.699564	0.70652
	14.8286	0.641589	0.641663	0.668967	0.686969	0.69288	0.687908	0.696382	0.697408	0.695386	0.699656	0.706877
	14.9031	0.641239	0.641684	0.668677	0.686864	0.693347	0.688677	0.697123	0.69767	0.695526	0.700346	0.706481
	14.9776	0.641558	0.641459	0.668163	0.686813	0.69329	0.689009	0.696773	0.697682	0.695202	0.700041	0.70581
	15.0522	0.64119	0.641441	0.668424	0.686316	0.693883	0.688746	0.696512	0.697725	0.695466	0.699674	0.70584
	15.1267	0.640468	0.640617	0.668422	0.68727	0.694124	0.689306	0.696703	0.697688	0.695222	0.700042	0.706826
	15.2012	0.655027	0.654986	0.6825	0.701877	0.709784	0.705005	0.712447	0.714586	0.71172	0.716237	0.723639
	15.2757	0.678463	0.679187	0.706876	0.725489	0.734369	0.728003	0.735583	0.738133	0.734709	0.739745	0.747259
	15.3502	0.693426	0.692951	0.719471	0.738888	0.747136	0.740791	0.748822	0.750593	0.747401	0.75167	0.759636
	15.4247	0.704093	0.703936	0.729221	0.748149	0.755776	0.750109	0.758328	0.759605	0.756062	0.761591	0.768683
	15.4992	0.712052	0.712839	0.737189	0.755588	0.763776	0.758502	0.767405	0.767817	0.764264	0.767904	0.777692
	15.5738	0.720161	0.720488	0.744026	0.763297	0.770837	0.765989	0.773854	0.775171	0.77125	0.77605	0.784666
	15.6483	0.726744	0.726754	0.750562	0.769767	0.777343	0.772194	0.780113	0.780406	0.777021	0.782273	0.789807
	15.7228	0.73299	0.732953	0.756612	0.775634	0.783317	0.778626	0.785784	0.786489	0.783828	0.787262	0.795598
	15.7973	0.739411	0.739239	0.761955	0.781281	0.789488	0.783849	0.79103	0.792277	0.788996	0.792526	0.801248
	15.8718	0.744494	0.744628	0.767578	0.786193	0.79398	0.789016	0.796466	0.797341	0.793896	0.797594	0.805172
	15.9463	0.749803	0.750169	0.772701	0.791411	0.799091	0.79417	0.800924	0.801945	0.798902	0.801973	0.81072
	16.0209	0.75469	0.75509	0.777583	0.796444	0.80467	0.799364	0.804789	0.80699	0.804139	0.808264	0.814901
	16.0954	0.759395	0.75966	0.780932	0.800584	0.80908	0.804033	0.810145	0.811068	0.807244	0.811925	0.818878
	16.1699	0.76431	0.764684	0.786446	0.804321	0.81251	0.807595	0.814679	0.815577	0.811688	0.815851	0.822695
	16.2444	0.768232	0.768782	0.790897	0.808594	0.817505	0.812301	0.819514	0.820138	0.81583	0.819905	0.827499
	16.3189	0.773187	0.773522	0.795061	0.81293	0.821573	0.815933	0.821975	0.823696	0.819738	0.823731	0.831038
	16.3934	0.777326	0.7771	0.798537	0.816569	0.824492	0.819735	0.825852	0.827765	0.823624	0.827265	0.834368
	16.4679	0.781017	0.781208	0.802326	0.820912	0.828845	0.824225	0.830073	0.831997	0.826596	0.830664	0.83733
	16.5425	0.784225	0.785728	0.806259	0.824178	0.832509	0.826774	0.833778	0.83483	0.829979	0.833473	0.841328
	16.617	0.788665	0.788963	0.810587	0.827698	0.835944	0.830451	0.836833	0.838063	0.834012	0.836993	0.843317
	16.6915	0.792011	0.791948	0.814069	0.830571	0.839207	0.834015	0.840312	0.840916	0.836765	0.840223	0.8479
	16.766	0.796233	0.796008	0.816393	0.834699	0.841867	0.838082	0.843465	0.844041	0.840232	0.842857	0.850034
	16.8405	0.799471	0.799575	0.819794	0.837543	0.845628	0.840825	0.846214	0.847361	0.84371	0.847239	0.854053
	16.915	0.802048	0.8033	0.822985	0.840953	0.848088	0.843356	0.849245	0.851412	0.846379	0.848878	0.856524
	16.9896	0.805206	0.806226	0.826964	0.84345	0.850958	0.846377	0.852428	0.853542	0.849785	0.852299	0.858381
	17.0641	0.80825	0.808586	0.829059	0.846846	0.855244	0.849991	0.856192	0.856991	0.851928	0.855129	0.862166
	17.1386	0.812191	0.812296	0.832546	0.849712	0.857914	0.852434	0.858452	0.859783	0.855325	0.857545	0.864939
	17.2131	0.814858	0.815817	0.834633	0.852723	0.860807	0.855328	0.861512	0.862892	0.857608	0.860531	0.86724
	17.2876	0.817834	0.817914	0.837523	0.855881	0.862541	0.857025	0.863899	0.865149	0.860981	0.862675	0.869696
	17.3621	0.820623	0.821319	0.839998	0.858091	0.866429	0.861352	0.866629	0.867879	0.863197	0.865504	0.87341
	17.4367	0.822595	0.823486	0.843481	0.861202	0.8685	0.863167	0.869075	0.870462	0.866124	0.867378	0.874579
	17.5112	0.825063	0.8262	0.846444	0.863315	0.871549	0.865628	0.871851	0.873687	0.868301	0.870074	0.877722
	17.5857	0.827891	0.828951	0.847977	0.866411	0.873484	0.868797	0.873484	0.875502	0.870345	0.872545	0.879362
	17.6602	0.831295	0.832308	0.851145	0.868265	0.876303	0.870848	0.876184	0.878717	0.873383	0.875745	0.881317
	17.7347	0.83407	0.834142	0.853544	0.870574	0.878445	0.872954	0.878564	0.880456	0.876168	0.876972	0.884106
	17.8092	0.836185	0.836631	0.856516	0.873591	0.881373	0.875399	0.880751	0.882895	0.877556	0.879334	0.887
	17.8837	0.838561	0.839056	0.857845	0.874738	0.882417	0.877658	0.882803	0.884836	0.878762	0.881175	0.88746
	17.9583	0.840946	0.842352	0.860402	0.878164	0.885542	0.879914	0.885727	0.886946	0.881859	0.883761	0.890633
	18.0328	0.843629	0.844794	0.862865	0.879754	0.887315	0.882226	0.886746	0.889579	0.884258	0.885679	0.892282
	18.1073	0.846964	0.847015	0.865573	0.881669	0.889828	0.883132	0.890079	0.891435	0.88629	0.887847	0.894604
	18.1818	0.848308	0.848713	0.867045	0.883491	0.891888	0.886159	0.891543	0.893484	0.888212	0.890346	0.896364
	18.2563	0.850626	0.85147	0.870135	0.885818	0.894411	0.889011	0.89303	0.895749	0.890223	0.89117	0.897797
	18.3308	0.853313	0.853748	0.871908	0.88773	0.895885	0.890179	0.895628	0.898114	0.891968	0.89338	0.900407
	18.4054	0.855177	0.855915	0.874351	0.890122	0.898054	0.892745	0.89769	0.899773	0.894275	0.895766	0.902881
	18.4799	0.857354	0.858056	0.877065	0.892818	0.900503	0.894246	0.898583	0.90199	0.896019	0.8977	0.903799
	18.5544	0.859125	0.860188	0.878665	0.893926	0.902689	0.897092	0.901303	0.904144	0.898486	0.899115	0.906656
	18.6289	0.861387	0.861739	0.880574	0.895495	0.903933	0.898991	0.903007	0.905865	0.899893	0.900809	0.907311
	18.7034	0.863254	0.864484	0.882377	0.898363	0.906122	0.900771	0.904886	0.907703	0.901417	0.902051	0.909437
	18.7779	0.864982	0.866756	0.884616	0.901139	0.907869	0.902624	0.906935	0.909193	0.904007	0.905115	0.912153
	18.8524	0.867708	0.868354	0.886429	0.902101	0.909903	0.903813	0.908974	0.911079	0.905863	0.90679	0.913224
	18.927	0.869752	0.869844	0.88889	0.903764	0.911631	0.905514	0.909809	0.91258	0.907366	0.907625	0.914913
	19.0015	0.872016	0.872222	0.891019	0.905636	0.91351	0.907851	0.911996	0.91487	0.908078	0.909557	0.916074
	19.076	0.873247	0.873506	0.892524	0.90751	0.914295	0.908803	0.913175	0.916563	0.910477	0.911542	0.917598
	19.1505	0.875484	0.875483	0.894187	0.909306	0.917876	0.910792	0.915625	0.917925	0.911866	0.913029	0.919853
	19.225	0.877468	0.876991	0.896031	0.910582	0.918929	0.912299	0.916378	0.919344	0.913878	0.915086	0.921167
	19.2995	0.87873	0.879517	0.897516	0.911821	0.920668	0.913922	0.918464	0.921094	0.914668	0.916042	0.922699
	19.3741	0.880523	0.880673	0.899634	0.912921	0.921824	0.916436	0.92086	0.923208	0.916249	0.916136	0.924213
	19.4486	0.881814	0.882666	0.901079	0.915634	0.923978	0.917533	0.921856	0.924961	0.918388	0.919699	0.925955
	19.5231	0.883535	0.884774	0.902147	0.916716	0.924997	0.919644	0.923092	0.92693	0.9204	0.920277	0.926588
	19.5976	0.885539	0.885934	0.904233	0.918739	0.927044	0.920291	0.925351	0.928186	0.922142	0.921718	0.928322
	19.6721	0.886608	0.887392	0.905397	0.920211	0.928845	0.92242	0.926816	0.929596	0.922855	0.922405	0.928739
	19.7466	0.888706	0.889737	0.907571	0.921835	0.929914	0.923705	0.927718	0.930902	0.924531	0.925794	0.930844
	19.8211	0.890112	0.891317	0.908548	0.923191	0.931087	0.925804	0.929504	0.932358	0.926864	0.926143	0.931695
	19.8957	0.892115	0.892827	0.910385	0.924437	0.932908	0.925982	0.930365	0.934305	0.927655	0.927606	0.933906
