# Supplementary material for: Eltrombopag directly inhibits BAX and prevents cell death
Source: Nat Commun. 2021 Feb 18;12:1134. doi: 10.1038/s41467-021-21224-1 (PMC7892824; doi:10.1038/s41467-021-21224-1)
Supplement: Supplementary file 4 — Source Data [file 41467_2021_21224_MOESM4_ESM.zip › SuppFig11.xlsx]

## Sheet: SuppFig11a
	Time trace	BAX		BAX + EO			Histogram					BAX	BAX + EO
	Time (nsec)	Mean	SEM	Mean	SEM		Bin Center	BAX	BAX + EO		Mean	13.1265	12.732
	0	13.3155	0.608972	14.5548	0.745373		11	4	0		SEM	0.00356751	0.00250666
	0.0048	13.0995	0.908196	14.4382	0.651732		11.2	26	0
	0.0096	13.0639	0.755134	13.9573	0.641128		11.4	83	0
	0.0144	13.4448	0.516653	14.0064	0.442811		11.6	162	12
	0.0192	13.3968	0.551969	14.249	0.735718		11.8	261	142
	0.024	13.3116	0.573249	14.6692	0.823677		12	342	632
	0.0288	13.8294	0.680374	14.5226	0.445338		12.2	531	1615
	0.0336	13.1851	0.68718	13.975	0.415881		12.4	844	3005
	0.0384	13.4902	0.460788	14.3232	0.411119		12.6	1386	4257
	0.0432	13.4471	0.694514	14.5235	0.5823		12.8	2373	4609
	0.048	13.9355	0.457885	14.034	0.647546		13	3233	3643
	0.0528	13.5137	0.592366	13.8579	0.477061		13.2	3510	1862
	0.0576	13.7938	0.746991	14.4573	0.189337		13.4	3162	660
	0.0624	13.5965	0.516981	14.0136	0.0682096		13.6	2425	191
	0.0672	13.645	0.671524	14.0543	0.532771		13.8	1497	97
	0.072	13.5521	0.508935	13.7424	0.334309		14	731	56
	0.0768	13.5846	0.550209	13.878	0.550415		14.2	217	35
	0.0816	13.0559	0.849794	14.162	0.367934		14.4	44	13
	0.0864	13.381	0.362197	13.6508	0.327476		14.6	4	6
	0.0912	12.9779	0.61082	13.4993	0.420664
	0.096	13.3083	0.596343	13.9065	0.573849
	0.1008	13.1697	0.844251	13.7225	0.306611
	0.1056	12.9869	0.553325	13.4631	0.441169
	0.1104	13.0702	0.479139	13.9537	0.477331
	0.1152	13.2475	0.45567	13.722	0.55924
	0.12	13.2821	0.54589	14.0398	0.597098
	0.1248	13.385	0.295075	13.7792	0.656553
	0.1296	13.0981	0.431975	13.8642	0.417044
	0.1344	13.578	0.398215	13.9903	0.394125
	0.1392	13.5665	0.258437	14.1938	0.648543
	0.144	13.5125	0.754957	14.3505	0.255696
	0.1488	13.2426	0.569589	14.409	0.460136
	0.1536	13.5482	0.791921	14.5117	0.610939
	0.1584	13.2412	0.700238	14.261	0.297728
	0.1632	13.4153	0.631035	14.1699	0.557045
	0.168	13.1827	0.360452	13.9246	0.627579
	0.1728	13.3302	0.42954	13.8838	0.770545
	0.1776	13.166	0.582039	13.6633	0.570144
	0.1824	13.563	0.695912	13.7551	0.71524
	0.1872	13.3153	0.945329	13.56	0.511546
	0.192	13.653	0.756615	13.8092	0.455189
	0.1968	13.5784	0.853333	13.7748	0.554664
	0.2016	13.809	0.85568	14.1544	0.289014
	0.2064	13.1964	0.588979	14.1772	0.560705
	0.2112	13.5583	0.861518	13.7943	0.432448
	0.216	13.2698	0.710343	13.2144	0.433955
	0.2208	13.4443	0.877184	13.2593	0.473341
	0.2256	13.3375	0.577433	13.6516	0.470087
	0.2304	13.1794	0.278987	13.6953	0.261821
	0.2352	13.6955	0.603797	13.9074	0.170143
	0.24	13.2295	0.738787	14.4077	0.134186
	0.2448	13.7369	0.782912	13.9347	0.294982
	0.2496	13.4553	0.658649	13.9076	0.453719
	0.2544	13.4808	0.608297	13.9908	0.249991
	0.2592	13.3414	0.763713	14.3777	0.378021
	0.264	13.2664	0.72077	13.87	0.2272
	0.2688	13.7214	0.801332	14.5914	0.219625
	0.2736	13.4145	0.621472	14.0776	0.543974
	0.2784	13.256	0.478256	14.1249	0.280946
	0.2832	13.2112	0.775522	14.467	0.466354
	0.288	13.3295	0.704993	14.096	0.438174
	0.2928	13.5383	0.599756	13.6798	0.329712
	0.2976	13.5138	0.402946	14.0296	0.403309
	0.3024	13.2126	0.595147	13.6472	0.471048
	0.3072	13.7102	0.530387	14.193	0.417817
	0.312	13.4098	0.578024	14.1039	0.264249
	0.3168	13.6178	0.160972	13.7126	0.0871156
	0.3216	13.3465	0.440548	14.146	0.543949
	0.3264	13.4463	0.638278	14.2396	0.478725
	0.3312	13.3394	0.38279	14.1978	0.35179
	0.336	13.1668	0.405796	13.8128	0.164353
	0.3408	12.9107	0.545857	13.5876	0.0981792
	0.3456	13.1422	0.517262	13.9681	0.207458
	0.3504	13.3127	0.374725	14.175	0.391172
	0.3552	13.221	0.280527	14.2206	0.457572
	0.36	13.5558	0.138217	13.8924	0.401823
	0.3648	13.3054	0.116507	13.931	0.383488
	0.3696	13.5639	0.258664	14.2086	0.216938
	0.3744	13.4835	0.258658	13.8868	0.395957
	0.3792	13.1709	0.438424	14.1874	0.290224
	0.384	13.082	0.305578	14.0202	0.404388
	0.3888	12.726	0.414295	14.1389	0.43482
	0.3936	13.2543	0.254216	13.6836	0.274778
	0.3984	13.2616	0.762609	14.0159	0.534357
	0.4032	13.3287	0.450322	13.8584	0.313516
	0.408	13.1179	0.38576	14.2266	0.251361
	0.4128	13.5804	0.378821	13.944	0.192911
	0.4176	13.2238	0.563459	14.3307	0.255417
	0.4224	13.1165	0.513116	14.086	0.114651
	0.4272	13.241	0.366882	14.1163	0.121337
	0.432	13.6168	0.1914	14.0674	0.150325
	0.4368	13.1915	0.290212	14.2779	0.0598887
	0.4416	13.6671	0.272388	14.4595	0.253838
	0.4464	13.869	0.459148	14.0451	0.35227
	0.4512	13.5703	0.180933	14.3894	0.202198
	0.456	13.5075	0.311041	13.9788	0.134893
	0.4608	13.1659	0.170875	14.0579	0.136977
	0.4656	13.2934	0.162079	14.3006	0.163422
	0.4704	13.4707	0.361795	14.091	0.254669
	0.4752	13.5577	0.0577861	13.9503	0.348191
	0.48	13.2294	0.39132	13.9368	0.0468739
	0.4848	13.1955	0.307846	13.8932	0.220777
	0.4896	13.1785	0.438214	13.7456	0.125642
	0.4944	12.6843	0.327783	14.2507	0.450722
	0.4992	12.9292	0.303266	14.141	0.427037
	0.504	13.1421	0.284946	13.943	0.349029
	0.5088	12.8711	0.321577	14.2216	0.299197
	0.5136	12.7631	0.139616	13.8779	0.0382761
	0.5184	13.0531	0.284564	13.6291	0.431335
	0.5232	13.1666	0.258273	14.14	0.454165
	0.528	13.2516	0.321408	13.7559	0.355363
	0.5328	12.9145	0.320662	14.2746	0.177322
	0.5376	13.3417	0.277201	14.213	0.348426
	0.5424	13.6709	0.516048	14.2387	0.293803
	0.5472	13.4867	0.504723	13.8711	0.341748
	0.552	12.9504	0.263599	13.7535	0.406406
	0.5568	12.9672	0.438391	14.1603	0.52307
	0.5616	13.048	0.202637	13.5807	0.311123
	0.5664	12.4466	0.247056	13.6147	0.453709
	0.5712	13.2103	0.477828	14.0451	0.273364
	0.576	13.3136	0.281395	13.9553	0.118777
	0.5808	13.0745	0.523236	14.3752	0.184126
	0.5856	13.2667	0.584198	13.8944	0.335474
	0.5904	13.3382	0.753068	14.2325	0.211384
	0.5952	12.8414	0.224067	14.0159	0.457592
	0.6	12.7228	0.251097	13.9406	0.294371
	0.6048	12.7106	0.340364	13.9955	0.29519
	0.6096	12.7039	0.214817	13.8712	0.29617
	0.6144	12.7112	0.342972	13.7934	0.317973
	0.6192	12.7968	0.0232676	13.8427	0.201564
	0.624	12.4979	0.446871	13.8036	0.332599
	0.6288	12.6677	0.470538	14.0871	0.1343
	0.6336	13.2475	0.262564	13.8313	0.104634
	0.6384	12.9876	0.320651	13.7832	0.289718
	0.6432	13.0372	0.588116	14.1362	0.104491
	0.648	12.6814	0.351794	13.9409	0.10122
	0.6528	12.7539	0.150851	14.0759	0.393486
	0.6576	13.2482	0.25831	14.0364	0.0795098
	0.6624	13.0808	0.128767	13.5124	0.133827
	0.6672	13.4939	0.362637	13.4898	0.0986894
	0.672	13.465	0.398096	13.8917	0.166359
	0.6768	12.882	0.111184	13.6261	0.254267
	0.6816	13.1497	0.193319	13.8231	0.4292
	0.6864	12.9273	0.209095	13.7146	0.0949878
	0.6912	13.3179	0.215289	13.519	0.454926
	0.696	13.0027	0.146665	13.6572	0.150369
	0.7008	13.3131	0.375314	13.8933	0.415058
	0.7056	13.0918	0.358581	13.6027	0.079366
	0.7104	12.7994	0.130239	13.8044	0.240313
	0.7152	13.0148	0.151106	13.7885	0.055909
	0.72	13.0489	0.528415	13.4784	0.0983785
	0.7248	12.851	0.103564	13.811	0.0605571
	0.7296	13.3662	0.08607	13.7083	0.223581
	0.7344	13.1718	0.0519716	13.4658	0.0235324
	0.7392	13.3577	0.151719	13.4857	0.205031
	0.744	13.1296	0.241351	13.4682	0.228547
	0.7488	13.2633	0.473231	13.4	0.163341
	0.7536	13.1299	0.254159	13.4943	0.280861
	0.7584	12.7673	0.117174	13.4755	0.390755
	0.7632	12.9751	0.158035	13.9854	0.285437
	0.768	12.8201	0.0458138	13.9152	0.232329
	0.7728	12.6154	0.27554	13.9032	0.153003
	0.7776	12.7166	0.0858707	13.5818	0.253086
	0.7824	13.2116	0.229852	13.8892	0.0805096
	0.7872	13.1041	0.248978	13.4163	0.198055
	0.792	12.745	0.343335	13.2904	0.113596
	0.7968	12.8187	0.319599	13.6593	0.260655
	0.8016	13.3671	0.350513	13.5741	0.0507261
	0.8064	13.0801	0.313192	13.4102	0.383281
	0.8112	13.3771	0.181282	13.3641	0.257639
	0.816	12.9151	0.245764	13.6156	0.316513
	0.8208	12.6635	0.231872	13.5271	0.258599
	0.8256	12.4589	0.504191	13.2877	0.156787
	0.8304	12.9835	0.475709	13.6439	0.0822299
	0.8352	13.0027	0.612107	13.3497	0.255667
	0.84	13.3081	0.45438	13.5745	0.17904
	0.8448	12.8299	0.219822	13.4618	0.272012
	0.8496	12.7545	0.353659	13.3734	0.0991189
	0.8544	12.6964	0.259867	13.6417	0.184078
	0.8592	12.9204	0.662395	13.6952	0.40729
	0.864	13.157	0.284104	13.2007	0.208187
	0.8688	13.0731	0.591966	12.9689	0.240171
	0.8736	13.1921	0.407841	13.4434	0.315039
	0.8784	13.2875	0.182317	13.5135	0.0893717
	0.8832	13.283	0.31416	13.3246	0.125459
	0.888	13.2901	0.37892	13.3378	0.222539
	0.8928	13.0568	0.463932	13.5621	0.0644275
	0.8976	13.058	0.220954	13.6541	0.281345
	0.9024	13.2131	0.125439	13.2094	0.161213
	0.9072	13.2803	0.15281	13.7369	0.281855
	0.912	12.9997	0.261883	13.7379	0.381494
	0.9168	13.4497	0.686699	13.676	0.28984
	0.9216	13.6948	0.398907	13.5376	0.270107
	0.9264	13.1674	0.267022	13.617	0.303475
	0.9312	13.6604	0.415427	13.644	0.0422122
	0.936	13.1985	0.15619	13.4519	0.242411
	0.9408	13.2888	0.457134	13.9762	0.26536
	0.9456	13.4095	0.292948	13.7436	0.505546
	0.9504	13.2546	0.236975	13.7578	0.148545
	0.9552	13.42	0.589764	13.3411	0.126745
	0.96	13.842	0.643946	13.4277	0.167095
	0.9648	13.6526	0.766373	13.4882	0.412756
	0.9696	13.5868	0.31631	13.7111	0.368427
	0.9744	13.6706	0.501895	13.297	0.120908
	0.9792	13.6133	0.810635	13.3457	0.116448
	0.984	13.7017	0.492804	13.3288	0.212822
	0.9888	12.8435	0.329636	13.2481	0.288831
	0.9936	13.0923	0.241155	13.0299	0.0949007
	0.9984	13.2213	0.160871	13.3273	0.531091
	1.0032	13.5953	0.366405	13.2453	0.206475
	1.008	13.2014	0.208952	13.4692	0.271257
	1.0128	13.3097	0.306811	13.1317	0.270644
	1.0176	13.0559	0.246369	13.2306	0.0365255
	1.0224	13.5099	0.716846	13.2228	0.261088
	1.0272	13.5555	0.395668	13.4267	0.0549505
	1.032	13.456	0.266793	13.2469	0.210863
	1.0368	13.3564	0.106193	13.3112	0.104583
	1.0416	13.1967	0.212616	13.3968	0.178735
	1.0464	13.1458	0.235053	13.4	0.342515
	1.0512	13.2265	0.347277	13.7739	0.53917
	1.056	13.346	0.145431	13.6136	0.286544
	1.0608	13.6702	0.46182	13.2601	0.180706
	1.0656	13.274	0.115936	13.7174	0.329516
	1.0704	13.2917	0.351421	13.5733	0.277817
	1.0752	13.3312	0.209946	13.3369	0.236199
	1.08	13.5132	0.315488	13.6242	0.3623
	1.0848	13.1099	0.225498	13.5089	0.364356
	1.0896	13.0774	0.218575	13.3623	0.354244
	1.0944	13.3205	0.123593	13.5344	0.364821
	1.0992	13.2672	0.30005	13.7414	0.33257
	1.104	13.656	0.109906	13.6875	0.0690046
	1.1088	13.3368	0.0366126	14.0351	0.285089
	1.1136	13.2301	0.246728	13.2937	0.260166
	1.1184	13.2702	0.436346	13.6101	0.0955032
	1.1232	13.0165	0.871935	13.3498	0.256272
	1.128	13.3305	0.825477	13.5138	0.353486
	1.1328	13.3332	0.604384	13.2211	0.261611
	1.1376	13.0132	0.629386	13.2169	0.465073
	1.1424	13.0248	0.562583	13.4446	0.0733241
	1.1472	13.7164	0.694745	13.96	0.39955
	1.152	13.1011	0.658118	13.4664	0.199531
	1.1568	13.1852	0.686376	13.7412	0.44624
	1.1616	13.0664	0.832456	13.7273	0.139182
	1.1664	13.0564	0.619814	13.3968	0.0819755
	1.1712	13.065	0.847166	13.4921	0.36489
	1.176	13.3014	0.559472	13.2741	0.386178
	1.1808	13.5044	0.722804	13.6905	0.309109
	1.1856	13.2296	0.60626	13.4421	0.111181
	1.1904	13.1401	0.552771	13.3283	0.240741
	1.1952	12.9652	0.426537	13.7315	0.237718
	1.2	12.9735	0.444992	13.5238	0.387897
	1.2048	13.1906	0.466803	13.6644	0.392846
	1.2096	13.1652	0.255091	13.6401	0.326703
	1.2144	13.0572	0.647058	13.7776	0.209175
	1.2192	13.0753	0.358959	13.4925	0.233213
	1.224	13.141	0.682886	13.8554	0.420169
	1.2288	13.3834	0.413095	13.8187	0.374456
	1.2336	13.8553	0.360085	13.7499	0.284762
	1.2384	13.5199	0.258859	13.4155	0.244972
	1.2432	13.915	0.044273	13.6217	0.439022
	1.248	13.4162	0.0702153	13.541	0.377142
	1.2528	13.6147	0.333425	13.4734	0.293772
	1.2576	13.6415	0.358154	13.376	0.394694
	1.2624	13.2834	0.432302	13.5635	0.264743
	1.2672	13.4304	0.256618	13.2176	0.176619
	1.272	13.3187	0.368636	13.7357	0.175917
	1.2768	13.1762	0.470845	13.3791	0.167109
	1.2816	13.2159	0.70033	13.7222	0.154445
	1.2864	13.5406	0.619566	13.5706	0.392975
	1.2912	13.293	0.41142	13.6088	0.247267
	1.296	13.2058	0.527716	13.7627	0.304757
	1.3008	13.1664	0.474036	13.9579	0.259439
	1.3056	12.8858	0.535433	13.7566	0.270831
	1.3104	13.2388	0.533862	13.7859	0.323004
	1.3152	13.3795	0.258118	13.431	0.281242
	1.32	13.4414	0.121721	13.4963	0.323293
	1.3248	13.2312	0.414718	13.3169	0.0735505
	1.3296	13.1742	0.303585	13.1027	0.317609
	1.3344	13.0039	0.100396	13.1543	0.160669
	1.3392	13.375	0.3853	13.4067	0.344962
	1.344	13.441	0.240609	13.6533	0.088221
	1.3488	12.8651	0.386871	13.2739	0.155418
	1.3536	13.4914	0.449833	13.7234	0.505629
	1.3584	13.4148	0.526948	13.9009	0.302162
	1.3632	13.3087	0.484339	13.8046	0.231832
	1.368	13.2867	0.372229	13.6506	0.319566
	1.3728	13.1122	0.269347	13.4035	0.53862
	1.3776	13.6558	0.167533	13.7706	0.560664
	1.3824	13.4798	0.443461	13.927	0.635814
	1.3872	12.9708	0.342664	13.846	0.646419
	1.392	13.4911	0.408301	14.1452	0.850407
	1.3968	13.6128	0.35266	13.8473	0.643419
	1.4016	13.3194	0.394323	13.9041	0.879027
	1.4064	13.3166	0.404863	14.1397	0.431417
	1.4112	13.332	0.435837	13.4602	0.38506
	1.416	13.2262	0.560445	13.8044	0.035848
	1.4208	13.3842	0.492398	13.639	0.473182
	1.4256	13.1717	0.361024	13.411	0.209498
	1.4304	13.4675	0.304922	13.6454	0.252375
	1.4352	13.5388	0.231868	13.7954	0.0884051
	1.44	13.1619	0.316844	13.5843	0.323158
	1.4448	13.6258	0.252864	13.5627	0.242736
	1.4496	13.7367	0.225115	13.5295	0.269199
	1.4544	13.5945	0.35955	13.3828	0.482439
	1.4592	13.4714	0.523547	13.4286	0.125687
	1.464	13.9314	0.482468	13.4128	0.102975
	1.4688	13.7375	0.595836	13.5699	0.0780459
	1.4736	13.7213	0.577855	13.369	0.351461
	1.4784	13.8463	0.330347	13.7672	0.354072
	1.4832	13.6732	0.360723	13.2902	0.325761
	1.488	13.9734	0.513715	13.9781	0.303589
	1.4928	13.8241	0.296934	13.6721	0.0567519
	1.4976	13.8694	0.347388	13.7415	0.0993715
	1.5024	13.6073	0.139594	13.4907	0.394344
	1.5072	13.4852	0.0795739	13.7225	0.430728
	1.512	13.8847	0.219284	13.7867	0.300935
	1.5168	13.6238	0.287439	13.8099	0.371542
	1.5216	13.83	0.428179	13.7201	0.611307
	1.5264	13.6508	0.301587	13.7989	0.46536
	1.5312	13.4777	0.395979	13.7112	0.46967
	1.536	13.4011	0.261872	14.1893	0.44461
	1.5408	13.5114	0.46759	13.7292	0.455779
	1.5456	13.3339	0.461017	14.1212	0.565714
	1.5504	13.4656	0.342103	13.5013	0.552038
	1.5552	13.5678	0.289957	13.7339	0.461832
	1.56	13.6607	0.417443	13.8974	0.511754
	1.5648	14.0213	0.456675	13.7462	0.388434
	1.5696	13.6894	0.362605	13.3067	0.394684
	1.5744	13.811	0.113949	13.6897	0.345652
	1.5792	13.97	0.407353	13.6221	0.164233
	1.584	13.797	0.547122	13.4901	0.370766
	1.5888	14.2678	0.384919	13.6349	0.338189
	1.5936	13.7036	0.742441	13.8052	0.476896
	1.5984	13.835	0.27217	13.9234	0.519383
	1.6032	13.8575	0.476394	13.5526	0.479805
	1.608	13.614	0.569282	13.2248	0.589298
	1.6128	14.0869	0.549955	13.0733	0.331694
	1.6176	14.1239	0.367371	13.2399	0.327394
	1.6224	13.7569	0.483668	13.4343	0.29326
	1.6272	14.0535	0.41927	13.6621	0.506451
	1.632	14.1565	0.387633	13.3583	0.228218
	1.6368	13.5005	0.321856	13.3043	0.344282
	1.6416	13.9604	0.471235	13.5758	0.248987
	1.6464	13.637	0.347884	13.7107	0.377675
	1.6512	13.6165	0.349148	13.6292	0.357689
	1.656	13.5627	0.24836	13.7479	0.380683
	1.6608	13.8655	0.306786	13.5374	0.170901
	1.6656	13.5839	0.489534	13.9513	0.262845
	1.6704	13.6042	0.257643	13.5353	0.134914
	1.6752	13.777	0.420171	13.5666	0.150638
	1.68	13.9879	0.200856	13.6434	0.276632
	1.6848	13.559	0.32051	13.4917	0.142138
	1.6896	14.152	0.263574	13.3459	0.0343881
	1.6944	13.9224	0.392054	13.3334	0.109899
	1.6992	13.8324	0.674027	13.4414	0.208986
	1.704	13.6943	0.283995	13.6019	0.0952761
	1.7088	13.9927	0.406451	13.003	0.226579
	1.7136	13.828	0.38261	13.1924	0.280272
	1.7184	13.6793	0.319841	13.2917	0.276954
	1.7232	13.6703	0.417366	13.3861	0.137411
	1.728	13.8392	0.482168	13.1598	0.222014
	1.7328	13.8767	0.29233	13.581	0.374506
	1.7376	13.9669	0.120409	13.9233	0.258686
	1.7424	13.9281	0.15144	13.0724	0.156727
	1.7472	13.6691	0.119435	13.448	0.03781
	1.752	13.5982	0.168568	13.4527	0.198004
	1.7568	13.6644	0.215514	13.9401	0.0344925
	1.7616	13.7099	0.119129	13.8691	0.0532666
	1.7664	13.559	0.291864	13.5498	0.0970975
	1.7712	13.2507	0.331789	13.5747	0.0696542
	1.776	13.4586	0.197209	13.4372	0.111319
	1.7808	13.4843	0.364304	13.0565	0.121802
	1.7856	13.3289	0.0340952	13.487	0.0996779
	1.7904	13.6633	0.359731	13.4412	0.281232
	1.7952	13.7423	0.151798	13.4463	0.218007
	1.8	13.5838	0.283888	13.1528	0.0115449
	1.8048	13.5889	0.351617	13.1756	0.215857
	1.8096	13.479	0.413876	13.4511	0.187417
	1.8144	13.7478	0.224026	13.449	0.218363
	1.8192	13.957	0.284497	13.3159	0.0701754
	1.824	13.7175	0.389577	12.8846	0.152425
	1.8288	13.799	0.330687	13.1457	0.113139
	1.8336	13.6378	0.228084	13.0796	0.221285
	1.8384	13.7546	0.220034	13.367	0.369581
	1.8432	13.4464	0.533215	13.6454	0.244195
	1.848	14.0386	0.317059	13.2741	0.102195
	1.8528	13.4303	0.197177	13.0015	0.010734
	1.8576	13.4316	0.161594	13.1752	0.156845
	1.8624	13.621	0.0751962	13.2693	0.302831
	1.8672	13.697	0.0597583	13.4099	0.156661
	1.872	13.9124	0.228589	13.4391	0.179732
	1.8768	13.461	0.239593	13.621	0.0720996
	1.8816	13.433	0.152217	13.3751	0.0774924
	1.8864	13.6459	0.270131	12.8774	0.391727
	1.8912	13.8386	0.40776	12.8843	0.222388
	1.896	13.3467	0.104926	13.1335	0.354707
	1.9008	13.6586	0.16098	12.998	0.314094
	1.9056	13.4112	0.0713137	12.9036	0.545809
	1.9104	12.7609	0.231371	12.9278	0.516828
	1.9152	13.2431	0.0471588	13.1229	0.183967
	1.92	13.2639	0.208131	13.0185	0.0986006
	1.9248	13.5873	0.141245	12.922	0.168406
	1.9296	13.7998	0.338996	12.7274	0.2268
	1.9344	13.5716	0.317856	13.0767	0.0557176
	1.9392	14.0665	0.256385	12.9037	0.299335
	1.944	13.5329	0.468482	12.8569	0.47062
	1.9488	14.0476	0.313916	13.0189	0.121029
	1.9536	13.8324	0.222515	13.3486	0.344809
	1.9584	13.8027	0.318888	13.3716	0.263611
	1.9632	14.0175	0.215346	13.2302	0.0899593
	1.968	14.0675	0.351745	13.0597	0.116147
	1.9728	13.8849	0.124991	12.8099	0.177112
	1.9776	13.5104	0.19264	13.0345	0.211609
	1.9824	13.6468	0.421796	12.9772	0.0631684
	1.9872	13.4196	0.162041	13.3017	0.455929
	1.992	13.4743	0.0727358	13.0109	0.367142
	1.9968	13.7633	0.0719507	13.2275	0.341361
	2.0016	13.5859	0.194467	13.181	0.457987
	2.0064	13.4733	0.166055	13.0647	0.366634
	2.0112	13.645	0.243631	13.3295	0.244763
	2.016	13.4915	0.197453	12.8829	0.292685
	2.0208	13.5788	0.187823	12.926	0.398826
	2.0256	13.5194	0.0820411	13.0611	0.104611
	2.0304	13.7036	0.200028	13.2101	0.414061
	2.0352	13.9594	0.258429	12.8742	0.189775
	2.04	13.4642	0.0939613	12.9648	0.184676
	2.0448	14.179	0.151925	13.0302	0.292037
	2.0496	14.0921	0.255655	12.8415	0.274382
	2.0544	14.0741	0.343006	13.2567	0.408608
	2.0592	14.1819	0.061306	13.4473	0.400698
	2.064	13.8072	0.294671	12.8556	0.476751
	2.0688	14.0891	0.469969	12.7473	0.0523624
	2.0736	13.7813	0.457439	13.3252	0.442015
	2.0784	14.203	0.154785	13.1775	0.27625
	2.0832	14.1479	0.193846	12.9151	0.340622
	2.088	14.2475	0.30423	12.6547	0.219781
	2.0928	13.8105	0.189687	12.4835	0.574984
	2.0976	14.1766	0.221039	12.4221	0.636037
	2.1024	13.7008	0.238106	12.521	0.450883
	2.1072	13.6638	0.169482	13.0069	0.578075
	2.112	13.383	0.28859	12.7439	0.473132
	2.1168	13.2526	0.155649	12.7748	0.328603
	2.1216	13.5802	0.214913	12.5061	0.614612
	2.1264	13.9063	0.323893	12.8798	0.399621
	2.1312	13.8247	0.305213	13.0446	0.490335
	2.136	14.0561	0.255942	12.6974	0.381565
	2.1408	13.9816	0.120856	12.7383	0.393958
	2.1456	13.7742	0.237701	12.5657	0.704782
	2.1504	13.737	0.223655	12.5159	0.776451
	2.1552	13.7599	0.234951	12.6437	0.489387
	2.16	13.4027	0.149446	12.841	0.507655
	2.1648	13.8843	0.152143	12.6191	0.738968
	2.1696	13.7468	0.40183	13.0247	0.493692
	2.1744	13.713	0.326067	13.2257	0.509375
	2.1792	13.4351	0.456879	13.3375	0.437617
	2.184	13.3861	0.526002	13.2228	0.423182
	2.1888	13.6139	0.282636	13.1336	0.332262
	2.1936	13.2091	0.251375	12.8794	0.327188
	2.1984	13.7751	0.331937	12.7284	0.374833
	2.2032	13.6968	0.222884	13.0195	0.328881
	2.208	13.9773	0.220705	13.5012	0.160535
	2.2128	13.9202	0.313436	13.0599	0.377633
	2.2176	13.9686	0.28397	13.152	0.307253
	2.2224	13.9813	0.151818	12.9621	0.220878
	2.2272	13.6268	0.146216	12.6957	0.238082
	2.232	13.4898	0.171767	13.0661	0.264559
	2.2368	13.4755	0.355394	13.0457	0.337912
	2.2416	13.2091	0.427334	12.7837	0.306435
	2.2464	13.1725	0.210382	12.8689	0.310928
	2.2512	13.8533	0.212331	13.2304	0.373424
	2.256	13.5249	0.274876	13.0718	0.28513
	2.2608	13.1925	0.300944	12.7101	0.192657
	2.2656	13.1135	0.200404	13.0598	0.0841851
	2.2704	13.176	0.153093	12.9542	0.290988
	2.2752	13.4187	0.322883	12.8364	0.459163
	2.28	13.1599	0.467084	12.7538	0.612416
	2.2848	13.1347	0.331266	12.9326	0.420224
	2.2896	13.5927	0.281305	13.1434	0.748216
	2.2944	13.3489	0.188429	12.9225	0.470893
	2.2992	13.8035	0.565773	12.8857	0.0897672
	2.304	13.3886	0.409007	12.7082	0.302298
	2.3088	13.3447	0.130914	12.97	0.113977
	2.3136	13.4789	0.135006	12.7488	0.158883
	2.3184	13.2878	0.481657	12.6724	0.440119
	2.3232	12.8856	0.284262	12.8793	0.186146
	2.328	13.14	0.442367	13.1503	0.419335
	2.3328	13.1044	0.188367	13.5129	0.408117
	2.3376	13.1989	0.28545	12.7781	0.207758
	2.3424	13.597	0.134188	13.0565	0.490557
	2.3472	13.8351	0.402819	13.2601	0.266384
	2.352	13.4789	0.496899	12.6786	0.258813
	2.3568	13.4613	0.318181	13.0441	0.436993
	2.3616	13.9097	0.226897	12.8918	0.384568
	2.3664	13.4149	0.393229	12.9293	0.235997
	2.3712	13.6287	0.611736	12.8592	0.175958
	2.376	13.24	0.413195	12.5347	0.131179
	2.3808	13.3016	0.231391	12.7761	0.321987
	2.3856	13.3216	0.579586	12.8848	0.50034
	2.3904	13.3433	0.271957	12.859	0.266982
	2.3952	13.4027	0.350279	12.7549	0.409837
	2.4	13.152	0.15882	12.798	0.474311
	2.4048	13.5663	0.263533	12.6771	0.345919
	2.4096	13.4182	0.393281	12.9362	0.283015
	2.4144	13.7328	0.267814	12.7357	0.487149
	2.4192	13.0068	0.144189	12.8946	0.323975
	2.424	13.408	0.400567	13.0784	0.448364
	2.4288	13.1669	0.209121	13.436	0.366043
	2.4336	13.0134	0.464094	12.8924	0.464387
	2.4384	12.8315	0.379809	13.1037	0.461119
	2.4432	13.4858	0.3477	13.3689	0.380925
	2.448	13.3752	0.315445	13.0964	0.44773
	2.4528	13.4358	0.421211	12.9642	0.355162
	2.4576	12.9114	0.311309	13.0225	0.366798
	2.4624	13.0792	0.412452	13.0913	0.458133
	2.4672	12.9092	0.509476	13.1992	0.409575
	2.472	13.3443	0.54336	12.7648	0.14463
	2.4768	13.2712	0.199073	13.0371	0.122313
	2.4816	13.3645	0.446087	13.2232	0.161636
	2.4864	13.394	0.238069	13.0329	0.339641
	2.4912	13.5333	0.180313	13.1397	0.477426
	2.496	13.2091	0.181858	13.1412	0.436791
	2.5008	13.4329	0.52852	13.2446	0.413168
	2.5056	13.1101	0.383258	13.1246	0.368318
	2.5104	13.3332	0.302894	13.1688	0.3176
	2.5152	13.3359	0.13848	13.1407	0.361537
	2.52	13.044	0.307287	12.998	0.321011
	2.5248	13.3352	0.174175	12.9618	0.248537
	2.5296	13.3876	0.334788	13.3832	0.501599
	2.5344	13.2524	0.182761	12.9963	0.458145
	2.5392	13.5723	0.266256	13.0193	0.239015
	2.544	13.5509	0.144692	13.0615	0.341858
	2.5488	13.378	0.116625	13.0783	0.407621
	2.5536	13.798	0.15086	12.9229	0.117746
	2.5584	13.4248	0.149248	12.9161	0.327575
	2.5632	13.4199	0.241615	13.0031	0.325996
	2.568	13.1965	0.180943	13.1004	0.258382
	2.5728	13.1585	0.176209	13.498	0.387395
	2.5776	13.3316	0.26485	13.5448	0.0738386
	2.5824	13.0686	0.290953	13.2056	0.262078
	2.5872	13.0203	0.118052	12.9217	0.20277
	2.592	13.1114	0.1269	12.9239	0.111594
	2.5968	13.0685	0.251117	12.9902	0.416287
	2.6016	13.3311	0.131172	13.2844	0.143256
	2.6064	12.9711	0.304641	13.3017	0.277406
	2.6112	13.1035	0.47356	13.1273	0.171222
	2.616	12.9289	0.179414	12.7185	0.532324
	2.6208	12.8742	0.309649	12.8638	0.396944
	2.6256	13.2736	0.370732	13.1186	0.459701
	2.6304	13.1188	0.523208	12.9938	0.525258
	2.6352	13.1326	0.229408	13.4025	0.523146
	2.64	13.3158	0.377129	13.1054	0.0874023
	2.6448	13.046	0.498449	12.8634	0.344754
	2.6496	12.9862	0.547517	12.4931	0.429101
	2.6544	12.9581	0.175127	12.9064	0.293971
	2.6592	13.1948	0.340859	12.883	0.334822
	2.664	13.1456	0.512272	13.0561	0.207618
	2.6688	13.228	0.232418	13.1702	0.308596
	2.6736	12.918	0.197867	13.3064	0.247647
	2.6784	12.7513	0.620673	13.4787	0.117725
	2.6832	13.0669	0.581387	13.3002	0.372114
	2.688	12.8847	0.496737	13.6321	0.121026
	2.6928	13.0276	0.274827	13.2665	0.224498
	2.6976	12.7627	0.816707	13.1224	0.0571611
	2.7024	12.7682	0.916546	13.1853	0.380029
	2.7072	12.9321	0.542666	13.3809	0.460029
	2.712	12.6884	0.57104	13.2807	0.112255
	2.7168	12.6942	0.795504	13.0938	0.271908
	2.7216	12.9671	0.500993	13.1625	0.406928
	2.7264	13.0261	0.41273	13.097	0.223113
	2.7312	13.1036	0.525314	13.2075	0.192792
	2.736	13.241	0.412122	13.2058	0.636217
	2.7408	13.0376	0.399783	13.3744	0.23646
	2.7456	13.2349	0.454991	13.0792	0.0693685
	2.7504	13.2869	0.465658	13.2222	0.390345
	2.7552	13.0629	0.424777	13.1219	0.259309
	2.76	13.0518	0.310812	13.1736	0.104612
	2.7648	13.4366	0.13983	13.0187	0.0390847
	2.7696	13.3172	0.289183	12.9579	0.217938
	2.7744	13.2349	0.473432	13.1329	0.376095
	2.7792	13.4042	0.365751	13.2947	0.253194
	2.784	13.3947	0.189957	13.1369	0.218165
	2.7888	13.3372	0.422056	13.2128	0.43287
	2.7936	13.5387	0.294431	13.1502	0.21693
	2.7984	13.5343	0.126869	13.291	0.154623
	2.8032	13.2773	0.449554	13.1624	0.285655
	2.808	13.0916	0.439368	13.0081	0.0832578
	2.8128	13.3223	0.386265	13.1197	0.608993
	2.8176	13.29	0.0771639	13.2033	0.22062
	2.8224	13.1523	0.290063	12.8401	0.196127
	2.8272	13.1575	0.307223	13.2009	0.127008
	2.832	13.4251	0.257049	13.5006	0.153788
	2.8368	13.0758	0.338937	13.3415	0.0497143
	2.8416	13.2771	0.103143	12.9005	0.373971
	2.8464	13.5791	0.0550918	13.1125	0.286017
	2.8512	13.3505	0.0981235	13.4189	0.371521
	2.856	13.3127	0.139756	13.3437	0.283938
	2.8608	13.5501	0.0712136	13.5075	0.332253
	2.8656	13.671	0.0266166	13.3581	0.184813
	2.8704	13.5318	0.197829	13.2491	0.329968
	2.8752	13.6529	0.150949	13.3986	0.104785
	2.88	13.4065	0.0446688	12.9719	0.216282
	2.8848	13.3723	0.307704	13.5119	0.257503
	2.8896	13.224	0.172967	13.4673	0.174828
	2.8944	13.5211	0.155424	13.1069	0.378652
	2.8992	13.2611	0.376577	12.8828	0.109775
	2.904	13.3346	0.483217	13.0015	0.382274
	2.9088	13.264	0.518277	13.2097	0.305312
	2.9136	13.2862	0.55124	13.2779	0.257599
	2.9184	13.3446	0.252319	13.356	0.132924
	2.9232	13.4458	0.251438	13.1937	0.240724
	2.928	13.7972	0.227688	13.4159	0.101014
	2.9328	13.3317	0.149726	13.3	0.203952
	2.9376	13.3608	0.296047	13.2409	0.203726
	2.9424	13.5873	0.316723	12.9025	0.397051
	2.9472	13.7207	0.269996	13.4576	0.392101
	2.952	13.312	0.326112	13.0775	0.474913
	2.9568	13.6409	0.46286	13.1325	0.315275
	2.9616	13.2921	0.101434	12.8368	0.321069
	2.9664	13.1128	0.361607	12.8565	0.404211
	2.9712	13.4083	0.198821	12.6563	0.33915
	2.976	13.6037	0.364048	13.1054	0.339672
	2.9808	13.5444	0.0621549	12.7187	0.132181
	2.9856	13.2489	0.387052	12.9507	0.296774
	2.9904	13.4193	0.128035	13.096	0.318137
	2.9952	13.1188	0.174015	13.1684	0.354207
	3	13.2981	0.212013	13.1373	0.271431
	3.0048	12.9171	0.199071	12.6491	0.450698
	3.0096	13.3615	0.0346797	12.7203	0.53602
	3.0144	13.3086	0.277164	13.0037	0.454978
	3.0192	12.865	0.409592	13.0762	0.373486
	3.024	13.1582	0.126747	12.8851	0.451481
	3.0288	13.1705	0.315353	13.3918	0.652125
	3.0336	12.9482	0.363156	12.9325	0.38125
	3.0384	13.476	0.436549	12.9541	0.504805
	3.0432	13.3358	0.216368	12.8587	0.582143
	3.048	13.0946	0.535487	13.0625	0.0956841
	3.0528	13.1895	0.175682	12.7141	0.465657
	3.0576	13.1442	0.142197	12.5493	0.410374
	3.0624	12.8816	0.217477	12.6768	0.693194
	3.0672	12.9468	0.224333	13.1159	0.422501
	3.072	13.045	0.279693	12.8135	0.598986
	3.0768	13.2862	0.283173	13.2798	0.475816
	3.0816	13.7015	0.401927	12.9294	0.691729
	3.0864	13.1035	0.371903	12.8575	0.802798
	3.0912	13.167	0.364765	13.0744	0.621963
	3.096	13.2126	0.406961	12.5872	0.653929
	3.1008	13.1547	0.710381	12.8575	0.78576
	3.1056	13.16	0.258658	12.7312	0.754427
	3.1104	13.3713	0.57797	12.8556	0.686772
	3.1152	13.2762	0.532408	12.823	0.753704
	3.12	13.1836	0.349086	13.2111	0.739753
	3.1248	13.1643	0.313014	12.9237	0.745329
	3.1296	13.5504	0.361087	13.3308	0.664247
	3.1344	13.2669	0.123073	12.9309	0.589183
	3.1392	13.6133	0.40158	12.7317	0.675777
	3.144	13.3132	0.568459	12.8356	0.669368
	3.1488	13.5033	0.378994	12.8173	0.561544
	3.1536	13.3479	0.363978	12.9059	0.400379
	3.1584	13.4882	0.269939	12.4324	0.583968
	3.1632	13.6128	0.3979	12.8223	0.653852
	3.168	13.4098	0.288382	12.7629	0.489289
	3.1728	13.1597	0.370588	13.0711	0.666444
	3.1776	13.3378	0.318602	12.5425	0.463954
	3.1824	13.3366	0.234976	12.9784	0.604673
	3.1872	13.4181	0.238838	12.6752	0.486741
	3.192	13.6244	0.230318	12.8576	0.614237
	3.1968	13.3175	0.0669822	12.8857	0.621243
	3.2016	13.8393	0.119874	12.8666	0.449361
	3.2064	13.7062	0.112216	12.9102	0.40987
	3.2112	13.5724	0.149396	13.1523	0.315603
	3.216	13.3019	0.371225	13.0125	0.591448
	3.2208	13.5297	0.183393	12.9884	0.799216
	3.2256	13.5603	0.244037	12.7023	0.58429
	3.2304	13.4799	0.15243	12.9073	0.611942
	3.2352	13.5284	0.102051	12.7229	0.563952
	3.24	13.4052	0.37212	12.5925	0.462412
	3.2448	13.6661	0.259852	12.7649	0.483709
	3.2496	13.527	0.0346994	12.6914	0.463783
	3.2544	13.4318	0.143865	12.9765	0.415294
	3.2592	13.7941	0.103825	12.7452	0.602312
	3.264	13.7513	0.217369	12.8097	0.684053
	3.2688	13.5999	0.0920344	12.9925	0.791747
	3.2736	14.1034	0.303528	12.8037	0.506007
	3.2784	13.7218	0.319584	13.0589	0.509399
	3.2832	13.9964	0.0934482	12.7722	0.648079
	3.288	13.9693	0.0935529	12.4389	0.600015
	3.2928	13.4626	0.217773	12.7227	0.448717
	3.2976	13.6239	0.24538	12.6526	0.490443
	3.3024	13.5787	0.184688	12.6818	0.574881
	3.3072	13.5261	0.243579	12.4632	0.688991
	3.312	13.5107	0.226858	12.6487	0.404608
	3.3168	13.5371	0.143162	12.5219	0.494611
	3.3216	13.4061	0.239069	12.4995	0.579168
	3.3264	13.8734	0.124499	12.7923	0.485963
	3.3312	13.2589	0.214576	12.6757	0.604849
	3.336	13.5696	0.267416	12.9578	0.584241
	3.3408	13.4695	0.453464	12.8542	0.509196
	3.3456	13.912	0.239734	12.6473	0.430978
	3.3504	13.6903	0.315964	12.6947	0.415092
	3.3552	13.5591	0.185031	12.8359	0.516255
	3.36	13.7204	0.173473	12.6191	0.34594
	3.3648	13.4399	0.0602864	12.4597	0.570384
	3.3696	13.8148	0.292123	13.0151	0.329665
	3.3744	13.3872	0.107035	13.2087	0.483008
	3.3792	13.7048	0.186649	13.2341	0.52619
	3.384	13.2694	0.166106	12.8697	0.520494
	3.3888	13.4704	0.154328	12.815	0.115595
	3.3936	13.3713	0.011789	13.1093	0.321089
	3.3984	13.4171	0.362719	12.9814	0.182239
	3.4032	13.3397	0.055774	12.9411	0.532935
	3.408	13.6731	0.220062	12.7678	0.443408
	3.4128	13.4252	0.147415	12.9921	0.536872
	3.4176	13.4305	0.08018	13.0485	0.629892
	3.4224	13.5223	0.152229	12.5298	0.640716
	3.4272	13.5104	0.199557	12.6694	0.404375
	3.432	13.6502	0.117745	12.9465	0.548398
	3.4368	13.3786	0.181939	12.3285	0.480109
	3.4416	13.5328	0.309138	12.8128	0.476096
	3.4464	13.5714	0.26851	13.01	0.507059
	3.4512	13.9737	0.0741739	12.752	0.622217
	3.456	13.5962	0.363923	12.8497	0.706626
	3.4608	13.9174	0.171411	12.7644	0.583318
	3.4656	13.4188	0.270964	12.8522	0.53492
	3.4704	13.5115	0.369524	13.0409	0.75616
	3.4752	13.6093	0.114434	13.0934	0.656579
	3.48	13.5367	0.0631194	12.7802	0.487682
	3.4848	13.7211	0.367568	12.744	0.581092
	3.4896	13.8133	0.049444	12.646	0.678485
	3.4944	13.5351	0.168533	12.7758	0.441088
	3.4992	13.6131	0.155225	12.4635	0.526729
	3.504	13.5724	0.0840728	12.8584	0.771742
	3.5088	13.8228	0.382541	12.6783	0.657427
	3.5136	13.836	0.754076	12.6317	0.456519
	3.5184	13.5311	0.333695	12.6973	0.48084
	3.5232	13.568	0.0738597	12.9832	0.427253
	3.528	13.5974	0.0370508	12.647	0.297575
	3.5328	13.5426	0.105568	12.3543	0.51927
	3.5376	13.9609	0.250478	12.6471	0.382315
	3.5424	13.3979	0.241703	12.7003	0.426933
	3.5472	13.4243	0.285527	12.9184	0.476337
	3.552	13.2704	0.0424185	12.915	0.714369
	3.5568	13.4868	0.183005	12.9782	0.672072
	3.5616	13.6553	0.209489	13.1709	0.326176
	3.5664	13.2648	0.324151	13.3902	0.430376
	3.5712	13.3803	0.468554	12.8238	0.531422
	3.576	13.5738	0.383333	13.0656	0.685105
	3.5808	13.5941	0.519832	13.0969	0.731826
	3.5856	13.4836	0.180122	13.2097	0.852686
	3.5904	13.0694	0.108722	12.6968	0.493395
	3.5952	13.4903	0.246689	12.2797	0.299532
	3.6	12.9148	0.143066	12.4994	0.354286
	3.6048	13.7703	0.139201	12.6198	0.4386
	3.6096	13.5048	0.0336621	12.9058	0.467679
	3.6144	13.6516	0.172748	12.6831	0.365454
	3.6192	13.3223	0.0251697	12.4763	0.551125
	3.624	13.7857	0.152186	12.3325	0.406675
	3.6288	13.4167	0.113914	12.9145	0.45154
	3.6336	13.6645	0.187304	12.9673	0.61813
	3.6384	13.3526	0.151053	13.0484	0.524271
	3.6432	13.5067	0.288634	12.9025	0.485458
	3.648	13.3963	0.223339	13.0972	0.537299
	3.6528	13.6525	0.141273	13.2914	0.479774
	3.6576	13.5367	0.182123	13.21	0.508876
	3.6624	13.6407	0.0726954	12.9994	0.490421
	3.6672	13.4355	0.0783108	13.1518	0.370124
	3.672	13.2693	0.375151	13.2175	0.469962
	3.6768	13.7638	0.436633	12.9823	0.578789
	3.6816	13.1841	0.194429	12.8056	0.453984
	3.6864	13.5907	0.22676	12.9799	0.552126
	3.6912	13.3749	0.301461	13.1809	0.318185
	3.696	13.5039	0.235236	12.7476	0.549297
	3.7008	13.6399	0.282455	13.0404	0.532876
	3.7056	13.5984	0.219142	12.9704	0.451277
	3.7104	13.4238	0.228652	12.9932	0.449962
	3.7152	13.4906	0.232862	13.0112	0.754431
	3.72	13.3278	0.305014	13.0086	0.350326
	3.7248	13.2248	0.267282	13.064	0.580528
	3.7296	13.3242	0.136753	12.8451	0.62536
	3.7344	13.1549	0.0526312	12.7392	0.349832
	3.7392	12.7422	0.242411	13.0064	0.648883
	3.744	13.2495	0.468338	13.1875	0.354133
	3.7488	13.3891	0.192292	13.2438	0.151898
	3.7536	13.0858	0.203529	12.6522	0.393532
	3.7584	13.4164	0.16021	13.059	0.59884
	3.7632	13.2861	0.273933	12.9404	0.532629
	3.768	13.4853	0.211497	12.5306	0.398284
	3.7728	13.4837	0.26304	13.2515	0.894587
	3.7776	13.1001	0.223505	13.3657	0.455258
	3.7824	13.3859	0.0912383	12.8732	0.684494
	3.7872	13.452	0.0571512	12.8659	0.413621
	3.792	13.1891	0.369923	12.7474	0.737421
	3.7968	13.5781	0.06062	12.7388	0.61051
	3.8016	13.2627	0.111424	12.5425	0.341626
	3.8064	13.3493	0.442576	12.7408	0.422564
	3.8112	13.0716	0.109645	12.8654	0.364172
	3.816	13.277	0.244543	12.6847	0.455249
	3.8208	13.3804	0.292741	12.7506	0.554027
	3.8256	13.4558	0.158104	12.7462	0.509873
	3.8304	13.5541	0.273204	12.5488	0.424863
	3.8352	13.2759	0.265528	12.6626	0.486647
	3.84	13.2226	0.2799	12.5635	0.653064
	3.8448	13.2801	0.350805	12.7847	0.427715
	3.8496	13.4527	0.327223	12.6136	0.38091
	3.8544	13.3716	0.168074	12.5956	0.389843
	3.8592	13.3616	0.105362	13.0762	0.372105
	3.864	13.0819	0.170993	12.8116	0.329149
	3.8688	13.3712	0.125682	12.7692	0.494159
	3.8736	13.3243	0.294068	12.3317	0.399567
	3.8784	13.4037	0.469813	12.6735	0.488132
	3.8832	13.4244	0.333384	12.1464	0.233816
	3.888	13.3149	0.0289494	12.4833	0.464027
	3.8928	13.4046	0.33189	12.6573	0.607909
	3.8976	13.549	0.17818	12.825	0.606528
	3.9024	13.0592	0.233805	12.9628	0.480203
	3.9072	13.1029	0.132782	12.8691	0.379229
	3.912	13.0069	0.171652	12.3213	0.41869
	3.9168	12.8331	0.0584534	13.0502	0.574125
	3.9216	13.2355	0.141006	12.8696	0.575279
	3.9264	13.5753	0.0273969	12.8796	0.598784
	3.9312	13.197	0.134118	13.0561	0.716972
	3.936	13.4305	0.202155	12.6235	0.492605
	3.9408	13.728	0.409235	12.6739	0.338102
	3.9456	13.3602	0.0490879	12.2559	0.348795
	3.9504	13.5768	0.109744	12.2757	0.375207
	3.9552	13.4594	0.286911	12.6192	0.433825
	3.96	13.5664	0.0949842	12.4798	0.609748
	3.9648	13.3045	0.183146	12.5566	0.454018
	3.9696	13.3073	0.478625	12.3341	0.348322
	3.9744	13.9053	0.125077	12.5713	0.471197
	3.9792	14.0322	0.143486	12.4835	0.514906
	3.984	13.4457	0.0500851	12.2643	0.646047
	3.9888	13.5884	0.158451	12.8341	0.339693
	3.9936	13.5868	0.491414	12.6572	0.627957
	3.9984	13.1882	0.272041	12.8342	0.429632
	4.0032	13.3487	0.2224	12.6055	0.700547
	4.008	13.3	0.271134	12.542	0.930678
	4.0128	13.2686	0.145636	12.5855	0.730902
	4.0176	13.34	0.226392	12.4083	0.409724
	4.0224	13.3367	0.181252	12.4928	0.566756
	4.0272	13.1718	0.236079	12.3757	0.926947
	4.032	13.1081	0.224561	12.7519	0.592798
	4.0368	13.2026	0.304958	12.4471	0.878605
	4.0416	13.2064	0.385193	12.5921	0.450139
	4.0464	12.8283	0.289679	12.7691	0.618236
	4.0512	13.2129	0.0522008	12.6536	0.398781
	4.056	13.079	0.256023	12.712	0.406221
	4.0608	13.0325	0.144102	12.536	0.306236
	4.0656	13.4846	0.0336518	12.3637	0.524345
	4.0704	13.5029	0.263675	12.7116	0.493146
	4.0752	13.0866	0.264927	12.8339	0.384291
	4.08	13.517	0.328258	13.0871	0.5285
	4.0848	13.7672	0.15402	12.7697	0.495773
	4.0896	13.5111	0.147113	12.4478	0.596476
	4.0944	13.7372	0.060304	13.0088	0.369731
	4.0992	13.4219	0.330034	12.4108	0.600311
	4.104	13.4311	0.158278	12.7343	0.55955
	4.1088	13.457	0.0947611	12.5699	0.399633
	4.1136	13.4572	0.198993	12.2072	0.394232
	4.1184	13.137	0.41388	12.5134	0.318834
	4.1232	13.3563	0.26271	12.7961	0.432538
	4.128	13.853	0.353275	12.9855	0.674316
	4.1328	13.6048	0.0587161	12.7744	0.567784
	4.1376	13.3764	0.156044	12.5492	0.604759
	4.1424	13.2096	0.388117	12.7463	0.598077
	4.1472	13.3464	0.339731	12.5025	0.659741
	4.152	13.0958	0.115281	12.9373	0.69024
	4.1568	13.3541	0.0450979	12.8172	0.757861
	4.1616	13.5227	0.195257	13.0333	0.855474
	4.1664	13.4131	0.210564	13.346	0.599329
	4.1712	13.2121	0.586677	12.7629	0.739318
	4.176	13.6436	0.154819	13.0853	0.871198
	4.1808	14.0334	0.251214	13.0963	0.596496
	4.1856	13.8088	0.615103	13.1256	0.402932
	4.1904	13.8744	0.266256	13.0461	0.558839
	4.1952	13.6312	0.511705	12.9179	0.653461
	4.2	13.498	0.335773	13.0072	0.739364
	4.2048	13.3448	0.341245	12.9127	0.656729
	4.2096	13.6107	0.208355	13.3221	0.718307
	4.2144	13.5219	0.0622065	13.5292	0.74573
	4.2192	13.303	0.139119	13.3111	0.482482
	4.224	13.7568	0.226059	13.41	0.476219
	4.2288	13.7119	0.0977447	13.177	0.293921
	4.2336	13.6999	0.108917	13.2668	0.255123
	4.2384	13.7357	0.132745	13.2245	0.479089
	4.2432	13.62	0.290744	12.8564	0.54747
	4.248	13.7446	0.268973	13.027	0.636123
	4.2528	13.6764	0.234189	13.1204	0.338937
	4.2576	13.4797	0.446205	12.8799	0.409592
	4.2624	13.4441	0.432324	12.8355	0.387317
	4.2672	13.547	0.20304	12.9165	0.507976
	4.272	13.2619	0.0362463	13.013	0.847015
	4.2768	13.4928	0.111627	12.8941	0.650153
	4.2816	13.6138	0.307825	12.926	0.30592
	4.2864	13.7604	0.106633	12.8617	0.729615
	4.2912	13.3636	0.116854	12.9187	0.577359
	4.296	13.4233	0.279537	12.9817	0.830772
	4.3008	13.6078	0.0978844	12.9132	0.803478
	4.3056	13.2726	0.426009	13.0046	0.826769
	4.3104	13.5798	0.400906	13.0531	0.67415
	4.3152	13.3849	0.531403	13.0005	0.959579
	4.32	13.4232	0.518189	12.7225	0.785812
	4.3248	13.5882	0.339655	12.8884	0.520695
	4.3296	13.1094	0.139542	13.0315	0.972192
	4.3344	12.9944	0.286239	12.6904	0.61997
	4.3392	13.5695	0.540772	13.1568	0.742892
	4.344	13.4468	0.260696	12.8408	0.816584
	4.3488	12.9743	0.26618	12.9045	0.673131
	4.3536	13.0686	0.0998043	13.1034	0.697
	4.3584	13.0504	0.442643	13.2265	0.835585
	4.3632	13.3599	0.42282	13.0103	0.931996
	4.368	13.3383	0.68883	12.9679	0.770605
	4.3728	13.3026	0.227304	12.6743	0.863802
	4.3776	13.4359	0.425905	13.1584	1.11757
	4.3824	13.2168	0.384745	12.9913	0.857165
	4.3872	13.5799	0.512316	12.9118	0.920981
	4.392	13.3606	0.146719	13.0817	1.0935
	4.3968	13.3766	0.28032	13.2333	0.618607
	4.4016	13.4287	0.364705	12.9037	1.01667
	4.4064	13.3241	0.238977	12.8025	0.793717
	4.4112	13.4346	0.306335	12.7961	0.895646
	4.416	13.4238	0.230629	13.2274	0.594644
	4.4208	13.4563	0.446582	12.9924	0.953203
	4.4256	13.3613	0.164282	12.935	0.747904
	4.4304	13.5425	0.0725355	13.2403	0.821075
	4.4352	13.4292	0.0649701	12.9207	0.699038
	4.44	13.3919	0.138871	12.9838	0.854136
	4.4448	13.3289	0.0961043	12.9257	0.527405
	4.4496	13.5031	0.217849	13.1645	1.03387
	4.4544	13.8748	0.561134	13.0023	0.726804
	4.4592	13.4421	0.357913	13.0023	1.10051
	4.464	13.7577	0.47539	12.8732	1.06388
	4.4688	13.3509	0.335495	12.9867	0.736402
	4.4736	13.1066	0.342915	12.586	0.81827
	4.4784	12.9206	0.178312	13.2505	0.812877
	4.4832	13.1169	0.216237	12.8447	1.02031
	4.488	13.3761	0.335635	13.0753	0.778429
	4.4928	13.4168	0.404873	13.1024	0.756416
	4.4976	13.4347	0.471387	12.8802	0.777539
	4.5024	13.419	0.182268	12.827	0.91969
	4.5072	13.3027	0.291965	13.6373	0.821771
	4.512	13.158	0.491093	12.9086	0.797276
	4.5168	13.4898	0.507957	12.8029	0.80382
	4.5216	14.0029	0.430415	12.7633	1.02912
	4.5264	13.4832	0.300201	12.8606	0.676684
	4.5312	13.071	0.603556	12.691	0.720982
	4.536	13.3534	0.685778	13.1076	0.784964
	4.5408	13.3084	0.954431	13.0723	0.984051
	4.5456	13.0024	0.425423	12.9409	0.632688
	4.5504	12.9515	0.538859	13.0866	1.01691
	4.5552	13.0429	0.747319	13.0986	0.910705
	4.56	12.7987	0.608645	12.7214	0.796999
	4.5648	12.726	0.292338	12.8704	0.847919
	4.5696	13.1497	0.638926	12.7235	0.777403
	4.5744	12.7499	0.613896	13.1673	0.840022
	4.5792	12.6297	0.558071	12.8052	0.739512
	4.584	13.0337	0.625776	12.8186	0.764092
	4.5888	12.7682	0.640763	12.8952	0.802354
	4.5936	12.896	0.545801	13.0349	0.851712
	4.5984	12.6251	0.712505	12.987	0.802112
	4.6032	12.7692	0.648071	13.1363	0.825233
	4.608	12.9465	0.754797	13.0183	0.781963
	4.6128	12.6741	0.624825	12.8064	0.884577
	4.6176	12.913	0.590755	13.0881	1.02118
	4.6224	12.4765	0.541196	12.8114	0.915869
	4.6272	12.5855	0.648361	12.8065	0.725223
	4.632	12.8013	0.518921	12.8492	0.920755
	4.6368	12.772	0.646839	12.968	0.772245
	4.6416	13.2733	0.687762	13.0487	0.918998
	4.6464	13.6241	0.393346	12.685	0.810866
	4.6512	13.2824	0.441449	12.9465	0.774086
	4.656	13.6613	0.39401	12.7186	0.847642
	4.6608	13.5755	0.442518	12.867	0.5837
	4.6656	13.1913	0.248413	13.0291	0.53632
	4.6704	13.3782	0.467093	12.9719	0.614248
	4.6752	13.2286	0.322452	12.8696	0.637975
	4.68	13.3356	0.55469	13.0578	0.80975
	4.6848	13.3853	0.216181	12.852	0.705632
	4.6896	12.8684	0.505019	12.6992	0.65215
	4.6944	13.5488	0.514716	12.8889	0.696706
	4.6992	13.5647	0.354288	12.5578	0.563102
	4.704	13.5591	0.32343	13.074	0.718404
	4.7088	13.2432	0.443968	12.9503	0.524108
	4.7136	13.5287	0.345492	12.9597	0.868339
	4.7184	13.5865	0.276192	12.8896	0.60325
	4.7232	13.3461	0.467951	13.0588	0.811667
	4.728	13.5696	0.306351	12.9894	0.705784
	4.7328	13.3736	0.24409	12.9511	0.567487
	4.7376	13.0103	0.397722	13.0777	0.74919
	4.7424	13.475	0.17399	13.3817	0.729554
	4.7472	14.0482	0.439389	12.9089	0.656403
	4.752	13.2661	0.188529	13.233	0.562719
	4.7568	13.5816	0.229946	13.0419	0.579026
	4.7616	12.7804	0.144671	12.5815	0.589807
	4.7664	13.3236	0.371847	13.3186	0.725247
	4.7712	13.3057	0.347519	13.0229	0.809829
	4.776	13.0567	0.28945	13.1044	0.659512
	4.7808	13.089	0.341413	12.682	0.601298
	4.7856	13.0067	0.306694	12.6739	0.916166
	4.7904	12.908	0.32424	12.895	0.771737
	4.7952	13.2426	0.402947	13.0389	0.751199
	4.8	13.0855	0.470146	12.6718	0.658677
	4.8048	13.5263	0.552062	12.7473	0.962721
	4.8096	13.5798	0.252103	12.9539	0.736427
	4.8144	13.3988	0.448016	12.8728	0.640377
	4.8192	13.2798	0.529665	12.7626	0.479354
	4.824	13.0469	0.501114	12.8773	0.794001
	4.8288	13.3064	0.338414	12.8853	0.573166
	4.8336	13.464	0.11899	12.895	0.554336
	4.8384	13.06	0.284511	13.3489	0.575505
	4.8432	12.8266	0.318746	13.0935	0.848116
	4.848	12.6332	0.255477	13.0478	0.79676
	4.8528	13.175	0.417505	13.3957	0.742304
	4.8576	13.0714	0.494886	12.9828	0.927529
	4.8624	12.9702	0.522815	13.2903	0.613181
	4.8672	13.244	0.297664	12.9191	0.645184
	4.872	12.9795	0.214328	13.1771	0.703383
	4.8768	12.9665	0.134215	13.1099	0.771619
	4.8816	13.3851	0.257632	12.8056	0.629257
	4.8864	13.1844	0.34401	12.8365	0.544499
	4.8912	13.4229	0.433577	12.9619	0.422653
	4.896	13.179	0.258381	13.3522	0.841484
	4.9008	13.475	0.555534	13.0677	0.563271
	4.9056	13.4908	0.528642	13.3981	0.565368
	4.9104	13.1398	0.395381	13.1034	0.375653
	4.9152	13.6406	0.184605	12.9732	0.839341
	4.92	13.146	0.250058	13.1637	0.809372
	4.9248	13.5236	0.383034	12.8091	0.55535
	4.9296	13.7358	0.326441	12.9603	0.841435
	4.9344	13.4107	0.296785	12.8497	0.658751
	4.9392	12.8907	0.234591	13.309	0.565513
	4.944	12.89	0.22375	12.8561	0.642397
	4.9488	13.1374	0.294886	13.0789	0.66698
	4.9536	13.383	0.151039	13.0336	0.884217
	4.9584	12.947	0.204783	12.9913	0.842074
	4.9632	12.9606	0.124945	13.0215	0.558221
	4.968	12.8844	0.248463	12.852	0.628166
	4.9728	13.1712	0.316352	13.0055	0.625904
	4.9776	13.1066	0.226502	13.1798	0.420152
	4.9824	12.9218	0.182624	12.6116	0.679307
	4.9872	13.0794	0.138271	13.0663	0.5213
	4.992	13.1166	0.29703	12.8864	0.516567
	4.9968	13.1657	0.373691	13.0347	0.669312
	5.0016	12.841	0.347482	12.6982	0.613243
	5.0064	13.0144	0.437843	12.8451	0.468287
	5.0112	13.1991	0.800332	13.0083	0.505725
	5.016	13.1653	0.0419965	12.8163	0.721359
	5.0208	13.296	0.212868	12.8362	0.898505
	5.0256	13.1976	0.116931	12.8726	0.569682
	5.0304	13.5751	0.133073	12.843	0.755708
	5.0352	13.6283	0.225792	12.7935	0.920474
	5.04	13.9838	0.155131	13.2544	0.497649
	5.0448	13.5289	0.129867	12.8238	0.736773
	5.0496	13.3999	0.405144	12.6264	0.862878
	5.0544	13.4576	0.144603	13.0913	0.769566
	5.0592	13.4266	0.348854	12.7874	0.847104
	5.064	13.2812	0.311523	13.0454	0.619951
	5.0688	13.4575	0.273744	12.9291	0.62375
	5.0736	13.5661	0.154489	13.0275	0.799301
	5.0784	12.9957	0.286755	12.9333	0.659708
	5.0832	13.3075	0.480921	12.8502	0.912785
	5.088	12.9399	0.189852	12.854	0.759468
	5.0928	13.0035	0.196912	13.0028	0.83928
	5.0976	13.0552	0.260554	13.0733	0.579774
	5.1024	12.9394	0.179055	12.8098	0.84029
	5.1072	13.0063	0.360904	12.8012	0.897341
	5.112	13.0869	0.378345	12.7048	0.930084
	5.1168	13.096	0.377862	13.1444	0.720775
	5.1216	13.2872	0.213679	13.0879	0.608646
	5.1264	13.3774	0.30325	12.8804	0.876299
	5.1312	13.218	0.2239	12.683	0.752731
	5.136	13.3454	0.296065	12.8789	0.761859
	5.1408	13.6336	0.245476	12.6455	0.969955
	5.1456	13.3256	0.274533	13.0815	0.828068
	5.1504	13.3456	0.0567483	12.6424	0.780499
	5.1552	13.3642	0.277905	12.82	0.76182
	5.16	13.3384	0.0941575	12.7336	0.656447
	5.1648	13.4745	0.276556	12.5413	0.813703
	5.1696	13.3843	0.0776827	13.1813	0.586894
	5.1744	13.113	0.275211	13.2281	0.73906
	5.1792	13.567	0.0590561	12.5574	0.977937
	5.184	13.3995	0.200842	13.0164	0.793869
	5.1888	13.638	0.30531	12.8118	0.668066
	5.1936	13.2569	0.133441	13.0947	0.659023
	5.1984	13.1992	0.088732	13.2194	0.775448
	5.2032	13.5552	0.155476	12.8547	0.814672
	5.208	13.4051	0.348296	12.8791	0.651981
	5.2128	13.3677	0.184975	12.8692	0.803814
	5.2176	13.3597	0.31936	13.0439	0.852432
	5.2224	12.9466	0.202307	12.7219	0.807567
	5.2272	13.1506	0.0511306	12.673	0.72957
	5.232	13.0413	0.279157	13.1885	0.874734
	5.2368	13.034	0.247139	12.8143	0.781036
	5.2416	13.273	0.465529	12.8073	0.858681
	5.2464	13.1357	0.396267	12.8813	0.756538
	5.2512	13.0627	0.200703	13.115	0.696834
	5.256	12.9809	0.0887475	12.9316	0.453579
	5.2608	13.181	0.309581	12.9645	0.581766
	5.2656	13.0562	0.32051	12.6932	0.862039
	5.2704	13.1048	0.263472	13.1051	0.867721
	5.2752	13.4225	0.361586	12.7859	0.845674
	5.28	13.3126	0.134415	13.0576	1.05884
	5.2848	13.7708	0.128169	13.0456	1.14492
	5.2896	13.7805	0.250259	12.5422	0.666929
	5.2944	13.1945	0.307335	12.7994	0.910562
	5.2992	13.472	0.523695	12.7225	1.03804
	5.304	12.7436	0.203308	12.8723	0.729102
	5.3088	13.0715	0.201561	13.2076	0.710746
	5.3136	13.3728	0.178518	12.8424	0.878535
	5.3184	13.3308	0.119159	12.6227	0.880634
	5.3232	13.8758	0.154089	12.7329	0.826773
	5.328	13.3298	0.415407	13.0033	0.908553
	5.3328	12.8547	0.187155	12.6958	0.77776
	5.3376	13.2578	0.132905	12.8575	0.916742
	5.3424	13.3604	0.420109	12.7615	0.851307
	5.3472	12.8369	0.349503	12.6772	0.95087
	5.352	13.3417	0.453464	12.9521	0.684292
	5.3568	13.332	0.407612	12.7124	0.801273
	5.3616	13.042	0.578556	12.8049	0.681
	5.3664	13.4089	0.546314	12.7514	0.798299
	5.3712	13.0658	0.385265	12.7321	0.825615
	5.376	12.9572	0.387457	12.6399	0.767323
	5.3808	13.0062	0.322134	12.6207	0.689455
	5.3856	13.0805	0.264803	13.1433	0.671645
	5.3904	12.947	0.271746	12.9825	0.624307
	5.3952	13.3752	0.427869	12.7415	1.05912
	5.4	12.9145	0.450086	12.9111	0.874322
	5.4048	13.4295	0.191783	13.0128	0.811511
	5.4096	13.0382	0.0235971	12.6552	0.888554
	5.4144	13.2991	0.277249	12.6962	0.737568
	5.4192	13.5257	0.104805	12.8798	0.823792
	5.424	13.3983	0.197061	12.6546	0.706244
	5.4288	13.3035	0.445465	12.7938	0.975433
	5.4336	13.3476	0.709608	12.8667	0.914023
	5.4384	13.1349	0.522847	13.1183	0.834668
	5.4432	13.2229	0.39799	12.9213	0.830101
	5.448	12.8646	0.271373	12.6996	0.946744
	5.4528	12.7909	0.698263	12.8458	0.700372
	5.4576	12.8052	0.793863	12.9922	0.663706
	5.4624	13.0404	0.723938	12.6878	0.943948
	5.4672	12.9656	0.39781	12.7007	0.839398
	5.472	12.918	0.303985	12.7588	0.699361
	5.4768	13.1833	0.253297	12.7893	0.918217
	5.4816	13.2424	0.181467	12.6986	0.65514
	5.4864	13.6308	0.462577	12.5939	0.611186
	5.4912	13.0628	0.147888	13.0549	0.57828
	5.496	13.163	0.310726	12.6749	0.785864
	5.5008	13.3077	0.127109	12.7728	0.73117
	5.5056	13.0995	0.101722	12.618	0.81586
	5.5104	13.5861	0.378546	12.664	0.723919
	5.5152	13.441	0.384478	13.13	0.784235
	5.52	13.4103	0.497979	12.6394	0.618537
	5.5248	13.2254	0.663956	12.8174	0.676179
	5.5296	12.912	0.234374	12.4811	0.966214
	5.5344	12.8954	0.226928	13.112	0.837934
	5.5392	13.3345	0.0456079	13.0371	0.893813
	5.544	13.4018	0.162664	13.0023	0.53654
	5.5488	13.2664	0.221341	12.9083	0.855292
	5.5536	13.2356	0.0612896	13.1157	0.743879
	5.5584	13.3315	0.123611	13.0778	0.807571
	5.5632	12.972	0.232347	12.831	0.740056
	5.568	13.244	0.11018	12.9517	0.437634
	5.5728	13.1372	0.337374	12.6556	0.75763
	5.5776	13.1253	0.331394	12.8901	0.585477
	5.5824	13.3128	0.481924	12.9085	0.749502
	5.5872	13.3175	0.229058	12.9032	0.7388
	5.592	13.6995	0.227232	12.8085	0.636844
	5.5968	13.3617	0.235667	12.9167	0.684902
	5.6016	13.8293	0.180769	13.0822	0.585393
	5.6064	13.3635	0.0890977	12.8736	0.803113
	5.6112	13.3026	0.149444	13.258	0.712901
	5.616	13.4885	0.37247	13.086	0.730251
	5.6208	13.3919	0.125435	12.7091	0.909742
	5.6256	13.295	0.293378	12.8376	0.733659
	5.6304	12.7374	0.358749	13.0196	0.533642
	5.6352	13.0956	0.180275	12.9204	0.839166
	5.64	13.3485	0.254578	13.311	0.772252
	5.6448	13.4791	0.19201	12.896	0.794423
	5.6496	12.861	0.0773372	12.7121	0.720531
	5.6544	12.67	0.254399	13.1305	0.553667
	5.6592	13.3807	0.0114985	12.8646	0.371815
	5.664	13.2675	0.376738	13.0577	0.524255
	5.6688	13.2737	0.458094	12.6851	0.750585
	5.6736	13.1071	0.434236	12.681	0.692364
	5.6784	13.21	0.515067	13.023	0.593863
	5.6832	12.4527	0.361137	12.8708	0.763268
	5.688	12.5339	0.594869	12.8147	0.774584
	5.6928	12.7458	0.750606	12.7129	0.828388
	5.6976	12.7809	0.304519	13.0244	0.7803
	5.7024	12.7526	0.580924	12.6889	0.929148
	5.7072	12.6011	0.0792156	12.7009	0.858637
	5.712	12.9167	0.1589	12.9089	0.828361
	5.7168	12.7206	0.205732	12.9279	0.968545
	5.7216	13.0152	0.257284	12.9383	0.871968
	5.7264	12.8724	0.291133	12.797	0.929904
	5.7312	12.768	0.247018	12.4588	0.790678
	5.736	12.8543	0.353396	12.637	0.651267
	5.7408	12.9437	0.250808	12.5615	0.900637
	5.7456	13.2671	0.0885311	12.5768	0.7433
	5.7504	13.0151	0.213376	12.6221	0.645367
	5.7552	12.8269	0.167284	12.7449	0.621728
	5.76	13.2162	0.0277983	12.6319	0.912183
	5.7648	13.0489	0.442308	12.7551	0.877639
	5.7696	12.9226	0.156248	12.5067	0.820979
	5.7744	12.6931	0.280422	12.7237	0.817421
	5.7792	12.7507	0.084321	12.853	0.811182
	5.784	12.955	0.0558344	13.009	1.16595
	5.7888	12.9053	0.629222	12.681	1.05796
	5.7936	13.0682	0.484304	12.937	0.886482
	5.7984	13.5034	0.324203	12.8089	0.825428
	5.8032	13.3707	0.272266	12.8094	0.966989
	5.808	13.3687	0.0869587	12.3931	0.707698
	5.8128	13.1713	0.362862	12.7053	0.651246
	5.8176	13.4355	0.451414	12.5182	0.70074
	5.8224	13.2726	0.214466	12.4087	0.655096
	5.8272	12.8925	0.166754	12.9456	0.584309
	5.832	13.2552	0.169819	12.8876	0.740605
	5.8368	13.369	0.168212	13.1776	0.777672
	5.8416	13.1177	0.0949251	12.9606	0.857216
	5.8464	13.3111	0.100341	12.5275	0.879498
	5.8512	13.2205	0.454357	12.6986	0.969569
	5.856	13.3043	0.272574	12.8124	1.10861
	5.8608	13.0847	0.199169	13.0989	1.00786
	5.8656	13.3963	0.131357	13.2354	0.821588
	5.8704	13.6919	0.296734	12.6918	0.808484
	5.8752	13.0437	0.38566	12.6164	0.651723
	5.88	13.0284	0.109318	12.9807	0.509067
	5.8848	13.4856	0.230368	12.7278	1.06069
	5.8896	13.1704	0.23274	13.0246	0.705153
	5.8944	13.1004	0.247755	13.2114	0.675888
	5.8992	12.8119	0.0681793	12.9451	0.53769
	5.904	12.7027	0.0969955	13.1381	1.01595
	5.9088	12.9953	0.605873	12.9523	0.86824
	5.9136	13.7007	0.374663	13.2362	0.826671
	5.9184	12.9505	0.313119	13.0947	0.936779
	5.9232	13.1649	0.0577547	12.7222	0.666142
	5.928	13.22	0.219501	12.6898	0.902449
	5.9328	13.0862	0.0851613	12.7584	0.914199
	5.9376	12.7886	0.262595	12.9927	0.914826
	5.9424	12.8808	0.237784	13.0178	0.984292
	5.9472	13.1172	0.149314	13.0894	0.793257
	5.952	13.3117	0.153862	12.9525	1.04385
	5.9568	13.1384	0.347281	12.8884	0.951452
	5.9616	13.5855	0.0717396	12.9077	1.03365
	5.9664	13.5408	0.331605	13.0079	1.05558
	5.9712	13.3038	0.371281	12.6679	0.66912
	5.976	13.1465	0.139613	13.1222	0.927125
	5.9808	12.9772	0.178116	12.8234	0.815536
	5.9856	13.0385	0.359135	12.6485	0.750766
	5.9904	13.028	0.219545	12.8216	0.835294
	5.9952	13.0009	0.118229	12.8395	0.629658
	6	13.3006	0.449748	12.8653	0.794689
	6.0048	13.3505	0.265996	13.1087	0.551069
	6.0096	13.1138	0.267844	12.9536	0.635802
	6.0144	13.275	0.327154	12.7372	0.774955
	6.0192	13.0233	0.22537	12.6422	0.776139
	6.024	13.4373	0.494898	12.5375	0.86943
	6.0288	13.5101	0.315558	12.7969	0.942601
	6.0336	13.075	0.397923	12.9836	0.852816
	6.0384	13.3132	0.230101	12.541	0.757666
	6.0432	12.9052	0.346065	12.9281	0.697843
	6.048	13.0182	0.0722516	12.6668	1.05309
	6.0528	12.8931	0.133562	12.4913	0.840808
	6.0576	12.6316	0.20549	12.905	0.878615
	6.0624	13.3287	0.260282	12.925	0.875852
	6.0672	13.1636	0.453678	12.5101	0.914493
	6.072	12.9779	0.329682	13.1932	1.10269
	6.0768	12.8555	0.2387	12.916	0.736064
	6.0816	13.1649	0.165344	12.7288	0.932785
	6.0864	13.1618	0.515199	12.8907	0.933498
	6.0912	13.1342	0.31283	12.9294	0.644606
	6.096	13.3548	0.396161	13.1578	1.05438
	6.1008	13.4113	0.376699	13.1162	0.914821
	6.1056	12.7822	0.266139	12.9801	1.17526
	6.1104	13.0703	0.327766	12.9614	0.986094
	6.1152	13.0875	0.410828	13.2317	0.914818
	6.12	13.4775	0.190749	12.9197	0.89202
	6.1248	12.9952	0.284139	12.9934	0.77153
	6.1296	13.0734	0.317038	12.869	0.651801
	6.1344	13.5282	0.309539	12.8719	0.694614
	6.1392	13.7751	0.262838	12.7656	0.71243
	6.144	13.7834	0.360989	12.8235	0.857779
	6.1488	13.7482	0.359098	12.7121	0.907666
	6.1536	13.6871	0.284963	12.6464	0.686976
	6.1584	13.2838	0.346015	12.9952	0.592169
	6.1632	13.0127	0.320531	12.9224	0.794289
	6.168	13.6615	0.164186	12.9577	0.708078
	6.1728	13.3179	0.645514	12.9269	0.57339
	6.1776	13.4263	0.43544	12.6146	0.922779
	6.1824	13.2843	0.520391	12.8738	0.578666
	6.1872	13.2547	0.279431	12.8623	0.656089
	6.192	13.3691	0.333421	12.7431	0.782297
	6.1968	13.4317	0.200667	12.9705	0.656716
	6.2016	13.287	0.214184	12.8293	0.942346
	6.2064	13.6972	0.353621	12.9992	0.612131
	6.2112	13.1991	0.414357	13.0268	0.933161
	6.216	13.3487	0.37627	13.1749	0.852306
	6.2208	13.3175	0.531548	12.4191	0.920494
	6.2256	13.2009	0.600651	12.6481	0.548618
	6.2304	13.5258	0.338828	12.9256	0.547043
	6.2352	13.9255	0.481416	13.0154	0.459121
	6.24	13.6153	0.41286	12.933	0.526646
	6.2448	13.6963	0.259538	12.8619	0.426092
	6.2496	13.3326	0.491168	12.9932	0.713095
	6.2544	13.2894	0.347457	13.2231	0.652938
	6.2592	13.8294	0.342902	12.5854	0.886849
	6.264	13.3505	0.228551	12.9312	0.891763
	6.2688	13.393	0.241771	12.7931	0.695825
	6.2736	13.5961	0.345648	12.9759	0.796448
	6.2784	13.5303	0.469412	12.9081	0.814539
	6.2832	13.4034	0.341153	13.0259	0.900394
	6.288	13.8635	0.345384	13.0139	0.654274
	6.2928	13.7623	0.0701598	12.9347	0.631281
	6.2976	13.7185	0.0974254	12.8745	0.722811
	6.3024	13.9618	0.117069	12.9834	0.827717
	6.3072	13.6736	0.307403	13.0385	0.815777
	6.312	13.9129	0.123183	12.7592	0.859858
	6.3168	13.1501	0.0734066	13.0191	0.927207
	6.3216	13.0178	0.0902722	12.9138	1.04898
	6.3264	12.7599	0.186005	12.6746	1.01631
	6.3312	12.8548	0.334975	12.9662	0.994024
	6.336	13.0223	0.231013	12.9236	0.886524
	6.3408	12.7949	0.20273	12.8585	0.79631
	6.3456	13.0552	0.203755	12.9671	0.929422
	6.3504	13.3921	0.426873	12.6294	0.734871
	6.3552	13.128	0.537438	13.1888	0.742837
	6.36	13.4616	0.485748	12.6604	0.865503
	6.3648	13.351	0.160006	13.1269	0.503024
	6.3696	13.606	0.132297	12.8554	0.650273
	6.3744	13.248	0.682986	13.0023	0.880654
	6.3792	13.0231	0.647412	13.0927	0.744482
	6.384	12.8058	0.368435	13.1097	0.636281
	6.3888	13.4002	0.138699	12.7674	0.814537
	6.3936	13.2294	0.220281	12.5815	0.793709
	6.3984	13.1574	0.165864	12.8928	0.671113
	6.4032	13.2796	0.224692	13.5996	0.771392
	6.408	13.0604	0.132847	12.9637	0.896542
	6.4128	13.1037	0.075765	13.2052	0.718826
	6.4176	13.1698	0.262687	12.9298	0.73448
	6.4224	13.0476	0.206234	12.9504	0.894529
	6.4272	13.126	0.137546	12.7289	0.88397
	6.432	13.0237	0.145862	13.2067	0.775345
	6.4368	12.928	0.319625	12.947	0.575776
	6.4416	12.7483	0.281124	13.2153	0.780488
	6.4464	12.8401	0.327218	12.8004	0.83785
	6.4512	13.004	0.185082	12.9815	0.565568
	6.456	12.5803	0.202181	12.8392	0.855989
	6.4608	12.8238	0.273397	13.2413	0.586773
	6.4656	12.9163	0.117745	12.767	0.740122
	6.4704	13.2161	0.11948	12.7624	0.722749
	6.4752	12.7591	0.516666	12.6676	0.714549
	6.48	12.3659	0.711119	12.5506	0.773194
	6.4848	13.3079	0.448827	12.6726	0.791534
	6.4896	12.9672	0.438847	12.7781	0.790469
	6.4944	12.7576	0.408917	12.7706	0.776617
	6.4992	12.8373	0.195138	12.727	0.846604
	6.504	12.7347	0.62586	12.721	0.881319
	6.5088	12.7019	0.514512	12.8388	0.722055
	6.5136	12.5948	0.310762	12.929	0.821921
	6.5184	12.477	0.710547	12.9379	0.772303
	6.5232	12.6078	0.512567	12.754	0.57817
	6.528	12.5255	0.495771	12.8219	0.935899
	6.5328	12.6254	0.586787	13.1237	0.933951
	6.5376	12.6335	0.639591	13.1952	0.861234
	6.5424	12.7943	0.584782	13.027	0.87102
	6.5472	12.7452	0.679105	12.7789	0.936098
	6.552	12.902	0.648174	13.0922	0.703147
	6.5568	12.9891	0.150788	12.7817	0.950523
	6.5616	13.1601	0.219235	13.1904	0.924675
	6.5664	12.9905	0.360342	13.1155	0.964131
	6.5712	13.0298	0.391966	13.0182	0.630978
	6.576	12.9974	0.296608	13.0549	0.596418
	6.5808	12.9024	0.310999	12.346	0.551572
	6.5856	13.3436	0.240406	12.7519	0.972602
	6.5904	13.2072	0.436442	12.4936	0.944374
	6.5952	13.2921	0.303799	12.6688	0.504258
	6.6	13.0743	0.235227	12.7491	0.501726
	6.6048	13.089	0.149834	12.8448	0.733358
	6.6096	13.0072	0.0393971	12.9299	1.01944
	6.6144	12.7312	0.194238	12.6057	0.729935
	6.6192	13.2549	0.167602	12.7303	1.03973
	6.624	13.2371	0.159954	12.8789	0.558109
	6.6288	12.8411	0.192212	12.8202	0.65183
	6.6336	12.9266	0.0758901	12.613	0.657149
	6.6384	13.1038	0.466185	12.7415	0.737146
	6.6432	13.0441	0.326844	13.2947	0.705097
	6.648	13.2387	0.187129	13.0086	0.644959
	6.6528	13.164	0.230093	12.3475	0.839331
	6.6576	12.8871	0.0541496	12.7322	0.650797
	6.6624	13.2394	0.0964999	13.0501	0.791051
	6.6672	13.2235	0.11279	12.6565	0.657691
	6.672	13.1552	0.192751	12.8504	0.816937
	6.6768	13.2714	0.176589	12.6261	0.913782
	6.6816	13.612	0.129292	12.7004	0.826857
	6.6864	13.2318	0.357799	12.7906	0.802039
	6.6912	13.0037	0.170787	12.8662	0.871577
	6.696	13.1431	0.217147	12.7927	0.530745
	6.7008	13.2915	0.24989	12.3236	0.746741
	6.7056	12.9738	0.392297	12.6114	0.873142
	6.7104	13.1881	0.0843441	12.7006	0.68213
	6.7152	13.0826	0.292618	12.5603	0.622983
	6.72	13.4336	0.207352	12.6905	0.720355
	6.7248	13.0881	0.0782354	12.9264	0.543216
	6.7296	13.3455	0.251529	13.11	0.728052
	6.7344	13.0826	0.224162	13.1965	0.826604
	6.7392	13.3952	0.300798	12.9635	0.938092
	6.744	13.5165	0.0700152	13.0996	0.604327
	6.7488	13.7477	0.304702	13.0212	0.65292
	6.7536	13.3849	0.209397	12.7738	0.76725
	6.7584	13.3553	0.203008	12.6328	0.817841
	6.7632	13.6333	0.171233	12.7153	0.706977
	6.768	13.478	0.329518	12.829	0.675913
	6.7728	13.2101	0.206539	12.7798	0.765109
	6.7776	13.2098	0.164846	12.9577	0.807113
	6.7824	13.2579	0.0664508	12.8303	0.80944
	6.7872	13.3616	0.278145	12.8036	0.710628
	6.792	13.3993	0.0739465	12.6187	0.832174
	6.7968	13.3433	0.160571	12.9286	0.764673
	6.8016	13.5981	0.223862	12.4486	0.527276
	6.8064	13.286	0.223602	12.8161	0.564229
	6.8112	13.0821	0.417949	12.7524	0.58244
	6.816	12.884	0.370604	12.9216	0.840996
	6.8208	12.7016	0.161718	12.5233	0.653815
	6.8256	12.917	0.30992	12.5577	0.717594
	6.8304	13.3197	0.371347	12.9465	0.371292
	6.8352	13.3246	0.0805245	12.7872	0.751812
	6.84	13.3042	0.180453	12.5958	0.614045
	6.8448	13.5995	0.119457	12.8611	0.561683
	6.8496	13.8112	0.23945	12.7768	0.761018
	6.8544	13.3274	0.0471646	12.8969	0.659199
	6.8592	13.2474	0.125507	12.6109	0.421408
	6.864	13.2515	0.0836083	12.4606	0.646416
	6.8688	13.4664	0.296166	12.6579	0.434723
	6.8736	13.1252	0.190597	12.8148	0.697253
	6.8784	12.7026	0.0623116	12.8342	0.503482
	6.8832	13.2106	0.425679	12.7692	0.633914
	6.888	13.292	0.168834	12.6842	0.538663
	6.8928	13.362	0.166203	12.3454	0.415541
	6.8976	13.4227	0.373406	12.2743	0.427672
	6.9024	13.3813	0.112308	12.2513	0.50122
	6.9072	13.1907	0.143728	12.716	0.527705
	6.912	13.1289	0.056597	12.8596	0.362677
	6.9168	13.4423	0.0558045	12.4278	0.450799
	6.9216	13.3472	0.356676	12.5777	0.298524
	6.9264	13.2208	0.259879	12.5512	0.521635
	6.9312	13.349	0.339747	12.4053	0.780496
	6.936	13.2328	0.180249	12.5412	0.907579
	6.9408	13.0308	0.271336	12.7435	0.70353
	6.9456	13.2591	0.0424632	12.6318	0.607062
	6.9504	12.7796	0.178997	12.4147	0.504595
	6.9552	13.0541	0.254741	12.4839	0.319125
	6.96	13.3425	0.169864	12.5649	0.76303
	6.9648	13.3576	0.143086	12.2647	0.757889
	6.9696	13.2462	0.0978197	12.4796	0.52072
	6.9744	13.4243	0.51563	12.6683	0.635308
	6.9792	13.3793	0.61265	12.7102	0.318869
	6.984	13.5936	0.184664	12.2597	0.61459
	6.9888	13.1298	0.0562546	12.7433	0.282165
	6.9936	13.4548	0.1608	12.4473	0.62686
	6.9984	12.8974	0.255848	12.3376	0.424966
	7.0032	13.257	0.199184	12.3567	0.552854
	7.008	13.184	0.303222	12.6453	0.364522
	7.0128	13.4571	0.329469	11.924	0.516641
	7.0176	13.1338	0.128796	12.3351	0.387057
	7.0224	13.2785	0.183434	12.3815	0.679519
	7.0272	13.2551	0.469251	12.8182	0.508186
	7.032	13.5197	0.125111	12.2451	0.754934
	7.0368	13.3887	0.377219	12.1926	0.650719
	7.0416	13.3721	0.0534355	12.1573	0.631672
	7.0464	13.4984	0.0866791	12.1373	0.484228
	7.0512	13.6156	0.153309	12.4449	0.567926
	7.056	13.3451	0.104182	12.3395	0.572195
	7.0608	13.2039	0.156421	12.305	0.600909
	7.0656	13.1599	0.0535351	12.7704	0.297532
	7.0704	12.9909	0.426404	12.8505	0.452526
	7.0752	13.374	0.354441	12.7857	0.458545
	7.08	13.5751	0.253298	12.6307	0.322064
	7.0848	13.4239	0.354573	12.9613	0.775005
	7.0896	13.6141	0.330908	12.8084	0.676635
	7.0944	13.6063	0.419658	12.7521	0.533084
	7.0992	13.2081	0.194072	12.7557	0.604839
	7.104	13.0807	0.232819	12.5332	0.617941
	7.1088	13.5849	0.16155	13.0473	0.515098
	7.1136	13.2871	0.33088	12.7867	0.482716
	7.1184	13.4545	0.451692	12.6972	0.550538
	7.1232	13.4948	0.335469	12.6886	0.356025
	7.128	13.4743	0.275457	12.6539	0.42979
	7.1328	13.5488	0.057998	12.841	0.620365
	7.1376	13.3598	0.121923	12.7531	0.351964
	7.1424	13.4447	0.375305	12.5454	0.418933
	7.1472	13.1827	0.0774306	12.5442	0.0823289
	7.152	13.4954	0.0226681	12.6543	0.385195
	7.1568	13.373	0.0623103	12.5673	0.379829
	7.1616	13.1987	0.210373	12.5205	0.647089
	7.1664	13.6654	0.438313	13.0721	0.36058
	7.1712	13.3433	0.34899	12.8575	0.550401
	7.176	13.4595	0.346897	12.8946	0.749308
	7.1808	13.4104	0.267014	13.2359	0.840465
	7.1856	13.1498	0.392429	13.1486	0.66411
	7.1904	13.3835	0.345007	12.8406	0.665649
	7.1952	13.6636	0.383899	12.5728	0.841579
	7.2	13.2268	0.202278	12.2513	0.838217
	7.2048	13.4818	0.108814	12.8126	0.758749
	7.2096	13.402	0.283042	12.5894	0.898723
	7.2144	13.2621	0.151144	12.7304	0.836776
	7.2192	13.4161	0.17977	12.9926	0.556167
	7.224	13.4258	0.121971	13.0374	0.756007
	7.2288	12.9811	0.186878	13.0266	1.0577
	7.2336	13.3514	0.0617977	12.8415	0.940938
	7.2384	13.5058	0.103621	12.6444	0.569562
	7.2432	13.7376	0.137974	12.9412	0.772101
	7.248	13.3028	0.0509841	12.5398	0.663556
	7.2528	13.5103	0.198183	13.0148	0.696414
	7.2576	13.325	0.221342	13.0195	0.64004
	7.2624	13.3321	0.206611	12.6455	0.233039
	7.2672	13.7679	0.139738	13.018	0.481321
	7.272	13.1118	0.101836	12.8271	0.370342
	7.2768	12.9515	0.36533	12.9195	0.475032
	7.2816	12.9262	0.198158	12.4946	0.598329
	7.2864	13.2976	0.100168	12.6169	0.674981
	7.2912	13.1313	0.221194	12.548	0.431284
	7.296	13.0613	0.400142	12.364	0.619957
	7.3008	13.1371	0.251069	12.5941	0.336221
	7.3056	13.3035	0.503073	12.2348	0.519161
	7.3104	13.5984	0.203242	12.5666	0.677288
	7.3152	13.2628	0.464678	12.4012	0.4723
	7.32	13.197	0.130051	12.457	0.497861
	7.3248	13.8952	0.155896	12.7527	0.319002
	7.3296	13.4565	0.119138	12.4004	0.487446
	7.3344	12.9953	0.169322	12.6867	0.506945
	7.3392	13.435	0.101893	12.6055	0.394727
	7.344	13.4878	0.332243	12.4064	0.543181
	7.3488	13.1633	0.420531	12.299	0.423033
	7.3536	13.2895	0.475244	12.8038	0.41674
	7.3584	13.3614	0.38286	12.5934	0.579702
	7.3632	12.7821	0.513619	12.7375	0.947272
	7.368	13.2097	0.618202	12.567	0.58049
	7.3728	13.6159	0.542033	12.537	0.357974
	7.3776	13.4064	0.190133	13	0.730473
	7.3824	13.0591	0.285159	12.5444	0.818346
	7.3872	13.0336	0.275329	12.7241	0.472701
	7.392	13.0638	0.298345	12.7843	0.497449
	7.3968	13.7012	0.190337	12.5498	0.550162
	7.4016	13.3423	0.287907	12.3035	0.586155
	7.4064	13.3877	0.16164	12.5338	0.614
	7.4112	12.8102	0.396886	12.6959	0.731209
	7.416	13.0303	0.199843	12.4569	0.597442
	7.4208	13.2072	0.0291029	12.2829	0.473816
	7.4256	13.2058	0.302426	12.4378	0.361313
	7.4304	13.3384	0.210884	12.7479	0.333614
	7.4352	13.5383	0.108607	12.9913	0.566455
	7.44	13.3751	0.669316	13.2385	0.634724
	7.4448	13.309	0.298928	12.8226	0.76136
	7.4496	12.931	0.483465	12.7287	0.420798
	7.4544	12.8652	0.575618	12.8685	0.442369
	7.4592	12.7465	0.464759	12.5216	0.376029
	7.464	12.9162	0.696588	12.4693	0.570364
	7.4688	13.0364	0.470683	12.4051	0.63479
	7.4736	13.6451	0.677758	12.6372	0.305977
	7.4784	13.1283	0.40161	12.8041	0.302858
	7.4832	13.1582	0.125083	12.7334	0.410546
	7.488	13.4097	0.0504821	12.3232	0.54557
	7.4928	13.2879	0.0808233	12.5931	0.486614
	7.4976	13.3999	0.223384	12.686	0.479501
	7.5024	12.9766	0.108141	12.5989	0.601921
	7.5072	13.1289	0.510829	12.588	0.577299
	7.512	13.7021	0.415374	12.6204	0.541942
	7.5168	13.2391	0.432905	12.5416	0.590888
	7.5216	13.3184	0.310004	12.8112	0.157473
	7.5264	13.7426	0.491557	12.9836	0.411665
	7.5312	13.3275	0.313942	12.7323	0.825457
	7.536	13.7811	0.311497	12.8539	0.444582
	7.5408	13.9992	0.0690887	12.6741	0.618536
	7.5456	13.7345	0.223557	12.4504	0.383902
	7.5504	13.0942	0.123822	12.7239	0.655857
	7.5552	13.0614	0.279364	12.7693	0.738957
	7.56	13.0123	0.354315	12.4123	0.977285
	7.5648	13.0436	0.342048	12.4694	0.515059
	7.5696	13.3216	0.314007	12.2583	0.298096
	7.5744	13.6413	0.500708	12.3334	0.836717
	7.5792	13.26	0.167741	12.7261	0.430094
	7.584	12.9278	0.308469	12.2294	0.694539
	7.5888	13.3432	0.182004	12.4836	0.750651
	7.5936	13.0867	0.333656	12.6734	0.570531
	7.5984	13.1798	0.404467	12.5419	0.621856
	7.6032	13.2192	0.192901	12.8496	0.574009
	7.608	13.2754	0.080174	12.5074	0.512845
	7.6128	13.2288	0.139276	12.1363	0.3909
	7.6176	13.33	0.215268	12.7044	0.247223
	7.6224	13.1095	0.256	12.6328	0.261231
	7.6272	13.3769	0.335341	12.814	0.514068
	7.632	13.0725	0.234864	12.2999	0.571529
	7.6368	13.2018	0.105778	12.1285	0.446671
	7.6416	13.2809	0.332626	12.6033	0.368664
	7.6464	13.1115	0.0971403	12.7354	0.762698
	7.6512	13.2505	0.137281	12.6681	0.47724
	7.656	13.2217	0.25734	12.6786	0.523875
	7.6608	13.1278	0.214894	12.0951	0.480845
	7.6656	12.8658	0.312667	12.3082	0.475924
	7.6704	13.1969	0.257317	12.7448	0.591718
	7.6752	13.3145	0.161967	12.2788	0.69931
	7.68	13.2892	0.110654	12.4712	0.595178
	7.6848	12.9231	0.0807618	12.7324	0.488473
	7.6896	12.9349	0.155685	12.8443	0.488374
	7.6944	13.089	0.282151	12.491	0.673019
	7.6992	13.0532	0.0440955	12.7789	0.687881
	7.704	13.5018	0.181311	12.4909	0.734821
	7.7088	13.0269	0.105427	12.6521	0.464953
	7.7136	12.7141	0.302616	12.6332	0.639054
	7.7184	12.4047	0.234238	12.9436	0.554887
	7.7232	12.6615	0.305669	12.706	0.396755
	7.728	12.6136	0.715269	12.4717	0.480632
	7.7328	13.0324	0.538503	12.5658	0.517723
	7.7376	13.2427	0.45164	12.3172	0.431053
	7.7424	12.9685	0.504104	12.5775	0.709904
	7.7472	12.9434	0.260773	12.3147	0.768059
	7.752	13.0008	0.282442	12.7167	0.50709
	7.7568	12.9708	0.156575	12.5503	0.578658
	7.7616	12.9343	0.422199	12.3517	0.711694
	7.7664	12.9583	0.191994	12.6404	0.543904
	7.7712	13.1185	0.310708	12.591	0.21194
	7.776	13.2455	0.359827	12.0863	0.478791
	7.7808	13.1486	0.200245	12.3691	0.723329
	7.7856	13.3074	0.377547	12.1029	0.597144
	7.7904	13.1286	0.30077	12.2556	0.494926
	7.7952	12.9418	0.513354	12.3471	0.648595
	7.8	12.5527	0.356441	12.3124	0.764109
	7.8048	12.9727	0.38976	12.5291	0.40297
	7.8096	12.588	0.435807	12.6245	0.361113
	7.8144	12.7155	0.627033	12.3842	0.532626
	7.8192	12.8555	0.490188	12.4489	0.521174
	7.824	12.7239	0.634966	12.5857	0.413022
	7.8288	12.8604	0.376359	12.6839	0.517342
	7.8336	12.5269	0.872031	12.6207	0.839946
	7.8384	12.0976	0.441293	12.5766	0.715773
	7.8432	12.4151	0.443806	12.9063	0.580119
	7.848	12.1725	0.614303	12.6728	0.842975
	7.8528	12.8441	0.788567	12.8148	0.581873
	7.8576	12.9303	0.830588	12.6922	0.360537
	7.8624	12.6909	1.20742	12.8041	0.615983
	7.8672	12.7692	1.03276	12.2383	0.580426
	7.872	12.6463	0.697651	12.5157	0.438097
	7.8768	12.8457	0.940076	12.9919	0.329275
	7.8816	12.5301	1.06713	12.7066	0.322989
	7.8864	12.6957	0.645567	12.5328	0.413663
	7.8912	12.5886	0.790945	12.7053	0.577558
	7.896	12.424	0.67526	12.3727	0.731727
	7.9008	12.6537	0.35425	12.6227	0.386521
	7.9056	12.4535	0.632119	12.7489	0.231367
	7.9104	12.2942	0.461523	12.4742	0.603811
	7.9152	11.9192	0.693226	12.4474	0.676677
	7.92	11.551	0.739206	12.5072	0.434834
	7.9248	11.6872	0.937186	12.8334	0.270681
	7.9296	11.9622	0.954866	12.9392	0.658964
	7.9344	11.9829	0.86895	12.59	0.861617
	7.9392	11.7168	0.607487	12.7399	0.666085
	7.944	12.2525	0.596703	11.9555	0.627768
	7.9488	11.8576	0.722577	12.5393	0.677923
	7.9536	12.253	0.813374	12.8961	0.713373
	7.9584	11.9047	0.741521	12.6198	0.574795
	7.9632	12.2807	0.736172	12.9444	0.494628
	7.968	12.6932	0.692633	12.546	0.5669
	7.9728	12.4467	0.816439	12.3408	0.593731
	7.9776	12.3985	0.483596	12.249	0.413649
	7.9824	12.3453	0.37313	12.3897	0.683723
	7.9872	12.7122	0.359094	12.6093	0.687996
	7.992	12.4936	0.431267	12.6711	0.743159
	7.9968	12.5019	0.376929	12.2479	0.642418
	8.0016	12.8403	0.193924	12.2888	0.794242
	8.0064	12.3831	0.251721	12.3731	0.635257
	8.0112	12.6084	0.41364	12.1977	0.743373
	8.016	12.8723	0.280436	12.506	0.701065
	8.0208	12.8096	0.414866	12.5564	0.57769
	8.0256	12.5557	0.376286	12.4966	0.263953
	8.0304	12.8174	0.322293	12.8097	0.459601
	8.0352	12.446	0.317964	12.6528	0.427726
	8.04	12.5309	0.262521	12.4462	0.512568
	8.0448	12.544	0.471672	13.1641	0.28064
	8.0496	12.6741	0.501258	12.4032	0.564986
	8.0544	12.7415	0.377113	12.4316	0.679893
	8.0592	12.6164	0.494586	12.6377	0.648312
	8.064	12.5267	0.297741	12.6971	0.529025
	8.0688	12.6467	0.45664	12.8171	0.952583
	8.0736	12.41	0.665009	12.8348	0.771744
	8.0784	12.3727	0.453178	12.6574	0.577761
	8.0832	12.6517	0.42958	12.6503	0.5331
	8.088	12.4831	0.609044	12.6394	0.435893
	8.0928	12.5505	0.362507	12.7775	0.470142
	8.0976	12.6361	0.22369	13.0051	0.282076
	8.1024	12.3902	0.63123	12.2873	0.436633
	8.1072	12.0219	0.604477	12.5892	0.488347
	8.112	12.3741	0.718311	12.6757	0.442207
	8.1168	12.9506	0.389246	13.0677	0.554167
	8.1216	12.5139	0.610386	12.2645	0.594411
	8.1264	12.3288	0.690172	12.4805	0.504074
	8.1312	12.0962	0.52323	12.5735	0.323103
	8.136	12.3896	0.533691	12.9631	0.24972
	8.1408	12.3966	0.503388	12.5772	0.431797
	8.1456	12.5829	0.398768	12.3436	0.379095
	8.1504	12.5953	0.469737	12.5876	0.409308
	8.1552	12.2625	0.591772	12.788	0.565634
	8.16	12.5135	0.598373	12.672	0.480598
	8.1648	12.5996	0.357184	12.6277	0.48825
	8.1696	12.3661	0.512676	12.5749	0.505574
	8.1744	11.922	0.409321	12.6113	0.397706
	8.1792	11.9839	0.245893	12.4574	0.52831
	8.184	12.3767	0.504103	12.3666	0.711927
	8.1888	12.6654	0.308063	12.4947	0.329136
	8.1936	12.5274	0.362766	12.619	0.596764
	8.1984	12.2481	0.36366	12.5608	0.520971
	8.2032	12.4075	0.121648	12.1922	0.552519
	8.208	12.5115	0.344397	12.8078	0.569605
	8.2128	12.3913	0.16562	12.3633	0.645012
	8.2176	12.3135	0.576001	12.3958	0.561539
	8.2224	12.111	0.433884	12.4815	0.399287
	8.2272	12.3172	0.25058	12.4757	0.636016
	8.232	12.4194	0.299746	12.7297	0.474884
	8.2368	12.5505	0.416736	12.7818	0.622906
	8.2416	12.2373	0.348314	12.3482	0.462459
	8.2464	12.3812	0.346142	12.5682	0.228491
	8.2512	12.2816	0.593944	12.7989	0.427237
	8.256	12.258	0.497346	12.778	0.597138
	8.2608	12.2829	0.283239	13.3922	0.345668
	8.2656	12.4454	0.429426	13.0323	0.27285
	8.2704	12.7112	0.429696	13.0759	0.122449
	8.2752	12.3498	0.324347	13.3304	0.16484
	8.28	12.4745	0.41708	13.1657	0.221147
	8.2848	12.8699	0.552788	12.7993	0.257579
	8.2896	12.602	0.568746	12.6484	0.171333
	8.2944	12.3411	0.241646	12.8334	0.528096
	8.2992	12.8672	0.557555	13.0887	0.686889
	8.304	12.6129	0.70046	13.0118	0.663913
	8.3088	12.0393	0.752502	12.522	0.468698
	8.3136	12.1435	1.07229	12.5938	0.384451
	8.3184	12.0216	1.10777	13.1927	0.626772
	8.3232	11.8578	1.27766	13.2213	0.655072
	8.328	11.9166	0.965755	12.8845	0.347006
	8.3328	12.0069	1.18985	13.2341	0.458591
	8.3376	12.3344	1.29929	12.3482	0.545725
	8.3424	12.0441	1.37128	12.8782	1.04782
	8.3472	12.0803	1.31831	13.2467	0.345495
	8.352	11.9919	1.486	12.8385	0.56265
	8.3568	11.8421	1.36724	12.7654	0.499824
	8.3616	11.9893	1.18129	13.1877	0.646782
	8.3664	11.7887	1.02918	12.8287	0.399215
	8.3712	12.327	1.38612	12.8918	0.404498
	8.376	12.3854	1.40567	12.8013	0.615253
	8.3808	12.0035	1.09079	12.8447	0.32976
	8.3856	11.9532	1.11893	12.5802	0.634677
	8.3904	11.649	1.17076	13.0998	0.426107
	8.3952	12.2465	1.30699	12.9454	0.690812
	8.4	11.7542	1.0821	12.9025	0.936195
	8.4048	11.8717	1.30982	12.954	0.668169
	8.4096	11.7742	0.861307	13.1697	0.65654
	8.4144	11.752	1.17223	12.8577	0.46424
	8.4192	12.159	1.38233	12.8684	0.525315
	8.424	11.7392	1.25371	13.0613	0.666126
	8.4288	12.2316	1.19589	12.9825	0.733856
	8.4336	11.9861	1.07925	12.964	0.673032
	8.4384	12.1504	1.27534	12.9629	0.466403
	8.4432	12.0316	1.2107	12.8069	0.514829
	8.448	12.1182	1.17235	12.9433	0.707428
	8.4528	11.984	1.0691	12.6374	0.737326
	8.4576	12.0928	1.11491	12.5379	0.475324
	8.4624	11.8028	1.20813	12.7848	0.789948
	8.4672	12.0188	0.973765	13.0413	0.569225
	8.472	11.5637	1.14396	12.7909	0.797842
	8.4768	12.0516	1.03235	13.0044	0.758277
	8.4816	11.8711	1.31707	12.8516	0.524553
	8.4864	11.8972	1.26111	12.7941	0.591932
	8.4912	11.884	1.348	12.8926	0.58726
	8.496	12.1756	1.20084	12.5594	0.660335
	8.5008	11.9704	0.96372	12.981	0.751315
	8.5056	12.1974	1.03425	13.0412	0.517055
	8.5104	12.1282	1.05613	12.995	0.358476
	8.5152	12.3473	1.20793	12.9357	0.392306
	8.52	12.2	1.16888	13.1584	0.541127
	8.5248	12.139	1.18374	13.2125	0.472529
	8.5296	11.8161	1.01917	13.5203	0.581257
	8.5344	12.0045	1.25449	13.094	0.59842
	8.5392	11.9214	1.35225	13.0617	0.66642
	8.544	11.9187	1.11489	13.2484	0.628002
	8.5488	11.9063	0.997858	13.3424	0.631913
	8.5536	11.7838	1.06868	13.151	0.57966
	8.5584	11.7656	1.12204	13.1235	0.653592
	8.5632	12.0934	1.25765	13.3444	0.608096
	8.568	12.0525	1.27185	12.7155	0.719954
	8.5728	12.0607	1.26898	13.2965	0.367942
	8.5776	11.9758	1.06229	13.085	0.652782
	8.5824	11.8771	1.21083	12.8469	0.895901
	8.5872	11.5772	1.17945	12.8736	0.311407
	8.592	11.7282	1.24122	12.9505	0.571823
	8.5968	11.6175	1.01787	12.8323	0.479437
	8.6016	11.7921	1.0287	12.8914	0.734892
	8.6064	11.6484	0.870006	13.0119	0.861067
	8.6112	11.7855	0.952689	12.7124	0.32043
	8.616	11.6097	1.15158	13.1861	0.581029
	8.6208	11.8539	1.02011	12.6632	0.846792
	8.6256	11.6413	1.07933	12.979	0.797451
	8.6304	11.8011	1.02234	12.7843	0.581201
	8.6352	12.0353	0.877903	13.4303	0.564733
	8.64	11.7113	1.07531	13.0921	0.549382
	8.6448	11.6693	1.1168	13.0616	0.50361
	8.6496	11.6947	1.06969	13.4511	0.587349
	8.6544	12.0611	1.05842	13.2488	0.780701
	8.6592	11.5273	0.94262	13.2962	0.528503
	8.664	11.7667	1.04207	13.1461	0.68513
	8.6688	11.7112	1.01752	13.0502	0.851429
	8.6736	11.5374	1.10004	12.6287	0.723896
	8.6784	11.4857	0.967714	12.8158	0.804792
	8.6832	11.9624	0.937606	12.9433	0.701478
	8.688	11.5496	1.09285	12.8982	0.446174
	8.6928	11.6538	1.30799	12.7772	0.585379
	8.6976	12.0713	1.31832	12.5624	0.465428
	8.7024	11.7769	1.23378	12.7785	0.651861
	8.7072	11.9265	1.06782	13.0255	0.566533
	8.712	11.8384	0.852848	13.033	0.712833
	8.7168	11.8836	1.19447	13.0146	0.52697
	8.7216	11.9139	1.12698	12.7884	0.44544
	8.7264	11.8001	0.950979	13.1838	0.795121
	8.7312	11.4714	1.07818	12.801	0.614224
	8.736	11.9743	1.14996	12.8141	0.570618
	8.7408	12.1298	1.25597	12.9844	0.597795
	8.7456	11.8246	0.856708	13.039	0.72857
	8.7504	12.1709	0.991422	13.0473	0.695242
	8.7552	12.0163	1.06555	13.1432	0.628045
	8.76	11.9156	0.960412	13.4074	0.662617
	8.7648	11.9377	1.01056	13.4075	0.506341
	8.7696	11.9642	1.09294	13.1622	0.461621
	8.7744	11.7318	1.06229	13.0337	0.565313
	8.7792	11.8616	0.755019	12.8973	0.4963
	8.784	11.7294	0.79203	13.2387	0.648844
	8.7888	11.357	0.803162	13.0233	0.544695
	8.7936	12.0636	1.16112	13.0639	0.800456
	8.7984	11.9947	0.962442	12.7408	0.814901
	8.8032	12.2267	1.07769	13.2447	0.50446
	8.808	11.901	0.931046	13.281	0.672583
	8.8128	12.3117	0.997222	13.3881	0.90751
	8.8176	12.0725	1.00301	13.518	1.06008
	8.8224	11.7077	1.07868	13.4769	0.915086
	8.8272	11.8926	1.06391	13.3225	0.638638
	8.832	11.761	1.16945	13.0713	0.637502
	8.8368	11.6961	1.16741	13.2431	0.6553
	8.8416	11.3907	1.07469	13.1406	0.68855
	8.8464	12.0488	0.966117	13.0007	0.7889
	8.8512	12.1516	0.760122	13.0783	0.676204
	8.856	12.2782	1.04342	13.0718	0.85757
	8.8608	12.1489	0.79987	13.1031	0.897183
	8.8656	12.0146	0.94394	13.1671	0.746385
	8.8704	12.3868	0.753661	13.11	0.628756
	8.8752	11.7848	1.02768	13.3554	0.76207
	8.88	11.7872	1.00165	13.2493	0.839651
	8.8848	11.7381	1.10631	13.4654	0.643283
	8.8896	11.435	1.13901	13.3098	0.782985
	8.8944	11.8492	1.18733	13.2519	0.733998
	8.8992	11.6767	1.20887	13.3789	0.692573
	8.904	12.0335	1.04904	13.3728	0.704664
	8.9088	11.7757	1.11297	13.206	0.745231
	8.9136	11.6944	1.30654	13.2556	0.461123
	8.9184	11.5465	1.0549	13.0923	0.784847
	8.9232	11.4629	1.18594	13.3087	0.615329
	8.928	11.6196	0.98792	13.1645	0.620656
	8.9328	11.8173	1.08316	12.9123	0.921646
	8.9376	11.9579	0.84739	13.0606	0.697747
	8.9424	11.907	0.833321	12.9732	0.709102
	8.9472	11.7486	0.92235	12.7909	0.626651
	8.952	12.0157	0.957054	12.6711	0.820706
	8.9568	12.1262	1.10076	12.7419	0.680781
	8.9616	11.8684	1.12775	12.7073	0.870165
	8.9664	12.3894	1.40759	13.0016	0.613333
	8.9712	11.7568	1.10927	12.8347	0.804505
	8.976	11.8809	0.927313	12.7237	0.899576
	8.9808	11.8521	1.00253	12.9223	0.651866
	8.9856	11.452	0.960002	12.6133	0.658436
	8.9904	11.6411	1.00049	12.8768	0.673215
	8.9952	11.6937	0.8875	12.9702	0.770076
	9	11.742	0.834	13.2714	0.756694
	9.0048	11.7085	0.976772	13.1851	0.709728
	9.0096	11.9006	1.03814	13.2162	0.311912
	9.0144	11.2987	1.0264	13.1168	0.775683
	9.0192	11.2527	0.741199	13.0278	0.889724
	9.024	11.5651	0.985288	12.9008	0.628221
	9.0288	11.8554	1.02412	12.9426	0.535052
	9.0336	11.5579	1.19442	13.0873	0.584378
	9.0384	11.8125	0.986051	12.901	0.763233
	9.0432	11.3609	0.950044	12.913	0.680343
	9.048	11.354	0.950265	12.9278	0.602289
	9.0528	11.8176	1.04417	12.9848	0.671586
	9.0576	11.4822	1.09721	13.3494	0.561518
	9.0624	11.4188	0.993855	13.3001	0.673817
	9.0672	11.5258	0.936416	13.0865	0.682782
	9.072	11.4429	0.737511	12.9722	0.735264
	9.0768	11.3586	1.01238	12.7743	0.691693
	9.0816	11.8175	0.860559	12.81	0.738864
	9.0864	11.6959	0.863814	13.1711	0.389553
	9.0912	11.8964	1.23956	12.9437	0.685773
	9.096	11.6319	1.08646	13.1365	0.685509
	9.1008	11.7543	1.22225	13.2163	0.749308
	9.1056	11.4408	1.40225	12.9533	0.791232
	9.1104	11.1859	1.099	12.9538	0.523108
	9.1152	11.1997	0.948397	13.2892	0.625173
	9.12	11.4597	1.2573	13.2739	0.689527
	9.1248	11.3554	1.0372	13.0839	0.938706
	9.1296	11.5129	1.27476	12.9534	0.931801
	9.1344	11.5559	1.09984	13.0756	0.671282
	9.1392	11.6445	1.15631	13.1001	0.730779
	9.144	11.4557	1.05329	12.8881	0.52165
	9.1488	11.1544	0.953859	13.3418	0.713423
	9.1536	11.054	0.860242	13.334	0.572573
	9.1584	11.4867	0.858235	12.91	0.661429
	9.1632	11.4178	1.21025	13.3416	0.674365
	9.168	11.4651	1.14399	13.1165	0.684534
	9.1728	11.7243	1.11646	13.2716	0.830149
	9.1776	11.3044	1.25808	12.8159	0.535406
	9.1824	11.3672	1.12548	12.8203	0.809166
	9.1872	11.2347	1.18366	13.1718	0.648744
	9.192	11.1216	1.12014	12.7962	0.641147
	9.1968	11.6026	1.30423	13.0515	0.809407
	9.2016	11.6087	1.44775	12.992	0.800097
	9.2064	11.6335	1.24186	13.0255	0.813835
	9.2112	11.2918	1.24554	12.8262	0.706471
	9.216	11.56	1.0495	12.8021	0.830272
	9.2208	11.5352	1.28091	13.1583	0.79762
	9.2256	11.4476	1.09891	13.399	1.03612
	9.2304	11.3984	1.01622	13.0693	1.06486
	9.2352	11.6603	1.29304	13.046	1.10391
	9.24	11.2826	1.23472	13.1187	0.674192
	9.2448	11.3802	1.24031	13.4268	0.728673
	9.2496	11.3804	1.16929	13.4173	0.635221
	9.2544	11.5555	1.39191	13.4484	0.576312
	9.2592	11.9739	0.949745	13.1365	0.734559
	9.264	11.7039	1.23863	13.1512	0.376869
	9.2688	11.5351	1.06033	13.1306	0.756111
	9.2736	11.8546	1.21815	12.9409	0.784909
	9.2784	11.3058	0.747742	12.8755	0.904945
	9.2832	11.4206	0.907716	13.0124	0.754733
	9.288	11.3332	1.00499	13.2466	0.650382
	9.2928	11.2609	0.948551	13.0895	0.547222
	9.2976	11.2406	1.09982	12.805	0.560991
	9.3024	11.6826	0.956046	12.8498	0.732898
	9.3072	11.6324	1.38749	12.832	0.835581
	9.312	11.5153	1.0461	13.0382	0.493385
	9.3168	11.4797	1.09782	12.6965	0.693056
	9.3216	11.764	1.12889	12.5918	0.670536
	9.3264	11.7865	1.18874	12.6964	0.606671
	9.3312	11.8979	1.62529	12.8403	0.627412
	9.336	11.4922	1.65623	13.3328	0.650789
	9.3408	11.3895	1.28471	12.7606	0.890881
	9.3456	11.2429	1.2085	12.7043	0.528719
	9.3504	11.5194	1.33534	13.2458	0.560687
	9.3552	11.0061	0.950116	13.1897	0.547276
	9.36	11.4469	1.09326	12.7415	0.678898
	9.3648	11.1741	0.776439	12.7897	0.843196
	9.3696	11.3266	0.757497	12.9275	0.78889
	9.3744	11.6421	0.862827	12.8709	0.809747
	9.3792	11.6064	1.17821	13.0897	0.773689
	9.384	11.3618	0.881717	13.3014	0.865089
	9.3888	11.6427	0.879863	13.2138	0.897083
	9.3936	11.6372	1.12974	13.2221	0.75473
	9.3984	11.4581	1.122	13.021	0.491767
	9.4032	11.5069	0.975639	13.3993	0.887175
	9.408	11.1154	0.826511	13.2127	0.570304
	9.4128	10.9879	0.856676	12.8051	0.378156
	9.4176	11.3221	1.04003	13.0752	0.606301
	9.4224	11.1779	0.873504	12.8698	0.512858
	9.4272	11.3693	0.77574	13.1655	0.702887
	9.432	11.4698	0.94537	13.0564	0.927067
	9.4368	11.1752	0.992957	12.9743	0.710933
	9.4416	11.3845	0.841755	12.9959	0.893867
	9.4464	11.2006	0.812834	12.75	0.65232
	9.4512	11.4237	0.986806	13.0722	0.941965
	9.456	11.3324	1.18115	13.3954	0.798228
	9.4608	11.2138	1.28628	12.9763	0.760978
	9.4656	11.2332	1.14153	12.6595	0.800742
	9.4704	11.3292	1.2106	12.9031	0.685257
	9.4752	11.292	0.718729	12.9898	0.997552
	9.48	11.2963	1.12372	12.7904	0.806487
	9.4848	11.2121	1.06232	12.7536	0.801869
	9.4896	11.3273	0.998542	13.0183	0.909662
	9.4944	11.5299	1.07974	13.045	0.744081
	9.4992	11.3308	1.05878	13.0092	0.843177
	9.504	11.3849	0.974999	12.9325	0.752372
	9.5088	11.6202	0.957237	12.9666	0.834509
	9.5136	11.3333	0.925673	13.1359	0.740793
	9.5184	11.6682	1.2007	12.6632	0.739149
	9.5232	11.5374	0.953313	12.9148	0.64875
	9.528	11.5726	0.812395	12.6713	0.814867
	9.5328	11.4312	1.036	13.3736	0.880181
	9.5376	12.0034	1.07917	13.0374	0.698015
	9.5424	11.7781	0.889113	13.1813	0.661136
	9.5472	11.6796	0.948814	13.2936	1.16318
	9.552	11.8706	0.959876	12.9948	0.897556
	9.5568	11.6584	1.01485	12.7346	0.692749
	9.5616	11.6185	1.14647	12.6435	0.749409
	9.5664	11.4232	1.13387	13.0715	0.674728
	9.5712	11.5818	1.07394	13.2255	0.766366
	9.576	11.2176	0.931422	13.1976	0.826414
	9.5808	11.0602	0.773479	12.89	0.509446
	9.5856	11.6175	1.02612	13.0551	0.676575
[truncated: 18,837 more rows]

## Sheet: SuppFig11b
	Time trace	BAX		BAX + EO			Histogram					BAX	BAX + EO
	Time (nsec)	Mean	SEM	Mean	SEM		Bin Center	BAX	BAX + EO		Mean	9.50982	8.94058
	0	7.0107	0.209431	7.63607	0.466025		6.6	6	0		SEM	0.00489634	0.00214083
	0.0048	6.58417	0.0628029	8.16595	0.677368		6.8	19	0
	0.0096	6.81106	0.19534	8.15032	0.735921		7	14	0
	0.0144	7.16793	0.33166	8.20199	0.913634		7.2	23	0
	0.0192	7.00181	0.439773	8.44789	0.50105		7.4	42	0
	0.024	6.91253	0.468915	8.42782	0.779527		7.6	93	1
	0.0288	6.89213	0.259001	8.63181	0.820473		7.8	192	0
	0.0336	6.8979	0.510393	8.38938	0.445583		8	316	19
	0.0384	7.1261	0.339028	8.71735	0.475334		8.2	403	239
	0.0432	6.70624	0.262982	8.57712	0.65272		8.4	722	1248
	0.048	6.72094	0.257215	8.47298	0.967076		8.6	902	3241
	0.0528	6.82298	0.461484	8.49751	0.801019		8.8	1230	4842
	0.0576	6.55775	0.428713	8.60029	0.994603		9	1746	4991
	0.0624	6.75836	0.265948	8.86359	0.68505		9.2	2158	3619
	0.0672	6.78738	0.216531	9.01382	0.793884		9.4	1985	1800
	0.072	6.66059	0.365329	8.93066	0.863758		9.6	1891	638
	0.0768	7.34014	0.589835	8.39954	0.777368		9.8	2207	171
	0.0816	7.02567	0.498485	9.02825	0.591848		10	2300	25
	0.0864	7.08547	0.261905	8.94975	0.584696		10.2	2000	1
	0.0912	6.87977	0.454796	8.49691	0.702795		10.4	1347	0
	0.096	6.79969	0.237695	9.02726	0.82616		10.6	712	0
	0.1008	6.59645	0.308065	8.85216	0.780984		10.8	341	0
	0.1056	6.91771	0.381954	8.4754	1.04833		11	148	0
	0.1104	6.8518	0.362546	8.45894	0.955208		11.2	35	0
	0.1152	6.93999	0.420754	8.81866	0.858962		11.4	3	0
	0.12	6.52956	0.48544	8.8412	0.870589
	0.1248	6.90013	0.361669	8.49293	0.827909
	0.1296	6.83938	0.478036	8.92078	0.614446
	0.1344	6.88959	0.40623	8.7036	0.82144
	0.1392	6.76775	0.384446	8.9692	0.774671
	0.144	6.55376	0.222006	8.94273	0.778799
	0.1488	7.08771	0.28573	8.93271	0.432586
	0.1536	7.04152	0.295766	9.01758	0.666853
	0.1584	6.74886	0.106374	8.59945	0.937487
	0.1632	6.75412	0.563866	8.94889	0.57936
	0.168	6.92534	0.654032	8.70452	0.830605
	0.1728	6.82759	0.891867	8.38107	1.02272
	0.1776	7.26952	0.664048	8.55712	1.05754
	0.1824	7.19747	0.634086	8.62772	0.995764
	0.1872	6.95479	0.88115	8.49897	0.747735
	0.192	7.40176	0.867531	8.43494	1.08892
	0.1968	7.21516	0.834603	8.86413	1.06115
	0.2016	7.52231	0.857457	8.73703	0.956515
	0.2064	7.20439	0.555311	8.75318	0.734856
	0.2112	7.39976	0.736837	8.86747	0.646973
	0.216	7.65958	0.533652	8.65456	0.499964
	0.2208	6.87647	0.72288	8.92954	0.763194
	0.2256	7.41468	0.764061	8.83441	0.896503
	0.2304	7.15443	0.536366	8.64956	0.847994
	0.2352	7.46096	0.761159	8.77668	0.793295
	0.24	7.69877	0.457645	8.99245	0.951746
	0.2448	7.46442	0.39644	8.91481	1.06326
	0.2496	7.77839	0.269102	8.88325	0.659641
	0.2544	7.18407	0.281012	9.09498	0.859341
	0.2592	7.41343	0.263153	8.66595	0.928462
	0.264	7.48416	0.171586	8.61104	0.931952
	0.2688	7.81574	0.504259	8.94666	0.885927
	0.2736	7.62255	0.5007	8.60683	0.975449
	0.2784	7.44331	0.180764	8.63594	1.02027
	0.2832	7.14849	0.109	9.03046	1.19552
	0.288	6.92472	0.397409	9.21839	0.856743
	0.2928	7.08573	0.265564	8.87686	0.837053
	0.2976	6.74225	0.537374	9.06819	0.822629
	0.3024	7.24558	0.374621	8.49503	1.2845
	0.3072	7.2215	0.291426	8.29611	1.2304
	0.312	7.30838	0.619746	8.72113	1.2697
	0.3168	7.31919	0.637884	8.47532	1.13314
	0.3216	7.59897	0.666758	8.7159	0.963383
	0.3264	7.35981	0.865638	8.96658	0.891697
	0.3312	7.33386	0.7633	8.97768	0.998603
	0.336	7.25772	0.960264	9.37411	0.921498
	0.3408	7.82723	1.16422	8.71503	1.2022
	0.3456	7.56585	1.02892	8.92103	1.12644
	0.3504	7.43255	0.964085	8.80249	1.31805
	0.3552	7.48162	0.888218	8.71662	1.17019
	0.36	7.87464	0.225789	8.59635	1.13681
	0.3648	8.24424	0.873254	8.42225	1.02886
	0.3696	7.96015	0.588359	8.81912	0.981879
	0.3744	8.03165	1.00248	8.71204	0.914687
	0.3792	7.76129	0.733234	8.64541	0.928922
	0.384	7.27711	0.734765	8.72497	1.24511
	0.3888	7.67635	0.652226	8.54941	1.05077
	0.3936	7.48617	0.918251	8.55563	0.863457
	0.3984	7.75994	0.658274	8.68515	1.20453
	0.4032	7.72579	0.663931	8.88837	1.00261
	0.408	7.51739	0.762987	8.82371	0.94503
	0.4128	7.47175	1.00949	8.6742	1.07074
	0.4176	7.1486	0.673298	8.66022	1.33228
	0.4224	7.14489	0.798363	8.85777	1.12238
	0.4272	7.39784	0.827727	9.26583	0.984942
	0.432	7.36582	1.12508	8.65754	1.11793
	0.4368	7.84066	0.707664	8.77427	0.985528
	0.4416	7.77028	0.887049	9.01037	0.831125
	0.4464	7.37549	0.785939	9.01749	1.16323
	0.4512	7.54197	1.02261	8.9039	1.07946
	0.456	7.34522	0.769734	8.52438	1.11149
	0.4608	7.40274	0.855512	8.91814	1.07856
	0.4656	7.34263	0.723616	8.77242	1.25376
	0.4704	7.2848	0.839891	9.36271	1.05612
	0.4752	7.4663	0.869275	9.29765	0.709811
	0.48	7.96393	1.29648	9.0491	0.637818
	0.4848	7.85256	0.767785	9.12397	0.788285
	0.4896	7.5861	0.898889	8.88674	0.744208
	0.4944	7.90408	0.731365	9.00239	0.865875
	0.4992	8.01116	1.16048	8.81346	0.81884
	0.504	7.81148	1.00478	9.03266	0.893626
	0.5088	7.96061	1.1053	9.06359	0.645865
	0.5136	8.00851	1.21269	8.90151	0.801266
	0.5184	8.00487	1.29727	8.71397	0.463694
	0.5232	7.7622	1.07345	8.51558	0.396301
	0.528	8.1472	1.23224	8.71659	0.593664
	0.5328	7.93235	1.25194	8.89802	0.476435
	0.5376	8.094	1.22391	9.16416	0.755764
	0.5424	7.84738	1.19968	9.12139	0.786003
	0.5472	8.74132	1.06335	9.03102	0.763762
	0.552	8.04815	1.20626	9.18629	0.727741
	0.5568	8.14743	0.911858	8.83548	0.457347
	0.5616	8.0732	1.03939	8.9217	0.554283
	0.5664	8.15324	1.1855	9.00511	0.533965
	0.5712	8.14132	1.09547	9.02946	0.333745
	0.576	8.25331	1.00366	8.99053	0.613593
	0.5808	8.21171	1.11952	9.09291	0.777079
	0.5856	8.28144	1.11517	9.02632	0.752158
	0.5904	8.6391	1.00445	8.79871	0.728818
	0.5952	8.41506	1.12239	8.94584	0.62054
	0.6	8.37617	1.023	9.41514	0.736391
	0.6048	8.21918	1.06018	9.1238	0.857623
	0.6096	8.06619	1.15015	9.64111	0.58679
	0.6144	8.00624	1.26924	9.46292	0.459518
	0.6192	8.14026	1.3063	9.07698	0.624547
	0.624	8.30354	1.06684	9.30462	0.652922
	0.6288	8.37547	1.15806	8.94893	0.550953
	0.6336	8.25935	1.21798	9.23863	0.609013
	0.6384	8.6179	1.2367	9.4581	0.672776
	0.6432	8.2538	1.08195	8.99001	0.436158
	0.648	8.36768	1.09221	8.65595	0.486011
	0.6528	8.30876	0.985215	9.08835	0.828239
	0.6576	8.319	1.08478	8.8797	0.317308
	0.6624	8.56059	0.91588	8.7675	0.658435
	0.6672	8.78804	0.837331	8.75494	0.651215
	0.672	8.85991	1.13767	8.84559	0.859675
	0.6768	7.95153	1.17153	8.62085	0.677925
	0.6816	8.46669	1.11002	8.70536	0.599652
	0.6864	8.49118	1.00346	8.82741	0.509765
	0.6912	8.91874	0.849421	8.88242	0.632458
	0.696	8.75903	0.872546	8.6434	0.600016
	0.7008	8.62142	0.907567	8.66667	0.679916
	0.7056	8.36109	0.957918	9.04213	0.86216
	0.7104	8.59461	1.30557	8.78816	0.80091
	0.7152	8.63466	1.19606	8.86709	0.950296
	0.72	8.42353	1.04538	8.94878	0.764155
	0.7248	8.71016	1.08711	8.93393	0.850842
	0.7296	8.5641	1.21025	8.76553	0.671714
	0.7344	9.00948	1.1084	8.92676	0.817523
	0.7392	8.78788	1.01026	8.61582	0.436075
	0.744	8.51882	1.02713	8.60907	0.660977
	0.7488	8.6454	0.97217	8.75548	0.664245
	0.7536	8.51143	0.826483	8.97084	0.757405
	0.7584	8.95392	0.948224	8.59653	0.657599
	0.7632	8.65214	0.988805	8.45825	0.781422
	0.768	8.3027	1.26063	8.27788	0.895886
	0.7728	8.35119	1.16559	8.76517	0.829546
	0.7776	8.10439	0.969334	8.44299	0.584898
	0.7824	8.26406	1.09571	8.68014	0.623969
	0.7872	8.01037	0.977588	8.56743	0.633974
	0.792	8.06888	1.08359	8.56383	0.673232
	0.7968	8.36803	0.869031	8.20813	0.609332
	0.8016	8.3741	1.07425	8.25927	0.526277
	0.8064	8.41501	1.20146	7.92182	0.464654
	0.8112	8.52688	1.05763	8.59473	0.582252
	0.816	8.66621	0.77074	8.52308	0.574931
	0.8208	8.67577	1.25994	8.70321	0.581878
	0.8256	8.32846	1.01267	8.74177	0.645973
	0.8304	8.33759	0.871912	8.89469	0.629925
	0.8352	8.57882	0.934987	8.63567	0.785404
	0.84	8.30789	1.00524	8.36126	0.450774
	0.8448	8.64076	0.948232	8.74864	0.485678
	0.8496	8.97485	0.964606	8.63145	0.364953
	0.8544	8.43829	1.33514	8.92907	0.544634
	0.8592	8.47162	1.07188	8.86751	0.677107
	0.864	8.49858	1.22736	8.56564	0.663922
	0.8688	8.57454	1.08348	8.6162	0.791356
	0.8736	8.33991	1.13152	8.36962	0.562379
	0.8784	8.48197	1.12836	8.74199	0.541644
	0.8832	8.45811	0.868664	8.45691	0.683567
	0.888	8.58359	1.22946	8.50469	0.442863
	0.8928	8.46739	1.0822	8.50856	0.22707
	0.8976	8.67141	1.26084	8.86734	0.459123
	0.9024	8.74248	1.09919	8.62508	0.486973
	0.9072	8.68517	1.24174	8.6874	0.62932
	0.912	8.20601	1.29716	8.81399	0.772899
	0.9168	8.56733	1.31108	8.72262	0.704346
	0.9216	8.37011	1.0321	8.86033	0.671912
	0.9264	8.72449	1.01087	8.72528	0.637614
	0.9312	8.64689	1.09124	8.688	0.433424
	0.936	8.35578	1.22864	8.83229	0.743329
	0.9408	8.54866	1.30555	8.55217	0.501716
	0.9456	8.38497	1.00743	8.85405	0.57188
	0.9504	8.07154	0.991034	8.89288	0.673241
	0.9552	8.21788	1.18287	8.76627	0.455124
	0.96	8.65276	1.17596	8.43127	0.554607
	0.9648	8.32773	1.17712	8.27018	0.623019
	0.9696	8.51464	1.1248	8.407	0.479676
	0.9744	8.76815	1.02466	8.81223	0.463299
	0.9792	8.755	0.872912	8.73421	0.376881
	0.984	8.54282	0.916525	8.64083	0.542597
	0.9888	8.74669	0.819056	9.05846	0.41478
	0.9936	8.42931	0.837376	8.75164	0.418124
	0.9984	8.3322	1.1016	8.91049	0.550838
	1.0032	8.39372	0.915932	8.81978	0.383236
	1.008	8.32881	0.669448	8.74318	0.407155
	1.0128	8.62214	0.738404	8.50886	0.374213
	1.0176	8.07233	0.895554	8.64281	0.594815
	1.0224	8.07193	1.21915	8.93146	0.443996
	1.0272	8.34356	0.991108	8.69618	0.605402
	1.032	8.29274	1.24021	8.231	0.455534
	1.0368	8.55978	1.05917	8.28399	0.476058
	1.0416	8.69137	1.23844	8.20633	0.552926
	1.0464	8.70647	1.54657	8.51902	0.742073
	1.0512	8.97258	1.02876	8.33249	0.77744
	1.056	8.55618	1.0613	8.35663	0.661801
	1.0608	8.31093	0.883676	8.42041	0.734885
	1.0656	8.79688	0.863107	8.46581	0.709779
	1.0704	8.16598	0.877021	8.66438	0.775724
	1.0752	8.4157	1.09209	8.51405	0.63295
	1.08	8.34588	0.811775	8.58801	0.426924
	1.0848	7.89475	0.933482	8.77466	0.368011
	1.0896	8.18317	0.899625	8.55487	0.249366
	1.0944	8.21528	0.823375	8.71406	0.28378
	1.0992	7.6965	0.876669	8.65718	0.269031
	1.104	8.08093	0.864842	8.25374	0.438239
	1.1088	7.94113	0.842246	8.74554	0.568854
	1.1136	8.23737	0.749271	8.67592	0.511407
	1.1184	8.16493	1.02209	8.42355	0.368476
	1.1232	8.45793	0.633081	8.49641	0.487964
	1.128	8.38625	0.964859	8.62482	0.717515
	1.1328	8.1908	0.709115	8.89742	0.447091
	1.1376	8.06236	0.894155	9.24268	0.447056
	1.1424	8.00873	0.867313	8.49791	0.611417
	1.1472	8.32256	0.760637	9.07623	0.724689
	1.152	8.01892	0.739744	8.65207	0.670517
	1.1568	7.80988	0.852499	8.38702	0.572864
	1.1616	7.86236	0.772596	8.6738	0.468718
	1.1664	8.41341	0.842646	8.58152	0.602564
	1.1712	8.01989	0.665425	8.82165	0.81264
	1.176	7.82811	0.887887	8.78391	0.771462
	1.1808	7.77105	0.76321	8.51644	0.592286
	1.1856	7.88852	0.851246	8.5783	0.749437
	1.1904	7.70943	0.637335	8.37197	0.491765
	1.1952	7.63693	0.892502	8.52765	0.567619
	1.2	7.47446	0.53078	8.77211	0.441776
	1.2048	7.5655	0.717193	8.9894	0.50329
	1.2096	7.86494	0.713953	8.71597	0.361282
	1.2144	8.04737	1.01605	8.82085	0.567806
	1.2192	7.76763	0.965455	8.83536	0.540539
	1.224	7.95147	0.969803	8.74455	0.30233
	1.2288	7.81502	0.541381	8.43597	0.452589
	1.2336	7.85708	0.761882	8.59124	0.500985
	1.2384	8.17092	1.11474	8.55613	0.334266
	1.2432	7.83503	1.03133	8.86914	0.218265
	1.248	7.74811	0.680149	8.75523	0.413467
	1.2528	8.11486	0.684523	8.61305	0.470666
	1.2576	8.09776	0.660553	8.66869	0.665791
	1.2624	7.75636	0.616844	8.34103	0.7944
	1.2672	7.9544	1.08006	8.68826	0.552037
	1.272	8.34682	0.895268	8.49751	0.570443
	1.2768	7.97992	0.624954	8.57637	0.603977
	1.2816	7.61139	0.70374	8.70805	0.72983
	1.2864	7.79496	1.06484	8.58705	0.768523
	1.2912	8.35186	0.922255	8.94298	0.309545
	1.296	8.39051	0.771259	8.5109	0.500465
	1.3008	8.43313	0.644859	8.65943	0.651334
	1.3056	8.05861	1.02969	8.67522	0.406583
	1.3104	8.60119	1.09604	8.59645	0.594733
	1.3152	8.61521	0.959537	8.555	0.530787
	1.32	8.48795	1.09273	8.31898	0.419042
	1.3248	8.597	0.962633	8.23903	0.447601
	1.3296	7.97353	0.612025	8.15992	0.281778
	1.3344	8.07112	0.701823	8.44818	0.49523
	1.3392	8.16465	0.426306	8.39322	0.55794
	1.344	8.55338	0.554101	8.27	0.509092
	1.3488	8.27599	0.476234	8.57456	0.480148
	1.3536	8.18834	0.761638	8.51275	0.551887
	1.3584	8.04695	0.76538	8.53028	0.476478
	1.3632	8.16612	0.684588	8.75044	0.54752
	1.368	8.0682	0.293457	8.48873	0.494378
	1.3728	8.47339	0.634496	8.50084	0.578836
	1.3776	8.27882	0.805109	8.1781	0.574644
	1.3824	8.26293	0.702204	8.59517	0.415448
	1.3872	8.42797	0.862224	8.9249	0.382202
	1.392	8.18568	0.696693	8.83934	0.546881
	1.3968	8.59483	0.641081	8.55898	0.39438
	1.4016	8.59116	0.482414	8.33405	0.93648
	1.4064	8.67347	0.614709	8.59414	0.570032
	1.4112	8.58846	0.682553	8.58806	0.545792
	1.416	8.64674	0.920662	8.62907	0.437331
	1.4208	8.62233	0.896574	8.56269	0.633216
	1.4256	8.49176	0.593273	8.79646	0.581037
	1.4304	8.35466	0.640956	8.52602	0.650356
	1.4352	8.33803	0.956335	8.60641	0.465487
	1.44	8.27113	0.665713	8.74383	0.597146
	1.4448	8.1098	0.659574	8.80747	0.697664
	1.4496	8.42847	0.638371	8.67259	0.515287
	1.4544	7.95655	0.683135	8.64861	0.632023
	1.4592	8.22637	1.09734	8.5754	0.648099
	1.464	8.45513	1.09182	8.39837	0.435566
	1.4688	8.19305	1.03566	8.53081	0.512422
	1.4736	8.59477	1.07271	8.94098	0.409381
	1.4784	8.41776	0.973172	8.57735	0.373298
	1.4832	8.36526	1.03118	8.21526	0.334817
	1.488	7.90409	0.986531	8.74814	0.224107
	1.4928	7.9848	0.97512	8.57958	0.278968
	1.4976	8.32283	0.849302	8.60541	0.354965
	1.5024	8.05404	0.756203	9.01014	0.176059
	1.5072	8.06299	1.13784	8.93927	0.344405
	1.512	8.33939	0.96679	8.35346	0.551714
	1.5168	8.38352	1.16255	8.68822	0.492942
	1.5216	8.45643	1.23595	8.50327	0.557158
	1.5264	8.28698	1.01112	8.6204	0.350305
	1.5312	8.21426	1.07049	8.57749	0.511012
	1.536	7.95227	1.05458	8.70716	0.69124
	1.5408	8.3651	0.928961	8.29764	0.375538
	1.5456	8.16495	0.8895	8.55437	0.400636
	1.5504	8.16019	0.86817	8.74336	0.150814
	1.5552	7.93254	1.01806	8.7699	0.287283
	1.56	8.518	0.688374	8.59597	0.570752
	1.5648	8.16634	0.84301	8.59365	0.536155
	1.5696	8.40366	0.766215	8.58239	0.445229
	1.5744	8.01932	0.952147	8.59967	0.481691
	1.5792	7.68625	1.10679	8.41518	0.6401
	1.584	7.38173	1.05546	8.55825	0.552847
	1.5888	7.60812	0.933945	8.54916	0.610195
	1.5936	7.97235	0.859393	8.5855	0.630802
	1.5984	7.61817	0.996386	8.68881	0.656816
	1.6032	7.74656	0.884322	8.77992	0.525583
	1.608	7.31495	0.987143	8.72234	0.482975
	1.6128	7.59695	1.15817	8.83276	0.688218
	1.6176	7.74138	0.981515	8.54745	0.476852
	1.6224	7.32371	1.06189	8.61535	0.483992
	1.6272	7.27567	1.05981	8.86375	0.658288
	1.632	7.69292	0.968839	8.65804	0.489972
	1.6368	7.29872	1.01307	8.79293	0.618873
	1.6416	7.25348	1.11593	8.92809	0.644566
	1.6464	7.5168	1.2165	8.81923	0.6883
	1.6512	7.36528	1.14942	8.62364	0.588637
	1.656	7.57589	0.810018	8.63451	0.522266
	1.6608	7.56017	1.02027	8.43846	0.826522
	1.6656	7.41243	0.99476	8.66065	0.958347
	1.6704	7.1833	1.01983	8.52656	0.911599
	1.6752	7.19909	0.907072	8.30335	0.797548
	1.68	7.40002	0.908043	8.62906	0.667384
	1.6848	7.43256	0.820665	8.53077	0.835318
	1.6896	7.3921	0.851185	8.30703	0.714923
	1.6944	7.53536	0.970645	8.73595	0.754058
	1.6992	7.87571	0.908043	8.60307	0.608316
	1.704	8.06364	0.986148	8.56756	0.487946
	1.7088	7.63397	1.28892	8.61751	0.384093
	1.7136	7.77904	1.32278	8.60952	0.458835
	1.7184	7.79435	1.23416	8.42274	0.5806
	1.7232	7.76537	1.32089	8.39565	0.478059
	1.728	7.45282	1.05171	8.97018	0.595746
	1.7328	7.58179	1.00007	8.61754	0.483851
	1.7376	7.52849	0.98109	8.99582	0.528936
	1.7424	8.11141	0.913591	8.86841	0.638876
	1.7472	8.01637	0.835864	8.54314	0.477168
	1.752	8.07378	0.753441	8.79467	0.487595
	1.7568	7.57103	1.0576	8.48971	0.547953
	1.7616	7.77389	0.88222	8.75178	0.333798
	1.7664	8.0053	0.791847	8.68044	0.56148
	1.7712	7.58959	1.06214	8.67521	0.612824
	1.776	7.65724	1.04642	8.77715	0.586128
	1.7808	7.63	0.985586	8.73409	0.670321
	1.7856	7.65248	0.952592	8.42864	0.688538
	1.7904	7.77681	1.15417	8.88444	0.539573
	1.7952	7.80393	1.05075	8.65482	0.336818
	1.8	8.00831	0.897449	8.27579	0.536294
	1.8048	8.08046	0.961558	8.18142	0.358754
	1.8096	8.29145	1.01857	8.34461	0.53353
	1.8144	7.86362	1.04145	8.77912	0.314305
	1.8192	8.01017	1.23973	8.72248	0.636999
	1.824	8.01907	0.868484	8.46165	0.638745
	1.8288	8.21205	0.878348	8.50198	0.43486
	1.8336	8.03781	1.06303	8.56232	0.672853
	1.8384	7.80468	1.02575	8.63493	0.523858
	1.8432	7.95344	0.805319	8.57645	0.702481
	1.848	7.87903	0.854911	8.60885	0.451703
	1.8528	7.96484	0.994914	8.60097	0.464878
	1.8576	7.91042	0.983724	8.41175	0.449762
	1.8624	8.03767	0.989724	8.38694	0.504239
	1.8672	7.74834	0.960663	8.53782	0.571066
	1.872	7.5511	1.05908	8.48386	0.441118
	1.8768	7.81277	0.874288	8.75084	0.640941
	1.8816	7.58509	1.23767	8.96842	0.307579
	1.8864	7.80068	0.842827	8.47657	0.393658
	1.8912	7.92268	0.847641	8.59949	0.602205
	1.896	7.46128	0.957186	8.5717	0.420901
	1.9008	7.60155	0.829276	8.62632	0.408268
	1.9056	7.75213	0.92958	8.47653	0.501068
	1.9104	7.52018	1.07212	8.65359	0.675256
	1.9152	7.19394	1.29251	8.6296	0.696855
	1.92	7.22065	1.17733	8.77758	0.664699
	1.9248	7.67894	1.09857	8.64285	0.369355
	1.9296	7.66628	0.890933	8.88767	0.429298
	1.9344	8.2594	0.535356	8.36335	0.519068
	1.9392	7.93249	0.723668	8.94227	0.34566
	1.944	7.74481	0.780251	8.5885	0.287058
	1.9488	7.87973	0.879845	8.50796	0.644635
	1.9536	7.71296	0.900418	8.44454	0.737357
	1.9584	7.88545	0.773925	8.52995	0.494476
	1.9632	7.561	0.818893	8.62884	0.458041
	1.968	7.56846	0.572959	8.53242	0.405771
	1.9728	7.96289	0.840978	8.67476	0.37532
	1.9776	7.86556	0.793431	8.82735	0.471071
	1.9824	7.54546	0.893995	8.95868	0.469869
	1.9872	7.55131	1.08714	8.48733	0.175566
	1.992	7.99427	0.746958	8.66092	0.40475
	1.9968	7.46436	0.705878	8.87784	0.276012
	2.0016	7.6052	0.832803	8.86545	0.329923
	2.0064	7.77677	0.720869	8.36837	0.166954
	2.0112	7.6969	0.574084	8.58035	0.412721
	2.016	8.31934	0.386814	8.52197	0.522656
	2.0208	8.19362	0.444393	8.48689	0.399439
	2.0256	8.10593	0.504616	8.49312	0.440652
	2.0304	8.37847	0.61951	8.57364	0.572809
	2.0352	8.42501	0.560127	8.43019	0.360985
	2.04	8.16053	0.558838	8.3855	0.202081
	2.0448	7.67597	0.681301	8.36659	0.0505365
	2.0496	7.96722	0.967992	8.44075	0.203438
	2.0544	7.78335	0.942983	8.65592	0.268731
	2.0592	7.74407	0.829965	8.11523	0.213649
	2.064	7.78667	1.0415	8.12353	0.200631
	2.0688	7.74751	0.953955	8.58758	0.346391
	2.0736	7.31968	0.813078	8.64202	0.398157
	2.0784	7.70853	0.867648	8.53866	0.610385
	2.0832	7.98634	0.910973	8.42716	0.353475
	2.088	8.02772	0.964895	8.57088	0.306662
	2.0928	7.95973	1.07961	8.45805	0.315403
	2.0976	7.85385	0.916211	8.52956	0.357789
	2.1024	8.23635	0.903409	8.61175	0.150198
	2.1072	8.28137	1.0438	8.46672	0.459814
	2.112	8.13968	0.850527	8.74174	0.109712
	2.1168	7.98363	0.917038	8.63628	0.386986
	2.1216	8.26823	0.708073	8.84089	0.516017
	2.1264	8.09955	0.999974	8.66358	0.244821
	2.1312	8.06015	1.03687	8.66522	0.313438
	2.136	8.09192	0.790721	8.71937	0.461437
	2.1408	7.79339	0.859476	8.74992	0.304417
	2.1456	7.71998	0.78752	8.58303	0.476002
	2.1504	8.04726	0.727692	8.59334	0.452894
	2.1552	7.60302	0.953368	9.11708	0.304083
	2.16	8.33951	1.01882	8.55018	0.19348
	2.1648	7.81057	0.999065	8.85192	0.420319
	2.1696	7.86324	1.09837	8.81722	0.426035
	2.1744	7.84234	1.18717	9.16761	0.25362
	2.1792	7.92438	0.931025	8.89069	0.367342
	2.184	8.07125	0.927885	8.62339	0.180755
	2.1888	8.11941	0.916813	8.93787	0.390556
	2.1936	7.82927	1.09	9.07018	0.372853
	2.1984	8.11708	0.91057	8.64603	0.432409
	2.2032	7.78396	0.821341	8.75861	0.17048
	2.208	7.77467	0.913846	8.67179	0.266137
	2.2128	8.09631	1.02883	8.63394	0.314271
	2.2176	8.06412	1.02151	8.80502	0.380791
	2.2224	7.86378	1.29178	8.85687	0.207218
	2.2272	7.81293	0.835928	8.83617	0.18174
	2.232	7.8183	0.769395	8.70406	0.216663
	2.2368	7.77364	0.975064	9.00416	0.340637
	2.2416	7.62273	1.17018	9.05189	0.498749
	2.2464	7.91846	0.957867	8.73922	0.433113
	2.2512	8.18358	0.950464	8.79731	0.252644
	2.256	8.1864	1.04829	8.89955	0.469776
	2.2608	8.1621	0.927674	8.86525	0.304801
	2.2656	7.90158	1.0607	9.14654	0.449039
	2.2704	8.03003	1.11753	8.68345	0.422368
	2.2752	7.89101	1.1557	8.93715	0.376839
	2.28	8.03816	1.26755	8.67175	0.246773
	2.2848	8.15911	1.31631	8.80411	0.529456
	2.2896	8.39488	1.17196	8.8958	0.426316
	2.2944	8.03675	1.32013	8.88226	0.519529
	2.2992	8.27086	1.16919	9.05242	0.422681
	2.304	8.22298	1.20191	8.84465	0.382724
	2.3088	7.97495	1.19975	8.89006	0.280491
	2.3136	8.36718	1.40559	9.07117	0.281182
	2.3184	8.01229	1.09606	8.74755	0.173096
	2.3232	7.86304	1.23257	9.0912	0.406943
	2.328	8.52025	1.2141	9.01596	0.307447
	2.3328	8.42783	1.20616	8.96928	0.45182
	2.3376	7.74933	1.08345	8.81014	0.232179
	2.3424	7.90255	1.14936	9.02217	0.0316459
	2.3472	8.13489	1.28355	9.09102	0.242195
	2.352	7.7017	1.08969	8.69519	0.156567
	2.3568	7.75097	1.11431	8.73823	0.286781
	2.3616	7.87448	1.21275	8.50832	0.314545
	2.3664	8.04023	1.37106	8.41663	0.0901278
	2.3712	7.54581	1.24051	8.52232	0.0672831
	2.376	8.15808	1.36428	8.51987	0.340727
	2.3808	7.77518	1.13165	8.68023	0.398176
	2.3856	7.91852	1.27899	9.16945	0.249474
	2.3904	7.66277	1.23579	9.03491	0.321931
	2.3952	7.90167	0.840584	8.86139	0.252414
	2.4	8.232	1.20934	9.12015	0.439525
	2.4048	7.79582	0.995367	8.66198	0.361669
	2.4096	7.88119	1.21677	9.16334	0.573358
	2.4144	8.23494	0.722099	8.54525	0.320347
	2.4192	8.07883	1.16922	8.82257	0.351132
	2.424	7.70021	0.766514	9.06559	0.486812
	2.4288	7.98503	0.725968	9.07812	0.241254
	2.4336	8.01269	0.70857	8.79185	0.348818
	2.4384	8.1404	1.20216	9.06687	0.228086
	2.4432	7.92214	1.07926	9.07439	0.272187
	2.448	7.8939	1.14315	8.98771	0.439035
	2.4528	8.08826	1.41708	8.98362	0.388029
	2.4576	7.81832	1.14737	8.60049	0.413115
	2.4624	7.74997	1.06293	8.90638	0.527598
	2.4672	7.95488	1.37538	8.86647	0.333856
	2.472	7.73424	1.1739	9.02082	0.48275
	2.4768	7.87082	1.22445	8.93929	0.169265
	2.4816	7.70035	1.33797	9.19948	0.224276
	2.4864	8.09894	1.40979	8.90835	0.384244
	2.4912	8.46352	1.49894	8.90128	0.357722
	2.496	7.94709	1.33452	9.26432	0.467137
	2.5008	8.01661	1.21029	9.21521	0.431626
	2.5056	7.66637	1.07789	9.02911	0.483514
	2.5104	7.86716	1.28318	8.74638	0.368263
	2.5152	7.82535	1.30493	9.00217	0.349986
	2.52	8.0972	1.37697	8.95102	0.345828
	2.5248	8.16428	1.41813	9.13711	0.178681
	2.5296	8.19781	1.12657	9.09005	0.400478
	2.5344	8.32719	1.01564	8.77416	0.279188
	2.5392	8.6287	0.898296	8.87522	0.265831
	2.544	8.18463	1.0918	8.995	0.149995
	2.5488	8.47441	0.709079	8.92068	0.449463
	2.5536	8.16411	1.05503	8.74858	0.291943
	2.5584	8.14346	1.26914	8.80632	0.174063
	2.5632	8.11834	1.44947	9.05448	0.350582
	2.568	8.26331	1.2777	8.97313	0.130034
	2.5728	8.05723	1.31425	9.18125	0.116154
	2.5776	8.5257	1.10838	8.84323	0.224315
	2.5824	8.07619	1.10296	8.98549	0.335078
	2.5872	7.69091	1.15448	8.88351	0.254312
	2.592	7.99753	1.31552	8.82498	0.295736
	2.5968	8.17313	1.01987	8.91548	0.106389
	2.6016	8.08045	1.25881	8.97912	0.339795
	2.6064	8.36798	1.18815	8.75298	0.423481
	2.6112	8.1316	1.00915	9.19918	0.3025
	2.616	7.80636	0.763074	8.608	0.278505
	2.6208	7.83614	0.90423	9.11808	0.203975
	2.6256	8.07515	0.999728	8.75753	0.500429
	2.6304	8.15397	1.04467	8.76752	0.464739
	2.6352	7.65258	0.900663	9.11093	0.429423
	2.64	7.92107	0.879465	9.06299	0.341983
	2.6448	7.8946	1.05045	9.11831	0.153318
	2.6496	7.80305	0.984795	8.93375	0.243631
	2.6544	7.96424	0.958297	8.96221	0.219254
	2.6592	8.11971	1.01137	8.95319	0.325999
	2.664	8.01442	1.23551	8.71677	0.543022
	2.6688	7.95085	1.16087	8.9811	0.271169
	2.6736	8.11241	0.995886	9.0118	0.430734
	2.6784	7.80136	1.07386	9.13904	0.432724
	2.6832	8.38231	1.07163	9.35596	0.740853
	2.688	7.94275	1.14723	9.02547	0.354611
	2.6928	8.21185	1.1361	9.16262	0.462904
	2.6976	8.11576	1.155	9.3122	0.383032
	2.7024	8.00838	1.03407	9.17213	0.526315
	2.7072	7.76914	1.02796	9.18599	0.442392
	2.712	8.19986	1.01418	9.05776	0.462558
	2.7168	7.9234	1.03532	8.98664	0.472022
	2.7216	7.88673	1.0912	8.87389	0.462257
	2.7264	8.02382	1.09128	8.67254	0.424808
	2.7312	8.0267	1.13085	8.5821	0.46696
	2.736	7.95489	1.42535	8.92838	0.518877
	2.7408	8.30409	1.1131	8.90405	0.341943
	2.7456	8.18599	1.04203	9.06877	0.530694
	2.7504	7.88258	0.907	8.98927	0.409724
	2.7552	7.97988	0.86497	8.76611	0.450974
	2.76	8.45148	1.31244	8.80327	0.39366
	2.7648	8.03331	1.08346	8.52886	0.271342
	2.7696	8.06869	0.820854	8.9982	0.507775
	2.7744	7.79257	0.941072	9.01275	0.86839
	2.7792	7.66855	0.754282	8.7595	0.52699
	2.784	7.5782	0.796244	8.83639	0.561288
	2.7888	7.61846	0.757428	8.77409	0.667893
	2.7936	8.24048	0.791314	8.76023	0.558093
	2.7984	7.80987	0.847202	8.77499	0.466749
	2.8032	7.41084	0.908428	8.37452	0.304832
	2.808	7.8094	0.821402	8.89676	0.471453
	2.8128	7.88252	0.607426	9.08984	0.528789
	2.8176	7.8647	0.62806	8.81526	0.551891
	2.8224	7.9293	0.972098	8.79631	0.472682
	2.8272	7.9007	0.898499	8.79477	0.576868
	2.832	8.01965	0.975096	9.02175	0.610716
	2.8368	7.68787	0.803004	8.99117	0.224462
	2.8416	7.65537	0.893689	8.57744	0.429091
	2.8464	7.43296	0.860447	8.63611	0.570275
	2.8512	7.60292	0.835364	8.59771	0.628527
	2.856	8.01057	0.898773	8.89547	0.400287
	2.8608	7.73552	0.861795	8.87611	0.31196
	2.8656	7.74343	0.660739	9.0756	0.374868
	2.8704	7.67322	0.902202	9.01003	0.291101
	2.8752	7.84124	0.752624	9.11641	0.224095
	2.88	7.59817	0.778115	8.95248	0.53828
	2.8848	7.88443	0.678974	9.02291	0.561418
	2.8896	7.60477	0.488657	8.97764	0.425479
	2.8944	7.77038	0.915451	8.5931	0.490757
	2.8992	7.57892	0.676462	9.08357	0.243644
	2.904	7.60289	0.895722	9.08337	0.410424
	2.9088	7.77468	0.91159	9.0555	0.294872
	2.9136	7.60886	0.552677	9.16425	0.455996
	2.9184	7.63107	0.686576	9.04906	0.591312
	2.9232	7.49024	0.792905	9.29524	0.404441
	2.928	7.85584	1.0783	8.73911	0.494596
	2.9328	7.85734	0.855839	8.51301	0.394696
	2.9376	7.60649	0.696867	8.84808	0.485008
	2.9424	7.74367	0.835021	8.84146	0.445171
	2.9472	8.00438	0.952976	9.02165	0.495584
	2.952	7.97092	0.77848	8.70115	0.343311
	2.9568	8.25696	0.609512	8.88018	0.483696
	2.9616	7.86584	0.631401	8.86715	0.406799
	2.9664	8.1686	1.12753	8.78759	0.517922
	2.9712	7.91166	0.821599	8.65361	0.43182
	2.976	7.741	0.941753	9.00113	0.405208
	2.9808	7.86124	0.788804	8.94774	0.374556
	2.9856	7.64582	0.922462	8.72038	0.576976
	2.9904	7.74396	0.764383	8.97581	0.804026
	2.9952	7.601	1.10246	9.07952	0.458431
	3	7.62502	0.93539	9.27579	0.407167
	3.0048	7.81108	0.8911	8.93888	0.351905
	3.0096	7.73216	0.851455	9.08327	0.33355
	3.0144	7.57119	0.847828	8.89738	0.344397
	3.0192	7.58021	0.878529	9.38137	0.496941
	3.024	7.61931	1.01602	9.00369	0.296952
	3.0288	7.90826	1.14451	8.56271	0.496949
	3.0336	8.13226	0.874375	9.14208	0.613778
	3.0384	8.10441	1.06539	9.00403	0.273504
	3.0432	7.87083	1.14303	8.63525	0.637767
	3.048	8.10406	1.03918	8.64445	0.614115
	3.0528	7.88983	0.854003	8.19926	0.68383
	3.0576	7.96099	0.976164	8.42657	0.620785
	3.0624	8.39223	0.999559	8.57977	0.395925
	3.0672	8.30197	1.06329	8.62306	0.466201
	3.072	8.25921	0.779052	8.2639	0.541275
	3.0768	8.14203	0.866783	8.64698	0.495411
	3.0816	8.15385	0.953956	8.50135	0.523624
	3.0864	8.43402	0.763969	8.61715	0.677751
	3.0912	8.21625	0.941084	8.93185	0.419078
	3.096	8.06312	0.847573	8.95027	0.400139
	3.1008	7.77891	0.940039	8.68292	0.484284
	3.1056	8.37959	0.963598	8.85242	0.432687
	3.1104	7.60186	0.595933	8.86438	0.461493
	3.1152	7.87345	0.78863	9.04564	0.371876
	3.12	7.75393	0.81506	9.09025	0.450084
	3.1248	7.85044	0.857769	8.81065	0.411273
	3.1296	7.90862	0.753594	8.74707	0.398317
	3.1344	7.75743	0.757979	8.5858	0.274087
	3.1392	8.11636	0.751087	8.64296	0.285991
	3.144	7.73347	0.572268	8.7021	0.58505
	3.1488	8.12937	0.616749	8.76391	0.229308
	3.1536	8.10596	0.54366	8.73975	0.63155
	3.1584	7.94326	0.691562	8.72215	0.510175
	3.1632	8.23502	0.947413	8.77916	0.469515
	3.168	7.99754	0.672965	8.74375	0.654565
	3.1728	7.96644	0.844089	9.11319	0.222688
	3.1776	7.32177	0.697319	8.80437	0.20191
	3.1824	7.66022	0.839365	8.77992	0.365571
	3.1872	7.50284	0.956818	8.89892	0.515337
	3.192	7.67594	0.906199	8.8129	0.445076
	3.1968	7.83294	1.05076	9.00278	0.373273
	3.2016	8.16448	1.00066	9.13666	0.579409
	3.2064	7.78205	0.936127	9.04018	0.578199
	3.2112	7.69915	1.02527	9.15669	0.668108
	3.216	7.55712	1.15421	8.90578	0.51495
	3.2208	7.99317	0.957925	8.87873	0.500365
	3.2256	7.86882	1.1333	8.93569	0.293304
	3.2304	7.61321	1.02687	9.18908	0.431614
	3.2352	7.613	1.19552	9.07936	0.357845
	3.24	7.61749	1.11741	8.88369	0.318277
	3.2448	7.77591	1.36724	8.82724	0.398351
	3.2496	7.63076	1.31439	9.07541	0.219544
	3.2544	7.8523	1.47184	8.8174	0.402722
	3.2592	7.9718	1.4713	8.83207	0.517575
	3.264	8.57138	1.45441	9.22634	0.515196
	3.2688	7.80131	1.56612	9.17811	0.267756
	3.2736	7.78496	1.30712	8.79779	0.196009
	3.2784	8.18272	1.38872	8.56153	0.335788
	3.2832	7.66597	1.45739	8.74505	0.461181
	3.288	8.06187	1.45173	8.69179	0.546848
	3.2928	7.88971	1.44522	9.02664	0.555879
	3.2976	7.98094	1.5671	9.06929	0.331879
	3.3024	8.21853	1.06415	9.0078	0.566062
	3.3072	7.90718	1.51495	8.78029	0.336188
	3.312	8.16968	1.25043	8.89316	0.314978
	3.3168	8.00207	1.14437	8.8868	0.29873
	3.3216	8.25309	1.33899	8.60302	0.533974
	3.3264	8.53863	1.31385	8.6397	0.437272
	3.3312	8.15985	1.16158	8.54958	0.379101
	3.336	8.08306	0.955748	8.61463	0.600895
	3.3408	7.80596	1.00562	8.75198	0.324364
	3.3456	7.98154	1.11196	8.78402	0.507381
	3.3504	7.78279	0.909305	8.63451	0.352525
	3.3552	7.76282	0.846977	8.80448	0.512344
	3.36	7.66916	0.890906	8.53931	0.394874
	3.3648	8.00629	1.04507	8.82267	0.353905
	3.3696	8.04695	1.07222	8.87137	0.418141
	3.3744	8.20462	1.22995	8.72208	0.510756
	3.3792	7.87974	1.13177	9.05904	0.408992
	3.384	7.97871	0.960831	8.64828	0.340937
	3.3888	8.38096	0.99559	8.56704	0.382449
	3.3936	7.97932	0.849171	8.4736	0.331805
	3.3984	7.83931	0.706928	8.8072	0.272868
	3.4032	7.95899	0.90387	8.6318	0.368613
	3.408	8.41034	0.944928	8.33003	0.56035
	3.4128	8.17677	1.00661	8.77949	0.532169
	3.4176	8.39082	0.904461	8.92682	0.647867
	3.4224	8.40155	0.740382	8.60352	0.324352
	3.4272	8.39102	0.67555	8.67256	0.50244
	3.432	8.41863	0.750763	8.87133	0.2502
	3.4368	8.09724	0.855869	8.88567	0.451035
	3.4416	8.16562	0.7602	8.62796	0.384146
	3.4464	8.02522	1.01995	9.16305	0.42453
	3.4512	8.13472	0.993453	8.71639	0.329344
	3.456	8.23463	0.876457	8.59396	0.410488
	3.4608	8.09503	0.93563	8.58884	0.349113
	3.4656	8.4443	0.997809	8.71231	0.409429
	3.4704	8.11498	0.993566	8.73452	0.316535
	3.4752	8.17256	1.0048	8.97897	0.368938
	3.48	8.17705	0.779808	8.7057	0.376194
	3.4848	7.94892	1.00646	8.62289	0.538033
	3.4896	8.49176	1.15944	8.68461	0.444866
	3.4944	8.38448	1.08925	8.60307	0.481817
	3.4992	8.26662	1.30297	8.69641	0.528283
	3.504	8.45876	1.30043	8.56553	0.280232
	3.5088	8.49882	1.07314	8.44089	0.376315
	3.5136	8.1819	1.2233	8.74302	0.398463
	3.5184	8.32092	0.895883	8.47673	0.143083
	3.5232	8.30845	1.06599	8.56736	0.533144
	3.528	8.36177	1.03206	8.31932	0.400956
	3.5328	8.23852	0.893852	8.3804	0.473328
	3.5376	7.96884	0.975904	8.5025	0.382288
	3.5424	8.47044	1.1109	8.95086	0.361918
	3.5472	8.21564	0.819354	8.46147	0.544067
	3.552	8.08267	0.985104	8.7935	0.466654
	3.5568	8.02148	1.06944	8.74324	0.609842
	3.5616	8.43081	0.905853	8.75972	0.713244
	3.5664	8.118	1.06118	8.81741	0.431457
	3.5712	8.22126	1.09545	8.74238	0.87948
	3.576	8.08113	1.11166	8.69027	0.927856
	3.5808	8.14677	1.00808	8.69426	0.543551
	3.5856	8.23689	1.08215	8.63688	0.625053
	3.5904	8.2467	0.71498	8.42742	0.594615
	3.5952	8.41166	0.748258	8.94917	0.48403
	3.6	8.35361	1.10194	8.73779	0.30798
	3.6048	8.26911	1.03419	8.93249	0.207664
	3.6096	8.30626	0.884408	8.5827	0.170553
	3.6144	8.27259	1.02809	8.87476	0.346163
	3.6192	8.09303	0.926473	8.65822	0.431856
	3.624	8.0195	0.962179	8.25632	0.523704
	3.6288	8.14388	0.978738	8.42419	0.513428
	3.6336	8.23949	0.935456	8.72324	0.21266
	3.6384	8.19019	1.11944	8.68115	0.41757
	3.6432	7.95231	0.978422	8.95058	0.517815
	3.648	8.01061	0.935453	8.84375	0.45978
	3.6528	8.60621	0.762813	9.11734	0.394797
	3.6576	8.08542	0.812676	8.83348	0.327326
	3.6624	8.4131	0.858651	8.84291	0.324212
	3.6672	7.91156	0.968685	8.86955	0.290599
	3.672	7.9473	0.899077	8.74022	0.260428
	3.6768	8.07306	1.04459	8.66594	0.196351
	3.6816	7.93962	1.00948	8.98057	0.418677
	3.6864	7.81823	0.975933	8.60939	0.433978
	3.6912	8.10287	0.983932	8.78679	0.476757
	3.696	8.08354	1.00492	8.42656	0.738757
	3.7008	7.95925	1.10492	8.56716	0.385636
	3.7056	8.34703	0.998799	8.29356	0.642231
	3.7104	8.047	1.00323	8.50979	0.462664
	3.7152	8.07281	0.987989	8.37495	0.644191
	3.72	7.97813	1.03735	8.79212	0.508968
	3.7248	7.99111	0.953471	8.32159	0.529021
	3.7296	8.13489	1.03209	8.53367	0.570313
	3.7344	8.10686	1.162	8.73559	0.484724
	3.7392	7.90896	1.17304	8.28477	0.51247
	3.744	7.91913	0.892441	8.68845	0.558113
	3.7488	8.03017	1.22766	8.34467	0.5705
	3.7536	8.47057	1.17296	8.41811	0.687071
	3.7584	7.87406	0.89425	8.74704	0.458753
	3.7632	8.31296	0.964278	8.75354	0.492448
	3.768	8.26028	1.2595	8.76372	0.636241
	3.7728	8.10362	1.07379	8.83898	0.414928
	3.7776	8.5141	1.29025	8.97819	0.384938
	3.7824	8.62847	1.50981	8.49959	0.52246
	3.7872	8.48351	1.00607	8.69712	0.321341
	3.792	8.55147	1.22467	8.75146	0.392935
	3.7968	8.47498	1.14805	8.81398	0.313275
	3.8016	8.4058	1.21999	8.74515	0.430898
	3.8064	8.67099	1.25202	8.52683	0.418172
	3.8112	8.51435	1.19668	8.48918	0.376969
	3.816	8.57061	0.987701	8.46513	0.318924
	3.8208	8.44374	1.03365	8.50243	0.139832
	3.8256	8.24525	1.08113	8.2221	0.333872
	3.8304	8.40757	0.963648	8.02366	0.272073
	3.8352	7.98792	1.04298	8.25112	0.152065
	3.84	8.03995	0.914599	8.47934	0.25671
	3.8448	8.36861	1.10468	8.62056	0.384406
	3.8496	8.53932	1.02552	8.18772	0.47148
	3.8544	8.09148	1.00706	8.14153	0.118417
	3.8592	8.42872	1.0695	8.74538	0.307001
	3.864	8.48277	1.17857	8.5906	0.574427
	3.8688	8.43506	1.01723	8.65474	0.423506
	3.8736	8.09713	0.983763	8.63722	0.488026
	3.8784	8.51773	1.04419	9.03052	0.287883
	3.8832	8.31948	1.19032	8.87421	0.354176
	3.888	8.18467	1.21216	8.66391	0.296913
	3.8928	8.13514	0.940278	8.84539	0.455682
	3.8976	8.21648	1.00364	8.89263	0.562952
	3.9024	8.03459	0.852176	8.70505	0.480672
	3.9072	7.86184	0.916759	8.86442	0.626175
	3.912	8.03404	1.11425	8.73626	0.461694
	3.9168	7.90911	0.909259	9.10823	0.218376
	3.9216	7.95074	1.07889	8.95571	0.511432
	3.9264	8.00855	1.01665	8.72896	0.456939
	3.9312	8.18804	0.991582	8.91092	0.388835
	3.936	7.96046	0.938437	9.03283	0.34867
	3.9408	7.84766	0.903592	8.83682	0.353423
	3.9456	8.09733	1.09741	8.91964	0.588613
	3.9504	8.00773	0.951915	8.65281	0.582148
	3.9552	7.76516	0.872774	8.58556	0.588115
	3.96	8.06454	0.954396	8.63348	0.277539
	3.9648	7.73175	0.918506	8.71452	0.38968
	3.9696	7.85699	0.888555	8.91692	0.315457
	3.9744	8.06273	0.7667	9.1101	0.322976
	3.9792	7.46496	0.97918	8.82138	0.477585
	3.984	7.67547	0.674608	8.82996	0.411368
	3.9888	7.76207	1.02711	8.92472	0.536518
	3.9936	7.93662	0.874152	8.73752	0.402463
	3.9984	8.16728	0.722942	9.00264	0.514865
	4.0032	8.06897	0.913113	8.89713	0.242802
	4.008	7.98412	1.10827	8.79344	0.301005
	4.0128	7.87397	0.82718	8.66036	0.230314
	4.0176	8.06891	0.964241	8.94796	0.377584
	4.0224	7.87936	1.03756	8.63355	0.298146
	4.0272	8.03699	1.09294	8.79524	0.370241
	4.032	8.19856	0.989478	8.83192	0.405929
	4.0368	8.11573	0.910887	8.80665	0.379698
	4.0416	8.66213	1.19382	8.58324	0.253797
	4.0464	8.46774	1.04597	8.86066	0.317304
	4.0512	8.39587	1.19739	8.83088	0.270105
	4.056	8.72718	1.08109	9.02628	0.171915
	4.0608	8.03165	1.05086	8.91033	0.420719
	4.0656	8.28991	1.03092	8.79968	0.295721
	4.0704	8.2143	1.03343	8.79427	0.351002
	4.0752	8.50596	1.05807	8.77565	0.232159
	4.08	7.95439	1.16964	9.07261	0.230986
	4.0848	8.57856	0.981021	8.84033	0.168627
	4.0896	7.86265	0.884394	8.90668	0.432312
	4.0944	8.34548	1.09208	9.128	0.188483
	4.0992	8.42921	1.27095	9.1722	0.216145
	4.104	8.49343	1.18939	8.85201	0.428019
	4.1088	8.23071	1.23416	8.76298	0.227881
	4.1136	8.01735	1.1792	8.92358	0.340015
	4.1184	8.02078	1.02387	8.45468	0.422488
	4.1232	7.92168	1.15767	8.88259	0.652076
	4.128	7.97803	0.989608	9.12202	0.443471
	4.1328	8.04389	1.00299	8.80109	0.621784
	4.1376	7.76643	1.12188	9.11082	0.589336
	4.1424	7.98541	1.11308	9.37487	0.356862
	4.1472	7.95085	1.09339	8.93414	0.48269
	4.152	8.26675	0.967082	9.05757	0.236806
	4.1568	7.70341	1.1214	9.17819	0.444327
	4.1616	8.10355	1.18599	8.60538	0.551991
	4.1664	8.17038	1.22044	8.94021	0.189481
	4.1712	7.73244	1.15092	8.97535	0.238363
	4.176	7.77673	1.15869	9.19013	0.349642
	4.1808	7.92585	0.95872	9.11763	0.315832
	4.1856	8.088	1.38816	8.83849	0.286149
	4.1904	8.04057	1.19926	8.72693	0.307323
	4.1952	8.18915	1.27521	8.73025	0.179621
	4.2	7.99222	1.3285	8.93768	0.0905267
	4.2048	8.16474	1.36691	9.08926	0.208624
	4.2096	8.46262	0.906174	8.98526	0.191854
	4.2144	8.13296	0.912388	9.01908	0.606423
	4.2192	7.97481	0.750327	9.07299	0.25416
	4.224	8.36599	0.904032	8.86091	0.361336
	4.2288	8.25081	0.937008	9.04843	0.291327
	4.2336	8.27928	0.884974	8.47427	0.111614
	4.2384	7.7903	0.748939	8.63243	0.180471
	4.2432	7.92429	1.05158	8.89061	0.253355
	4.248	8.16601	1.0967	8.90979	0.271473
	4.2528	8.17445	0.994487	8.62131	0.514411
	4.2576	7.8676	1.14936	8.72051	0.367829
	4.2624	8.01165	0.985588	8.9243	0.528081
	4.2672	8.12532	0.657134	8.89369	0.456725
	4.272	8.02097	0.785322	8.71187	0.554047
	4.2768	8.25136	1.14816	9.07936	0.388147
	4.2816	7.89784	0.999908	9.11258	0.341653
	4.2864	7.9065	0.816337	8.87576	0.812492
	4.2912	8.32755	0.996518	8.78636	0.492786
	4.296	8.19854	1.21907	8.89263	0.383047
	4.3008	8.24272	1.12818	9.01681	0.494893
	4.3056	7.8275	1.11819	8.65177	0.577666
	4.3104	8.25931	1.12062	8.78305	0.281228
	4.3152	8.21563	1.23818	9.01077	0.21412
	4.32	7.98028	1.27617	8.97734	0.404706
	4.3248	7.87817	0.904559	8.94629	0.304982
	4.3296	8.21977	0.888875	8.78729	0.367106
	4.3344	8.59179	1.05138	8.47222	0.376817
	4.3392	7.94401	1.06974	8.68709	0.360115
	4.344	8.09981	0.882864	8.93632	0.262478
	4.3488	8.21375	0.876256	8.83767	0.200884
	4.3536	8.01659	1.01585	8.92065	0.291235
	4.3584	8.0376	1.2262	8.85362	0.424078
	4.3632	8.09148	1.21837	8.5243	0.292637
	4.368	7.51161	1.28508	9.06654	0.369437
	4.3728	8.01597	1.14896	8.75368	0.216381
	4.3776	7.52722	1.08126	8.88111	0.408236
	4.3824	7.57725	1.0753	8.62856	0.240411
	4.3872	7.86861	1.29685	8.88162	0.468097
	4.392	8.09969	1.10739	8.81037	0.593654
	4.3968	7.93682	1.26877	9.02243	0.228379
	4.4016	7.7463	1.09887	8.65649	0.258627
	4.4064	7.86925	0.906138	8.90415	0.355234
	4.4112	8.06311	1.11981	9.32034	0.314438
	4.416	7.92827	1.02482	9.6159	0.598743
	4.4208	7.9035	0.915253	9.22375	0.35284
	4.4256	7.89756	1.06011	8.91038	0.388384
	4.4304	8.12906	0.77646	8.81163	0.396266
	4.4352	7.64619	0.863458	8.92375	0.162714
	4.44	7.93004	0.883068	8.57581	0.400864
	4.4448	7.81909	0.911898	8.84029	0.585901
	4.4496	7.71506	0.806003	8.78107	0.373587
	4.4544	8.11437	0.940674	8.88618	0.38665
	4.4592	8.00576	0.937775	9.21616	0.594357
	4.464	8.38657	0.836776	8.75095	0.62047
	4.4688	8.21427	0.780628	8.82201	0.734664
	4.4736	8.36758	1.01072	8.74686	0.518748
	4.4784	8.302	1.03311	8.9412	0.304229
	4.4832	8.39286	0.961162	9.0453	0.2789
	4.488	8.35042	1.01403	8.812	0.396616
	4.4928	8.37485	1.03262	8.68965	0.414424
	4.4976	8.38672	1.08686	8.83005	0.364043
	4.5024	8.39298	1.13579	8.86347	0.478008
	4.5072	8.22472	0.973668	8.9071	0.252432
	4.512	8.22749	0.893204	9.17556	0.263869
	4.5168	8.4045	1.07231	8.89712	0.324406
	4.5216	8.32094	1.05792	9.22746	0.196551
	4.5264	8.03124	0.897997	9.05762	0.381724
	4.5312	8.13389	1.17075	9.15107	0.592359
	4.536	8.19401	1.2633	9.27003	0.508665
	4.5408	8.1474	1.33298	9.57496	0.802421
	4.5456	8.1387	0.983838	9.26807	0.60583
	4.5504	8.153	1.31568	9.146	0.397965
	4.5552	8.23756	1.12837	8.95135	0.374811
	4.56	7.98503	1.19352	8.84678	0.308068
	4.5648	8.34306	1.22632	8.08495	0.460191
	4.5696	8.18323	1.21024	8.4771	0.116845
	4.5744	8.5312	1.18987	8.38468	0.0537667
	4.5792	7.74837	1.17409	8.62437	0.319726
	4.584	8.08693	1.46487	8.7918	0.245689
	4.5888	8.40036	1.16601	8.82267	0.407556
	4.5936	8.02298	1.1852	8.84827	0.436841
	4.5984	8.2379	1.42124	8.76275	0.45388
	4.6032	8.01561	0.909312	8.99447	0.423446
	4.608	8.06095	1.13919	8.73731	0.377149
	4.6128	7.88804	0.968661	8.78076	0.354091
	4.6176	8.00899	1.30642	8.67316	0.307032
	4.6224	8.16013	1.44684	8.8317	0.471987
	4.6272	8.18569	1.18927	8.78181	0.420329
	4.632	8.35391	1.21179	9.02933	0.518989
	4.6368	8.43139	1.39441	8.7882	0.424058
	4.6416	8.43695	1.36508	8.95929	0.504344
	4.6464	8.19934	1.31412	8.60981	0.244491
	4.6512	8.43717	1.28992	8.68556	0.343284
	4.656	8.47539	1.1689	8.5021	0.0361082
	4.6608	8.83886	1.28095	8.721	0.235086
	4.6656	8.41581	1.16805	8.78309	0.274022
	4.6704	8.59865	1.20137	8.83759	0.185868
	4.6752	8.76942	1.46554	9.22615	0.50884
	4.68	8.65126	1.01362	8.8671	0.359945
	4.6848	8.28655	0.889983	8.78372	0.502236
	4.6896	8.38941	0.957866	9.08289	0.457288
	4.6944	8.32908	0.920937	9.18769	0.453884
	4.6992	8.64999	0.905295	9.09833	0.646076
	4.704	8.70808	0.863697	9.34994	0.519291
	4.7088	8.61724	1.02121	9.05432	0.453
	4.7136	8.40565	1.1343	9.07001	0.631004
	4.7184	8.62921	0.954725	8.7676	0.532228
	4.7232	8.78615	0.915101	8.96366	0.587235
	4.728	8.48961	1.08058	9.21398	0.471649
	4.7328	8.75049	1.02941	9.35605	0.513512
	4.7376	8.71234	1.15831	8.97774	0.439817
	4.7424	8.55085	1.11213	8.98402	0.495696
	4.7472	8.54453	1.41698	9.19378	0.475091
	4.752	8.34516	1.20858	9.2148	0.519339
	4.7568	8.51699	1.06916	9.26093	0.558732
	4.7616	8.48289	1.11504	9.24742	0.506363
	4.7664	8.5102	1.0494	9.60675	0.732355
	4.7712	8.91521	1.20829	9.39213	0.430168
	4.776	8.94314	1.0023	9.18475	0.565624
	4.7808	8.70305	1.13737	9.18522	0.404837
	4.7856	8.86381	1.23531	9.07605	0.370007
	4.7904	8.25049	1.15867	8.8709	0.394572
	4.7952	8.63913	1.01722	8.94957	0.41051
	4.8	8.52294	1.0018	8.58277	0.442805
	4.8048	8.7734	1.08258	8.73157	0.483698
	4.8096	8.44778	0.809898	9.26427	0.469385
	4.8144	8.57858	0.718722	9.21362	0.672421
	4.8192	8.60211	1.00113	9.49477	0.479774
	4.824	8.48935	1.11482	9.23214	0.616395
	4.8288	8.88538	1.35562	9.00238	0.548502
	4.8336	8.59329	1.23074	9.44528	0.57239
	4.8384	8.57134	1.12814	9.07545	0.678387
	4.8432	8.39295	1.20609	9.21222	0.828642
	4.848	8.59368	1.07361	9.29934	0.502818
	4.8528	8.87243	1.26008	9.30176	0.562242
	4.8576	8.60959	1.28809	9.07885	0.356049
	4.8624	8.53553	0.935433	9.01425	0.548435
	4.8672	8.68574	1.19448	9.05512	0.368392
	4.872	8.43873	1.09173	9.36626	0.319457
	4.8768	8.61699	1.09306	8.99737	0.51252
	4.8816	8.60416	0.991772	8.99151	0.602132
	4.8864	8.1981	0.925003	9.19462	0.636256
	4.8912	8.52072	0.91219	9.02839	0.394136
	4.896	8.5156	1.06582	9.27808	0.574766
	4.9008	8.46961	1.30488	8.66775	0.559384
	4.9056	8.55962	1.34507	8.57527	0.548566
	4.9104	8.56406	1.13253	8.7406	0.244606
	4.9152	8.4858	1.20708	9.14189	0.354429
	4.92	8.38334	1.03116	8.97465	0.323194
	4.9248	8.75821	1.03415	9.20977	0.527435
	4.9296	8.38537	1.23954	9.15225	0.579371
	4.9344	8.62506	1.20917	8.91421	0.582816
	4.9392	8.91358	1.25928	8.86206	0.657686
	4.944	8.40595	1.14842	9.29898	0.604255
	4.9488	8.52992	1.18758	9.5029	0.58287
	4.9536	8.61023	1.25208	9.05535	0.588581
	4.9584	8.76261	1.05498	8.94607	0.577111
	4.9632	8.44355	1.11347	9.04762	0.591832
	4.968	8.80601	1.32383	9.21802	0.526602
	4.9728	8.46186	1.03687	9.33782	0.733146
	4.9776	8.72087	1.16296	9.12892	0.350689
	4.9824	8.52066	1.35516	8.9347	0.703029
	4.9872	8.45571	1.38529	9.21502	0.597151
	4.992	8.38709	1.22445	9.56287	0.484086
	4.9968	7.92811	1.05833	9.62507	0.55838
	5.0016	8.12644	1.19429	9.25271	0.659233
	5.0064	7.99603	1.2318	9.32528	0.602592
	5.0112	8.09722	1.20371	9.25165	0.523225
	5.016	8.30284	1.41397	9.10392	0.371124
	5.0208	8.24281	1.13503	8.98603	0.566166
	5.0256	8.07584	1.21344	9.03565	0.643288
	5.0304	8.30067	0.970746	9.24946	0.69108
	5.0352	8.63364	1.1404	9.04055	0.576585
	5.04	8.5405	1.36065	8.6947	0.663235
	5.0448	8.54354	1.28336	9.27734	0.675454
	5.0496	8.53761	1.1984	9.28892	0.733654
	5.0544	8.59194	1.0374	9.21944	0.592716
	5.0592	8.30457	0.936638	9.10518	0.588965
	5.064	8.32508	1.14861	8.8756	0.269162
	5.0688	8.23056	0.768799	8.80766	0.191322
	5.0736	8.23687	0.918523	9.09966	0.472642
	5.0784	8.08212	0.908635	8.89233	0.756922
	5.0832	8.01018	0.837438	8.91981	0.933357
	5.088	8.02043	0.799165	9.24357	0.450772
	5.0928	8.023	1.03933	9.30661	0.38804
	5.0976	7.96803	0.807204	9.06789	0.777878
	5.1024	8.12806	0.992091	9.26183	0.581699
	5.1072	8.36739	1.08139	9.17315	0.753354
	5.112	8.44638	1.05424	9.34118	0.662694
	5.1168	8.15511	0.9491	9.47624	0.520388
	5.1216	8.34439	1.03488	9.14847	0.425516
	5.1264	8.31766	0.829676	9.253	0.638036
	5.1312	8.36276	0.977466	9.26493	0.737137
	5.136	8.14366	0.824378	9.24237	0.590854
	5.1408	8.44133	1.07714	9.1537	0.585812
	5.1456	8.16492	1.04263	9.38619	0.589645
	5.1504	8.20859	1.03163	9.21268	0.691351
	5.1552	8.70074	1.09713	9.3562	0.651128
	5.16	8.42085	1.07064	9.28385	0.671532
	5.1648	8.34257	1.21084	8.93074	0.665137
	5.1696	8.21842	1.05687	8.83994	0.693709
	5.1744	8.50577	1.14615	9.27629	0.508108
	5.1792	8.36314	0.78867	8.92342	0.576124
	5.184	8.10929	1.10625	9.45656	0.64517
	5.1888	8.52056	1.00377	9.45259	0.52444
	5.1936	8.48989	1.12315	9.28924	0.55252
	5.1984	8.47998	1.01961	9.33818	0.712134
	5.2032	8.39787	1.02554	9.27557	0.593881
	5.208	8.2884	1.02173	9.19043	0.663157
	5.2128	8.03804	0.875295	8.91647	0.533788
	5.2176	8.34011	1.06175	9.21206	0.387142
	5.2224	8.06582	0.833924	8.98706	0.666017
	5.2272	8.15939	1.04425	8.96128	0.636204
	5.232	8.07819	1.01578	9.27836	0.658852
	5.2368	8.35595	0.981126	9.13811	0.600975
	5.2416	8.26935	1.20602	9.34479	0.631975
	5.2464	8.47079	1.23519	9.39389	0.639456
	5.2512	8.38872	1.14162	9.11461	0.522449
	5.256	8.76115	1.2268	9.40029	0.473551
	5.2608	8.40167	1.13337	9.47893	0.468483
	5.2656	8.73331	1.35014	9.17528	0.453101
	5.2704	8.58953	1.05877	9.55721	0.432162
	5.2752	8.58878	1.05344	9.17589	0.578352
	5.28	8.34246	1.04337	9.14462	0.578942
	5.2848	9.07177	0.854133	8.96786	0.653048
	5.2896	8.49274	1.29383	9.24138	0.567171
	5.2944	8.58984	1.17966	9.1082	0.875142
	5.2992	8.54577	1.05902	9.12427	0.658575
	5.304	8.42255	1.35381	9.19726	0.56456
	5.3088	8.72027	1.09517	8.80828	0.725697
	5.3136	8.39217	1.05218	8.6324	0.714313
	5.3184	8.42468	0.965693	8.69495	0.611537
	5.3232	8.27786	1.1528	8.75468	0.618263
	5.328	8.42109	0.97707	9.18778	0.622327
	5.3328	8.57486	1.17226	8.99666	0.52534
	5.3376	8.48234	1.05689	9.18073	0.467258
	5.3424	8.63945	0.916567	8.701	0.795515
	5.3472	8.55631	0.940386	8.8953	0.594481
	5.352	8.42955	1.04638	9.00423	0.743302
	5.3568	8.56217	1.15804	9.10776	0.682931
	5.3616	8.60343	1.25917	9.37937	0.637771
	5.3664	8.62708	1.30257	8.99949	0.734435
	5.3712	8.54868	1.11531	9.08598	0.531212
	5.376	8.33319	0.958544	9.02232	0.664281
	5.3808	8.64382	1.07566	9.26738	0.813662
	5.3856	8.38547	1.26229	9.16544	0.709392
	5.3904	8.38599	0.916245	8.95771	0.656736
	5.3952	8.22525	1.10033	8.95214	0.788933
	5.4	8.35062	1.23089	8.87694	0.478088
	5.4048	8.68691	1.16172	9.00196	0.578859
	5.4096	8.16249	1.1312	9.21369	0.518826
	5.4144	8.27428	0.94641	8.94365	0.446371
	5.4192	8.7319	1.33545	9.13613	0.770217
	5.424	8.4492	1.27076	9.21184	0.41306
	5.4288	8.36454	1.15259	9.28153	0.485802
	5.4336	8.26795	1.26933	9.21958	0.617556
	5.4384	8.84088	1.37676	9.49786	0.471409
	5.4432	8.58404	1.0398	9.5875	0.454038
	5.448	8.43199	1.20896	9.36472	0.415513
	5.4528	8.42885	1.07436	9.19821	0.616069
	5.4576	8.29869	0.975218	9.0498	0.67618
	5.4624	8.16849	1.15195	9.11826	0.596012
	5.4672	8.28401	1.2329	8.95786	0.379993
	5.472	8.38499	1.28214	8.95323	0.808317
	5.4768	8.61918	1.12515	9.32506	0.74404
	5.4816	8.39648	0.956125	9.38343	0.668732
	5.4864	8.45364	1.13602	9.42226	0.673009
	5.4912	8.29465	1.15573	8.94034	0.712473
	5.496	8.51912	1.02431	9.25401	0.816987
	5.5008	8.65933	1.18999	9.39845	0.68934
	5.5056	8.48059	1.35634	9.07238	0.593276
	5.5104	8.55986	1.44384	8.8127	0.503295
	5.5152	8.25603	1.14822	9.29167	0.660019
	5.52	8.66997	1.44026	9.35016	0.533623
	5.5248	8.82529	1.09015	9.18344	0.604473
	5.5296	8.81847	1.28661	8.96944	0.701372
	5.5344	8.71377	1.36974	8.85134	0.810382
	5.5392	8.49356	1.28012	9.02657	0.622884
	5.544	8.89447	1.36468	9.19242	0.578977
	5.5488	8.46133	1.3	9.28706	0.727671
	5.5536	8.76286	1.44744	9.16246	0.808411
	5.5584	8.38456	1.27002	8.9225	0.627584
	5.5632	7.93983	1.16867	9.10431	0.678644
	5.568	8.23988	1.25343	9.0799	0.736897
	5.5728	8.52605	1.17734	9.36267	0.59861
	5.5776	8.65433	1.24302	9.02397	0.649929
	5.5824	8.50924	1.22044	9.15791	0.447602
	5.5872	8.42732	1.23036	9.29107	0.715691
	5.592	8.45662	0.99933	9.45389	0.834696
	5.5968	8.77133	1.3876	9.2547	0.999463
	5.6016	8.43354	1.20893	9.06644	0.688063
	5.6064	8.59436	1.16313	8.95714	0.959221
	5.6112	8.58026	1.27798	9.02332	0.949226
	5.616	8.49362	1.25357	8.86684	0.807279
	5.6208	8.78444	1.36939	8.91869	0.820246
	5.6256	8.38644	1.12159	8.90566	0.769168
	5.6304	8.25114	1.11464	8.90964	0.898422
	5.6352	8.44659	1.1918	8.95301	0.912579
	5.64	8.52718	1.04792	9.02351	0.875843
	5.6448	8.18024	1.02416	8.75815	0.964482
	5.6496	8.36024	0.853834	8.81306	0.798732
	5.6544	8.81022	0.972207	9.06797	0.767384
	5.6592	8.52996	0.634866	9.12015	0.702198
	5.664	8.57296	0.837588	9.18729	0.923946
	5.6688	8.8872	0.71035	9.14412	0.737013
	5.6736	8.42807	0.702635	8.87229	0.513528
	5.6784	8.66491	0.780604	9.15801	0.591632
	5.6832	8.63859	0.978663	9.00554	0.668614
	5.688	8.60418	1.16461	9.00053	0.63041
	5.6928	8.26834	1.08861	9.34693	0.756184
	5.6976	8.9435	0.957748	9.09227	0.632627
	5.7024	8.6859	0.980137	9.07175	0.633075
	5.7072	8.61952	1.01851	9.03881	0.50245
	5.712	8.76295	0.904653	9.22975	0.661305
	5.7168	8.88688	1.19717	9.27346	0.622101
	5.7216	8.38836	1.18297	9.11158	0.727477
	5.7264	8.69845	1.19975	9.18401	0.702794
	5.7312	8.3875	1.06422	9.03726	0.559513
	5.736	8.56455	0.955023	9.23346	0.386344
	5.7408	8.78678	0.993448	8.88337	0.701942
	5.7456	8.61261	0.871711	8.99637	0.56765
	5.7504	8.85951	1.20121	8.77214	0.652495
	5.7552	8.78082	1.30922	8.7737	0.731132
	5.76	8.90756	1.19615	8.67612	0.659288
	5.7648	8.92195	1.01252	8.88385	0.722709
	5.7696	8.64992	1.03422	8.8765	0.719732
	5.7744	8.6427	1.18706	8.64795	0.743663
	5.7792	8.86361	1.19354	8.87759	0.80905
	5.784	9.0062	1.1021	8.95878	0.812553
	5.7888	8.83019	1.1442	8.94229	0.750227
	5.7936	8.90271	1.0983	8.4156	0.688883
	5.7984	8.76663	1.15312	8.69624	0.567886
	5.8032	8.84518	1.15259	8.81301	0.730217
	5.808	9.38229	1.17014	8.60404	0.802024
	5.8128	9.12528	1.10008	8.80219	0.723352
	5.8176	9.09326	0.978941	9.08986	0.618872
	5.8224	8.6226	0.880001	8.68709	0.669922
	5.8272	8.52062	0.881608	8.78378	0.746632
	5.832	8.87591	0.861695	8.78398	0.759461
	5.8368	8.94488	0.901164	9.18782	0.582418
	5.8416	8.70061	0.632429	8.8624	0.676967
	5.8464	8.58413	0.73381	8.67477	0.660571
	5.8512	9.22265	0.949574	8.85674	0.699776
	5.856	8.79865	1.03035	9.15316	0.755819
	5.8608	8.84323	1.21889	9.08587	0.776674
	5.8656	9.05822	1.00997	9.00513	0.576276
	5.8704	9.03978	1.07704	8.95115	0.78877
	5.8752	8.79093	0.839132	9.02925	0.78349
	5.88	8.5676	0.99898	9.01693	0.634227
	5.8848	9.01952	1.0067	9.01762	0.722996
	5.8896	8.59947	1.03165	9.21661	0.685517
	5.8944	8.8251	1.04967	9.0863	0.591372
	5.8992	8.63782	1.13839	8.79887	0.715756
	5.904	8.81566	1.02683	9.11719	0.608206
	5.9088	8.61433	1.0334	9.00872	0.843962
	5.9136	8.63635	1.2033	9.24045	0.874395
	5.9184	8.47066	0.963688	9.15017	0.756719
	5.9232	8.55227	1.02757	9.43665	0.690992
	5.928	8.82543	1.22394	9.34289	0.829006
	5.9328	8.81345	1.16725	9.09082	0.562161
	5.9376	8.82601	1.08901	8.71926	0.976395
	5.9424	8.60535	1.04034	8.91609	0.55561
	5.9472	8.8233	1.11344	9.03527	0.60775
	5.952	8.49211	1.07927	8.88794	0.613995
	5.9568	8.92177	1.09501	8.88301	0.577407
	5.9616	8.66924	1.0916	8.93887	0.614696
	5.9664	8.61478	1.4119	8.75825	0.533888
	5.9712	8.77644	1.41768	9.28306	0.743922
	5.976	8.72013	0.98436	9.13634	0.671537
	5.9808	8.69655	1.24171	9.33015	0.63264
	5.9856	8.57237	0.96732	8.97894	0.717641
	5.9904	8.76392	1.2301	8.80072	0.549192
	5.9952	8.85827	1.11306	8.89198	0.583793
	6	8.51058	1.0694	8.81908	0.730487
	6.0048	8.46205	1.17463	8.94275	0.593808
	6.0096	8.53709	0.961953	8.91958	0.580272
	6.0144	8.67098	1.07742	8.96229	0.498892
	6.0192	8.40339	1.07948	8.96023	0.479049
	6.024	8.32906	1.2311	8.79559	0.605004
	6.0288	8.45576	1.2174	9.09713	0.657094
	6.0336	8.54632	1.36763	8.87168	0.702074
	6.0384	8.34678	1.20953	8.86646	0.541218
	6.0432	8.74906	1.13165	9.06722	0.475907
	6.048	8.66884	1.29861	9.10294	0.625847
	6.0528	8.6327	1.33371	9.18196	0.568176
	6.0576	8.55344	1.2073	8.73459	0.60668
	6.0624	8.37093	1.30833	8.95528	0.598911
	6.0672	8.53779	0.955296	8.67741	0.471021
	6.072	8.19046	0.999183	9.01947	0.696252
	6.0768	8.54401	1.22435	8.97365	0.563553
	6.0816	8.25979	1.01349	8.71725	0.58723
	6.0864	8.26996	1.19482	8.89073	0.624306
	6.0912	8.57544	0.810098	9.31277	0.653813
	6.096	8.8015	0.753024	8.97637	0.732391
	6.1008	8.99427	1.05754	9.00782	0.636696
	6.1056	8.50665	1.19412	9.09777	0.741904
	6.1104	8.61707	1.2897	9.23539	0.689193
	6.1152	8.29591	1.23186	8.81927	0.989874
	6.12	8.40926	1.22644	8.89412	1.02289
	6.1248	8.6442	1.10938	8.74722	0.898997
	6.1296	8.05505	1.16146	8.9953	0.83031
	6.1344	8.10024	1.19674	9.01267	0.542019
	6.1392	8.30995	1.18281	8.77865	0.842002
	6.144	8.26674	1.15821	9.07048	0.575652
	6.1488	8.12681	1.09921	8.93724	0.756868
	6.1536	8.3027	1.04797	8.98731	0.594166
	6.1584	8.59325	1.18102	9.23351	0.60406
	6.1632	8.43193	0.960348	9.52743	0.565966
	6.168	8.66338	0.906358	9.16357	0.442097
	6.1728	8.73279	0.967468	9.15133	0.588418
	6.1776	8.53313	1.13506	8.93657	0.660853
	6.1824	8.52566	1.21336	8.98561	0.693253
	6.1872	8.23397	1.24665	9.1767	0.625486
	6.192	8.30233	0.97061	9.01412	0.825013
	6.1968	8.15723	1.12625	9.20024	1.00059
	6.2016	8.26513	1.53134	8.99717	0.680279
	6.2064	8.35029	1.56046	9.18372	0.597235
	6.2112	8.23965	1.31744	8.95122	0.705485
	6.216	7.91287	1.45917	8.96022	0.933126
	6.2208	7.98181	1.23809	9.01112	0.92737
	6.2256	8.09445	1.31894	8.77969	0.742513
	6.2304	8.13311	1.41831	8.74846	0.411946
	6.2352	8.13422	1.14515	8.92172	0.60544
	6.24	7.95812	1.16483	8.8177	0.785481
	6.2448	8.36306	1.16049	8.97277	0.488884
	6.2496	8.35639	1.30315	9.548	0.676555
	6.2544	7.81785	1.33653	9.04293	0.579916
	6.2592	8.17177	1.14601	9.00176	0.604727
	6.264	8.35577	1.63624	8.74862	0.749676
	6.2688	8.11179	1.5093	8.69674	0.591145
	6.2736	7.93873	1.27972	9.0341	0.839279
	6.2784	7.96887	1.33981	9.29738	0.678438
	6.2832	8.40458	1.52859	9.20684	0.671651
	6.288	8.03164	1.67816	9.02338	0.622087
	6.2928	8.4654	1.28402	9.01724	0.902936
	6.2976	8.2644	1.28046	9.09563	0.565731
	6.3024	8.42657	1.27662	8.96569	0.567673
	6.3072	8.30498	1.44087	8.7619	0.773437
	6.312	8.03696	1.4116	8.79114	0.632611
	6.3168	8.42632	1.28854	9.10883	0.711447
	6.3216	8.46965	1.20941	8.96445	0.721608
	6.3264	8.30564	1.23521	8.90205	0.555375
	6.3312	8.28772	1.26759	9.01688	0.795183
	6.336	8.21915	1.38911	9.15329	0.611718
	6.3408	7.64077	1.28601	8.99476	0.864743
	6.3456	8.13907	1.16708	9.28643	0.645376
	6.3504	8.47346	0.978837	9.228	0.827019
	6.3552	8.25854	1.22299	9.39124	0.725096
	6.36	8.42086	1.12053	8.86613	0.734019
	6.3648	8.70017	1.09872	9.16674	0.819707
	6.3696	8.7325	1.18883	9.14899	0.572402
	6.3744	8.66434	1.26502	9.1459	0.624242
	6.3792	8.19915	1.31096	9.00475	0.638421
	6.384	8.10497	1.29067	9.29226	0.487364
	6.3888	8.70173	1.28624	9.51103	0.515979
	6.3936	8.56645	1.29197	8.89927	0.606136
	6.3984	8.34665	1.0677	8.99032	0.814339
	6.4032	8.42126	1.43829	9.14582	0.762016
	6.408	8.39199	1.15452	9.02472	0.86972
	6.4128	8.53294	1.14661	9.21124	0.69825
	6.4176	8.87825	1.18771	9.05018	0.665197
	6.4224	8.91488	1.34082	9.08447	0.799823
	6.4272	8.56695	1.43431	9.03603	0.669102
	6.432	8.52249	1.45027	9.06249	0.730431
	6.4368	8.94747	1.15508	9.08081	0.656366
	6.4416	8.56512	1.42156	9.22573	0.79629
	6.4464	8.73246	1.50782	8.93652	0.691057
	6.4512	8.45859	1.52291	8.95561	0.726055
	6.456	8.99379	1.11381	9.05066	0.710359
	6.4608	8.42017	1.34702	9.1958	0.514131
	6.4656	8.43591	1.31335	9.03157	0.715761
	6.4704	8.52447	1.31883	9.22924	0.815267
	6.4752	8.25741	1.36439	9.10502	0.622706
	6.48	8.40427	1.4976	9.16735	0.914328
	6.4848	8.40129	1.33017	8.66437	0.964108
	6.4896	8.31511	1.46133	9.22427	0.767571
	6.4944	8.20219	1.4264	9.02775	0.860864
	6.4992	8.44372	1.35338	9.06657	0.721221
	6.504	8.38819	1.54077	8.93556	0.676566
	6.5088	8.27453	1.24307	9.05493	0.773392
	6.5136	8.38145	1.45493	9.21068	0.824209
	6.5184	8.41709	1.23873	8.87978	0.735361
	6.5232	8.36186	1.30021	9.071	0.649812
	6.528	8.38682	1.46624	9.05334	0.65823
	6.5328	8.31427	1.35145	8.78928	0.657594
	6.5376	8.35691	1.42462	9.07962	0.797454
	6.5424	8.46458	1.53947	9.15502	0.651825
	6.5472	8.29896	1.48608	8.90928	0.610548
	6.552	8.50259	1.32651	9.11967	0.685992
	6.5568	8.57839	1.32124	8.93888	0.533255
	6.5616	8.13507	1.36434	9.04154	0.725686
	6.5664	8.41056	1.48047	9.11614	0.712689
	6.5712	8.2557	1.47448	9.10965	0.656831
	6.576	8.41942	1.48823	9.3263	0.674888
	6.5808	8.37249	1.41734	9.06212	0.704056
	6.5856	8.54354	1.27754	9.58747	0.633821
	6.5904	8.14833	1.28098	9.16253	0.852431
	6.5952	8.62669	1.60482	9.00068	0.713613
	6.6	8.2805	1.40099	9.20913	0.875816
	6.6048	8.45944	1.35871	9.42862	0.928074
	6.6096	8.22693	1.38515	9.35308	0.834479
	6.6144	8.2976	1.30233	9.12277	0.940912
	6.6192	8.54629	1.31085	9.23816	0.816276
	6.624	8.57371	1.18081	9.34582	0.97684
	6.6288	8.38395	1.3528	9.36361	1.05096
	6.6336	8.30775	1.56666	9.17539	0.89181
	6.6384	8.60939	1.41243	8.93033	0.884547
	6.6432	8.57029	1.57462	9.21486	1.14778
	6.648	8.54076	1.07874	9.43283	0.975473
	6.6528	8.79606	1.10527	9.10717	1.01193
	6.6576	8.86905	0.937173	9.17372	0.939152
	6.6624	8.67582	0.870892	9.12357	0.895861
	6.6672	8.84832	1.18096	9.48097	0.666938
	6.672	8.48757	1.06233	9.14842	1.13268
	6.6768	8.72406	1.07703	9.20207	0.989326
	6.6816	8.56924	1.0953	9.39201	0.962091
	6.6864	8.46006	1.16566	9.07373	0.777178
	6.6912	8.4711	1.41422	8.82259	0.672422
	6.696	8.49063	1.14242	9.19662	0.776012
	6.7008	8.66415	1.25496	8.91401	0.785419
	6.7056	8.66094	1.20256	9.20229	0.806761
	6.7104	8.42149	1.22801	9.01456	0.722162
	6.7152	8.5378	1.31324	9.11478	0.602381
	6.72	8.4839	1.51305	8.82602	0.534885
	6.7248	8.34795	1.17269	8.89743	0.685761
	6.7296	8.57727	1.16815	9.28355	0.633722
	6.7344	8.23713	1.37362	8.96185	0.596917
	6.7392	8.33154	1.3814	8.7167	0.67575
	6.744	8.38343	1.51186	9.03495	0.576346
	6.7488	8.46559	1.25862	9.34279	0.433262
	6.7536	8.22168	1.42336	8.94102	0.68151
	6.7584	8.05974	1.42514	8.80477	0.502054
	6.7632	8.75407	1.56936	9.07747	0.499869
	6.768	8.66958	1.62419	8.8998	0.374528
	6.7728	8.60703	1.63384	9.16736	0.719023
	6.7776	8.80264	1.52859	8.85365	0.669788
	6.7824	8.3391	1.54608	9.02817	0.640432
	6.7872	8.77826	1.47247	8.31846	0.350364
	6.792	8.55195	1.57812	8.59577	0.459268
	6.7968	8.49067	1.36255	8.76438	0.624333
	6.8016	8.58886	1.59229	8.55273	0.464725
	6.8064	8.54033	1.07518	8.60158	0.524811
	6.8112	8.48005	1.27583	8.84185	0.641248
	6.816	8.29352	1.39707	8.94941	0.743004
	6.8208	8.36284	1.2704	9.02728	1.15687
	6.8256	8.64586	1.24833	8.89938	0.753209
	6.8304	8.8428	1.02309	8.94951	0.654326
	6.8352	8.43005	1.00513	8.61546	0.462069
	6.84	8.46905	1.18427	8.82352	0.444086
	6.8448	8.29904	1.04017	8.70294	0.434123
	6.8496	8.73781	0.919388	8.9561	0.596039
	6.8544	8.48061	1.13929	8.41846	0.557123
	6.8592	8.49877	1.32364	8.56104	0.729706
	6.864	8.73917	1.19024	8.25419	0.626554
	6.8688	8.78867	1.03138	8.65824	0.70353
	6.8736	8.55505	0.82914	8.69312	0.67399
	6.8784	8.85999	0.971321	8.75068	0.608531
	6.8832	8.51217	0.829861	8.80496	0.788905
	6.888	8.53389	1.11464	8.59836	0.602702
	6.8928	8.65389	0.875704	8.34644	0.411983
	6.8976	8.46525	1.00749	8.41719	0.501886
	6.9024	8.96111	0.915286	8.33733	0.399418
	6.9072	8.58366	0.826717	8.72125	0.78843
	6.912	8.46317	1.28433	8.5672	0.796595
	6.9168	8.70787	1.15412	8.22214	0.516198
	6.9216	8.79894	1.2279	8.57326	0.362182
	6.9264	9.01744	1.18765	8.39763	0.803308
	6.9312	8.82727	1.24409	8.62604	0.783956
	6.936	8.79742	1.22739	8.81892	0.743694
	6.9408	8.73353	1.10869	8.73142	0.695057
	6.9456	8.51842	1.13022	8.92909	0.720336
	6.9504	8.56333	1.15499	8.6983	0.785077
	6.9552	8.52456	1.15263	8.70343	0.601113
	6.96	8.5693	1.07614	8.69013	0.784371
	6.9648	8.77655	0.966686	8.53757	0.577633
	6.9696	8.61004	0.987615	8.50753	0.638539
	6.9744	8.64299	0.986942	8.65083	0.597362
	6.9792	8.74705	0.89479	8.66408	0.501594
	6.984	8.74761	0.871545	8.6733	0.455222
	6.9888	8.29515	0.863677	8.82871	0.666082
	6.9936	8.83517	0.9266	8.9601	0.637057
	6.9984	8.62574	0.905233	8.89477	0.717
	7.0032	8.43988	0.726161	8.53274	0.487367
	7.008	8.6001	1.01712	9.0133	0.670954
	7.0128	8.69649	1.00967	8.87279	0.524438
	7.0176	8.59313	1.21903	8.44468	0.564306
	7.0224	8.44883	0.995603	8.83569	0.666095
	7.0272	8.43502	1.18692	9.06685	0.822811
	7.032	8.58332	1.13873	9.07631	0.850217
	7.0368	8.60639	1.05208	8.93369	0.832416
	7.0416	8.73945	1.2366	8.97571	0.804951
	7.0464	8.81943	1.02781	8.98853	0.753383
	7.0512	8.62151	1.22112	8.88347	0.574393
	7.056	8.47032	1.09787	8.69213	0.526775
	7.0608	8.82209	1.12726	8.45867	0.798633
	7.0656	8.69543	1.20228	8.65328	0.690118
	7.0704	9.03779	1.00099	8.61484	0.633666
	7.0752	9.05689	0.895977	8.88769	0.574556
	7.08	9.04053	1.03983	8.38625	0.602462
	7.0848	8.88557	1.06004	8.5961	0.565351
	7.0896	8.74322	1.15502	8.46113	0.755586
	7.0944	9.1319	1.11943	8.59082	0.767155
	7.0992	8.95097	1.02266	8.58049	0.620881
	7.104	9.00856	1.08367	8.401	0.622747
	7.1088	9.05079	0.86533	8.80763	0.553343
	7.1136	9.26327	1.10251	8.50712	0.671515
	7.1184	9.1849	1.02953	8.50496	0.600342
	7.1232	9.27376	1.24415	8.5265	0.537576
	7.128	9.24012	1.10587	8.45122	0.624143
	7.1328	9.35601	1.18989	8.4283	0.596839
	7.1376	8.3713	1.01004	8.60173	0.625651
	7.1424	8.59479	1.15773	8.7208	0.713041
	7.1472	8.60975	1.28756	8.60909	0.718554
	7.152	8.47874	1.02456	8.55509	0.662603
	7.1568	8.66173	1.29702	8.3087	0.500008
	7.1616	8.77328	1.15462	8.2629	0.445392
	7.1664	8.93277	0.869692	8.50545	0.636559
	7.1712	9.07988	0.803512	8.43369	0.661754
	7.176	8.6516	1.17339	8.68223	0.2697
	7.1808	9.25797	1.08118	8.54159	0.539038
	7.1856	8.76209	0.999732	8.85686	0.475375
	7.1904	8.51465	1.2265	8.66123	0.544023
	7.1952	8.81378	1.20909	8.76417	0.499875
	7.2	8.56582	1.23111	8.94383	0.556235
	7.2048	8.75741	1.44536	8.69634	0.868449
	7.2096	8.81589	1.21302	9.16697	0.97492
	7.2144	8.83022	1.27219	8.86223	0.770727
	7.2192	8.74665	1.32382	8.92953	0.605418
	7.224	8.96488	1.20422	9.11641	0.954508
	7.2288	8.85835	1.2539	8.83331	0.657236
	7.2336	8.68476	1.16289	8.43848	0.604293
	7.2384	8.70723	1.05703	8.79425	0.655162
	7.2432	8.74397	1.24642	8.77647	0.651477
	7.248	8.55865	1.12419	8.61165	0.300954
	7.2528	8.42642	1.32487	8.443	0.547664
	7.2576	8.4987	1.09804	8.4587	0.571342
	7.2624	8.57054	1.25907	8.65866	0.483877
	7.2672	8.79782	1.1092	8.6526	0.457292
	7.272	8.51818	1.05532	8.3649	0.405101
	7.2768	8.45849	0.890766	8.5021	0.651455
	7.2816	8.483	1.1648	8.88405	0.611135
	7.2864	8.26429	1.04773	8.69065	0.385302
	7.2912	7.8926	0.966555	8.95062	0.50024
	7.296	8.06207	0.979826	8.57542	0.517854
	7.3008	8.22193	0.874952	8.67233	0.442544
	7.3056	8.27859	1.077	8.68283	0.687027
	7.3104	8.5679	0.763624	8.72246	0.514816
	7.3152	8.06595	0.901878	8.20803	0.404011
	7.32	8.83532	0.738619	8.366	0.358639
	7.3248	8.74045	0.845217	8.76575	0.524852
	7.3296	8.78879	0.735862	8.73551	0.713443
	7.3344	8.76127	0.732111	8.63113	0.517609
	7.3392	8.55524	0.896027	8.72214	0.470939
	7.344	8.59497	0.779942	8.73821	0.461601
	7.3488	8.16983	0.895912	8.83483	0.581142
	7.3536	8.28624	0.703364	8.9429	0.620739
	7.3584	8.11538	0.752364	8.39725	0.682887
	7.3632	7.92905	1.03154	8.53217	0.430363
	7.368	8.40063	0.944503	8.48983	0.557847
	7.3728	8.41355	0.897331	8.70976	0.556516
	7.3776	8.50319	1.33932	8.67712	0.496144
	7.3824	8.88312	1.02072	8.65586	0.653517
	7.3872	8.3789	1.09774	8.56561	0.579593
	7.392	8.44932	0.97202	8.73477	0.349533
	7.3968	8.86903	1.2675	8.98147	0.585949
	7.4016	8.598	1.14546	8.51872	0.51877
	7.4064	8.30047	0.975504	8.64486	0.490233
	7.4112	8.56253	1.09178	8.34587	0.613194
	7.416	8.82268	1.21105	8.43806	0.454171
	7.4208	8.77872	1.22126	8.63353	0.387346
	7.4256	9.05912	0.926398	8.53916	0.57645
	7.4304	8.83437	0.942586	8.58024	0.486748
	7.4352	9.17499	0.787075	8.40195	0.47326
	7.44	8.97906	0.706918	8.83587	0.534447
	7.4448	8.91662	0.704101	8.56467	0.620628
	7.4496	8.72785	1.00844	8.64815	0.432486
	7.4544	8.49284	0.96936	8.74339	0.517937
	7.4592	9.00987	0.692234	8.75285	0.447145
	7.464	9.00733	0.880883	8.76417	0.642735
	7.4688	8.80013	0.739894	8.97517	0.705358
	7.4736	8.94668	0.56004	8.95237	0.742432
	7.4784	8.8617	0.894085	9.21682	0.728465
	7.4832	8.4257	0.947271	8.82263	0.688769
	7.488	8.49243	1.00423	8.82397	0.541143
	7.4928	8.66283	1.05378	8.85795	0.807843
	7.4976	8.22864	1.11736	8.78674	0.802639
	7.5024	8.47081	1.13801	8.76216	0.621399
	7.5072	8.56899	1.15026	8.82046	0.704697
	7.512	8.55119	0.981231	8.70603	0.743744
	7.5168	8.57013	1.30511	8.93487	0.704461
	7.5216	8.49892	1.10803	8.5697	0.575853
	7.5264	9.1983	0.893479	8.84903	0.715768
	7.5312	8.62928	0.881925	8.97164	0.599578
	7.536	9.05075	1.04819	8.66074	0.670991
	7.5408	9.6008	0.924317	8.83332	0.764283
	7.5456	9.28935	1.17431	8.61924	0.603603
	7.5504	9.42796	1.05571	8.99588	0.602987
	7.5552	8.65318	1.15097	8.80471	0.539554
	7.56	8.93913	0.871152	8.7492	0.530756
	7.5648	9.02488	1.06023	8.88973	0.665094
	7.5696	9.22818	0.735178	8.54435	0.690486
	7.5744	8.89958	1.14349	8.79633	0.635922
	7.5792	8.66622	1.11866	8.61687	0.360608
	7.584	8.70003	1.27726	8.85577	0.674501
	7.5888	9.09415	1.21981	8.96544	0.782614
	7.5936	9.08154	1.13373	8.99787	0.83888
	7.5984	8.77454	1.23042	8.92896	0.454652
	7.6032	8.91723	1.04977	8.9226	0.710256
	7.608	8.68262	1.17129	9.20192	0.614673
	7.6128	8.75717	0.995818	8.89864	0.619838
	7.6176	8.96233	1.03367	9.02769	0.660901
	7.6224	8.79447	1.15565	8.79458	0.701536
	7.6272	9.11179	1.04222	8.88758	0.503449
	7.632	9.14743	1.08583	8.67323	0.438753
	7.6368	8.9687	0.896456	8.82119	0.480609
	7.6416	8.622	1.00072	8.7705	0.616106
	7.6464	8.57216	0.962581	8.95831	0.486175
	7.6512	8.79161	0.966819	8.61732	0.688484
	7.656	8.73812	1.59215	8.69219	0.512654
	7.6608	8.70587	1.41709	8.82168	0.552307
	7.6656	8.75595	1.44858	8.78549	0.558193
	7.6704	8.84271	1.24333	8.75485	0.51503
	7.6752	8.48046	1.53534	9.03385	0.372037
	7.68	8.49123	1.62104	8.69823	0.539276
	7.6848	8.42926	1.28857	8.57031	0.703113
	7.6896	8.48424	1.43522	8.87425	0.555841
	7.6944	8.66921	1.42483	8.74096	0.526832
	7.6992	8.78833	1.31841	8.96663	0.651825
	7.704	8.52567	1.34378	8.86783	0.615774
	7.7088	8.54148	1.50768	8.6625	0.411399
	7.7136	8.62598	1.40258	8.93436	0.547368
	7.7184	9.19187	1.3991	9.06657	0.47602
	7.7232	8.96571	1.28728	8.84136	0.732067
	7.728	8.5327	1.14573	9.11343	0.646891
	7.7328	8.82645	1.24297	9.05857	0.570922
	7.7376	8.826	1.10244	8.6025	0.667295
	7.7424	8.82292	1.22162	8.91139	0.881411
	7.7472	9.21253	1.43652	8.93723	0.633649
	7.752	8.77792	1.06079	8.76496	0.749078
	7.7568	8.80945	1.33908	8.84607	0.414297
	7.7616	8.44395	1.42136	8.97629	0.628499
	7.7664	8.839	1.63502	8.64849	0.745926
	7.7712	8.41792	1.31045	8.52025	0.487355
	7.776	8.76066	1.43073	8.58815	0.637335
	7.7808	8.72002	1.35742	8.62009	0.833133
	7.7856	8.6455	1.21688	8.31284	0.447867
	7.7904	8.94719	1.52065	8.70045	0.630353
	7.7952	8.95587	1.5498	8.90865	0.722766
	7.8	9.03758	1.83374	8.77081	0.752902
	7.8048	9.20315	2.04128	8.89273	0.646258
	7.8096	9.09552	1.8902	8.77255	0.572269
	7.8144	9.25868	1.96462	8.77476	0.699966
	7.8192	9.48339	1.71175	8.71704	0.696608
	7.824	9.12165	1.89064	8.6875	0.594549
	7.8288	9.30408	2.0102	8.72907	0.533217
	7.8336	9.25806	1.78703	8.47133	0.618793
	7.8384	9.19105	1.69323	8.7123	0.408739
	7.8432	9.25419	1.67372	8.56589	0.526886
	7.848	9.14379	1.76807	8.75876	0.635425
	7.8528	9.1019	1.53072	8.68481	0.677922
	7.8576	8.92133	1.35169	8.55564	0.646449
	7.8624	9.1717	1.53777	8.48555	0.429296
	7.8672	9.14462	1.59325	8.52405	0.502084
	7.872	9.30442	1.6707	8.19074	0.477177
	7.8768	9.33081	1.66735	8.66894	0.507526
	7.8816	9.52095	1.78608	8.76151	0.43142
	7.8864	9.30716	1.81277	8.58205	0.484362
	7.8912	9.42883	1.60458	8.60553	0.629201
	7.896	9.27505	1.75438	8.65448	0.662147
	7.9008	9.59275	1.97938	8.90465	0.582248
	7.9056	9.44201	1.99033	8.63921	0.318799
	7.9104	9.4869	1.95564	8.85662	0.613034
	7.9152	9.1434	1.75905	8.94605	0.574561
	7.92	9.24686	1.86903	8.79921	0.771171
	7.9248	9.67191	1.74554	8.89165	0.392197
	7.9296	9.24316	1.85953	8.94156	0.644916
	7.9344	9.31675	1.97317	8.86305	0.566377
	7.9392	9.23482	1.7309	8.88522	0.528124
	7.944	9.60063	1.86694	8.51852	0.658051
	7.9488	9.43378	1.87549	8.63445	0.539932
	7.9536	9.6375	1.87086	8.51098	0.55637
	7.9584	9.3796	1.86928	8.53983	0.761413
	7.9632	9.27731	1.81292	8.85693	0.5853
	7.968	9.31095	1.83145	8.76351	0.670043
	7.9728	8.96296	1.30831	8.76009	0.456738
	7.9776	9.14391	1.88371	8.57376	0.443155
	7.9824	9.52004	1.82369	8.3998	0.566253
	7.9872	9.05523	1.65604	8.46792	0.722865
	7.992	9.49311	1.85308	8.46119	0.763273
	7.9968	9.62038	1.95748	8.53451	0.777566
	8.0016	9.227	1.49748	8.66306	0.670688
	8.0064	9.02989	1.35492	8.67685	0.677028
	8.0112	9.00702	1.47735	8.4948	0.571657
	8.016	9.03089	1.45729	8.54398	0.58926
	8.0208	9.02334	1.47581	8.43426	0.601935
	8.0256	9.52263	2.05893	8.5295	0.595025
	8.0304	9.68601	1.91771	8.6602	0.326077
	8.0352	9.55843	2.05941	8.69495	0.592709
	8.04	9.42366	1.96494	8.52808	0.690063
	8.0448	9.51686	1.96785	8.66426	0.687576
	8.0496	9.48795	2.01297	8.73873	0.502335
	8.0544	9.60181	2.2714	8.75516	0.785147
	8.0592	9.66862	1.91391	8.68899	0.704505
	8.064	9.31533	2.11462	8.7495	0.448169
	8.0688	9.41119	2.05191	9.1021	0.765722
	8.0736	9.10303	1.8349	8.95977	0.719411
	8.0784	9.64101	1.97586	8.78382	0.687325
	8.0832	9.53336	2.15592	8.69037	0.612139
	8.088	9.37073	1.7379	8.79871	0.610884
	8.0928	9.61358	2.26133	8.56608	0.822044
	8.0976	9.59336	2.10129	8.73921	0.46661
	8.1024	9.53345	1.83982	8.90425	0.511877
	8.1072	9.55409	1.8813	9.13421	0.247402
	8.112	9.63993	1.99333	9.21544	0.808678
	8.1168	9.77021	2.15864	8.76826	0.473937
	8.1216	9.279	1.94255	8.99798	0.291437
	8.1264	9.43703	1.9163	8.45251	0.57823
	8.1312	9.35608	2.1252	8.83195	0.574479
	8.136	9.12422	1.96303	8.8102	0.801206
	8.1408	9.40455	1.90372	8.96204	0.571381
	8.1456	9.55757	2.30095	8.6643	0.547664
	8.1504	9.70823	1.96127	8.83073	0.46609
	8.1552	9.06979	1.98674	8.96744	0.252663
	8.16	9.42971	2.00476	8.7072	0.415226
	8.1648	9.3089	2.18594	8.67229	0.649828
	8.1696	9.37644	2.21063	8.44488	0.57586
	8.1744	9.43809	2.05293	8.60054	0.405628
	8.1792	9.55642	2.09377	8.88915	0.450245
	8.184	9.42561	1.98516	8.84646	0.424036
	8.1888	9.38848	1.88589	8.53927	0.408484
	8.1936	9.48686	1.92952	8.47353	0.523769
	8.1984	9.23391	1.97739	8.63896	0.343155
	8.2032	9.37484	1.96288	8.56846	0.571359
	8.208	9.194	1.86863	8.70387	0.630842
	8.2128	9.55717	1.99833	8.67287	0.797201
	8.2176	9.66728	1.88741	8.38805	0.449487
	8.2224	9.36831	2.00877	8.54042	0.602968
	8.2272	9.42449	1.91418	8.40651	0.599656
	8.232	9.51088	1.93729	8.66306	0.635108
	8.2368	9.88974	2.13769	8.6308	0.683134
	8.2416	9.44665	1.92031	8.48093	0.645093
	8.2464	9.55934	2.19689	8.77388	0.51086
	8.2512	9.58745	2.11855	8.86409	0.837798
	8.256	9.45113	2.09286	8.60435	0.47453
	8.2608	9.31881	1.96687	8.97486	0.578721
	8.2656	9.39677	2.02844	8.78326	0.526426
	8.2704	9.29697	2.01132	8.66886	0.734526
	8.2752	9.14693	1.87641	8.7439	0.356332
	8.28	9.24974	1.93544	8.63854	0.594557
	8.2848	9.25928	1.80303	8.81686	0.516059
	8.2896	9.50819	1.99541	8.67694	0.56216
	8.2944	9.25507	1.97424	8.41708	0.449519
	8.2992	9.21869	1.9616	8.77814	0.4505
	8.304	9.41712	1.96819	8.58067	0.635242
	8.3088	9.2185	1.80786	8.58666	0.583839
	8.3136	9.43964	1.87079	8.24266	0.846098
	8.3184	8.98012	1.92225	8.49308	0.737049
	8.3232	8.96945	1.7366	8.54627	0.518971
	8.328	9.45528	1.77332	8.49466	0.768968
	8.3328	9.42955	1.78792	8.68297	0.72094
	8.3376	9.67946	1.91712	8.41596	0.509516
	8.3424	9.35244	1.69388	8.6809	0.760609
	8.3472	9.54338	1.68666	8.79519	0.722383
	8.352	9.42187	1.73402	8.97197	0.8744
	8.3568	9.71378	1.61125	9.3071	0.735695
	8.3616	9.52555	1.5705	8.99069	0.792414
	8.3664	9.39557	1.90191	8.81024	0.746634
	8.3712	9.2519	1.74288	8.6858	0.518046
	8.376	9.49267	1.78394	8.36666	0.731771
	8.3808	9.26169	1.95708	8.5268	0.424925
	8.3856	9.24845	1.67762	8.51759	0.374076
	8.3904	9.67206	1.64913	8.7002	0.696064
	8.3952	9.56378	1.37943	8.85127	0.590742
	8.4	9.38621	1.50246	8.9016	0.655265
	8.4048	9.76595	1.60705	8.9093	0.761386
	8.4096	9.58765	1.61581	8.84211	0.904653
	8.4144	9.51118	1.83706	9.0506	0.662533
	8.4192	9.4932	1.75069	8.69053	0.506045
	8.424	9.65755	1.65293	8.5259	0.652185
	8.4288	9.58654	1.71971	9.15405	0.57689
	8.4336	9.51116	1.86484	8.72129	0.546881
	8.4384	9.63206	1.77625	8.60564	0.741759
	8.4432	9.62318	1.61601	9.0366	0.918464
	8.448	9.28305	1.65579	8.89177	0.781401
	8.4528	9.78373	1.46933	8.85168	1.10973
	8.4576	9.45145	1.60091	8.81469	0.855515
	8.4624	9.57264	1.87952	8.75241	0.942616
	8.4672	9.54671	1.69346	8.98589	0.875473
	8.472	9.16473	1.71214	9.09283	0.822282
	8.4768	9.75839	1.73052	8.8372	1.01036
	8.4816	9.45406	1.67717	8.72211	0.982951
	8.4864	9.34811	1.82859	8.59368	0.938463
	8.4912	9.64662	1.65215	8.54513	0.947066
	8.496	9.42271	1.74801	8.61108	0.992992
	8.5008	9.38605	1.65688	8.66038	0.785452
	8.5056	9.42829	1.79043	8.75807	0.840115
	8.5104	9.69262	1.88583	9.05922	1.00776
	8.5152	9.42653	1.67489	8.828	0.844616
	8.52	9.51496	1.7271	8.76083	0.84879
	8.5248	9.60876	1.72184	8.71726	0.703181
	8.5296	9.24474	1.66616	8.80199	0.906927
	8.5344	9.24144	1.78264	8.62836	0.860691
	8.5392	9.37469	1.6847	8.78217	0.921936
	8.544	9.09935	1.76491	8.62744	0.906308
	8.5488	9.60211	1.6635	9.00146	1.00426
	8.5536	9.67162	1.67403	9.0601	0.878949
	8.5584	9.67713	1.59277	8.84789	0.969371
	8.5632	9.48894	1.56514	8.91383	0.792786
	8.568	9.6951	1.55044	8.64623	0.80089
	8.5728	9.26624	1.67368	8.99372	0.872361
	8.5776	9.30578	1.76849	8.66768	0.761068
	8.5824	9.08372	1.72973	9.2469	0.776831
	8.5872	9.40677	1.79804	9.35573	0.654104
	8.592	9.40746	1.73765	9.04947	0.626825
	8.5968	9.46853	1.93938	9.11252	0.605447
	8.6016	9.52983	1.86991	8.88545	0.715916
	8.6064	9.6335	1.84223	8.91635	0.777977
	8.6112	9.90797	1.55171	8.49532	0.720556
	8.616	9.70857	1.5101	8.77972	1.10147
	8.6208	9.49978	1.59608	8.87723	0.744086
	8.6256	9.32304	1.6903	8.60615	0.882303
	8.6304	9.41623	1.65741	8.73381	0.906883
	8.6352	9.36306	1.81267	9.039	0.711212
	8.64	9.80161	1.58359	9.11192	0.716097
	8.6448	10.0056	1.42543	8.96316	0.782884
	8.6496	9.54767	1.68213	8.9301	0.746731
	8.6544	9.83046	1.85799	9.02171	1.08658
	8.6592	9.75899	1.95354	9.10484	0.754482
	8.664	9.43257	1.82553	9.15894	1.03122
	8.6688	9.66598	1.75689	8.97669	0.908182
	8.6736	9.68445	1.73161	9.02271	0.960437
	8.6784	9.79845	1.84804	8.75576	0.770499
	8.6832	10.0783	1.52701	8.71399	0.629794
	8.688	9.50352	1.8056	8.56142	0.788975
	8.6928	9.49872	1.57521	8.82301	0.807133
	8.6976	9.4742	1.99832	8.91996	0.899023
	8.7024	9.46149	1.54896	9.04902	0.92572
	8.7072	9.4193	1.70939	9.1668	0.743265
	8.712	9.52993	1.53514	8.8399	0.731244
	8.7168	9.80467	1.3284	8.75088	0.846446
	8.7216	9.84135	1.67867	8.71843	0.575977
	8.7264	9.82273	1.64371	8.97058	0.836808
	8.7312	9.77661	1.56573	9.02131	0.654768
	8.736	9.52545	1.73227	8.63986	0.687818
	8.7408	8.94512	1.46144	8.81583	0.748545
	8.7456	9.38866	1.23262	8.91367	0.806965
	8.7504	9.14273	1.43642	8.71114	1.17302
	8.7552	9.27887	1.54595	9.06411	0.823586
	8.76	9.26718	1.61424	8.78011	0.879389
	8.7648	9.12066	1.56987	8.60437	0.91406
	8.7696	9.39123	1.36961	8.61821	0.879311
	8.7744	9.36216	1.46056	8.80772	0.801047
	8.7792	9.87105	1.3453	8.78299	0.804278
	8.784	9.02288	1.58994	8.88665	0.916148
	8.7888	9.47079	1.72441	8.94133	0.760063
	8.7936	9.56318	1.68227	8.61116	0.899695
	8.7984	9.65264	1.88096	9.16299	1.12511
	8.8032	9.64538	1.55582	8.7443	0.829658
	8.808	9.25736	1.83487	8.68165	0.870248
	8.8128	9.4814	1.71898	8.97656	0.92195
	8.8176	9.74733	1.90774	8.86916	0.957047
	8.8224	9.97666	1.92472	8.95044	0.83721
	8.8272	9.71698	1.76516	8.7293	0.981164
	8.832	9.49878	1.84931	8.87127	0.648585
	8.8368	9.33555	1.8621	8.6884	0.744087
	8.8416	9.22229	1.72656	8.80899	0.604479
	8.8464	9.72979	1.75519	8.60209	0.661897
	8.8512	9.49241	1.99164	8.8198	0.655047
	8.856	9.51817	1.93068	8.80324	0.865398
	8.8608	9.13191	1.77022	8.57591	0.843956
	8.8656	9.56086	1.65724	8.68444	0.980351
	8.8704	9.75765	1.82504	8.8746	0.689327
	8.8752	9.64423	1.88126	8.76863	0.742188
	8.88	9.45576	1.67522	8.85865	0.90105
	8.8848	9.52321	1.85853	8.72323	0.834142
	8.8896	9.60508	1.8821	8.77363	0.939122
	8.8944	9.85223	1.83022	8.68705	0.865943
	8.8992	9.70192	1.8889	8.66661	0.616192
	8.904	9.58568	1.7615	8.68432	0.831334
	8.9088	9.51933	2.00042	8.65438	0.961093
	8.9136	9.5522	2.02861	8.96683	0.750536
	8.9184	9.42035	1.84541	8.97515	0.743306
	8.9232	9.26519	1.73065	8.65347	0.813217
	8.928	9.15472	1.9099	8.73069	0.755225
	8.9328	9.48952	1.80991	8.69647	0.715668
	8.9376	9.88125	1.96902	8.58977	0.803929
	8.9424	9.72195	1.87074	8.4685	0.675497
	8.9472	9.43603	1.73437	8.68664	0.753076
	8.952	9.57777	1.90772	8.83207	0.690664
	8.9568	9.71374	1.83958	8.60164	0.91502
	8.9616	9.4497	1.80497	8.65774	0.711348
	8.9664	9.35119	1.85394	8.87251	0.626227
	8.9712	9.21917	1.97792	8.70283	0.733836
	8.976	9.47067	2.19203	8.68287	0.712442
	8.9808	9.45298	1.85802	8.7113	0.515073
	8.9856	9.37841	2.39995	8.49017	0.755116
	8.9904	9.11986	1.97188	8.74337	0.68135
	8.9952	9.46572	2.12581	8.63608	0.92382
	9	9.67698	2.12011	8.50672	0.810253
	9.0048	9.36653	2.0639	8.77051	0.602422
	9.0096	9.42464	2.00319	8.85227	0.780487
	9.0144	9.55569	2.07258	8.82109	0.854026
	9.0192	9.3903	1.9475	8.59866	0.681622
	9.024	9.57594	1.88408	8.37266	0.872512
	9.0288	9.40096	2.13756	8.55567	0.613223
	9.0336	9.06434	1.7707	8.46613	0.889945
	9.0384	8.84499	1.69678	8.26481	0.874989
	9.0432	9.12711	1.95791	8.51381	0.711218
	9.048	9.13088	2.07241	8.48284	0.714023
	9.0528	8.84837	1.70596	8.59169	0.371501
	9.0576	8.59788	1.48073	8.50277	0.763647
	9.0624	8.79061	1.46439	8.49314	0.847927
	9.0672	8.82702	1.61405	8.76	0.727014
	9.072	8.74117	1.53494	8.54593	0.635745
	9.0768	8.71239	1.58433	8.32781	0.686977
	9.0816	8.91675	1.55101	9.21233	0.877169
	9.0864	9.09887	1.56253	8.83124	0.830155
	9.0912	8.83555	1.40934	8.73258	0.685099
	9.096	8.9002	1.63931	8.40234	0.850727
	9.1008	8.91176	1.63556	8.51396	0.745203
	9.1056	9.23057	1.68175	8.56846	0.912226
	9.1104	9.28176	1.86242	8.60207	0.803487
	9.1152	8.77298	1.44471	8.80354	0.949379
	9.12	9.09486	1.56338	8.94377	0.90514
	9.1248	8.95609	1.55096	8.79993	0.846859
	9.1296	9.13009	1.55535	8.89352	0.892907
	9.1344	8.91303	1.53288	8.5911	1.0324
	9.1392	9.07715	1.78441	8.9338	0.767743
	9.144	9.44936	2.05882	8.75886	0.577765
	9.1488	9.33837	1.94063	8.82083	0.624597
	9.1536	9.57351	1.91175	8.92889	0.743108
	9.1584	9.41067	2.00374	8.66097	0.659267
	9.1632	9.37331	1.87424	9.01606	0.684349
	9.168	9.3535	1.60723	8.40673	0.91666
	9.1728	9.40189	2.04647	9.04518	0.776156
	9.1776	9.38919	1.97623	8.92699	0.790318
	9.1824	8.9777	1.71387	8.93146	0.625039
	9.1872	9.4615	2.09408	8.76743	0.736729
	9.192	9.29199	1.95662	8.60247	0.653622
	9.1968	9.503	2.08428	8.98316	0.641545
	9.2016	9.70555	1.93881	8.78668	0.735215
	9.2064	9.69683	2.04307	8.34779	0.698776
	9.2112	9.37836	2.27748	8.3545	0.695535
	9.216	9.26955	2.00462	8.66085	0.783485
	9.2208	9.51808	1.9955	8.69203	0.789672
	9.2256	8.97941	1.85266	8.58984	0.701437
	9.2304	9.57461	2.02827	8.78194	0.829498
	9.2352	9.45935	2.0763	8.88793	0.776425
	9.24	9.55121	1.98268	8.69992	0.592266
	9.2448	9.51734	1.98439	8.84512	0.739172
	9.2496	9.46358	1.87984	9.03852	0.836099
	9.2544	9.63851	2.01945	8.82572	0.668008
	9.2592	9.7753	2.09987	9.12288	0.708892
	9.264	9.52842	2.1519	9.07652	0.775704
	9.2688	9.53276	2.02241	9.07327	0.490757
	9.2736	9.29623	1.8976	8.88103	0.654963
	9.2784	9.06518	1.66066	8.77278	0.805234
	9.2832	9.16495	1.86719	8.67759	0.697227
	9.288	8.86398	1.58395	8.88349	0.746585
	9.2928	9.17302	1.91792	8.82128	0.696361
	9.2976	9.21929	1.9216	8.77945	0.776082
	9.3024	9.32327	1.75105	8.79613	0.818762
	9.3072	9.52526	2.02925	8.66007	0.674735
	9.312	9.34278	1.83679	8.97138	0.725188
	9.3168	9.72253	2.13654	8.59512	0.622566
	9.3216	9.26373	1.98797	8.72	0.662911
	9.3264	9.50444	2.05259	8.50848	0.913696
	9.3312	9.54248	2.00355	8.75924	0.63001
	9.336	9.57413	2.2849	8.80095	0.765131
	9.3408	8.8965	1.9796	8.42786	0.738669
	9.3456	9.05868	1.9426	8.51196	0.693014
	9.3504	9.36372	1.95648	8.59341	0.735153
	9.3552	9.17271	2.19225	8.72591	0.708172
	9.36	9.16776	2.09082	8.67521	0.658695
	9.3648	9.06379	1.72782	8.66792	0.77444
	9.3696	9.08398	1.64849	8.51795	0.730991
	9.3744	8.95826	1.87432	8.60919	0.694316
	9.3792	8.97139	1.6625	8.75251	0.949681
	9.384	8.94929	1.66944	8.8167	0.929394
	9.3888	9.15086	1.55804	8.62842	0.690849
	9.3936	9.13026	1.56486	8.80103	0.851006
	9.3984	8.91838	1.53744	8.4909	0.770713
	9.4032	8.54118	1.62457	8.4719	0.827393
	9.408	9.03282	1.68401	8.56255	0.703569
	9.4128	8.90811	2.01445	8.56756	0.805551
	9.4176	8.86498	1.74476	8.58483	0.718715
	9.4224	8.81876	1.68705	8.69763	0.809225
	9.4272	8.66029	1.78403	8.64219	0.810378
	9.432	8.769	1.54655	8.70276	0.881984
	9.4368	8.83622	1.83545	8.64568	0.614758
	9.4416	9.23214	1.80133	9.03281	0.794033
	9.4464	9.55327	1.75436	8.65015	0.754504
	9.4512	9.31362	1.99904	8.77458	0.647525
	9.456	9.38269	2.07093	8.97165	0.542985
	9.4608	9.51459	1.93324	8.73067	0.771725
	9.4656	9.23116	1.94923	8.5665	0.829221
	9.4704	9.61928	2.02427	8.45399	0.841781
	9.4752	9.59181	2.11476	8.41043	0.859448
	9.48	9.2665	1.91967	8.62716	0.795226
	9.4848	9.2819	1.77877	8.61667	0.642882
	9.4896	9.2676	1.93772	8.76804	0.866968
	9.4944	9.45971	1.85036	9.01488	0.767836
	9.4992	9.14522	1.73667	8.51548	0.872839
	9.504	9.28131	2.07754	8.61525	0.81667
	9.5088	9.3505	1.71199	8.45081	0.838114
	9.5136	9.57046	1.82995	8.61714	0.857179
	9.5184	9.31474	1.82834	8.51189	0.889112
	9.5232	9.46349	1.90647	8.42626	0.792094
	9.528	9.24747	1.93162	8.2694	0.924021
	9.5328	9.32891	1.85843	8.48052	0.954233
	9.5376	9.22245	1.93433	8.43939	0.801751
	9.5424	9.26632	2.11092	8.64113	0.896736
	9.5472	9.21145	1.90086	8.69387	0.826903
	9.552	9.44065	2.02453	8.69271	0.824154
	9.5568	9.16961	2.29148	8.37544	0.777409
	9.5616	9.25222	2.22462	8.59191	0.652033
	9.5664	9.3078	2.0324	8.88074	0.803858
	9.5712	9.09314	2.25264	8.64119	0.912091
	9.576	8.99876	2.19017	8.84192	1.08098
	9.5808	9.0253	2.16878	8.46592	0.818887
	9.5856	9.01906	2.17913	8.98326	0.678677
[truncated: 18,837 more rows]

## Sheet: SuppFig11c
	Time trace	BAX		BAX + EO			Histogram					BAX	BAX + EO
	Time (nsec)	Mean	SEM	Mean	SEM		Bin Center	BAX	BAX + EO		Mean	9.42699	8.96928
	0	10.4561	0.659096	9.68145	0.427264		7.2	0	5		SEM	0.00380007	0.00348532
	0.0048	10.7744	0.480259	9.36651	0.112145		7.4	0	13
	0.0096	10.3874	0.200658	9.70357	0.0853937		7.6	2	66
	0.0144	9.83879	0.213537	9.36878	0.267813		7.8	14	161
	0.0192	9.73009	0.211847	9.58731	0.207309		8	70	511
	0.024	9.92564	0.209418	9.63358	0.439574		8.2	215	1060
	0.0288	9.61011	0.225755	9.8013	0.499764		8.4	509	1815
	0.0336	9.21624	0.299646	10.2082	0.180093		8.6	1012	2659
	0.0384	9.57954	0.260178	9.91938	0.57316		8.8	1671	3204
	0.0432	9.77461	0.217588	10.2122	0.313003		9	2348	3296
	0.048	10.1849	0.0807726	9.81671	0.384417		9.2	2914	2923
	0.0528	9.68955	0.292083	9.39317	0.421606		9.4	3114	2162
	0.0576	10.128	0.165936	9.71493	0.211614		9.6	2796	1362
	0.0624	10.0085	0.111839	10.212	0.451237		9.8	2192	835
	0.0672	9.91629	0.444298	9.72671	0.448307		10	1618	386
	0.072	10.1445	0.559623	9.70811	0.448082		10.2	1052	208
	0.0768	9.55314	0.524807	9.77463	0.419717		10.4	636	111
	0.0816	10.0083	0.881032	9.63257	0.43952		10.6	354	36
	0.0864	9.87683	0.548973	9.82877	0.32252		10.8	193	21
	0.0912	9.95196	0.841731	9.64807	0.467077		11	75	1
	0.096	10.1845	0.498918	9.80668	0.109481		11.2	31	0
	0.1008	9.9413	0.524598	9.95728	0.161905		11.4	16	0
	0.1056	9.97967	0.330524	9.57939	0.243081		11.6	2	0
	0.1104	10.0075	0.583388	9.99243	0.208411		11.8	1	0
	0.1152	9.62836	0.250273	10.0709	0.200839
	0.12	9.7465	0.326125	9.85652	0.362948
	0.1248	10.2153	0.586672	9.85087	0.200206
	0.1296	9.57324	0.230042	10.0146	0.417174
	0.1344	9.85254	0.209874	9.80152	0.705484
	0.1392	9.9952	0.608645	9.98998	0.392362
	0.144	9.73942	0.327495	10.7641	0.431775
	0.1488	9.87766	0.403117	10.2838	0.60496
	0.1536	9.97485	0.543337	10.4371	0.658711
	0.1584	9.95112	0.584328	9.8278	0.298276
	0.1632	10.1708	0.701822	10.152	0.30707
	0.168	9.78583	0.395381	9.85299	0.131805
	0.1728	10.1741	0.458841	9.50948	0.128981
	0.1776	10.1788	0.363508	10.2593	0.166785
	0.1824	10.388	0.352004	10.1846	0.160366
	0.1872	10.4844	0.560943	9.88045	0.266294
	0.192	10.4122	0.125084	9.72787	0.363
	0.1968	10.2715	0.358187	9.56908	0.223551
	0.2016	10.357	0.513567	9.6439	0.506457
	0.2064	10.2202	0.100896	9.98925	0.555029
	0.2112	10.3478	0.059582	9.66821	0.446413
	0.216	9.87115	0.301797	10.1451	0.584739
	0.2208	10.3603	0.259201	9.20033	0.718973
	0.2256	9.51226	0.13813	9.33252	0.290339
	0.2304	10.0111	0.319753	9.58468	0.691485
	0.2352	9.86462	0.547229	9.40882	0.414592
	0.24	9.94852	0.614595	9.80644	0.674827
	0.2448	9.86282	0.836545	9.64739	0.585918
	0.2496	9.86648	0.595451	9.46497	0.564022
	0.2544	10.0054	0.447737	9.3947	0.200052
	0.2592	9.90885	0.50535	9.76998	0.302293
	0.264	9.62014	0.649837	9.07676	0.0489504
	0.2688	10.3813	0.628133	9.76848	0.472227
	0.2736	9.97531	0.265866	9.22107	0.164731
	0.2784	9.61153	0.244054	9.76353	0.726999
	0.2832	9.8401	0.166477	9.0739	0.113974
	0.288	10.0907	0.482312	9.55888	0.42397
	0.2928	10.2238	0.220777	9.25355	0.234692
	0.2976	10.0002	0.31452	9.29109	0.256985
	0.3024	9.95496	0.304369	9.13621	0.0652363
	0.3072	9.47586	0.304078	9.8533	0.368249
	0.312	9.83099	0.440832	9.19437	0.180909
	0.3168	9.95978	0.428578	9.69502	0.485123
	0.3216	9.90374	0.364428	9.08024	0.570651
	0.3264	10.5428	0.405791	9.34045	0.711217
	0.3312	9.57154	0.25041	9.37992	0.607498
	0.336	10.2862	0.429693	9.38965	0.349611
	0.3408	9.95575	0.287981	9.64737	0.296742
	0.3456	9.91685	0.365266	9.77292	0.375958
	0.3504	9.69621	0.675499	9.3249	0.528383
	0.3552	9.35725	0.39317	9.64273	0.492168
	0.36	9.8568	0.290983	9.25861	0.889613
	0.3648	10.371	0.25316	9.24167	0.302796
	0.3696	10.3205	0.361769	9.57658	0.235212
	0.3744	10.1791	0.447678	9.42882	0.657906
	0.3792	9.98732	0.449661	9.69597	0.304971
	0.384	10.2699	0.142223	9.44588	0.640338
	0.3888	9.63959	0.525985	9.69773	1.03039
	0.3936	9.28731	0.367797	9.75853	0.695696
	0.3984	9.63156	0.680227	9.65288	0.577958
	0.4032	9.55604	0.885908	9.94289	0.791626
	0.408	9.18629	0.754866	9.53473	0.520161
	0.4128	9.59637	0.821862	9.15587	0.668044
	0.4176	9.49644	0.429536	9.04189	0.785497
	0.4224	9.59719	0.720924	8.94249	0.414869
	0.4272	9.45247	0.628377	9.13242	0.764759
	0.432	9.48498	0.590874	9.3513	0.849381
	0.4368	9.42857	0.471999	9.14235	1.01602
	0.4416	9.52525	0.654376	8.85413	0.919257
	0.4464	10.2301	0.846443	8.78772	1.20875
	0.4512	9.53951	0.778229	8.65435	1.03951
	0.456	9.12417	1.01867	8.58493	0.884668
	0.4608	9.30521	1.05297	8.87907	0.672054
	0.4656	9.42576	0.965469	8.90981	0.916065
	0.4704	9.8274	0.889987	8.98811	0.788297
	0.4752	9.69096	0.656913	8.80167	1.00451
	0.48	9.53215	0.847696	8.8628	0.903196
	0.4848	9.74701	0.787967	8.91691	1.05511
	0.4896	9.35704	0.693779	8.85353	1.14315
	0.4944	9.56586	0.92052	8.8728	1.01497
	0.4992	9.66986	0.910408	9.00035	1.08975
	0.504	9.39578	0.734816	9.02252	1.28256
	0.5088	9.80299	0.692542	9.41093	1.02858
	0.5136	9.48738	0.59736	8.97613	0.766658
	0.5184	9.70912	0.903208	9.24607	0.897924
	0.5232	9.5752	0.675391	9.41588	1.28803
	0.528	9.58545	0.865164	9.31569	1.11193
	0.5328	9.86778	0.725052	9.43854	1.31274
	0.5376	9.81734	0.405841	9.74544	1.29065
	0.5424	9.51045	0.386968	9.46097	1.12885
	0.5472	9.64594	0.726603	10.03	1.36033
	0.552	9.39133	0.87839	9.88569	1.24538
	0.5568	9.24624	0.71242	9.48044	1.707
	0.5616	9.70234	0.52876	9.9955	1.28898
	0.5664	9.56419	0.689996	9.89729	1.31593
	0.5712	9.85039	1.16726	9.99215	1.01595
	0.576	9.95993	1.1034	9.18445	1.36702
	0.5808	9.56151	0.610258	9.49133	1.12162
	0.5856	9.37485	0.7365	9.29671	1.25689
	0.5904	9.35362	0.164537	9.69569	1.60268
	0.5952	10.147	0.744136	9.89129	1.47826
	0.6	10.4034	0.702777	9.24987	1.26057
	0.6048	9.80419	0.712297	9.22966	0.895424
	0.6096	10.3015	0.601852	9.36613	1.30163
	0.6144	9.57491	0.588601	9.36935	1.45246
	0.6192	10.5018	0.460525	9.4927	1.51155
	0.624	10.0891	1.08082	9.39126	1.51168
	0.6288	10.2356	0.688161	9.66736	1.69075
	0.6336	9.83956	0.620688	9.59962	1.46246
	0.6384	10.5121	0.590052	9.91538	1.37656
	0.6432	9.66063	0.757918	9.69238	1.52781
	0.648	9.95907	1.1798	9.05853	1.3184
	0.6528	10.1882	1.272	8.87242	1.71661
	0.6576	10.2301	1.16423	9.17904	1.29766
	0.6624	10.4745	0.720572	9.15242	1.02489
	0.6672	10.7224	0.561261	8.62073	1.14532
	0.672	10.5715	0.676945	9.21961	0.723249
	0.6768	10.3255	0.284528	9.55135	1.18362
	0.6816	10.2634	0.448558	9.46329	1.33199
	0.6864	10.8428	0.401664	9.40491	1.39746
	0.6912	10.3332	0.301931	9.53282	0.811639
	0.696	10.3072	0.582545	9.44732	1.10275
	0.7008	10.3115	0.23327	9.93587	1.07262
	0.7056	10.2938	0.485634	9.44241	1.18694
	0.7104	10.5384	0.716433	9.6391	1.7257
	0.7152	9.76266	0.529142	9.49562	1.52
	0.72	9.8364	0.698208	9.43769	1.59943
	0.7248	9.59149	0.667714	9.54894	1.72325
	0.7296	10.0585	0.984545	9.83059	1.55782
	0.7344	9.45255	0.477975	9.70838	1.53476
	0.7392	9.48893	0.748937	9.88771	1.23028
	0.744	9.47268	0.756464	9.58465	1.59003
	0.7488	9.12902	0.576984	9.48226	1.45627
	0.7536	10.0528	0.294969	9.37333	1.58479
	0.7584	10.0142	0.561754	9.10635	1.2269
	0.7632	9.38183	0.699598	9.05054	1.26718
	0.768	9.5704	0.562968	9.52573	1.492
	0.7728	9.44471	0.962686	9.48213	1.31468
	0.7776	9.67839	0.538949	9.60444	1.43277
	0.7824	10.3379	0.471246	9.56795	1.46319
	0.7872	10.4422	0.480538	9.47538	1.64211
	0.792	10.404	0.752769	9.38014	1.2093
	0.7968	9.75559	0.740762	9.67938	1.54723
	0.8016	10.2495	0.557189	9.90891	1.50195
	0.8064	9.76092	0.413038	9.53368	1.57651
	0.8112	10.1427	0.289844	9.41621	1.19495
	0.816	10.0138	0.493511	9.99285	1.47243
	0.8208	10.2539	0.520224	10.4171	1.05246
	0.8256	10.7126	0.91629	10.1762	1.10788
	0.8304	10.1986	0.299078	9.93137	1.34134
	0.8352	9.49895	0.712084	9.81953	1.01841
	0.84	9.89063	0.8729	9.73907	1.358
	0.8448	9.79108	0.920043	9.76584	1.08482
	0.8496	9.93663	0.903198	8.8068	0.960527
	0.8544	10.216	0.817333	8.67355	1.12956
	0.8592	10.0068	0.839729	9.01531	1.08536
	0.864	9.76627	0.907905	8.84991	0.717119
	0.8688	9.8032	1.05569	8.95125	0.923691
	0.8736	10.0843	1.08536	9.39524	0.837224
	0.8784	9.53497	0.969313	9.21461	0.723209
	0.8832	10.1277	0.650923	9.1646	0.737676
	0.888	9.76653	0.839589	9.37332	0.827848
	0.8928	9.51135	0.878745	8.92354	0.417858
	0.8976	9.63176	0.824436	9.69291	0.78626
	0.9024	9.37101	0.721913	9.34274	1.10234
	0.9072	9.55467	0.872563	9.39597	1.18387
	0.912	9.53744	0.797762	9.25159	0.620796
	0.9168	9.68842	0.823974	9.19811	0.770397
	0.9216	9.60723	1.00714	9.36203	0.861931
	0.9264	9.87223	1.07901	9.63736	0.969339
	0.9312	9.49709	1.13968	8.93775	1.04117
	0.936	9.92067	1.04319	9.12731	0.982107
	0.9408	10.1739	1.00371	9.16511	1.0822
	0.9456	10.0318	0.880565	9.24188	1.06579
	0.9504	9.60644	1.2617	9.03693	0.994523
	0.9552	9.90124	1.26862	9.10005	0.854713
	0.96	9.72851	1.11723	9.07545	1.02032
	0.9648	9.68004	1.3059	9.24325	1.13048
	0.9696	9.56987	1.08891	9.31709	0.964573
	0.9744	9.44329	0.977761	9.132	0.761841
	0.9792	9.48948	1.29684	8.76781	1.05697
	0.984	9.68654	0.723144	9.12367	0.987357
	0.9888	9.55527	1.14098	9.08688	0.977743
	0.9936	9.65763	1.30361	9.30459	0.949404
	0.9984	9.7862	1.30473	9.06423	1.05331
	1.0032	9.95983	1.37965	9.0908	1.15232
	1.008	10.1444	1.25316	9.32148	1.27212
	1.0128	9.64616	1.65792	9.09243	1.1012
	1.0176	9.70476	1.42402	9.3057	1.20927
	1.0224	9.8442	1.18558	8.82402	1.49388
	1.0272	10.0923	1.46903	9.04948	0.726689
	1.032	10.1887	1.18171	9.60884	0.84009
	1.0368	10.2534	1.01074	9.60203	1.1106
	1.0416	10.103	0.957754	9.69258	1.31743
	1.0464	9.81304	1.08322	9.32488	0.887163
	1.0512	10.1643	1.39151	8.93289	1.1484
	1.056	10.1137	1.42908	9.52613	1.39174
	1.0608	10.0454	1.28643	9.366	1.0626
	1.0656	9.64375	0.976806	9.61192	1.02227
	1.0704	9.82884	0.801394	9.54794	0.85753
	1.0752	9.82037	0.876346	9.72496	1.2911
	1.08	10.2759	0.736885	9.49855	0.706034
	1.0848	9.85686	1.01095	9.15085	0.952191
	1.0896	10.3248	0.998485	9.01589	0.568822
	1.0944	10.2466	1.01479	9.14694	0.519276
	1.0992	10.192	0.946108	9.14133	0.749042
	1.104	10.1969	0.886304	9.37191	0.953759
	1.1088	10.2077	0.786049	9.41549	0.828625
	1.1136	9.87027	1.04084	9.61199	0.690035
	1.1184	9.898	1.10307	9.96718	1.45625
	1.1232	9.91769	0.79573	9.55854	0.989983
	1.128	10.5486	1.01179	9.4612	1.19418
	1.1328	10.7165	1.03902	9.67205	1.16767
	1.1376	10.499	1.04196	9.91054	1.4052
	1.1424	10.3234	1.02102	9.91782	1.23235
	1.1472	10.1369	0.964488	9.56237	1.0296
	1.152	10.3476	0.878894	9.74875	0.807875
	1.1568	10.0616	0.791638	9.86492	0.907808
	1.1616	9.88668	0.82111	9.49157	0.98651
	1.1664	9.55523	0.820734	9.65441	1.40214
	1.1712	9.88081	1.12966	9.96497	1.31514
	1.176	10.1791	0.743237	9.78706	1.41776
	1.1808	9.65515	0.741476	9.70588	1.37749
	1.1856	9.49611	0.877482	10.1086	1.24353
	1.1904	9.89728	0.675245	10.1133	1.59914
	1.1952	10.041	0.879029	9.81672	1.35925
	1.2	9.87312	1.13097	9.72908	1.52443
	1.2048	9.678	1.11102	9.71999	1.05695
	1.2096	9.92517	0.938007	9.25484	0.854135
	1.2144	9.76195	0.749918	9.67337	0.96233
	1.2192	10.001	1.17021	9.81491	0.789832
	1.224	9.80623	0.770686	9.84688	1.32029
	1.2288	9.81744	1.34186	9.9622	1.12021
	1.2336	9.74025	1.31074	9.33065	1.15942
	1.2384	10.295	1.25999	9.42806	1.14553
	1.2432	10.5229	1.38597	9.46009	1.27543
	1.248	10.42	1.43449	9.45916	1.24735
	1.2528	10.079	0.744525	9.39793	1.44624
	1.2576	9.79495	1.14681	9.37014	1.37568
	1.2624	9.95243	1.30667	9.65322	1.33967
	1.2672	9.70748	1.35349	9.7266	1.07182
	1.272	9.85567	1.43223	9.76725	1.1362
	1.2768	9.86125	1.31694	9.76965	1.1538
	1.2816	10.1338	1.27873	10.064	1.28524
	1.2864	10.2253	0.866386	9.90083	1.33833
	1.2912	10.0115	1.42117	9.88085	1.33379
	1.296	10.571	1.42601	9.8549	1.47643
	1.3008	10.6767	1.41947	9.6466	1.22553
	1.3056	10.4137	1.23776	9.51141	1.15274
	1.3104	10.2131	1.24673	9.72242	1.22867
	1.3152	9.88813	1.13292	9.68934	1.36445
	1.32	9.94952	1.25131	9.9002	1.20894
	1.3248	10.0093	1.08184	9.38886	1.29357
	1.3296	9.80283	1.19264	9.67601	1.2293
	1.3344	10.0095	0.919453	10.0527	1.26296
	1.3392	10.142	0.997031	9.97273	1.26907
	1.344	9.96251	0.70256	9.7399	0.95056
	1.3488	10.5279	0.855814	10.0889	1.27887
	1.3536	10.1757	0.893638	9.61075	1.14387
	1.3584	9.98062	0.812421	9.59387	1.13509
	1.3632	9.98986	1.09213	10.051	1.13813
	1.368	9.6284	1.14127	9.72539	1.3767
	1.3728	10.3516	1.19399	9.78114	1.50805
	1.3776	10.1261	1.19198	9.70602	1.24682
	1.3824	9.30578	1.35868	9.30629	1.13962
	1.3872	9.79147	1.4044	9.42643	1.41261
	1.392	9.47649	1.23296	9.33462	1.26347
	1.3968	9.6064	1.44791	9.77137	1.55458
	1.4016	9.46673	1.13229	9.74479	1.32558
	1.4064	9.56325	1.13489	9.6261	1.07295
	1.4112	9.33512	0.919427	9.6225	1.04393
	1.416	9.57619	1.24121	9.80224	1.23847
	1.4208	9.63848	0.750066	9.91997	1.14802
	1.4256	10.0309	1.07111	9.70318	1.23357
	1.4304	10.0124	1.19188	10.0579	1.29371
	1.4352	9.91291	1.24229	9.9286	1.39239
	1.44	9.85917	0.795067	10.1632	1.42543
	1.4448	9.63336	0.708873	9.74074	1.16239
	1.4496	9.60782	0.747744	10.1606	1.27303
	1.4544	9.65716	0.92459	9.98342	1.18213
	1.4592	9.22785	1.02546	10.0529	1.2635
	1.464	9.23599	0.955862	9.69418	1.07014
	1.4688	9.6364	0.643469	9.92742	1.35266
	1.4736	9.8904	0.525592	9.84447	1.27781
	1.4784	9.75898	0.828505	9.70974	1.41324
	1.4832	9.69514	1.04678	9.80923	1.05555
	1.488	9.83365	1.08238	9.24351	1.10414
	1.4928	10.328	0.917527	9.2712	1.11534
	1.4976	10.2367	0.483955	9.72933	1.1221
	1.5024	9.53392	0.532142	9.39405	0.685407
	1.5072	9.99628	0.653322	9.14029	0.763219
	1.512	10.067	0.828002	8.97838	0.571585
	1.5168	9.77978	0.608668	9.48071	0.947647
	1.5216	10.165	0.413933	9.73884	0.934865
	1.5264	10.4399	0.52416	9.65361	0.647448
	1.5312	10.5071	0.928747	10.146	0.998157
	1.536	10.3705	0.814239	9.51132	0.924846
	1.5408	10.3183	0.486747	9.31455	0.777239
	1.5456	10.7847	0.590659	9.41728	0.640968
	1.5504	10.3325	0.717773	9.48296	0.810766
	1.5552	10.4443	0.780142	9.19056	0.454429
	1.56	10.0759	0.706524	9.18625	0.812996
	1.5648	10.0178	0.449577	9.27563	1.03324
	1.5696	10.1824	0.380962	9.37742	0.864355
	1.5744	9.92211	0.431221	9.1611	0.837636
	1.5792	10.296	0.79012	9.27552	0.716978
	1.584	10.1964	0.958672	9.48867	0.55312
	1.5888	10.1667	1.04699	9.67632	0.725645
	1.5936	10.4874	0.872665	9.01895	0.630685
	1.5984	10.1696	0.709926	8.77018	0.632856
	1.6032	10.5423	0.874808	8.87544	0.730888
	1.608	10.147	0.820527	9.28238	0.828658
	1.6128	10.3567	0.459761	9.41459	0.889969
	1.6176	9.75474	0.535852	9.5151	1.08517
	1.6224	10.2532	0.418222	9.26945	0.904674
	1.6272	10.0196	0.356449	9.31007	0.889742
	1.632	9.92966	0.498545	9.37461	0.768355
	1.6368	9.38728	0.509717	9.16954	0.794613
	1.6416	10.0368	0.422463	9.35456	0.850951
	1.6464	9.5051	0.489569	9.62368	0.682793
	1.6512	9.84141	0.531066	9.61968	1.21095
	1.656	10.1145	0.418447	9.4702	1.06238
	1.6608	9.5598	0.384029	9.5045	0.906382
	1.6656	9.55428	0.567943	9.43229	0.61681
	1.6704	9.45993	0.675785	9.05633	0.943978
	1.6752	9.75442	0.905658	9.51838	0.965742
	1.68	9.38043	0.371891	9.29314	0.857892
	1.6848	9.48505	0.251451	9.42219	0.739339
	1.6896	9.07504	0.41749	9.05043	0.596272
	1.6944	9.00708	0.295355	8.74717	0.75798
	1.6992	9.68777	0.239463	9.54104	0.772404
	1.704	9.8607	0.322511	8.85564	0.807104
	1.7088	9.74502	0.44598	8.82475	0.889245
	1.7136	9.66655	0.545962	8.69053	0.758204
	1.7184	9.89947	0.379489	9.37098	0.903422
	1.7232	9.51619	0.325604	8.58592	0.798403
	1.728	9.85784	0.362815	9.13834	0.767527
	1.7328	10.064	0.0914177	8.90299	0.678033
	1.7376	9.97089	0.337168	8.74523	0.571384
	1.7424	10.1744	0.408223	9.06123	0.642062
	1.7472	10.4993	0.349608	9.33214	0.935565
	1.752	9.9471	0.557197	8.75242	0.716571
	1.7568	9.79205	0.492026	8.8111	0.631788
	1.7616	9.66884	0.461972	8.6048	0.559076
	1.7664	10.0106	0.347109	8.60529	0.873569
	1.7712	10.0393	0.779579	9.24667	1.07865
	1.776	10.1336	0.858471	8.54522	0.678564
	1.7808	10.2296	0.869133	8.5056	0.601
	1.7856	9.99499	0.658866	8.74131	1.04284
	1.7904	10.0895	0.727664	8.80137	0.689421
	1.7952	10.0789	0.48907	9.05118	1.08005
	1.8	10.0073	0.464431	9.30904	0.953291
	1.8048	10.3104	0.0694329	8.89586	0.753777
	1.8096	10.3191	0.527863	9.04988	0.804876
	1.8144	10.0815	0.539963	8.77665	0.818656
	1.8192	10.5177	0.909258	8.55128	0.655443
	1.824	9.99517	0.685711	8.78413	0.927053
	1.8288	9.72921	0.722782	9.1704	0.581087
	1.8336	10.2262	0.955524	8.57979	0.420704
	1.8384	10.0526	0.758222	8.36991	0.702545
	1.8432	9.88267	0.568901	8.482	0.723482
	1.848	9.97585	0.736839	8.5987	0.62609
	1.8528	9.69412	0.363192	8.19948	0.512676
	1.8576	10.1787	0.704558	9.00055	0.927556
	1.8624	9.99295	0.623237	8.55692	0.661068
	1.8672	9.62902	0.810108	8.74081	0.880426
	1.872	9.76558	0.842733	8.74837	0.908912
	1.8768	10.104	0.758959	8.64681	0.982778
	1.8816	10.001	0.567941	8.24179	0.68119
	1.8864	10.3151	0.667814	8.37998	0.817111
	1.8912	10.0796	0.749196	8.18943	0.577842
	1.896	10.0377	0.973887	8.60255	0.764527
	1.9008	10.0021	0.520411	8.37333	0.691348
	1.9056	10.0807	0.658586	8.37074	0.347882
	1.9104	10.0037	0.373052	8.61542	0.538884
	1.9152	10.4328	0.876853	8.88506	0.783997
	1.92	10.1026	0.946402	8.77565	0.823968
	1.9248	10.4904	0.853503	8.40475	0.619029
	1.9296	10.3237	0.565593	8.67734	0.51023
	1.9344	10.0944	0.659512	8.9181	0.512759
	1.9392	9.72899	0.790836	8.55817	0.284199
	1.944	9.89082	0.598624	8.62897	0.55391
	1.9488	10.1557	0.668744	8.47534	0.254345
	1.9536	10.0074	0.881726	8.25738	0.199451
	1.9584	9.78965	0.75476	8.10124	0.245978
	1.9632	10.198	0.871662	9.23451	0.701224
	1.968	9.55404	1.04339	8.49063	0.787019
	1.9728	9.74909	0.878883	8.85664	0.842913
	1.9776	10.012	1.09594	9.09213	0.798504
	1.9824	9.79935	0.84242	9.49519	0.808292
	1.9872	9.89893	1.19443	9.21064	0.886635
	1.992	9.91291	1.03128	9.26128	1.04837
	1.9968	9.7859	1.14838	9.42118	0.759577
	2.0016	9.81666	1.10612	9.67044	0.829896
	2.0064	9.94599	1.11856	9.21855	0.710308
	2.0112	10.1277	0.931102	9.23146	1.21395
	2.016	9.90456	0.646909	8.84806	0.876729
	2.0208	9.6903	0.868606	9.3661	0.993958
	2.0256	9.28824	1.06799	9.38029	0.90561
	2.0304	9.122	1.11051	9.3394	0.915576
	2.0352	9.40187	1.09204	8.76486	0.799121
	2.04	9.61931	1.22061	8.82649	0.849835
	2.0448	9.26746	1.06407	8.76105	0.88059
	2.0496	9.29195	1.07629	8.6799	0.567191
	2.0544	9.3355	0.937021	8.67829	0.780652
	2.0592	9.452	0.893117	8.53811	0.949578
	2.064	9.70367	0.923548	8.7167	0.745716
	2.0688	9.68603	0.74762	8.64989	0.707332
	2.0736	9.55219	0.854234	8.85549	0.845218
	2.0784	9.68757	0.763645	9.21173	1.24433
	2.0832	9.66948	0.72275	8.79546	0.960542
	2.088	9.70277	0.717973	9.07771	1.35261
	2.0928	9.83809	0.666248	8.74079	0.930298
	2.0976	9.59944	0.714221	8.83287	0.995513
	2.1024	9.49441	0.541385	8.37015	0.793151
	2.1072	9.82522	0.661516	8.94071	1.17344
	2.112	9.76569	0.446755	8.77065	1.25981
	2.1168	10.1299	0.675795	8.78157	0.735555
	2.1216	9.78321	0.713043	8.68852	0.835339
	2.1264	9.5446	0.598511	8.68036	0.957232
	2.1312	9.90684	0.826064	9.0758	0.699109
	2.136	9.29284	0.565221	8.78413	0.805843
	2.1408	9.63443	0.581502	8.52658	0.984696
	2.1456	9.84337	0.56802	8.72833	0.588259
	2.1504	9.50255	0.401547	8.82597	0.767616
	2.1552	9.32068	0.36457	8.67071	0.551172
	2.16	9.82885	0.63803	8.83115	0.757872
	2.1648	9.88645	0.488391	8.61248	0.601776
	2.1696	10.0266	0.781262	8.36629	0.543165
	2.1744	9.97931	0.784404	8.47763	0.726241
	2.1792	9.89478	0.890465	8.16096	0.63179
	2.184	9.94634	0.56151	8.49946	0.518866
	2.1888	10.0608	0.753081	8.25314	0.436041
	2.1936	10.1565	0.819235	8.124	0.393454
	2.1984	10.1088	0.57627	7.95903	0.308723
	2.2032	10.1531	0.854216	8.04104	0.249438
	2.208	9.83191	0.996457	8.40021	0.634892
	2.2128	10.0012	0.69497	8.37958	0.512435
	2.2176	9.61176	0.541712	8.46551	0.498154
	2.2224	9.61718	0.659688	8.59583	0.421359
	2.2272	9.58026	0.905733	8.24218	0.41162
	2.232	9.68612	0.583815	8.30477	0.71515
	2.2368	9.59255	0.357443	8.25664	0.606549
	2.2416	10.0128	0.305688	8.52967	0.586523
	2.2464	9.75722	0.446238	8.26064	0.381941
	2.2512	9.84277	0.164319	8.14271	0.376084
	2.256	10.0627	0.329693	8.24808	0.403485
	2.2608	10.17	0.476783	8.11737	0.247093
	2.2656	10.2342	0.669234	8.00439	0.136636
	2.2704	10.0177	0.790307	8.18155	0.227595
	2.2752	10.1656	0.43408	8.4692	0.520995
	2.28	10.0025	0.236509	8.47976	0.597641
	2.2848	9.86081	0.58611	8.26409	0.431225
	2.2896	10.1058	0.631754	8.6223	0.888489
	2.2944	10.1844	0.387009	8.48244	0.670801
	2.2992	10.1214	0.278421	8.638	0.549387
	2.304	9.8855	0.787759	8.38393	0.785619
	2.3088	9.78776	0.515631	8.45031	0.330718
	2.3136	10.1547	0.67239	8.02514	0.510052
	2.3184	9.82367	0.992627	8.28525	0.494006
	2.3232	9.83532	0.726427	8.07165	0.303213
	2.328	9.50421	0.742897	7.95919	0.480282
	2.3328	9.85061	0.920541	8.26348	0.458648
	2.3376	9.47436	0.738127	8.25951	0.429122
	2.3424	8.77462	0.704025	7.9519	0.444242
	2.3472	8.67787	0.460741	8.16264	0.0633285
	2.352	8.76598	0.698153	8.0023	0.556452
	2.3568	9.0752	0.728962	8.52075	0.725691
	2.3616	9.30938	0.905867	8.36334	0.497562
	2.3664	8.70719	0.700799	8.4637	0.47195
	2.3712	8.65022	0.583746	8.19615	0.550743
	2.376	9.18906	0.437264	8.67042	0.215822
	2.3808	8.99899	0.548228	8.51469	0.31197
	2.3856	9.06315	0.457894	8.30902	0.217013
	2.3904	8.80491	0.685992	8.07383	0.360419
	2.3952	8.95879	0.395049	8.13646	0.443417
	2.4	9.14535	0.585701	8.205	0.177927
	2.4048	9.03415	0.37726	8.05037	0.422934
	2.4096	9.27431	0.846052	7.98177	0.493341
	2.4144	9.07708	0.41737	8.08553	0.486087
	2.4192	9.18212	0.482042	7.88502	0.252582
	2.424	9.09253	0.679948	8.1455	0.580638
	2.4288	9.03588	0.636558	7.67951	0.463117
	2.4336	8.99597	0.786896	7.65228	0.712407
	2.4384	9.01656	0.684516	7.72932	0.632175
	2.4432	9.76157	0.695929	7.60105	0.645887
	2.448	9.35729	0.92784	7.96346	0.528608
	2.4528	9.80515	0.853891	7.73903	0.554676
	2.4576	9.76926	0.862696	7.85773	0.554894
	2.4624	9.88278	0.739817	7.9702	0.332062
	2.4672	9.9048	0.903468	8.09342	0.385072
	2.472	10.0686	0.794324	7.7825	0.388125
	2.4768	9.74388	0.641978	7.90077	0.44214
	2.4816	9.15842	0.662604	7.66021	0.47971
	2.4864	9.50006	0.55586	8.00168	0.562014
	2.4912	9.20098	0.804477	7.86127	0.504183
	2.496	9.12328	0.534332	7.85373	0.479393
	2.5008	8.8323	0.595635	7.74086	0.332909
	2.5056	9.0286	0.850678	7.96872	0.411147
	2.5104	9.92707	0.74979	7.69249	0.186093
	2.5152	9.88826	0.715286	7.8154	0.0962534
	2.52	9.5558	0.820492	7.86827	0.11078
	2.5248	10.031	0.978466	7.97511	0.332661
	2.5296	9.86798	1.02761	8.17192	0.111783
	2.5344	9.86021	0.790125	8.04079	0.218927
	2.5392	9.26874	1.22745	7.79538	0.0357389
	2.544	9.56002	0.962084	8.03766	0.189898
	2.5488	10.2567	0.91955	8.20657	0.388768
	2.5536	9.5673	1.33234	8.17278	0.493251
	2.5584	9.75147	0.897479	8.09736	0.533076
	2.5632	9.39833	0.876351	8.5163	0.605336
	2.568	9.56487	1.11957	8.60967	0.552934
	2.5728	9.28339	0.908444	8.42482	0.931547
	2.5776	9.49662	0.503846	9.0439	0.887736
	2.5824	9.34573	0.859311	8.35799	0.983361
	2.5872	9.44641	0.791325	8.53413	1.08051
	2.592	9.63723	0.628085	8.78502	0.672964
	2.5968	9.38479	0.512231	8.51784	0.627048
	2.6016	9.23339	0.459443	8.75573	0.714583
	2.6064	9.33426	0.414447	8.69858	0.521919
	2.6112	9.03028	0.33049	8.41069	0.554537
	2.616	9.43339	0.606748	8.73367	0.426415
	2.6208	9.51159	0.381231	8.36488	0.584405
	2.6256	9.31794	0.303906	8.37152	0.346035
	2.6304	9.03393	0.0899845	8.6162	0.348438
	2.6352	8.73969	0.0995562	8.26834	0.605984
	2.64	8.89302	0.305126	8.40417	0.607641
	2.6448	8.99524	0.500975	8.37531	0.357047
	2.6496	9.24663	0.189735	8.22708	0.312762
	2.6544	9.87608	0.42191	8.32169	0.185137
	2.6592	9.24344	0.393302	8.28294	0.250995
	2.664	9.17476	0.721589	8.17582	0.266318
	2.6688	9.08472	0.392286	8.4394	0.145734
	2.6736	9.15377	0.530157	8.26227	0.313839
	2.6784	9.13912	0.562307	8.31365	0.152493
	2.6832	9.24911	0.617938	8.31451	0.464307
	2.688	8.96107	0.448589	8.56522	0.176311
	2.6928	8.73463	0.192057	8.09983	0.235525
	2.6976	9.30011	0.530638	8.50947	0.257201
	2.7024	9.33701	0.490806	8.3103	0.275635
	2.7072	9.08785	0.35462	8.15698	0.165215
	2.712	9.11128	0.478167	8.45483	0.335935
	2.7168	9.3673	0.394133	8.04009	0.20498
	2.7216	9.01967	0.270971	7.92113	0.298779
	2.7264	9.52755	0.580997	8.35154	0.82577
	2.7312	9.13793	0.735479	8.36498	0.0852238
	2.736	9.63136	0.624189	8.25898	0.690151
	2.7408	9.4442	0.53938	7.96137	0.538214
	2.7456	10.2579	0.806878	7.92581	0.28703
	2.7504	9.94921	0.769265	8.2887	0.367859
	2.7552	9.70455	0.938184	8.1181	0.301191
	2.76	9.68167	0.579483	8.02421	0.207876
	2.7648	9.59175	0.65339	8.10883	0.321365
	2.7696	10.1002	0.682599	8.31782	0.422282
	2.7744	9.47593	0.76821	8.16237	0.302013
	2.7792	9.38121	0.597937	8.39874	0.191821
	2.784	9.57452	0.588182	8.13943	0.178471
	2.7888	9.60499	0.945097	8.14309	0.0778547
	2.7936	9.81148	1.1105	8.31685	0.146238
	2.7984	9.6431	0.998821	8.65189	0.155465
	2.8032	9.69413	1.02059	8.11263	0.134057
	2.808	9.9245	0.800145	8.32846	0.427986
	2.8128	10.1274	0.968083	8.17386	0.150429
	2.8176	9.94466	1.01197	8.2152	0.227486
	2.8224	10.1042	0.97372	8.4166	0.279163
	2.8272	9.89515	0.919524	8.22924	0.255087
	2.832	10.1865	1.21927	8.45047	0.327922
	2.8368	10.1911	1.23803	7.86308	0.32052
	2.8416	10.5688	1.14343	8.36159	0.212844
	2.8464	10.568	1.02384	8.32808	0.139796
	2.8512	10.1654	0.937951	8.47378	0.237119
	2.856	10.3901	1.04541	8.60634	0.136157
	2.8608	10.2513	0.947402	8.41776	0.148225
	2.8656	10.5023	0.949982	8.0042	0.343119
	2.8704	10.5886	0.988103	8.01238	0.243747
	2.8752	10.5448	1.16042	8.04613	0.293359
	2.88	10.3225	1.03697	8.06292	0.335313
	2.8848	10.1058	0.882482	7.9592	0.278299
	2.8896	10.0336	0.889588	8.27263	0.629401
	2.8944	10.5716	1.12141	8.30562	0.272775
	2.8992	10.6391	1.0583	8.34241	0.14336
	2.904	10.1429	0.920344	8.48411	0.291913
	2.9088	10.4527	0.859655	8.33885	0.27675
	2.9136	10.2867	1.1347	8.60408	0.169683
	2.9184	9.98543	1.08252	8.56806	0.229751
	2.9232	10.1499	0.790981	8.25403	0.194011
	2.928	9.89313	0.72744	8.07801	0.390005
	2.9328	9.56298	0.708214	8.60736	0.699601
	2.9376	10.169	0.754463	8.44381	0.367777
	2.9424	9.97171	0.925601	8.20906	0.502825
	2.9472	10.1408	0.748294	8.03913	0.540429
	2.952	10.1573	0.662959	7.71073	0.19853
	2.9568	9.67753	0.809827	8.01256	0.14739
	2.9616	10.263	0.743138	7.98676	0.0621192
	2.9664	10.1056	0.631143	8.03656	0.408741
	2.9712	10.0325	0.700911	8.45136	0.421691
	2.976	10.127	0.65041	8.07474	0.330798
	2.9808	9.7681	0.846996	7.92952	0.155506
	2.9856	10.3062	0.741742	7.68238	0.41231
	2.9904	9.87541	0.798962	7.74226	0.561092
	2.9952	10.2158	0.865343	8.20505	0.382873
	3	10.1269	0.490376	7.98055	0.543839
	3.0048	10.0957	0.65143	8.38392	0.474955
	3.0096	9.83992	0.841708	7.99032	0.559239
	3.0144	9.92685	0.797133	8.11552	0.543238
	3.0192	10.0699	1.06169	8.61771	0.429518
	3.024	9.93838	1.1686	8.04197	0.471089
	3.0288	10.2175	0.792253	8.29247	0.782513
	3.0336	10.3663	0.847578	8.15895	0.51911
	3.0384	10.175	0.941657	8.55138	0.667505
	3.0432	9.74414	0.79733	8.18536	0.618511
	3.048	10.023	0.528208	8.21797	0.392178
	3.0528	9.72585	0.697926	8.71565	0.770042
	3.0576	9.74498	0.551096	8.21097	0.535194
	3.0624	10.2268	0.742187	8.33741	0.375615
	3.0672	10.0923	0.741933	8.28313	0.616009
	3.072	9.85772	0.622931	8.26699	0.443344
	3.0768	9.14898	0.757074	8.52176	0.409253
	3.0816	9.36018	0.763452	8.3575	0.728088
	3.0864	9.61612	0.879445	8.28707	0.423473
	3.0912	9.79747	0.759653	8.22905	0.264477
	3.096	9.56154	0.657238	8.4781	0.681026
	3.1008	9.52893	0.487292	8.04316	0.421786
	3.1056	9.82294	0.67258	8.75586	1.187
	3.1104	9.37668	0.908918	9.04442	1.27366
	3.1152	9.6038	1.36732	8.47291	0.946926
	3.12	9.49798	0.690885	8.46102	0.923038
	3.1248	9.36339	0.815877	8.61893	0.668868
	3.1296	9.54133	0.935957	8.51627	0.816603
	3.1344	10.3219	1.15093	8.51436	0.680447
	3.1392	9.83896	1.06493	8.76145	0.709641
	3.144	9.58803	0.88239	8.66769	0.481249
	3.1488	10.3704	1.03172	8.41889	0.550251
	3.1536	10.314	1.17827	8.38386	0.728794
	3.1584	10.248	0.66636	8.57587	0.844501
	3.1632	10.0379	0.64549	8.50848	0.668854
	3.168	9.96519	0.707812	8.76132	0.703711
	3.1728	9.62316	0.916536	8.56075	0.281348
	3.1776	10.1967	0.449296	8.18852	0.434066
	3.1824	10.3696	0.593576	8.79232	0.362928
	3.1872	10.2391	0.687852	8.87083	0.605548
	3.192	10.2367	0.380627	8.42837	0.559755
	3.1968	10.597	0.140649	8.5831	0.203121
	3.2016	11.3243	0.238713	8.10428	0.283691
	3.2064	11.0588	0.467466	8.16583	0.515635
	3.2112	11.0607	0.170308	8.09913	0.386327
	3.216	10.9916	0.00274061	8.34719	0.4379
	3.2208	10.3885	0.458552	8.17541	0.704551
	3.2256	10.3957	0.544782	8.22965	0.629203
	3.2304	10.5724	0.339919	7.95464	0.648401
	3.2352	10.1516	0.519144	8.05127	0.740372
	3.24	10.1825	0.440624	7.88682	0.558437
	3.2448	10.1269	0.468641	8.00673	0.525823
	3.2496	10.37	0.293495	7.75121	0.388345
	3.2544	10.3674	0.400977	8.17614	0.508092
	3.2592	10.8209	0.324674	7.90436	0.227411
	3.264	10.3778	0.42211	7.78728	0.498606
	3.2688	10.3425	0.127348	8.1155	0.186805
	3.2736	10.6523	0.320113	7.96354	0.253242
	3.2784	10.65	0.115788	8.21129	0.151845
	3.2832	11.482	0.188021	8.38989	0.247843
	3.288	11.2362	0.183671	8.36279	0.234763
	3.2928	11.2628	0.179088	8.05303	0.337727
	3.2976	11.2205	0.257993	7.84773	0.308414
	3.3024	11.3933	0.518799	7.94396	0.0165918
	3.3072	11.157	0.502847	8.05423	0.252128
	3.312	10.9693	0.406397	8.41289	0.268461
	3.3168	11.3689	0.478514	8.17579	0.117738
	3.3216	11.0308	0.39179	8.35458	0.233209
	3.3264	10.8366	0.538865	8.59691	0.256094
	3.3312	10.6115	0.326515	8.27999	0.297907
	3.336	10.5469	0.450612	8.40772	0.221026
	3.3408	10.4787	0.492574	8.48951	0.287399
	3.3456	10.6361	0.46358	8.35321	0.223355
	3.3504	10.412	0.656529	8.34256	0.197508
	3.3552	10.5563	0.36968	8.65747	0.219897
	3.36	10.5956	0.46254	7.93204	0.309978
	3.3648	10.7309	0.64677	7.71663	0.224941
	3.3696	10.9418	0.601594	7.96449	0.15381
	3.3744	10.1812	0.416357	7.62848	0.405117
	3.3792	10.6366	0.350209	8.10635	0.30498
	3.384	10.6814	0.196486	8.10833	0.0952307
	3.3888	10.4831	0.843972	7.98259	0.167225
	3.3936	10.8141	0.599706	7.68072	0.165218
	3.3984	10.3638	0.535862	8.17756	0.230667
	3.4032	10.8322	0.4699	8.27443	0.0226033
	3.408	10.4735	0.622133	8.16815	0.244153
	3.4128	10.8149	0.787149	8.29044	0.19527
	3.4176	10.9256	0.621425	7.79154	0.268599
	3.4224	10.7107	0.637264	8.13839	0.0963826
	3.4272	10.9621	0.734956	8.14352	0.297701
	3.432	11.2607	0.748598	7.96879	0.20327
	3.4368	11.239	0.259802	7.88387	0.431033
	3.4416	10.9323	0.163219	8.14151	0.164481
	3.4464	10.7222	0.184706	8.19228	0.476236
	3.4512	11.0278	0.0657139	8.46085	0.62641
	3.456	10.1656	0.270349	8.41571	0.588084
	3.4608	10.6973	0.732476	9.04466	0.467501
	3.4656	10.6177	0.328207	8.65597	0.896584
	3.4704	10.4617	0.651754	8.40813	0.383917
	3.4752	10.5695	0.381695	7.97502	0.290365
	3.48	10.5823	0.450849	7.95922	0.331856
	3.4848	10.7941	0.0773028	8.1392	0.368863
	3.4896	10.8974	0.714909	7.93298	0.362102
	3.4944	10.7327	0.490716	7.97616	0.335596
	3.4992	10.8017	0.307889	8.35143	0.325185
	3.504	10.3718	0.375007	7.7415	0.465079
	3.5088	10.4561	0.404366	7.83178	0.332695
	3.5136	10.772	0.438126	7.76142	0.513147
	3.5184	10.9485	0.864145	7.87496	0.203938
	3.5232	11.1048	0.304956	8.29279	0.549925
	3.528	10.9444	0.515422	8.3616	0.538618
	3.5328	10.6184	0.359733	8.6286	0.397282
	3.5376	10.3079	0.741004	8.62759	0.352612
	3.5424	10.5555	0.536387	8.38662	0.282457
	3.5472	10.3902	0.669017	8.17021	0.168746
	3.552	10.1504	0.541371	8.54044	0.347737
	3.5568	10.835	1.02084	9.00941	0.552521
	3.5616	10.8568	0.850661	8.96945	0.442598
	3.5664	10.5477	1.15706	8.68219	0.502115
	3.5712	10.7042	0.391945	8.29969	0.140816
	3.576	10.7731	0.687113	8.06028	0.250107
	3.5808	10.3283	0.330193	8.07653	0.155068
	3.5856	10.534	0.536215	8.12481	0.156043
	3.5904	10.8697	0.901358	8.20262	0.233474
	3.5952	10.3169	0.555452	8.28187	0.215722
	3.6	10.4929	0.708952	8.37401	0.190301
	3.6048	10.68	0.609044	8.12169	0.355351
	3.6096	10.2971	0.738305	8.48362	0.230545
	3.6144	10.4356	0.339688	8.57838	0.223817
	3.6192	10.0556	0.587908	8.65212	0.480619
	3.624	10.1936	0.584801	8.70891	0.353211
	3.6288	10.1831	1.19433	9.15756	0.218922
	3.6336	10.5976	0.982426	8.8162	0.49064
	3.6384	10.1678	0.918999	8.79419	0.308437
	3.6432	10.2154	1.04747	9.15595	0.230918
	3.648	10.1763	0.741689	9.17765	0.281586
	3.6528	10.5239	0.643323	8.98797	0.458094
	3.6576	10.0566	0.938349	9.34299	0.225933
	3.6624	10.4261	0.584256	9.34585	0.32808
	3.6672	10.3997	0.628797	8.99536	0.46272
	3.672	10.5164	0.841721	8.85915	0.696068
	3.6768	10.4418	0.66489	8.6968	0.242042
	3.6816	10.5529	0.381622	9.04809	0.422432
	3.6864	10.4617	0.582855	9.11747	0.424295
	3.6912	10.3585	0.383796	8.99804	0.381988
	3.696	10.1844	0.713867	8.74785	0.478479
	3.7008	10.7231	0.639649	8.82004	0.281858
	3.7056	10.7009	0.888016	8.87121	0.404791
	3.7104	10.3911	0.441842	8.69321	0.789618
	3.7152	10.4402	0.813306	8.83588	0.556012
	3.72	10.0259	0.394894	8.68906	0.690923
	3.7248	10.4849	0.557464	8.80283	0.637697
	3.7296	10.0549	0.647286	8.77398	0.86419
	3.7344	9.59563	0.238025	8.7789	0.930836
	3.7392	10.2096	0.362544	8.81447	0.999824
	3.744	10.2231	0.366666	8.69533	0.817193
	3.7488	10.2786	0.123814	8.80182	0.951304
	3.7536	10.0442	0.317424	8.70401	0.667224
	3.7584	9.66495	0.170265	8.97373	0.794564
	3.7632	9.90763	0.262813	8.89883	0.683878
	3.768	10.2051	0.327767	8.88173	0.669792
	3.7728	10.1116	0.716953	9.22194	0.676636
	3.7776	10.1965	0.899975	8.8068	0.807498
	3.7824	10.1806	0.420275	8.91087	0.751917
	3.7872	9.90119	0.753772	8.67924	0.668355
	3.792	10.0344	0.513141	8.51066	0.764024
	3.7968	10.2653	0.358779	9.21891	0.995416
	3.8016	10.7699	0.427916	9.26288	1.02049
	3.8064	10.3737	0.526191	9.19925	0.948175
	3.8112	10.5668	0.446191	9.11163	0.809093
	3.816	10.0462	0.351017	9.292	0.87988
	3.8208	9.928	0.367214	9.32867	0.8465
	3.8256	10.1422	0.339622	9.16879	0.852586
	3.8304	9.40825	0.573422	9.29859	0.692815
	3.8352	9.65235	0.654174	9.03062	0.537961
	3.84	9.7841	0.571725	8.95135	0.892197
	3.8448	9.84081	0.623782	8.57955	0.707989
	3.8496	9.68257	0.445258	8.32465	0.422632
	3.8544	9.7249	0.497424	8.42039	0.0495012
	3.8592	9.8211	0.381032	8.23599	0.37923
	3.864	9.87655	0.942499	8.25958	0.281866
	3.8688	9.94448	0.597369	8.36731	0.508052
	3.8736	9.51523	0.883947	8.32506	0.704757
	3.8784	10.0012	0.594471	8.19813	0.858158
	3.8832	9.88328	0.677931	8.51109	0.810961
	3.888	9.89633	0.828739	8.52361	0.432577
	3.8928	9.76583	0.591765	8.69651	0.482869
	3.8976	10.2904	0.672824	8.24756	0.610711
	3.9024	9.58414	0.779008	7.93761	0.329384
	3.9072	9.80562	0.678832	8.32224	0.39144
	3.912	9.99765	0.842698	8.51226	0.487179
	3.9168	9.51966	0.497518	7.98568	0.246661
	3.9216	9.34342	0.393233	7.94225	0.300084
	3.9264	9.34087	0.704332	7.84946	0.451263
	3.9312	9.80029	0.584212	8.25168	0.573966
	3.936	9.64766	0.738495	8.55608	0.494365
	3.9408	9.58884	0.947651	8.0227	0.30148
	3.9456	9.83443	0.959283	7.93269	0.422321
	3.9504	9.95383	0.893529	7.65559	0.432012
	3.9552	9.6148	0.929765	8.25553	0.334977
	3.96	9.55835	0.937469	8.23006	0.453934
	3.9648	9.76714	0.761374	8.15057	0.517004
	3.9696	9.61538	0.873783	8.18438	0.256335
	3.9744	9.47102	0.824143	7.88821	0.126353
	3.9792	9.9732	0.652273	8.2466	0.431715
	3.984	9.76714	0.677486	7.89113	0.248336
	3.9888	9.53817	0.991915	7.94312	0.184697
	3.9936	9.92823	0.750884	7.69107	0.268595
	3.9984	9.28126	0.873113	7.92641	0.223711
	4.0032	9.69949	0.552592	7.86296	0.117675
	4.008	9.66947	0.305065	7.7116	0.235997
	4.0128	9.88589	0.441167	7.75682	0.439328
	4.0176	9.53137	0.818307	8.11977	0.383
	4.0224	9.39183	0.820065	8.4031	0.524
	4.0272	9.99778	0.563241	8.17864	0.140157
	4.032	9.57317	0.26749	7.82278	0.122883
	4.0368	9.67117	0.358703	8.25793	0.331087
	4.0416	9.72159	0.618988	8.15049	0.263514
	4.0464	9.57508	0.651752	8.07117	0.203329
	4.0512	9.32082	0.410923	8.29744	0.350191
	4.056	9.32704	0.622018	8.14276	0.139167
	4.0608	9.59674	0.622271	7.92336	0.28402
	4.0656	9.53111	0.360476	8.09299	0.250283
	4.0704	9.65094	0.947943	8.12104	0.355951
	4.0752	9.95288	0.635075	8.43302	0.374092
	4.08	10.0473	0.655429	8.09396	0.260264
	4.0848	10.0657	0.28698	7.70036	0.273283
	4.0896	9.94893	0.170339	7.84881	0.285353
	4.0944	10.1197	0.260315	8.19472	0.0572556
	4.0992	10.0375	0.155295	8.16799	0.297524
	4.104	9.82107	0.310463	8.10837	0.30755
	4.1088	9.66037	0.260726	8.51191	0.358373
	4.1136	9.7844	0.261182	8.18807	0.313541
	4.1184	9.82276	0.284497	8.16131	0.537968
	4.1232	9.62101	0.311607	7.83673	0.249554
	4.128	9.93191	0.160354	7.81972	0.128003
	4.1328	10.5322	0.432439	8.18899	0.167478
	4.1376	10.7076	0.425833	8.07998	0.270112
	4.1424	10.3893	0.520271	7.73947	0.244835
	4.1472	10.3747	0.332747	8.28783	0.0782721
	4.152	10.5947	0.123322	8.02939	0.0633318
	4.1568	10.2886	0.238123	8.00141	0.276746
	4.1616	10.1033	0.548199	8.65086	0.149402
	4.1664	10.0595	0.36931	8.65352	0.243
	4.1712	10.3064	0.28083	9.23405	0.357622
	4.176	10.4616	0.265516	8.55503	0.110034
	4.1808	10.5033	0.397077	8.97517	0.241433
	4.1856	9.78784	0.417644	8.19018	0.29745
	4.1904	9.72609	0.663552	8.07595	0.340525
	4.1952	10.008	0.541836	7.57162	0.161578
	4.2	10.0694	0.274675	7.52315	0.191945
	4.2048	10.4616	0.484063	7.47734	0.23383
	4.2096	10.9359	0.373097	7.86653	0.374633
	4.2144	10.9794	0.955012	7.80244	0.225162
	4.2192	10.3702	1.03996	7.596	0.130043
	4.224	10.5838	0.521929	7.70994	0.169924
	4.2288	10.8022	0.305894	7.51237	0.0366296
	4.2336	10.4896	0.401845	7.49325	0.302712
	4.2384	10.4445	0.725468	7.59872	0.38065
	4.2432	10.8433	0.761644	8.04949	0.412146
	4.248	10.4159	0.742881	7.79557	0.080362
	4.2528	10.4379	0.462227	7.73016	0.166547
	4.2576	10.3975	0.458647	7.54989	0.112854
	4.2624	10.7123	0.130249	8.26457	0.299426
	4.2672	10.4934	0.29968	7.81738	0.235327
	4.272	10.6209	0.584391	7.9976	0.303808
	4.2768	10.0624	0.443254	7.93746	0.468343
	4.2816	10.4979	0.494889	8.12111	0.400102
	4.2864	10.6712	0.813997	7.84762	0.347823
	4.2912	10.5359	0.706933	8.2708	0.71952
	4.296	10.4056	0.766218	8.32966	0.423654
	4.3008	10.4811	0.628452	8.11734	0.405682
	4.3056	10.4971	0.729393	7.69402	0.376769
	4.3104	10.6409	0.464909	8.06218	0.418225
	4.3152	11.0976	0.496038	8.52679	0.585741
	4.32	10.6786	0.681429	7.86697	0.237781
	4.3248	11.1035	0.559988	8.02138	0.3854
	4.3296	10.3478	0.307301	7.66894	0.159437
	4.3344	10.3477	0.627583	8.14539	0.0933737
	4.3392	10.1233	1.44534	8.28753	0.393632
	4.344	10.374	1.09244	8.06982	0.247763
	4.3488	10.215	1.31535	8.13007	0.540703
	4.3536	10.5115	0.968166	8.04765	0.706698
	4.3584	10.6654	0.850173	8.28456	0.779161
	4.3632	10.6034	0.967891	7.87066	0.580675
	4.368	10.8629	0.830502	7.92385	0.899011
	4.3728	10.8286	0.48236	8.02769	0.476838
	4.3776	10.8349	0.413366	7.90019	0.709756
	4.3824	10.5892	0.46561	7.99005	0.575508
	4.3872	10.2798	0.616403	7.95756	0.438069
	4.392	10.6465	0.753038	8.0479	0.236224
	4.3968	10.1399	0.425026	7.98753	0.217559
	4.4016	10.2146	0.311392	8.25377	0.276087
	4.4064	10.3277	0.497921	8.46855	0.560771
	4.4112	10.8244	0.411905	8.33926	0.365159
	4.416	10.2001	0.367323	8.49917	0.410037
	4.4208	10.4436	0.583294	8.33309	0.671056
	4.4256	10.9123	0.428116	8.13714	0.464061
	4.4304	10.16	0.296658	8.66223	0.463334
	4.4352	10.5807	0.329972	8.14508	0.55403
	4.44	10.6772	0.431408	8.74067	0.226187
	4.4448	10.4012	0.0148836	8.25061	0.489781
	4.4496	10.2174	0.505297	7.9374	0.369137
	4.4544	10.5094	0.210545	8.28454	0.448526
	4.4592	11.3836	0.390617	8.06711	0.372771
	4.464	10.7613	0.482085	8.34478	0.819804
	4.4688	11.1184	0.404268	8.61753	0.741956
	4.4736	11.2364	0.729216	8.65553	0.800409
	4.4784	10.7076	0.579867	8.55874	0.310679
	4.4832	10.6725	0.58165	8.53499	0.499926
	4.488	10.5648	0.829703	8.41733	0.613598
	4.4928	10.1909	0.983885	8.99276	0.598919
	4.4976	10.4544	0.616114	8.40964	0.265399
	4.5024	10.0227	0.943683	8.40825	0.394353
	4.5072	10.145	0.770314	8.59633	0.468711
	4.512	10.5762	0.742444	8.42441	0.495377
	4.5168	10.2026	0.57878	8.76238	0.353975
	4.5216	10.6838	0.621492	8.59841	0.728004
	4.5264	10.4177	0.513599	8.09951	0.41684
	4.5312	10.0626	0.769717	8.43384	0.305498
	4.536	10.1661	0.480668	8.91282	0.687833
	4.5408	10.3725	0.560796	8.37099	0.546102
	4.5456	10.3653	0.745311	8.36061	0.554757
	4.5504	10.4509	0.873817	8.72071	0.834589
	4.5552	10.5342	0.768302	8.2616	0.498329
	4.56	10.3946	0.625967	8.09304	0.639882
	4.5648	10.1686	1.10291	8.78414	0.477205
	4.5696	10.0503	0.936776	8.25949	0.513093
	4.5744	9.81181	0.856313	8.47058	0.23739
	4.5792	10.194	0.916331	8.78547	0.475637
	4.584	10.4555	0.727017	8.60335	0.524889
	4.5888	10.4953	0.798257	8.63258	0.431279
	4.5936	9.87658	0.95899	8.74861	0.425102
	4.5984	10.2512	1.20612	8.76506	0.162025
	4.6032	10.5167	1.00822	8.55502	0.537812
	4.608	10.4108	0.841043	7.98628	0.26064
	4.6128	10.6449	1.103	8.00759	0.147258
	4.6176	10.5092	1.18301	8.12903	0.321455
	4.6224	10.1443	0.989893	8.16269	0.178359
	4.6272	9.94292	0.930867	8.76282	0.406646
	4.632	9.9672	1.07765	8.15313	0.297648
	4.6368	10.355	0.882102	7.91206	0.0748331
	4.6416	9.64929	1.01807	7.99594	0.237549
	4.6464	10.3204	0.822271	8.15284	0.276778
	4.6512	10.1757	0.821182	8.82615	0.471411
	4.656	10.2613	0.796286	8.21754	0.49663
	4.6608	10.1625	0.984416	8.16675	0.478707
	4.6656	10.2552	0.51538	8.26068	0.594573
	4.6704	10.5265	0.231428	8.3936	0.214749
	4.6752	10.6296	0.380629	8.5091	0.449033
	4.68	10.6762	0.326766	8.26709	0.494815
	4.6848	10.2366	0.267998	8.61154	0.861381
	4.6896	10.5882	0.245717	8.78826	0.740604
	4.6944	10.4494	0.548259	8.85216	0.888588
	4.6992	10.5437	0.367225	8.80046	0.817149
	4.704	10.5504	0.58727	8.34164	0.675767
	4.7088	10.7314	0.519342	8.91572	0.608469
	4.7136	10.27	0.494921	8.87903	0.804206
	4.7184	10.3205	0.391719	8.85082	0.714386
	4.7232	10.4198	0.28684	8.48993	0.572936
	4.728	10.8171	0.368701	8.83176	0.338498
	4.7328	10.6108	0.389891	8.79909	0.436208
	4.7376	10.5275	0.35921	8.91065	0.659391
	4.7424	10.6269	0.757758	9.13394	0.646712
	4.7472	10.0688	0.955202	9.49413	0.782493
	4.752	10.343	0.911184	8.69686	0.549385
	4.7568	10.5141	0.201322	8.78934	0.296928
	4.7616	10.4864	0.712584	8.63601	0.517883
	4.7664	10.3205	0.809528	8.63717	0.61993
	4.7712	10.3708	0.502738	8.32036	0.574649
	4.776	9.99611	1.01095	8.64875	0.604011
	4.7808	10.4376	0.979016	8.3691	0.431051
	4.7856	10.6816	0.636308	8.1979	0.441363
	4.7904	10.1419	0.892279	8.55005	0.289948
	4.7952	10.0966	0.87704	8.25529	0.166995
	4.8	9.82429	0.892092	8.31019	0.29821
	4.8048	10.327	1.45799	8.18476	0.379707
	4.8096	10.2117	1.1471	8.30278	0.302541
	4.8144	10.523	0.939005	8.37978	0.205755
	4.8192	10.4006	0.887525	8.82662	0.513402
	4.824	9.81208	1.02324	8.5148	0.54257
	4.8288	10.1748	0.628106	8.41529	0.617383
	4.8336	10.1052	0.803834	8.39407	0.153078
	4.8384	10.6372	0.521602	8.54738	0.535466
	4.8432	10.51	0.613992	8.66391	0.581717
	4.848	10.6917	0.46222	8.84382	0.718148
	4.8528	10.4022	0.66875	8.91374	0.484396
	4.8576	10.2414	0.631423	8.93017	0.661763
	4.8624	10.394	0.756369	8.8251	0.386163
	4.8672	10.784	0.740666	8.93432	0.817604
	4.872	10.8536	0.273632	9.42989	0.604602
	4.8768	10.1722	0.373295	9.01089	0.771602
	4.8816	10.6609	0.552012	8.92578	0.494682
	4.8864	10.8361	0.260038	8.33139	0.332443
	4.8912	10.8021	0.859478	8.22583	0.357192
	4.896	10.7823	0.41253	8.20729	0.557012
	4.9008	10.6734	0.414752	8.00867	0.580875
	4.9056	11.0315	0.528131	8.37099	0.263785
	4.9104	10.7322	0.292398	8.62503	0.654559
	4.9152	10.8886	0.389704	8.70669	0.467626
	4.92	10.4521	0.407035	8.23542	0.777832
	4.9248	10.1219	0.860996	8.55529	0.852398
	4.9296	10.4411	0.488731	8.25502	0.691167
	4.9344	10.6148	0.591563	8.56616	0.720939
	4.9392	10.3769	0.317884	8.32089	0.802404
	4.944	10.5931	0.413422	8.44433	0.759296
	4.9488	10.6479	0.180063	8.66721	0.627796
	4.9536	10.5367	0.56041	7.97828	0.637537
	4.9584	10.659	0.180116	8.47855	0.724025
	4.9632	10.6966	0.228789	8.48116	0.572318
	4.968	10.4743	0.312984	8.67841	0.764743
	4.9728	10.0889	0.498109	8.32005	0.801822
	4.9776	10.4737	0.338032	8.5073	0.511087
	4.9824	10.1879	0.14347	8.81561	1.01509
	4.9872	10.2515	0.372459	8.51671	0.794943
	4.992	10.2822	0.658481	8.79398	0.660428
	4.9968	10.3213	0.507046	8.77163	0.808483
	5.0016	10.3849	0.443415	8.85893	1.13335
	5.0064	10.5352	0.492862	9.02841	0.808673
	5.0112	10.5909	0.44464	9.23565	0.720799
	5.016	10.5627	0.392347	8.26629	0.429877
	5.0208	10.3917	0.342694	8.68607	0.262456
	5.0256	10.1485	0.312328	8.5866	0.336638
	5.0304	10.7441	0.689033	8.83111	0.410759
	5.0352	10.4748	0.406899	8.87573	0.500776
	5.04	10.2643	0.50402	8.91233	0.318819
	5.0448	10.4016	0.302255	8.98955	0.49578
	5.0496	10.4834	0.290279	8.49269	0.372433
	5.0544	10.2762	0.427666	8.37469	0.551129
	5.0592	10.046	0.545598	8.98216	0.263123
	5.064	10.3687	0.684796	8.63399	0.377594
	5.0688	10.0421	0.475963	8.70208	0.632308
	5.0736	10.0511	0.634268	8.48873	0.236045
	5.0784	10.2794	0.293582	8.58676	0.377233
	5.0832	10.0833	0.382349	8.30936	0.483929
	5.088	10.0302	0.65541	8.1978	0.528141
	5.0928	10.0686	0.630238	8.20989	0.355476
	5.0976	10.437	0.692299	8.26135	0.199184
	5.1024	9.8736	0.46231	8.28902	0.22135
	5.1072	9.9686	0.564314	8.04328	0.243798
	5.112	10.094	0.602107	8.35013	0.0752243
	5.1168	10.1079	0.493669	8.10529	0.416331
	5.1216	9.74683	0.716507	7.98605	0.298404
	5.1264	10.4461	0.815502	7.83148	0.359825
	5.1312	10.0111	0.859409	7.89158	0.225674
	5.136	9.96313	0.734681	8.27554	0.266917
	5.1408	10.6189	0.835073	7.97224	0.23879
	5.1456	10.0918	0.679177	8.21709	0.482952
	5.1504	10.1803	0.763202	8.11115	0.34658
	5.1552	10.5317	0.451693	8.36442	0.267429
	5.16	10.0768	0.818354	8.41336	0.114298
	5.1648	10.2019	0.649445	8.52488	0.461479
	5.1696	10.3885	0.701816	8.27025	0.446395
	5.1744	10.2191	0.844397	8.10062	0.369015
	5.1792	10.0876	0.936839	8.54721	0.547586
	5.184	10.9673	0.773076	7.92068	0.293744
	5.1888	10.2757	0.83698	8.22754	0.259658
	5.1936	9.95301	0.459711	7.97408	0.663467
	5.1984	9.91487	0.403367	7.81224	0.277479
	5.2032	9.91953	0.526805	7.85833	0.295197
	5.208	9.94275	0.60429	7.87923	0.366009
	5.2128	10.2021	0.578235	8.21825	0.406193
	5.2176	10.5219	0.872215	8.3089	0.149826
	5.2224	10.2014	0.621872	8.32556	0.225825
	5.2272	10.2836	0.762244	8.09457	0.320629
	5.232	10.6246	0.858775	8.07134	0.345331
	5.2368	10.1542	0.559185	8.24921	0.344692
	5.2416	10.1994	0.749489	8.43721	0.108564
	5.2464	10.3555	0.723425	8.49142	0.349258
	5.2512	10.5126	0.878345	8.01946	0.284975
	5.256	10.2385	0.832631	7.96565	0.0762065
	5.2608	10.5504	0.491891	8.25807	0.368185
	5.2656	10.4729	0.915367	8.3303	0.2239
	5.2704	10.647	0.657057	7.90994	0.379531
	5.2752	9.80933	0.525029	8.36614	0.158209
	5.28	10.2839	0.660836	8.28132	0.429021
	5.2848	10.3892	0.699727	8.27538	0.510778
	5.2896	10.442	0.922359	8.13945	0.392177
	5.2944	10.5507	0.645604	8.10282	0.215302
	5.2992	10.5673	0.784237	8.17071	0.263459
	5.304	10.9882	0.692722	7.84757	0.0920384
	5.3088	10.3529	0.554512	8.32898	0.61047
	5.3136	10.1101	0.60094	7.98875	0.412403
	5.3184	10.3607	0.829906	7.96857	0.617267
	5.3232	10.2135	0.846467	7.93262	0.514201
	5.328	10.348	0.374007	8.37449	0.570854
	5.3328	10.4265	0.774553	8.03898	0.662276
	5.3376	10.3013	0.730233	8.44446	0.550945
	5.3424	10.2649	0.437159	8.88002	0.863114
	5.3472	10.5139	0.370708	8.73526	0.632732
	5.352	10.3061	0.805793	8.55103	0.533224
	5.3568	10.1817	0.695761	8.62675	0.444739
	5.3616	10.0086	0.829087	7.89909	0.341865
	5.3664	9.84805	0.646233	8.17224	0.440928
	5.3712	10.1257	0.731643	8.07807	0.637142
	5.376	10.1324	0.519347	8.34023	0.633684
	5.3808	10.2062	0.549455	8.30897	0.422902
	5.3856	10.2535	0.406181	8.15968	0.268219
	5.3904	10.1278	0.604084	7.92551	0.0779692
	5.3952	10.1729	0.457745	8.02078	0.320128
	5.4	10.3699	0.489417	8.26664	0.350274
	5.4048	10.1414	0.494994	8.16229	0.0827546
	5.4096	10.2683	0.347444	8.01787	0.222307
	5.4144	10.372	0.355869	7.92144	0.301209
	5.4192	10.4829	0.546813	7.79542	0.0347328
	5.424	10.2638	0.767114	8.53338	0.300675
	5.4288	10.4125	0.479514	8.63622	0.311752
	5.4336	10.4089	0.466919	8.19746	0.0613324
	5.4384	10.3755	0.610443	8.3426	0.11926
	5.4432	10.5571	0.675987	8.39215	0.0558762
	5.448	10.2958	0.534142	8.44885	0.381365
	5.4528	10.4752	0.649046	8.35318	0.149061
	5.4576	10.2865	0.503176	8.36802	0.204889
	5.4624	10.4451	0.578515	8.7063	0.33521
	5.4672	10.8065	0.64209	8.37478	0.170333
	5.472	10.3088	0.629996	8.22303	0.246776
	5.4768	10.4763	0.466685	8.25393	0.253405
	5.4816	10.6192	0.515734	8.6873	0.259406
	5.4864	10.9532	0.555359	8.66186	0.526079
	5.4912	10.0779	0.828916	8.38959	0.153392
	5.496	10.1477	0.809862	8.15504	0.104666
	5.5008	10.0019	0.834612	8.16734	0.078536
	5.5056	10.1493	0.493899	8.13407	0.33647
	5.5104	10.465	0.324723	8.18548	0.0833199
	5.5152	10.1078	0.491717	8.2421	0.150215
	5.52	10.3828	0.391199	8.30324	0.0976398
	5.5248	10.693	0.556409	8.6053	0.556272
	5.5296	10.237	0.574352	8.54712	0.230493
	5.5344	10.3991	0.504927	8.53232	0.363634
	5.5392	10.3215	0.464409	8.44806	0.383322
	5.544	10.1075	0.428201	8.5345	0.581684
	5.5488	10.4893	0.47581	8.26096	0.466354
	5.5536	10.3476	0.463127	8.71903	0.270515
	5.5584	10.3651	0.514224	8.33077	0.444647
	5.5632	10.0209	0.622501	8.38036	0.443586
	5.568	9.67229	0.668631	8.73895	0.185741
	5.5728	9.77654	0.585611	8.55121	0.138987
	5.5776	9.97832	0.563868	8.26785	0.152714
	5.5824	10.0758	0.45905	8.29136	0.111615
	5.5872	10.345	0.404363	8.49419	0.125456
	5.592	10.2368	0.351997	8.66977	0.528665
	5.5968	9.94772	0.304953	8.62127	0.457335
	5.6016	10.0729	0.328532	8.45493	0.440517
	5.6064	10.6173	0.367088	8.53891	0.616036
	5.6112	10.191	0.251704	8.32216	0.337528
	5.616	10.6346	0.495163	8.32926	0.632234
	5.6208	9.85617	0.394167	8.66756	0.629925
	5.6256	10.0628	0.385932	8.17866	0.563345
	5.6304	10.3889	0.591865	8.56521	0.208802
	5.6352	10.2281	0.454005	8.74035	0.656382
	5.64	10.8223	0.666408	8.60997	0.455441
	5.6448	10.9018	0.517751	8.81445	0.573262
	5.6496	10.3356	0.634809	8.50076	0.470493
	5.6544	11.0549	0.831694	8.58319	0.774969
	5.6592	10.4327	0.734112	8.59552	0.69276
	5.664	11.4269	0.746434	8.45045	0.852592
	5.6688	10.422	0.572048	8.45495	0.596195
	5.6736	10.8132	0.451154	8.31171	0.625772
	5.6784	10.7742	0.739344	8.23731	0.654467
	5.6832	10.4448	0.770153	8.72121	0.692258
	5.688	10.6589	0.561568	8.99229	0.933386
	5.6928	10.6327	0.604913	8.80067	0.964773
	5.6976	10.2698	0.596383	8.69672	0.758802
	5.7024	10.7105	0.521052	8.68421	0.962697
	5.7072	10.4447	0.540979	8.62042	0.681787
	5.712	10.3456	0.780418	8.18279	0.492063
	5.7168	10.0638	0.887673	8.30343	0.426971
	5.7216	9.99066	0.720481	8.66289	0.338094
	5.7264	10.1508	0.674435	8.46248	0.618358
	5.7312	10.2455	0.67738	8.4765	0.784355
	5.736	10.4589	0.603043	8.0077	0.255679
	5.7408	10.672	0.73564	8.4646	0.649157
	5.7456	10.7234	0.682428	8.4739	0.120542
	5.7504	10.8289	0.666879	8.11212	0.214457
	5.7552	10.7063	0.676998	7.92149	0.37096
	5.76	11.1972	0.775422	8.05851	0.0541926
	5.7648	10.2654	1.05454	8.37964	0.192661
	5.7696	10.5098	0.695681	7.76993	0.148097
	5.7744	10.7104	0.80903	8.16704	0.182947
	5.7792	10.4492	0.936693	8.23924	0.0239933
	5.784	10.818	1.09496	8.0367	0.417591
	5.7888	10.7432	0.637652	7.79741	0.164115
	5.7936	10.7576	1.01584	8.01431	0.279411
	5.7984	10.6356	0.990819	7.99191	0.148643
	5.8032	10.5237	0.686309	8.12165	0.161247
	5.808	10.6401	0.730271	7.85058	0.0966797
	5.8128	10.4055	1.04358	8.45824	0.081558
	5.8176	10.7422	0.79798	8.41509	0.16518
	5.8224	10.8251	0.503611	8.10014	0.303478
	5.8272	10.4456	0.631475	8.34924	0.283307
	5.832	10.7997	0.719998	7.94696	0.197614
	5.8368	10.4939	0.952635	7.85703	0.285349
	5.8416	10.6408	0.694624	8.00384	0.124231
	5.8464	10.6912	0.71905	7.67575	0.133022
	5.8512	10.255	0.615302	8.00797	0.094277
	5.856	10.3861	0.74066	8.14533	0.160264
	5.8608	10.8105	0.658051	7.9216	0.0948418
	5.8656	10.6778	1.20795	8.21572	0.0963055
	5.8704	10.4666	0.858623	8.47106	0.13648
	5.8752	10.4263	0.390181	8.51744	0.192091
	5.88	10.5905	0.615939	8.38195	0.489229
	5.8848	10.2896	0.676254	8.50133	0.459231
	5.8896	10.4345	0.735986	8.04678	0.479584
	5.8944	10.5447	0.683507	7.95258	0.220673
	5.8992	10.0965	0.55703	8.19606	0.265575
	5.904	10.5754	0.462182	8.07235	0.197651
	5.9088	10.0082	0.495349	8.06427	0.257888
	5.9136	9.96009	0.665662	8.02638	0.052994
	5.9184	10.1829	0.492938	7.89319	0.133005
	5.9232	10.2747	0.434163	7.85694	0.329117
	5.928	10.0269	0.486437	8.11794	0.406129
	5.9328	10.1513	0.58335	8.26318	0.137195
	5.9376	10.294	0.391135	8.69899	0.45733
	5.9424	10.2329	0.711285	8.33632	0.320076
	5.9472	10.2277	0.818132	8.47391	0.405224
	5.952	9.92455	0.997949	8.4319	0.337564
	5.9568	9.98461	1.27553	8.48433	0.326789
	5.9616	10.0184	0.609071	7.9099	0.0286393
	5.9664	9.95442	0.657543	7.9583	0.033979
	5.9712	9.9728	0.947588	8.13538	0.2792
	5.976	9.64843	0.702718	8.27618	0.297086
	5.9808	9.6837	0.471744	8.28618	0.720613
	5.9856	10.1432	0.643212	8.43916	0.473664
	5.9904	9.85855	0.301262	8.38538	0.445428
	5.9952	9.88757	0.386184	8.51682	0.631726
	6	9.88085	0.68071	8.44462	0.618529
	6.0048	10.1086	0.468261	8.44785	0.507139
	6.0096	10.3531	0.493497	7.87731	0.335277
	6.0144	10.2296	0.507208	8.54415	0.831657
	6.0192	10.0129	0.679939	8.44911	0.504826
	6.024	10.1037	0.580846	8.1872	0.236037
	6.0288	10.1036	0.446753	8.47668	0.528144
	6.0336	10.1787	0.450961	8.41661	0.457481
	6.0384	9.7871	0.60311	8.49395	0.557061
	6.0432	9.79463	0.503991	8.51817	0.379588
	6.048	9.87838	0.897356	8.72366	0.402786
	6.0528	9.35428	0.536319	8.47954	0.42184
	6.0576	9.90296	0.63109	8.24796	0.115108
	6.0624	9.59787	0.509125	8.57275	0.221761
	6.0672	9.50617	0.449455	8.74126	0.134513
	6.072	9.78468	0.309571	8.30012	0.331955
	6.0768	10.0338	0.39528	8.43688	0.133273
	6.0816	10.2029	0.669258	8.48402	0.279504
	6.0864	9.7883	0.539146	8.34477	0.322891
	6.0912	9.76115	0.394833	8.71131	0.630702
	6.096	10.2805	0.572566	8.27328	0.694922
	6.1008	10.1494	0.605563	8.55246	0.818455
	6.1056	10.2123	0.61298	8.48485	0.657758
	6.1104	10.7972	0.685481	8.22477	0.939581
	6.1152	10.9123	0.67507	8.42508	0.56444
	6.12	10.6213	0.562415	8.18618	0.631762
	6.1248	10.732	0.531128	8.57264	0.580801
	6.1296	10.2909	0.775591	8.40839	0.58407
	6.1344	10.5502	0.429444	8.58788	0.686773
	6.1392	9.86379	0.706717	8.64841	0.820895
	6.144	10.2701	0.342677	8.49136	0.975691
	6.1488	10.4795	0.362512	8.39612	0.804095
	6.1536	10.1713	0.404128	8.21398	0.762767
	6.1584	10.1734	0.380504	8.20259	0.758991
	6.1632	10.5163	0.356818	8.33486	0.903455
	6.168	10.8227	0.441106	8.46435	0.737268
	6.1728	10.5846	0.59579	7.98179	0.483812
	6.1776	10.7443	0.126855	8.54333	0.300543
	6.1824	10.7919	0.346496	7.98207	0.532769
	6.1872	10.5818	0.281981	8.16537	0.44499
	6.192	10.0531	0.354527	8.48558	0.704962
	6.1968	9.81197	0.604306	8.14455	0.648959
	6.2016	9.83277	0.396822	8.42329	0.509832
	6.2064	8.84075	1.16016	8.38351	0.455919
	6.2112	9.20342	1.02695	8.23566	0.677306
	6.216	8.90887	0.911776	8.07248	0.853261
	6.2208	9.62326	1.01838	8.16278	0.431613
	6.2256	9.60892	1.07525	8.48957	0.822301
	6.2304	9.71649	0.736518	8.99752	0.859518
	6.2352	9.53741	0.831858	8.39587	0.71962
	6.24	9.95218	0.680149	8.68451	0.663472
	6.2448	9.84773	0.595143	8.51629	0.598759
	6.2496	9.38252	0.90959	8.27788	0.811293
	6.2544	9.35016	0.900943	8.36816	0.748318
	6.2592	9.63162	1.32547	8.46341	0.422425
	6.264	9.42807	1.46208	8.31271	0.536192
	6.2688	9.65274	1.22617	8.43849	0.770161
	6.2736	10.0389	1.16024	8.68839	0.817501
	6.2784	9.64001	1.26965	8.10328	0.688813
	6.2832	9.34281	1.28343	8.20296	0.712947
	6.288	9.20594	0.874311	8.11124	0.420302
	6.2928	9.01867	1.09901	8.3591	0.829819
	6.2976	9.22154	0.94685	8.06328	0.440684
	6.3024	9.47313	0.926604	8.26468	0.509812
	6.3072	9.37387	1.30929	8.61424	0.769986
	6.312	9.7919	1.01846	8.20728	0.588421
	6.3168	9.90458	1.32482	8.26309	0.580762
	6.3216	10.4192	1.43186	8.50509	0.490947
	6.3264	9.80278	1.07655	8.24123	0.539664
	6.3312	9.66234	1.04913	8.30667	0.586637
	6.336	9.64233	1.17717	8.42138	1.13745
	6.3408	10.0052	1.24387	8.4538	1.0652
	6.3456	10.1854	1.33374	8.13003	0.671276
	6.3504	9.8467	1.28392	8.46793	0.721219
	6.3552	9.74226	1.33065	8.27129	0.720198
	6.36	10.356	1.63631	8.3561	0.575532
	6.3648	10.8462	1.66894	8.56808	0.622924
	6.3696	10.4905	1.86998	8.56803	0.604443
	6.3744	10.5756	1.76192	8.5063	1.09315
	6.3792	10.2833	1.56155	8.64529	0.585976
	6.384	10.4192	1.45908	8.13862	0.45315
	6.3888	10.621	1.77188	8.34754	0.729508
	6.3936	9.64423	1.31784	8.10944	0.699218
	6.3984	9.53459	1.45277	8.23293	0.603243
	6.4032	10.0343	1.33598	8.54734	0.776607
	6.408	9.99383	1.56288	8.61112	0.714771
	6.4128	10.0138	1.38107	8.73263	0.841529
	6.4176	10.1927	1.82796	8.4514	0.985789
	6.4224	9.85224	1.41653	8.51759	0.890759
	6.4272	9.95031	1.506	8.62564	0.524705
	6.432	10.1139	1.38023	8.90506	0.739959
	6.4368	9.62609	1.39285	8.35582	0.789915
	6.4416	9.86358	1.18883	8.17667	0.477698
	6.4464	10.5492	1.59992	8.4468	0.384355
	6.4512	9.98088	1.22005	8.25822	0.252627
	6.456	10.4015	1.4253	8.25857	0.764043
	6.4608	10.0999	1.66303	8.27608	0.45259
	6.4656	9.74806	1.3416	8.12224	0.461292
	6.4704	9.73537	1.42189	8.55514	0.62297
	6.4752	9.70042	1.34128	8.7294	0.726773
	6.48	9.9919	1.00354	8.44537	0.476153
	6.4848	9.82375	0.995037	8.20523	0.463059
	6.4896	9.7149	1.25442	8.49584	0.559362
	6.4944	10.0042	1.34704	8.30974	0.432959
	6.4992	9.67065	1.28246	8.72724	0.404976
	6.504	9.86522	1.17547	8.39141	0.198946
	6.5088	9.44819	1.27167	8.56048	0.321808
	6.5136	9.65846	1.23076	8.40893	0.291005
	6.5184	9.98969	1.20112	8.4744	0.206744
	6.5232	9.97238	1.19174	8.36581	0.585115
	6.528	9.9409	1.09247	8.03801	0.233953
	6.5328	10.5599	1.44769	7.91235	0.511374
	6.5376	10.3977	1.55003	7.91696	0.330515
	6.5424	10.2055	1.16367	7.42173	0.203705
	6.5472	10.0759	1.35394	8.1303	0.400826
	6.552	10.1045	1.35258	7.84078	0.276865
	6.5568	10.2142	1.61475	7.58272	0.324267
	6.5616	10.1107	1.8287	8.20941	0.508669
	6.5664	10.3646	1.30133	7.89523	0.469738
	6.5712	9.91621	1.52045	8.14682	0.412205
	6.576	9.44426	1.151	8.23375	0.240886
	6.5808	9.85794	1.53593	8.34282	0.399257
	6.5856	9.88707	1.26018	8.13015	0.349851
	6.5904	9.48767	1.43466	8.42537	0.656269
	6.5952	10.1198	1.29613	8.58879	0.774374
	6.6	9.98189	1.49597	8.31457	0.568129
	6.6048	10.1286	1.33867	8.37549	0.554588
	6.6096	9.84207	1.36995	8.49276	0.664717
	6.6144	10.0015	1.29174	8.66861	0.685383
	6.6192	10.1177	1.49713	8.4037	0.952874
	6.624	10.3503	1.35811	8.92076	0.646067
	6.6288	10.3442	1.56879	8.78388	0.749938
	6.6336	9.85256	1.20686	8.97742	0.77678
	6.6384	9.89312	1.48031	8.99892	0.866715
	6.6432	9.3324	1.41637	8.46714	0.943721
	6.648	9.84566	1.42303	8.3815	0.856825
	6.6528	10.0011	1.27823	8.61242	0.788731
	6.6576	9.73691	1.18117	8.57267	0.513171
	6.6624	9.81024	1.44575	8.7997	0.82442
	6.6672	9.61357	1.37896	8.89119	0.94344
	6.672	10.0426	1.63947	8.61538	0.535113
	6.6768	9.37171	1.4167	8.62467	0.576379
	6.6816	9.34519	1.56795	7.91217	0.342847
	6.6864	9.67114	1.442	8.5843	0.910433
	6.6912	9.74697	1.5799	8.47872	0.616476
	6.696	9.31857	1.55386	8.64961	0.456989
	6.7008	9.68204	1.29085	8.26885	0.518598
	6.7056	9.52106	1.23643	8.50049	0.229986
	6.7104	9.38276	1.1698	8.35016	0.481784
	6.7152	9.51849	1.2809	8.28375	0.327512
	6.72	10.1897	1.3009	8.12677	0.738345
	6.7248	10.1805	1.66209	8.66577	0.644231
	6.7296	9.83223	1.27647	8.41782	0.657814
	6.7344	10.1847	1.13414	8.42502	0.664763
	6.7392	10.1913	1.39453	8.60998	0.783995
	6.744	9.75091	1.07969	8.685	0.765418
	6.7488	9.76808	1.54738	8.97794	0.99154
	6.7536	10.0248	1.48002	8.45986	0.709866
	6.7584	9.97899	1.53908	8.61372	0.943113
	6.7632	9.43512	1.45257	8.60881	0.780225
	6.768	9.95844	1.57147	8.80116	0.808658
	6.7728	9.49936	1.30752	8.51059	1.07214
	6.7776	9.5557	1.34701	8.86382	0.932738
	6.7824	9.70573	1.76224	8.39413	1.09912
	6.7872	9.50618	1.47122	8.56303	0.814364
	6.792	10.1884	1.64276	8.72636	0.803387
	6.7968	9.67276	1.4706	8.43977	0.817646
	6.8016	9.90928	1.47163	8.54844	0.572414
	6.8064	9.71008	1.37721	8.79538	0.725273
	6.8112	9.84238	1.40757	8.47623	0.945833
	6.816	9.72177	1.38437	8.30647	0.68359
	6.8208	9.95113	1.24424	8.37365	0.820278
	6.8256	10.1869	1.34885	8.47453	0.992029
	6.8304	10.1026	1.12797	8.90234	1.02204
	6.8352	10.2208	1.35244	8.79778	1.09265
	6.84	10.281	1.21074	8.59628	0.653857
	6.8448	10.0732	1.37794	8.68675	0.97592
	6.8496	10.2697	1.41533	8.7208	0.879451
	6.8544	10.1231	1.54782	8.78855	1.08581
	6.8592	9.97264	1.64254	8.5826	1.14322
	6.864	10.1314	1.64021	8.79077	0.764099
	6.8688	9.96503	1.55335	8.72991	0.929101
	6.8736	10.1583	1.51966	9.02661	1.12889
	6.8784	9.87033	1.71404	8.94097	0.616506
	6.8832	9.93451	1.56057	8.96441	1.16454
	6.888	10.0381	1.60359	8.97994	0.974175
	6.8928	9.94162	1.60301	9.20813	1.06124
	6.8976	10.3807	1.77155	9.10687	0.852353
	6.9024	10.1674	1.51875	8.9128	1.10009
	6.9072	10.0017	1.58761	8.68127	1.0245
	6.912	10.0233	1.5154	9.22304	1.12034
	6.9168	9.97457	1.51543	9.2299	0.894727
	6.9216	9.92721	1.77344	9.4383	1.19305
	6.9264	10.3971	1.68127	9.34966	1.32942
	6.9312	10.0306	1.50481	9.07993	1.15538
	6.936	10.606	1.39572	9.34796	0.954824
	6.9408	10.1497	1.48117	9.02504	1.07091
	6.9456	10.1264	1.77524	9.09647	0.847608
	6.9504	10.0207	1.50281	9.22205	1.01974
	6.9552	10.3876	1.83263	9.30724	1.08222
	6.96	10.0636	1.85058	9.40432	1.09807
	6.9648	10.0253	1.46848	9.3616	0.816388
	6.9696	10.1341	1.65708	9.22223	1.13321
	6.9744	10.2864	1.59941	9.54522	0.593789
	6.9792	10.3972	1.85666	8.78073	0.819403
	6.984	10.2359	1.56366	8.76602	0.926478
	6.9888	10.2939	1.68659	8.90544	0.799137
	6.9936	10.2656	1.71179	9.0837	0.832612
	6.9984	10.3315	1.77946	8.64594	0.455728
	7.0032	10.7399	1.89433	8.90774	0.54837
	7.008	10.527	1.89284	9.05644	0.773039
	7.0128	10.3142	1.68714	8.84237	0.732506
	7.0176	9.91643	1.70566	9.19663	1.02429
	7.0224	10.1724	1.69072	8.69424	0.689178
	7.0272	10.3178	1.86499	8.87024	0.930514
	7.032	10.136	1.58039	8.84425	0.874574
	7.0368	10.0898	1.61346	9.24725	1.22363
	7.0416	10.6284	1.59146	8.8822	0.957943
	7.0464	10.6077	1.63106	8.99899	0.812249
	7.0512	10.9368	1.60755	9.09595	0.716629
	7.056	10.5847	1.80543	8.98649	0.820302
	7.0608	10.4008	1.7887	9.08531	1.01775
	7.0656	10.6493	1.91784	8.58022	0.997468
	7.0704	10.3996	1.84668	9.075	1.26982
	7.0752	10.8171	1.66781	9.40327	0.808113
	7.08	10.5175	1.84114	9.82182	0.906706
	7.0848	10.4514	1.81232	9.64736	1.18421
	7.0896	10.4206	1.7327	9.44476	1.12332
	7.0944	10.3308	1.54708	9.60152	1.20712
	7.0992	10.0415	1.60607	8.82689	0.836858
	7.104	10.2071	1.70875	9.05473	0.842607
	7.1088	10.315	1.74369	8.81074	1.14477
	7.1136	10.3847	1.58082	9.138	1.19865
	7.1184	10.2735	1.67333	9.23274	0.957153
	7.1232	9.81533	1.58123	8.86642	0.788599
	7.128	10.3084	1.80936	8.84406	0.646781
	7.1328	10.5672	1.71623	9.72166	0.952421
	7.1376	10.4754	1.59356	9.34813	0.890295
	7.1424	10.2296	1.65855	8.59701	0.664958
	7.1472	9.63047	1.70465	8.92821	0.729288
	7.152	9.87727	1.80473	9.32164	0.891831
	7.1568	10.2818	1.59683	9.00136	1.19434
	7.1616	9.9489	1.70189	8.73588	0.92613
	7.1664	9.73194	1.62593	9.31666	0.864248
	7.1712	9.92112	1.55164	8.57894	0.729578
	7.176	10.7443	1.69369	8.71128	0.863026
	7.1808	10.2157	1.89859	8.42423	0.983321
	7.1856	10.0412	1.83826	8.88384	0.949047
	7.1904	10.1372	1.80607	8.65899	0.491543
	7.1952	9.94584	1.56224	8.58811	0.44546
	7.2	9.65361	2.008	8.51662	0.768836
	7.2048	9.74045	1.57602	8.72225	1.11411
	7.2096	10.3988	2.00827	8.68176	0.536838
	7.2144	10.1596	1.78602	8.6432	0.706861
	7.2192	9.92307	1.75603	9.18828	1.10454
	7.224	9.88953	1.57345	8.56565	0.707075
	7.2288	10.2409	1.51878	8.55031	0.62521
	7.2336	9.97313	1.74645	8.59289	0.553189
	7.2384	10.0495	2.05652	8.38464	0.221027
	7.2432	9.92759	1.54011	8.73618	0.510131
	7.248	9.91467	1.69668	8.78303	0.332602
	7.2528	9.80261	1.60936	8.37937	0.480119
	7.2576	9.71463	1.81884	8.77738	0.757035
	7.2624	9.8943	1.59248	8.77692	0.259239
	7.2672	9.99685	1.68464	8.23678	0.676669
	7.272	9.92006	1.80878	9.12627	0.652306
	7.2768	10.3499	1.84855	9.192	0.574496
	7.2816	10.1677	1.77285	9.21504	0.843733
	7.2864	10.412	1.94869	8.95853	0.658844
	7.2912	10.5734	1.84391	8.98823	0.407815
	7.296	10.4816	1.65319	8.93458	0.598882
	7.3008	10.615	1.78722	9.4917	0.744937
	7.3056	10.7135	1.68363	9.20036	0.84602
	7.3104	10.4008	1.68474	9.06563	0.950233
	7.3152	10.1858	1.72249	9.01673	0.638642
	7.32	10.0345	1.79645	8.85693	0.55218
	7.3248	10.0436	1.78111	9.05672	0.649137
	7.3296	10.4472	1.65353	9.13878	0.666429
	7.3344	9.82478	1.79215	8.88376	0.96421
	7.3392	10.1762	1.6845	8.96117	0.753502
	7.344	10.2835	1.70825	9.08003	0.985781
	7.3488	10.5857	1.66471	8.91176	0.705612
	7.3536	10.3563	1.84775	9.1154	0.769198
	7.3584	10.7903	1.69475	9.45618	0.678291
	7.3632	10.5138	1.74597	9.43941	1.01479
	7.368	10.5721	1.77531	9.69479	0.867405
	7.3728	10.4472	1.68665	9.32355	0.642958
	7.3776	10.5498	1.67145	8.88728	0.944546
	7.3824	10.588	1.76886	8.92983	1.21235
	7.3872	10.2219	1.61201	8.74201	0.521391
	7.392	10.1653	1.6173	9.19451	1.19799
	7.3968	10.2981	1.86576	9.00366	0.97361
	7.4016	10.244	1.68259	8.41751	0.72403
	7.4064	9.86773	1.54085	8.47221	0.874149
	7.4112	9.84822	1.816	8.6073	1.19544
	7.416	10.2312	1.37975	8.77524	1.42405
	7.4208	10.2787	1.81701	8.89137	0.937336
	7.4256	10.4881	1.53516	8.82961	1.08057
	7.4304	10.0598	1.45041	8.85286	0.869846
	7.4352	10.0371	1.50462	8.60506	0.622627
	7.44	10.0963	1.46118	8.93008	1.07787
	7.4448	9.87037	1.18455	8.72818	0.998084
	7.4496	10.4349	1.34339	8.30023	0.948109
	7.4544	10.0431	1.13385	8.78258	0.804272
	7.4592	9.63359	1.22665	8.9306	0.985453
	7.464	10.1107	1.18206	9.2046	0.773439
	7.4688	9.93512	1.23464	9.02505	1.12471
	7.4736	10.1513	1.1555	9.07206	0.883495
	7.4784	10.252	1.47063	8.86989	0.870343
	7.4832	10.7525	1.35742	8.88105	0.898389
	7.488	10.7327	1.10091	8.28197	0.769506
	7.4928	10.8136	1.2056	8.64734	0.890457
	7.4976	10.8982	1.05983	8.2773	0.775969
	7.5024	10.7284	1.6461	8.2043	1.07741
	7.5072	10.1183	1.36062	8.93927	1.10335
	7.512	10.3697	1.36564	8.82995	0.948595
	7.5168	10.9875	1.65163	8.74578	1.10985
	7.5216	10.2204	1.42943	8.90979	1.02888
	7.5264	10.6204	1.48494	8.82957	0.869841
	7.5312	9.83829	1.45214	9.01496	1.06515
	7.536	10.0501	1.13523	9.0994	0.801265
	7.5408	10.2826	1.44404	8.58752	0.822998
	7.5456	10.3322	1.19378	8.70645	1.28188
	7.5504	9.72747	1.41164	8.58136	0.973778
	7.5552	9.79623	1.20945	8.97681	1.03034
	7.56	9.30324	1.28443	8.62332	0.905422
	7.5648	9.77274	1.11618	8.75261	0.717389
	7.5696	9.87941	0.969407	8.99379	0.754137
	7.5744	9.80574	1.47229	8.96454	0.958505
	7.5792	9.98105	1.48218	9.22525	0.937375
	7.584	10.3886	1.48877	9.20323	0.778068
	7.5888	10.1921	1.39493	9.1892	0.691357
	7.5936	9.87766	1.40863	9.11876	0.898225
	7.5984	10.0759	1.32617	8.9557	0.962345
	7.6032	9.85694	1.75158	8.89651	0.737885
	7.608	10.0855	1.24045	9.38474	0.869008
	7.6128	9.88562	1.5193	9.52288	0.808809
	7.6176	10.1369	0.948529	8.90957	0.758209
	7.6224	10.1327	0.915645	8.64457	0.655894
	7.6272	10.1265	1.04468	8.9344	0.756734
	7.632	9.96764	0.88065	8.81992	0.736607
	7.6368	9.70592	0.745278	8.86716	0.80011
	7.6416	10.0458	1.13633	9.25928	1.03765
	7.6464	9.67635	1.03142	9.0797	1.19775
	7.6512	9.91276	1.24788	9.20577	1.03575
	7.656	9.98496	1.18209	9.18927	0.911928
	7.6608	9.59071	1.29791	9.1071	0.887704
	7.6656	9.71529	1.52449	9.57428	1.13506
	7.6704	9.7084	1.18872	9.41056	0.722802
	7.6752	9.54634	1.14795	9.11897	0.95793
	7.68	9.58141	1.20722	9.06475	0.563124
	7.6848	9.82984	1.42907	9.28402	0.675031
	7.6896	10.0854	1.3826	9.21517	1.0425
	7.6944	9.94574	1.41891	9.01679	0.509154
	7.6992	10.0335	1.50044	9.10704	0.782433
	7.704	10.3084	1.37374	8.86919	1.08092
	7.7088	10.1852	1.57332	9.10316	0.752685
	7.7136	10.5335	1.56961	9.20592	0.65837
	7.7184	10.2126	1.24049	9.3636	1.15331
	7.7232	9.99996	1.68626	9.27581	0.63006
	7.728	9.85426	1.64322	9.17432	1.17182
	7.7328	10.2776	1.26393	9.22177	0.862218
	7.7376	9.74885	1.39564	9.05966	0.907226
	7.7424	9.77323	1.21727	9.11771	0.989713
	7.7472	9.9559	1.1721	9.37907	0.565412
	7.752	9.88696	1.47518	8.99354	0.681085
	7.7568	10.008	1.43488	9.0432	0.694133
	7.7616	10.3409	1.23629	8.87079	0.750699
	7.7664	10.2617	1.19851	8.52886	0.737722
	7.7712	10.3814	1.22664	9.03606	0.763303
	7.776	10.0247	1.14488	8.70414	0.967534
	7.7808	9.97507	1.03186	9.03102	0.874413
	7.7856	10.1089	0.628274	9.0067	0.660322
	7.7904	9.90572	0.692055	9.17095	0.911583
	7.7952	9.94545	0.859681	9.41866	0.867688
	7.8	9.89007	0.990349	9.05141	0.768468
	7.8048	9.74364	1.14324	8.90077	0.67723
	7.8096	10.135	1.18197	9.20504	1.10107
	7.8144	9.84797	1.09661	9.53029	1.38281
	7.8192	10.3548	1.40911	9.39843	1.02212
	7.824	10.066	1.23957	9.24412	1.19563
	7.8288	9.82835	1.31809	8.84219	0.928423
	7.8336	9.66423	1.03545	9.33489	1.37636
	7.8384	9.59795	0.935029	9.11764	1.35834
	7.8432	10.0624	1.27662	9.61026	1.26262
	7.848	10.0822	1.05129	9.04599	1.09438
	7.8528	10.4559	1.06157	9.147	1.09828
	7.8576	10.2183	0.662382	8.67353	1.05632
	7.8624	10.596	0.670583	8.9465	1.29056
	7.8672	10.5786	0.709615	9.13216	0.776536
	7.872	10.334	0.533151	8.70174	1.05308
	7.8768	10.4142	0.66389	8.79001	0.800147
	7.8816	10.0428	0.577879	8.63729	1.11168
	7.8864	10.3267	0.75235	8.97463	1.25415
	7.8912	10.0734	1.09132	9.18622	1.26422
	7.896	10.4395	1.30841	9.28859	1.37305
	7.9008	9.73169	1.25468	9.13423	1.14116
	7.9056	10.0622	1.38527	9.62284	1.38131
	7.9104	9.78144	1.32481	9.44249	1.22845
	7.9152	9.99763	1.25262	9.68322	1.19922
	7.92	9.83385	1.18578	9.36275	1.18901
	7.9248	10.4255	1.21858	9.24212	1.11126
	7.9296	10.0429	0.974646	8.97442	1.1779
	7.9344	10.0633	1.21263	9.06523	0.847328
	7.9392	9.54005	1.02209	9.3446	0.890349
	7.944	9.714	0.832301	9.67108	1.00112
	7.9488	9.76658	1.15558	9.12223	0.739085
	7.9536	10.0585	1.32141	9.22701	0.729333
	7.9584	10.1038	1.35045	9.52564	0.750669
	7.9632	10.0642	1.40793	9.08533	0.954001
	7.968	9.57334	1.2889	9.35008	0.835504
	7.9728	10.0834	1.10787	9.27382	0.910719
	7.9776	9.86984	1.14055	9.29069	0.71755
	7.9824	9.69924	1.00634	9.10736	0.750679
	7.9872	9.68096	1.08084	9.18501	0.64062
	7.992	9.9264	1.21929	8.85596	0.652733
	7.9968	9.98497	1.15661	9.14798	0.839782
	8.0016	10.3689	1.22721	9.17464	1.12481
	8.0064	10.2762	1.39444	8.86278	0.584639
	8.0112	9.99359	1.45127	8.78751	0.825865
	8.016	9.80837	1.25061	8.94386	0.832903
	8.0208	9.80617	1.00676	8.69886	0.736152
	8.0256	9.80831	1.35701	9.30428	0.760063
	8.0304	9.82558	1.44583	9.02034	0.78569
	8.0352	9.3957	1.38367	9.08054	0.678536
	8.04	9.76375	0.88937	9.12799	0.687293
	8.0448	9.72521	0.973702	9.06708	0.679661
	8.0496	10.008	0.842496	9.11393	0.826877
	8.0544	9.94411	1.15619	9.24944	0.832053
	8.0592	9.97471	1.06359	8.91754	0.746133
	8.064	10.1274	1.09538	8.76597	0.700912
	8.0688	9.81377	1.08548	9.00826	0.88372
	8.0736	9.40466	1.17043	9.68394	0.785847
	8.0784	9.84283	0.89151	9.1659	0.662494
	8.0832	9.84665	1.50246	9.21021	0.742991
	8.088	9.69307	1.45788	9.43681	0.730668
	8.0928	9.98905	1.59906	9.71607	0.88937
	8.0976	9.90969	1.71871	9.18316	0.735152
	8.1024	9.66949	1.49702	9.03056	0.533649
	8.1072	9.39058	1.21175	9.20626	0.37436
	8.112	9.33618	1.23081	9.23179	0.333497
	8.1168	9.25983	1.08065	9.56287	0.394862
	8.1216	9.7481	1.1881	9.60011	0.598359
	8.1264	9.88897	1.09277	9.28909	0.557744
	8.1312	9.64493	0.921355	9.4816	0.544341
	8.136	9.8936	0.892081	9.93076	0.407653
	8.1408	9.8834	1.07953	9.63565	0.256231
	8.1456	9.52028	1.22322	10.0239	0.535241
	8.1504	10.1614	1.19054	10.083	0.781555
	8.1552	9.9959	1.1239	10.0837	0.816681
	8.16	9.55032	1.47864	10.2272	0.562906
	8.1648	9.43726	1.34184	9.87972	0.733241
	8.1696	9.47287	1.39134	10.1506	0.351516
	8.1744	9.45478	1.15622	9.68451	0.475211
	8.1792	10.1273	1.23452	9.84856	0.678049
	8.184	9.98966	1.32957	10.0394	0.405087
	8.1888	9.47311	1.34223	9.88945	0.625344
	8.1936	10.0594	1.53569	9.92238	0.529582
	8.1984	9.92856	1.60465	9.9177	0.716322
	8.2032	9.84519	1.59538	9.97209	0.762404
	8.208	10.1906	1.29167	10.3235	0.599027
	8.2128	10.0476	1.66655	10.3052	0.832965
	8.2176	9.71733	1.57447	10.3707	0.81467
	8.2224	9.6405	1.77203	10.4878	0.858572
	8.2272	9.88858	1.76933	10.078	0.764548
	8.232	9.60797	1.43912	9.71568	0.828291
	8.2368	9.75975	1.82153	9.68244	0.773232
	8.2416	9.50114	1.67727	9.79984	0.752272
	8.2464	9.90895	1.13072	9.92387	0.623073
	8.2512	9.64515	1.28848	10.1789	0.537828
	8.256	9.57644	1.18465	10.4134	0.781317
	8.2608	9.93235	1.49694	10.362	0.604662
	8.2656	10.0709	1.61823	9.95223	0.642127
	8.2704	10.0284	1.35356	10.2683	0.607443
	8.2752	10.253	1.42805	10.6143	0.547069
	8.28	10.3697	1.66241	10.299	1.02812
	8.2848	10.9223	1.61458	9.95903	0.725835
	8.2896	10.4607	1.6461	9.72417	0.537653
	8.2944	10.0485	1.38662	9.87133	0.601486
	8.2992	10.1623	1.29087	9.90801	0.734014
	8.304	10.2226	1.62785	9.89549	0.849884
	8.3088	10.1315	1.53023	9.93428	0.597832
	8.3136	10.0507	1.42934	9.53659	0.514378
	8.3184	9.94082	1.4088	9.5292	0.672726
	8.3232	10.0122	1.54534	9.77952	0.702823
	8.328	10.1825	1.42249	10.3136	0.77805
	8.3328	10.1511	1.30154	9.8801	0.824516
	8.3376	10.2278	1.34788	9.82494	0.701165
	8.3424	10.2716	1.47122	9.3882	0.622745
	8.3472	10.1268	1.30287	9.46178	0.996021
	8.352	10.4062	1.00169	9.73502	1.03047
	8.3568	9.71727	0.878809	9.71121	0.984435
	8.3616	9.88099	1.42824	9.51144	0.992706
	8.3664	9.61816	1.3592	9.4918	0.847411
	8.3712	10.0361	1.10489	9.47219	0.653053
	8.376	10.3095	1.32428	9.37025	0.76489
	8.3808	9.81877	1.16139	9.51897	0.823053
	8.3856	9.39908	1.2227	9.69969	0.865611
	8.3904	9.86613	1.05882	10.005	0.977735
	8.3952	9.95883	1.3492	9.63531	0.955248
	8.4	9.78764	1.38388	10.1043	1.06886
	8.4048	9.90273	1.08685	9.50795	0.851584
	8.4096	9.71707	1.4454	9.85239	0.790939
	8.4144	10.113	1.47954	9.82248	1.05738
	8.4192	10.4815	1.47576	9.60475	0.842592
	8.424	10.235	1.46649	9.34396	0.924684
	8.4288	10.3859	1.55559	9.95337	1.29032
	8.4336	10.5111	1.77781	9.94541	1.12283
	8.4384	10.2858	1.75265	10.0537	0.969787
	8.4432	10.3213	1.73932	9.94296	0.962277
	8.448	10.3636	1.65366	9.95095	1.08464
	8.4528	10.0936	1.40384	9.56402	1.04626
	8.4576	10.1169	1.51288	9.48277	0.846671
	8.4624	10.4828	1.77137	9.55832	0.691358
	8.4672	10.6701	1.5593	9.58372	1.0273
	8.472	10.2559	1.63513	9.45086	0.64452
	8.4768	10.2771	1.64399	9.5186	0.91425
	8.4816	10.4898	1.35998	9.46245	0.673549
	8.4864	10.4258	1.59107	9.41975	0.787052
	8.4912	10.443	1.63096	9.60945	0.786322
	8.496	10.4099	1.88719	9.79833	0.706666
	8.5008	10.1866	1.78874	9.68514	1.06238
	8.5056	10.3658	2.01468	9.74216	0.825489
	8.5104	10.8284	1.64671	9.79785	1.41316
	8.5152	10.6218	1.50152	9.54296	1.14433
	8.52	10.5975	1.35717	9.76311	1.37404
	8.5248	10.3538	1.66549	9.91894	1.02736
	8.5296	10.1019	1.59462	9.8263	1.23463
	8.5344	9.82842	1.18316	9.71481	0.964875
	8.5392	9.99108	1.47353	9.93012	0.963975
	8.544	10.2247	1.22928	9.68362	0.969887
	8.5488	9.79052	1.38617	9.74023	0.796795
	8.5536	9.90666	1.46651	9.82451	0.797872
	8.5584	9.89723	1.42613	9.45956	0.753004
	8.5632	9.47174	0.983228	9.45681	0.616475
	8.568	9.9105	1.56451	9.63225	0.902243
	8.5728	9.43308	1.09201	9.37656	0.751028
	8.5776	9.66864	1.10952	9.47376	0.786727
	8.5824	9.89651	1.38183	9.6098	0.808477
	8.5872	9.67676	1.51537	9.76684	0.990809
	8.592	9.3458	1.14398	10.2191	1.19718
	8.5968	9.49102	1.1069	10.2611	1.17888
	8.6016	9.7728	1.31655	10.0448	0.995707
	8.6064	9.66566	1.3099	9.57852	0.718379
	8.6112	9.81076	1.15743	9.3447	0.879153
	8.616	9.84603	1.14408	8.95397	0.797587
	8.6208	9.55064	1.27363	9.31156	0.753514
	8.6256	9.59796	0.926403	9.79934	1.11736
	8.6304	9.42819	1.26371	9.26781	0.850525
	8.6352	9.22202	1.13832	9.33115	1.03112
	8.64	9.3338	1.32108	9.26096	0.992974
	8.6448	9.1171	1.05874	9.38985	0.78851
	8.6496	9.41792	1.23417	9.86953	1.12409
	8.6544	9.39626	1.00865	9.05927	0.82301
	8.6592	9.63491	1.0845	9.29774	0.734762
	8.664	9.78704	1.18973	9.60595	0.68792
	8.6688	9.55383	1.30394	9.5676	1.03412
	8.6736	9.52321	0.980029	9.37274	0.871806
	8.6784	9.92975	1.19347	9.16301	0.817583
	8.6832	9.58306	1.36076	9.39093	0.943107
	8.688	10.0185	1.60731	9.70334	1.02061
	8.6928	10.0745	1.44924	9.65038	0.893732
	8.6976	10.3719	1.58551	9.99307	0.861086
	8.7024	9.74287	1.26513	9.59804	1.0214
	8.7072	9.62044	1.3331	9.643	0.767671
	8.712	9.94151	0.99148	9.70612	1.06135
	8.7168	9.73677	1.10186	9.39373	1.07749
	8.7216	9.48266	0.727455	10.0257	0.955184
	8.7264	9.69313	1.10826	9.45688	0.921435
	8.7312	9.65116	1.14282	9.15743	1.01898
	8.736	9.61926	1.31882	9.455	1.02098
	8.7408	9.64174	1.23135	9.68267	0.785285
	8.7456	9.90776	1.00815	9.50522	0.676133
	8.7504	9.58565	0.956371	9.88772	0.8601
	8.7552	9.7002	1.14533	9.67718	0.902486
	8.76	9.86827	1.0116	9.42486	0.84706
	8.7648	9.74164	1.31761	9.7678	0.898901
	8.7696	9.75835	1.0236	9.94248	1.01301
	8.7744	9.94177	1.17657	9.81767	1.06392
	8.7792	9.07242	1.17303	9.84054	0.81789
	8.784	9.85081	0.946332	10.0805	1.07249
	8.7888	9.62288	0.832189	9.8437	0.841162
	8.7936	10.202	0.982044	9.74482	0.976247
	8.7984	9.87809	0.968526	9.61903	1.03495
	8.8032	9.85321	0.999425	9.61491	1.04761
	8.808	9.31192	0.736727	9.50256	1.24414
	8.8128	9.57675	1.15087	9.75487	1.10695
	8.8176	9.95339	0.918746	9.80745	1.13009
	8.8224	9.7358	0.735155	10.1317	0.847219
	8.8272	9.69847	0.880943	9.74354	1.05065
	8.832	9.957	0.842892	9.67346	1.07854
	8.8368	9.93147	1.06383	9.96791	1.04951
	8.8416	10.021	0.92847	9.63537	1.22326
	8.8464	9.88437	0.86966	9.81404	1.26519
	8.8512	9.76044	0.774281	9.63604	1.13921
	8.856	9.52893	0.927061	9.13348	0.621818
	8.8608	9.92188	0.90062	9.10617	0.691381
	8.8656	9.4088	0.909427	9.5763	0.935831
	8.8704	9.76239	1.18156	9.60975	0.988692
	8.8752	10.1421	1.09572	9.48308	0.941134
	8.88	10.7513	1.06718	9.45545	0.914783
	8.8848	10.5909	1.13101	9.91059	1.16967
	8.8896	10.6273	1.07907	9.42838	1.04672
	8.8944	10.6761	1.32785	9.23796	0.942853
	8.8992	10.5071	1.11453	9.476	0.843478
	8.904	10.6502	1.3228	9.67451	0.862736
	8.9088	10.5574	1.25169	9.53332	0.985595
	8.9136	10.2477	1.04919	9.63648	0.587673
	8.9184	10.5996	1.32841	9.49383	0.99668
	8.9232	10.2514	0.977214	9.29589	0.688923
	8.928	10.1596	0.941219	9.17208	1.0678
	8.9328	10.3642	1.20045	8.87008	0.802538
	8.9376	10.0039	1.22689	9.00623	1.02694
	8.9424	10.7982	1.0903	9.06161	0.784681
	8.9472	10.0788	0.899418	9.1283	0.646626
	8.952	10.2301	0.967883	9.45259	0.546767
	8.9568	10.3672	0.846876	9.31151	0.830471
	8.9616	10.7276	0.783344	9.47209	0.584118
	8.9664	10.3551	0.585108	9.46216	0.840426
	8.9712	10.1061	0.779821	9.46811	0.869414
	8.976	10.1718	0.990674	9.70696	0.967053
	8.9808	10.6171	0.217533	9.49539	0.729746
	8.9856	10.6705	0.314936	9.90874	0.936084
	8.9904	10.6036	0.538705	9.84423	0.857966
	8.9952	10.8727	0.333657	9.49901	0.867555
	9	10.9632	0.278081	9.80661	1.0167
	9.0048	10.4533	0.583701	9.90539	0.933538
	9.0096	10.5468	0.583185	9.45915	0.82839
	9.0144	10.9341	0.478888	9.71047	0.904629
	9.0192	10.6692	0.318327	9.18642	0.923688
	9.024	10.6691	0.36286	9.51162	1.12443
	9.0288	11.1155	0.745526	9.53486	0.946617
	9.0336	11.2234	0.374294	10.0613	1.00666
	9.0384	11.196	0.206056	9.54752	0.966001
	9.0432	10.9924	0.525374	9.56353	0.698068
	9.048	10.9749	0.447539	9.62315	0.989883
	9.0528	11.1084	0.547243	9.75229	0.661524
	9.0576	11.4727	0.666096	9.65697	0.801135
	9.0624	11.2214	0.718197	9.34574	0.897725
	9.0672	10.9962	0.843873	10.1115	1.06284
	9.072	11.28	0.496723	9.82716	1.02936
	9.0768	11.2398	0.657424	9.60206	0.764702
	9.0816	11.0179	0.651642	9.81312	0.854945
	9.0864	11.4244	0.689046	9.85464	0.729178
	9.0912	10.9813	0.656495	9.78536	0.759953
	9.096	11.4795	0.55101	9.71007	0.77031
	9.1008	11.4798	0.524419	9.5863	0.725267
	9.1056	11.581	0.646038	9.79477	1.07268
	9.1104	11.285	0.510866	9.87363	0.823716
	9.1152	11.7447	0.486137	9.8352	0.680197
	9.12	11.2854	0.768925	9.84124	0.766837
	9.1248	11.0671	0.78016	9.54467	0.753368
	9.1296	11.0714	0.464807	9.71714	0.681436
	9.1344	11.3018	0.763336	9.49516	0.829215
	9.1392	11.2885	0.551587	9.89694	1.11421
	9.144	11.2956	0.392019	9.64822	1.13363
	9.1488	11.0733	0.384708	9.81793	0.729726
	9.1536	10.8278	0.343047	9.76867	1.02342
	9.1584	11.1961	0.587074	9.58874	0.919533
	9.1632	11.1091	0.576859	9.70027	1.18227
	9.168	10.9637	0.662626	9.92163	1.14781
	9.1728	10.9035	0.545112	9.78795	0.965407
	9.1776	11.2454	0.49014	9.97103	1.32497
	9.1824	11.5181	0.701509	10.2385	1.19231
	9.1872	11.4798	0.703218	9.84088	1.08056
	9.192	10.7475	0.519891	9.78438	1.06269
	9.1968	10.9415	0.652955	9.48708	0.878885
	9.2016	10.8479	0.940753	9.38259	0.957788
	9.2064	10.8868	0.825234	9.84871	0.855853
	9.2112	10.9249	0.662427	9.37157	0.892646
	9.216	10.4721	0.570576	10.0396	0.779702
	9.2208	10.7036	0.32426	9.70341	0.96195
	9.2256	10.6966	0.478812	10.0773	0.784467
	9.2304	10.8258	0.752407	9.87554	0.904313
	9.2352	11.121	0.386084	10.0912	0.915723
	9.24	11.0943	0.820261	9.87079	1.1479
	9.2448	10.9831	0.658202	9.87099	1.07724
	9.2496	10.958	0.68135	10.1133	0.902252
	9.2544	11.4908	1.00962	9.89703	1.2528
	9.2592	11.3739	0.854679	9.6232	0.960637
	9.264	11.0724	0.803451	9.77557	1.06624
	9.2688	10.9872	0.633865	9.61917	0.879963
	9.2736	10.3784	0.586218	9.48571	1.04193
	9.2784	10.6932	0.218039	10.1503	1.21044
	9.2832	10.8147	0.360311	9.75354	1.1367
	9.288	10.8458	0.490474	9.1749	1.12127
	9.2928	10.5474	0.292225	9.35168	1.16833
	9.2976	10.9172	0.133535	9.33183	1.14593
	9.3024	10.6145	0.338859	9.63239	0.951225
	9.3072	10.6245	0.45667	9.90166	1.04989
	9.312	10.7813	0.184063	9.76153	0.837419
	9.3168	10.5148	0.602886	10.0398	1.03949
	9.3216	11.0874	0.520483	9.72997	0.918584
	9.3264	10.6912	0.526704	9.54738	1.04263
	9.3312	10.749	0.625693	9.73347	0.94492
	9.336	10.8496	0.630222	9.41943	0.658342
	9.3408	10.6877	0.705118	9.57021	0.926286
	9.3456	10.5222	0.531939	9.78769	0.968903
	9.3504	10.5242	1.03368	9.54489	1.00365
	9.3552	10.6645	0.632786	9.59775	0.806398
	9.36	10.9651	0.555638	9.66689	0.724094
	9.3648	10.8239	0.655582	9.3087	0.705387
	9.3696	10.7462	0.73182	9.53069	0.992079
	9.3744	10.5887	0.703265	9.44859	0.81872
	9.3792	10.6532	0.389069	9.84948	1.20073
	9.384	10.6123	0.392335	9.71607	0.856154
	9.3888	10.3147	0.0718542	9.60412	1.02065
	9.3936	10.404	0.485995	9.17388	0.953995
	9.3984	10.0936	0.690967	9.73141	1.16694
	9.4032	10.748	0.266991	10.1411	1.33671
	9.408	10.7348	0.320038	9.89165	1.0601
	9.4128	10.4902	0.353621	9.72681	1.14311
	9.4176	10.5905	0.47741	10.4023	1.39456
	9.4224	10.8409	0.121529	10.3558	1.20968
	9.4272	10.682	0.213485	10.1093	1.04141
	9.432	10.9724	0.163117	9.86973	0.960732
	9.4368	10.7296	0.279498	9.85961	1.15729
	9.4416	10.5627	0.197992	10.133	1.18226
	9.4464	10.8988	0.147166	10.2775	1.34363
	9.4512	10.8592	0.303363	10.3963	1.34328
	9.456	10.5491	0.356471	10.4761	1.23944
	9.4608	10.4635	0.537435	10.0856	1.12533
	9.4656	10.4534	0.810448	10.4672	1.29517
	9.4704	10.9322	0.675158	10.3761	1.24806
	9.4752	10.8879	0.630249	10.3563	1.14559
	9.48	11.3203	0.234216	10.2947	1.09623
	9.4848	11.0109	0.42223	10.1741	1.26092
	9.4896	11.3964	0.436554	10.0007	1.07517
	9.4944	10.8211	0.253964	9.79954	0.99862
	9.4992	11.0208	0.479098	9.84254	1.05042
	9.504	10.6848	0.399034	9.5665	0.964798
	9.5088	10.7404	0.727106	9.79413	1.07071
	9.5136	10.5319	0.825779	9.99494	0.860262
	9.5184	10.838	0.925972	9.84245	1.07522
	9.5232	10.274	1.08811	10.1749	1.28884
	9.528	10.3084	0.926568	9.89167	1.14514
	9.5328	10.6797	0.704794	9.95439	1.26192
	9.5376	10.2283	0.877338	9.52338	0.996096
	9.5424	11.0719	0.592269	9.59196	1.09672
	9.5472	10.5953	0.94455	9.62958	0.952624
	9.552	11.2358	0.867435	9.45693	0.727311
	9.5568	11.0146	0.772976	9.96598	1.04786
	9.5616	10.7578	0.833873	10.2442	1.22182
	9.5664	10.8966	0.718505	10.2531	0.924108
	9.5712	10.503	0.6711	10.5562	0.933326
	9.576	10.707	0.741016	10.2677	1.16996
	9.5808	10.6326	0.654604	10.1944	1.30425
	9.5856	10.3749	0.645227	10.5579	1.32285
[truncated: 18,837 more rows]

## Sheet: SuppFig11d
	Time trace	BAX		BAX + EO			Histogram					BAX	BAX + EO
	Time (nsec)	Mean	SEM	Mean	SEM		Bin Center	BAX	BAX + EO		Mean	14.7865	13.6315
	0	12.4256	0.819427	13.32	0.664288		11.6	0	2		SEM	0.00438384	0.00346682
	0.0048	12.098	0.794863	13.2817	0.961836		11.8	1	0
	0.0096	11.7466	0.452659	13.0082	1.11612		12	2	9
	0.0144	12.2639	0.519922	13.5795	1.02425		12.2	5	52
	0.0192	12.7275	0.806422	14.4209	0.943371		12.4	4	133
	0.024	12.9914	0.346978	14.0772	1.15186		12.6	2	379
	0.0288	12.5699	0.709213	14.6643	0.714463		12.8	8	848
	0.0336	12.3448	0.709106	14.3829	0.490888		13	23	1504
	0.0384	12.4182	0.481521	14.6543	0.264646		13.2	80	2382
	0.0432	12.246	0.444191	15.48	0.454869		13.4	224	3107
	0.048	12.7156	0.720123	14.6549	0.559335		13.6	494	3315
	0.0528	12.3376	0.761591	14.9097	0.36939		13.8	823	3179
	0.0576	12.2813	0.941551	15.3601	0.584945		14	1323	2396
	0.0624	12.5258	0.804676	15.4544	0.597738		14.2	1843	1634
	0.0672	12.1675	1.04573	15.0445	0.625533		14.4	2171	972
	0.072	11.9411	0.651308	15.0037	0.627231		14.6	2341	493
	0.0768	13.0811	0.632963	14.4308	0.616214		14.8	2416	232
	0.0816	13.3939	0.778224	15.3168	0.501949		15	2384	116
	0.0864	13.741	0.63114	14.8166	0.47734		15.2	2279	40
	0.0912	12.9869	0.746012	14.435	0.526713		15.4	1765	30
	0.096	13.1326	0.401091	15.207	1.04305		15.6	1220	8
	0.1008	12.9602	0.1399	15.1283	0.749645		15.8	646	4
	0.1056	12.1382	0.205555	14.0695	0.906131		16	361	0
	0.1104	12.8921	0.316713	14.2371	0.887859		16.2	198	0
	0.1152	13.0464	0.598929	14.5598	0.546619		16.4	126	0
	0.12	12.7596	0.420154	14.7329	0.557015		16.6	62	0
	0.1248	13.4351	0.490441	14.9379	0.692566		16.8	27	0
	0.1296	13.0761	0.313459	14.6165	0.578518		17	4	0
	0.1344	13.0228	0.100629	14.9527	0.247904		17.2	3	0
	0.1392	13.1688	0.42577	15.4438	0.624998
	0.144	13.0311	0.366251	15.6296	0.424988
	0.1488	13.131	0.250904	15.5649	0.251762
	0.1536	13.298	0.236316	15.7302	0.571776
	0.1584	12.9508	0.221501	15.0688	0.522711
	0.1632	13.3789	0.605504	14.6851	0.890028
	0.168	13.2282	0.37409	14.2194	0.607457
	0.1728	13.104	0.470774	14.0517	0.618589
	0.1776	12.8115	0.763902	13.9722	0.814487
	0.1824	12.9233	0.754392	13.8965	0.689384
	0.1872	13.3586	0.53735	13.7595	0.582372
	0.192	13.2096	0.849282	14.5413	0.371959
	0.1968	13.8387	0.515509	14.364	0.749937
	0.2016	14.0147	0.333132	15.0534	0.823057
	0.2064	13.4782	0.193208	14.2815	0.29609
	0.2112	13.47	0.717654	13.937	0.198348
	0.216	13.5963	0.493874	14.3438	0.412684
	0.2208	13.1681	0.637518	14.1458	0.267907
	0.2256	13.4309	0.49975	13.8721	0.527155
	0.2304	13.5965	0.400329	13.8914	0.549065
	0.2352	13.554	0.446009	13.9012	0.572673
	0.24	13.5167	0.570882	14.8682	0.361355
	0.2448	13.7061	0.373	14.7872	0.544535
	0.2496	14.1486	0.218011	14.4391	0.388688
	0.2544	14.131	0.358126	15.1012	0.57484
	0.2592	13.6317	0.554007	15.2315	1.13982
	0.264	13.9267	0.510525	14.4898	0.518318
	0.2688	14.7269	0.308846	15.0699	0.757118
	0.2736	14.1944	0.330618	14.4767	0.613172
	0.2784	13.9309	0.296863	14.9232	0.512156
	0.2832	13.6167	0.523846	15.5777	0.75105
	0.288	13.5415	0.763477	15.3221	0.399566
	0.2928	13.9456	0.406181	15.4364	0.232409
	0.2976	13.7544	0.469751	15.3606	0.422249
	0.3024	14.4497	0.519203	14.8566	0.428931
	0.3072	14.0873	0.473854	14.7711	0.757153
	0.312	14.2975	0.167496	14.5262	0.400923
	0.3168	13.8628	0.567071	14.6986	0.647373
	0.3216	13.5537	0.487486	14.7615	0.508886
	0.3264	13.7075	0.85036	14.89	0.708067
	0.3312	13.644	0.512953	14.739	0.603095
	0.336	13.8387	0.648848	14.9318	0.492954
	0.3408	14.3895	0.744827	14.6151	0.379447
	0.3456	13.8807	0.962492	15.1782	0.642511
	0.3504	14.1123	0.907052	15.1688	0.629934
	0.3552	13.7	0.857608	15.1706	0.34453
	0.36	14.0358	0.475825	14.2663	0.362391
	0.3648	14.1561	1.01139	14.7329	0.161645
	0.3696	14.4164	0.986535	15.3493	0.443389
	0.3744	14.2179	1.03071	14.7353	0.902294
	0.3792	14.1389	0.887224	14.8542	0.62599
	0.384	14.2059	0.818391	14.9832	0.793662
	0.3888	14.0467	1.03248	15.4355	0.882302
	0.3936	14.4698	0.674346	14.708	0.446152
	0.3984	14.3587	0.597137	15.3414	0.531165
	0.4032	15.0672	0.504339	15.1917	0.605803
	0.408	13.7409	1.02812	15.3146	0.427673
	0.4128	13.6846	1.10853	14.9429	0.604399
	0.4176	13.5415	1.32547	15.1072	0.462519
	0.4224	13.5559	1.38988	14.7584	0.448656
	0.4272	14.0221	1.398	15.3617	0.710277
	0.432	13.8717	1.28681	15.0488	0.699189
	0.4368	13.9978	1.33474	14.8048	0.599335
	0.4416	14.373	1.07886	15.3347	0.821874
	0.4464	13.8877	1.29092	14.7763	0.551111
	0.4512	14.0051	1.25622	15.0572	0.296522
	0.456	14.2068	0.878402	14.5053	0.508142
	0.4608	13.9029	0.686521	14.2219	0.537802
	0.4656	13.9936	0.827633	14.4184	0.484893
	0.4704	14.4321	0.851392	14.7665	0.571383
	0.4752	14.2869	1.05534	14.7586	0.45024
	0.48	14.4636	0.591449	14.583	0.393997
	0.4848	14.3153	0.752831	14.2609	0.496143
	0.4896	14.4374	0.696953	14.5577	0.509951
	0.4944	13.648	0.688941	14.5518	0.695151
	0.4992	13.839	0.905435	15.0748	0.821779
	0.504	14.47	0.781714	14.5675	0.645576
	0.5088	13.4669	0.807185	14.5187	0.391311
	0.5136	13.6753	1.07492	14.4483	0.798868
	0.5184	13.7722	1.09568	14.8511	0.461361
	0.5232	13.7889	0.639839	14.94	0.842607
	0.528	13.6135	1.03058	15.0693	0.670832
	0.5328	14.0072	0.857498	15.1738	1.00718
	0.5376	13.9034	1.02715	15.2442	0.992053
	0.5424	13.7958	1.04851	15.1525	0.910711
	0.5472	14.3102	0.689631	14.8446	0.853683
	0.552	13.8498	0.510506	14.9827	1.11025
	0.5568	14.0976	0.47285	14.9294	0.991374
	0.5616	13.9258	0.822106	14.7273	0.937711
	0.5664	13.7139	0.938953	15.1235	0.659575
	0.5712	14.2921	0.530432	15.2286	0.68852
	0.576	14.5203	0.386052	14.8754	0.741181
	0.5808	14.6092	0.471685	14.7429	0.453701
	0.5856	14.5938	0.548787	14.7514	0.622226
	0.5904	14.7119	0.380718	14.6655	0.536806
	0.5952	14.7067	0.403374	14.6422	0.674813
	0.6	14.7097	0.700823	15.1675	0.605603
	0.6048	14.6257	0.614066	15.1718	0.754218
	0.6096	14.2615	1.05209	15.1335	0.700304
	0.6144	13.9255	0.971743	14.996	0.48515
	0.6192	14.3571	1.3331	15.4487	0.510445
	0.624	14.7533	0.891358	15.3392	0.449993
	0.6288	14.4691	0.929499	15.0278	0.730857
	0.6336	15.1922	0.801811	15.4442	0.46659
	0.6384	14.6711	1.24993	15.6025	0.886733
	0.6432	14.8549	0.799473	14.9668	0.524466
	0.648	14.9385	0.570161	15.3265	0.650915
	0.6528	15.2242	0.941568	15.3682	0.280218
	0.6576	15.2472	0.96392	14.9013	0.306152
	0.6624	15.166	1.03861	14.4229	0.29089
	0.6672	15.3162	1.07764	13.8477	0.590916
	0.672	15.532	1.23639	14.1674	0.868908
	0.6768	14.9576	1.36385	14.7898	0.54648
	0.6816	14.9608	0.944068	14.2884	0.724298
	0.6864	15.4213	1.04006	14.1772	0.531384
	0.6912	15.4955	0.616238	14.0409	0.821092
	0.696	15.7423	0.846598	13.8651	0.947905
	0.7008	15.5193	0.532959	14.4818	0.946533
	0.7056	15.4084	0.53821	14.1862	0.969414
	0.7104	15.6876	0.927663	13.832	0.494234
	0.7152	15.7784	0.602463	14.227	0.382858
	0.72	14.9193	0.630884	14.6764	0.554784
	0.7248	15.1721	0.793711	14.6139	0.714521
	0.7296	15.5045	0.849251	14.616	0.641148
	0.7344	15.4218	0.684351	14.2129	0.660093
	0.7392	15.4071	0.64535	14.3981	0.56396
	0.744	15.3685	0.755622	14.2329	0.66489
	0.7488	15.0357	0.571246	13.9876	0.58681
	0.7536	15.2808	0.57284	14.2539	0.801103
	0.7584	15.6975	0.822608	13.2443	1.00008
	0.7632	15.1272	0.50072	14.0878	1.04099
	0.768	14.9894	0.766981	13.7897	0.921784
	0.7728	15.007	0.844768	13.6391	0.700547
	0.7776	14.8199	0.46197	13.5906	0.52654
	0.7824	15.5899	0.469361	13.7658	0.680109
	0.7872	15.4826	0.280365	13.4792	0.696037
	0.792	15.2124	0.317183	13.4125	0.848956
	0.7968	14.7392	0.262803	13.1837	0.699967
	0.8016	14.5249	0.427764	13.4706	0.307518
	0.8064	15.3615	0.426808	13.1795	0.462552
	0.8112	15.2558	0.134765	13.4364	0.662191
	0.816	15.2332	0.401011	13.4455	0.584638
	0.8208	15.3509	0.490379	13.7883	0.389476
	0.8256	15.332	0.451854	13.8415	1.1915
	0.8304	15.2363	0.370047	14.5347	0.687186
	0.8352	15.1751	0.442515	13.3955	0.558246
	0.84	14.9348	0.517632	13.8354	0.545332
	0.8448	14.831	0.596121	14.1452	0.240638
	0.8496	15.4981	0.842255	13.4652	0.350378
	0.8544	15.5528	0.748266	13.829	0.362427
	0.8592	15.2168	0.730977	13.8142	0.528179
	0.864	15.9716	0.790566	13.5291	0.509976
	0.8688	15.95	0.72226	13.5275	0.70341
	0.8736	15.9387	0.818862	13.7397	0.997624
	0.8784	15.6207	0.740732	13.6079	0.526373
	0.8832	15.9698	0.547812	13.5532	1.0217
	0.888	15.8369	0.720255	13.8332	0.780372
	0.8928	15.5618	0.643939	14.3198	0.718101
	0.8976	15.6634	0.673649	14.5032	0.629495
	0.9024	15.5436	0.584518	13.9797	0.615463
	0.9072	15.3516	0.998725	14.3841	0.843413
	0.912	15.2964	0.980715	14.5244	0.723729
	0.9168	15.3453	0.686701	14.3268	0.772971
	0.9216	15.5063	0.548145	14.0974	0.703127
	0.9264	15.7459	0.623293	14.037	0.659702
	0.9312	15.3926	0.861345	13.9555	0.752223
	0.936	15.0265	1.13263	13.8105	0.751553
	0.9408	15.6327	1.14458	13.9265	0.72614
	0.9456	15.6458	1.14545	14.1504	0.743183
	0.9504	15.228	0.859014	14.0872	0.835819
	0.9552	15.3489	0.997175	14.1404	0.419307
	0.96	15.975	1.14209	13.6158	0.806736
	0.9648	15.7535	1.40052	14.1338	0.650368
	0.9696	15.7292	0.889129	14.4487	0.733057
	0.9744	15.9937	0.844639	13.9478	0.92833
	0.9792	15.7568	0.908674	13.9555	0.733409
	0.984	15.9002	0.660593	13.8929	0.917404
	0.9888	15.957	0.865152	13.3972	1.18783
	0.9936	15.7695	0.857711	13.6924	0.628632
	0.9984	15.4335	1.23007	13.5973	0.811973
	1.0032	15.6423	0.636884	14.0311	0.787937
	1.008	15.191	0.833476	13.8365	0.910939
	1.0128	15.9211	0.75768	13.6496	0.874651
	1.0176	15.1926	0.451075	14.0471	0.845716
	1.0224	15.6472	0.958581	13.633	0.599912
	1.0272	15.836	0.851766	13.8434	0.981154
	1.032	15.4901	1.27247	14.0656	0.957494
	1.0368	15.6899	1.12966	13.6366	0.807937
	1.0416	15.6401	1.11361	13.5081	0.808879
	1.0464	15.674	1.14107	13.5929	0.868564
	1.0512	15.5462	0.96498	13.7427	0.524401
	1.056	15.3363	1.04131	13.7574	0.901906
	1.0608	15.8022	1.1099	13.6275	1.18917
	1.0656	15.2916	1.1771	13.4148	1.23819
	1.0704	15.6228	1.1463	13.3137	1.15299
	1.0752	15.6373	1.20129	13.1514	0.620883
	1.08	15.2948	1.12616	13.6346	0.794845
	1.0848	15.2656	1.09861	14.1668	0.975407
	1.0896	15.4016	1.25778	14.1248	0.560186
	1.0944	15.461	1.24899	13.9038	0.705199
	1.0992	15.2089	0.946355	13.9406	0.494488
	1.104	15.791	0.996697	14.6355	0.841772
	1.1088	15.5914	0.883069	14.7568	0.55498
	1.1136	15.5298	0.786012	14.668	0.43243
	1.1184	15.218	0.936893	14.7128	0.712016
	1.1232	15.4716	1.04338	14.0769	0.592766
	1.128	15.6603	1.07292	14.374	0.822238
	1.1328	15.8543	1.10631	13.9992	0.972304
	1.1376	15.6316	0.988877	13.946	1.07865
	1.1424	15.4507	0.782689	13.8264	1.17191
	1.1472	15.2013	0.550302	14.0795	1.16514
	1.152	14.7494	0.753948	14.1684	1.11585
	1.1568	14.9203	0.623908	14.4319	1.01681
	1.1616	15.0671	1.15472	14.9974	0.403459
	1.1664	15.0866	1.02259	14.1099	0.650751
	1.1712	14.6469	0.892636	14.3481	0.460567
	1.176	15.0509	1.19614	14.0824	0.323321
	1.1808	14.8219	0.981679	14.1752	1.06932
	1.1856	15.1869	1.38349	14.6347	0.852689
	1.1904	15.0382	1.29107	15.0141	0.623461
	1.1952	15.234	1.29312	14.9397	0.277496
	1.2	15.1281	1.18663	14.9009	0.644866
	1.2048	15.2075	1.31098	14.9599	0.920671
	1.2096	15.6114	0.857972	15.0397	0.500298
	1.2144	15.3038	1.44483	15.2872	0.665822
	1.2192	15.0965	1.12909	15.0121	0.692761
	1.224	15.1595	1.14994	15.7616	0.490864
	1.2288	14.5581	0.953756	15.0624	0.449946
	1.2336	14.7297	1.15779	15.134	0.633071
	1.2384	15.347	1.27978	14.703	0.0196841
	1.2432	15.3442	1.13971	15.0272	0.387858
	1.248	15.0988	0.850712	14.7508	0.531641
	1.2528	14.7301	1.04059	14.5242	0.211294
	1.2576	15.1017	1.53977	14.1874	0.587555
	1.2624	14.3774	1.13554	14.6787	0.528843
	1.2672	14.8894	0.994405	14.6257	0.297688
	1.272	14.6737	1.01808	14.9407	0.508543
	1.2768	14.8205	1.00553	15.1827	0.328011
	1.2816	14.8006	1.11618	15.6012	0.724062
	1.2864	15.4399	1.18151	15.3976	0.445754
	1.2912	14.7864	0.841973	15.6242	0.579644
	1.296	14.8557	0.967036	14.9017	0.786574
	1.3008	14.5825	0.654419	14.4271	0.752061
	1.3056	14.7645	0.701578	14.1118	0.529802
	1.3104	15.2031	1.0254	14.5231	0.472275
	1.3152	15.803	0.882901	14.1267	0.91085
	1.32	15.3718	0.789031	14.4353	0.735912
	1.3248	15.7381	0.93527	13.9724	0.425596
	1.3296	14.7884	0.707575	13.6702	0.655815
	1.3344	15.2932	0.866647	14.0482	0.585014
	1.3392	14.6787	0.616034	13.6827	0.512253
	1.344	15.1812	0.716611	14.0108	0.785321
	1.3488	14.9801	1.09323	14.5536	0.571972
	1.3536	15.1965	1.0809	14.9958	0.767323
	1.3584	15.3506	1.01615	14.6256	0.646254
	1.3632	15.0102	1.18563	14.685	0.959585
	1.368	15.403	0.765925	14.7402	0.701955
	1.3728	15.1225	0.795853	14.497	0.765731
	1.3776	15.4459	0.651246	14.7401	0.928701
	1.3824	15.4224	0.707131	15.1632	1.1797
	1.3872	15.3138	0.419304	14.8396	1.05733
	1.392	15.5956	0.846192	14.7565	1.229
	1.3968	15.6952	0.717732	14.7873	0.962536
	1.4016	15.9478	1.09708	14.3919	0.935637
	1.4064	15.7157	0.877901	14.801	0.77478
	1.4112	15.6507	0.808898	14.8194	0.368698
	1.416	15.4814	0.885275	14.2297	0.460506
	1.4208	15.8841	1.10986	14.8884	0.500549
	1.4256	15.9361	1.03601	14.3588	0.555945
	1.4304	15.4706	0.988045	14.625	0.297511
	1.4352	15.5999	0.722004	14.3141	0.482133
	1.44	15.1972	1.03485	14.8852	0.555691
	1.4448	15.5524	0.969604	14.9044	0.331082
	1.4496	15.6711	0.984929	14.6983	0.181575
	1.4544	15.4055	0.965128	14.6537	0.51874
	1.4592	14.8589	0.614308	14.9411	0.265274
	1.464	15.3202	0.885496	14.7353	0.456918
	1.4688	15.737	1.01508	14.8573	0.647515
	1.4736	15.8532	1.25024	14.9048	0.430609
	1.4784	15.3954	1.05489	14.8432	0.644848
	1.4832	15.8442	0.992396	14.6993	0.323984
	1.488	15.7468	0.935532	14.9046	0.318171
	1.4928	15.7798	0.98861	14.1874	0.455057
	1.4976	15.7059	1.0312	15.1369	0.263884
	1.5024	15.3566	1.25939	14.4647	0.71831
	1.5072	15.3378	1.01828	14.6167	0.551074
	1.512	15.8094	0.881893	14.5313	0.410026
	1.5168	15.5658	1.32898	14.609	0.365826
	1.5216	16.1207	1.08174	14.4912	0.575757
	1.5264	16.0703	1.19953	14.9909	0.656051
	1.5312	15.7796	1.23906	14.4462	0.638289
	1.536	15.3941	1.14087	14.882	0.329307
	1.5408	16.319	1.07373	14.3656	0.733426
	1.5456	15.5939	1.2092	14.3521	0.183274
	1.5504	16.0064	1.12047	13.9882	0.356448
	1.5552	16.0646	1.06835	14.5536	0.545955
	1.56	15.5969	0.894403	13.9194	0.631412
	1.5648	15.5007	1.01664	14.0138	0.510488
	1.5696	15.6868	0.766148	14.1228	0.717416
	1.5744	15.6196	0.88192	13.7083	0.267149
	1.5792	15.8668	0.872128	14.1911	0.550731
	1.584	15.6706	0.769668	13.9401	0.807617
	1.5888	15.8201	0.919822	14.3971	0.6184
	1.5936	15.1087	0.8523	14.5245	0.733713
	1.5984	15.0391	0.767179	14.0583	0.226396
	1.6032	15.3375	0.94871	14.1947	0.206085
	1.608	14.6964	1.03234	13.2461	0.640877
	1.6128	15.1481	1.03298	13.3177	1.13341
	1.6176	15.2441	0.858172	13.2384	0.906266
	1.6224	14.8548	0.884366	13.6562	1.25762
	1.6272	14.935	0.985583	14.3572	1.035
	1.632	14.9056	0.748427	13.8301	0.935382
	1.6368	14.7138	1.08666	14.055	1.03897
	1.6416	15.008	1.21396	14.4471	1.10185
	1.6464	14.7597	1.25405	14.713	1.14426
	1.6512	14.8946	1.24263	14.6689	0.720478
	1.656	15.1554	1.19073	14.4917	0.596664
	1.6608	15.4252	0.836788	14.4731	0.771513
	1.6656	15.2266	0.905651	14.5587	1.01242
	1.6704	15.0401	0.674523	14.4066	0.801178
	1.6752	15.2966	1.00174	13.808	0.685036
	1.68	15.048	1.13631	13.9519	0.87695
	1.6848	14.9692	1.33733	13.7275	0.765632
	1.6896	14.7488	1.04371	13.7972	0.766691
	1.6944	14.7998	1.00005	13.8262	0.728013
	1.6992	15.3572	1.12293	14.0387	0.736803
	1.704	15.1742	1.33387	13.7854	0.958282
	1.7088	15.7357	1.10008	13.562	0.875498
	1.7136	15.5578	1.28415	13.5693	1.09837
	1.7184	15.6671	1.379	13.9088	0.697032
	1.7232	15.4333	1.28372	13.5338	0.984667
	1.728	15.5035	1.45735	13.7723	0.996225
	1.7328	15.8072	1.34281	14.3429	1.19822
	1.7376	15.3934	0.825906	14.3492	1.18135
	1.7424	16.0557	1.10928	13.5886	1.17953
	1.7472	15.6547	0.87763	14.1534	1.13657
	1.752	15.4672	0.906284	13.8985	1.25543
	1.7568	15.3188	0.749775	13.9719	0.906337
	1.7616	15.5484	0.46911	13.8984	0.905909
	1.7664	15.3679	0.736843	13.4681	1.07722
	1.7712	14.8779	0.833636	13.4388	0.99628
	1.776	15.0017	0.768862	13.2872	0.869307
	1.7808	15.2877	0.594725	13.064	0.817504
	1.7856	15.2467	0.74966	13.5879	0.695812
	1.7904	15.6511	0.722887	13.8312	0.617963
	1.7952	15.531	0.535813	14.1247	0.933105
	1.8	15.0607	0.50598	13.1852	0.786227
	1.8048	15.38	0.851445	13.6229	0.4606
	1.8096	15.8467	0.842184	13.3216	0.517055
	1.8144	15.2614	0.640288	13.4554	1.03097
	1.8192	15.6222	0.748317	13.1019	0.622478
	1.824	14.9077	0.638344	13.2788	0.541351
	1.8288	14.8945	0.776788	13.5067	0.525571
	1.8336	15.1231	0.488689	13.2944	0.801628
	1.8384	15.0087	0.767349	13.1616	0.875232
	1.8432	14.6423	0.62837	13.3841	0.888455
	1.848	15.3334	0.72119	13.6181	0.642617
	1.8528	15.043	0.72841	13.5349	0.744603
	1.8576	15.2868	0.856575	13.305	0.66581
	1.8624	15.1186	1.01812	13.2623	0.920572
	1.8672	15.0825	1.01637	13.2343	0.780992
	1.872	15.2911	0.81299	13.1381	0.660611
	1.8768	15.6489	1.08918	13.2459	0.781944
	1.8816	15.5951	1.13055	13.4864	0.693628
	1.8864	15.7841	0.921216	13.1773	0.677497
	1.8912	15.3438	1.12802	12.7669	0.784698
	1.896	15.0198	0.773527	13.0858	0.724521
	1.9008	15.1905	0.636576	13.1549	1.09216
	1.9056	15.0695	0.894186	13.2025	0.864681
	1.9104	15.0229	1.21635	13.3906	0.737155
	1.9152	14.7591	1.05345	13.5262	0.743718
	1.92	14.665	1.27496	12.8581	0.358021
	1.9248	15.6857	0.946509	13.0496	0.140171
	1.9296	15.2813	1.02106	13.074	0.01595
	1.9344	15.5118	0.624036	12.7038	0.316044
	1.9392	15.3644	0.791701	13.2554	0.441794
	1.944	14.8295	0.907298	13.6663	0.578035
	1.9488	14.7656	0.955375	13.4486	0.980121
	1.9536	15.0232	0.413278	13.3022	1.04358
	1.9584	14.8264	0.534231	13.5782	0.71565
	1.9632	15.4214	0.909609	13.7047	0.460005
	1.968	15.1277	0.66295	13.169	0.392055
	1.9728	15.0073	0.605162	13.2585	0.310206
	1.9776	14.7899	0.704526	13.8551	0.414734
	1.9824	15.2059	0.660245	14.3577	0.428564
	1.9872	15.0785	0.4201	13.8996	0.422208
	1.992	15.3618	0.554438	14.017	0.403615
	1.9968	15.0664	0.57596	14.3757	0.71149
	2.0016	15.1153	0.344121	14.5933	0.569934
	2.0064	15.1921	0.300468	13.9235	0.555956
	2.0112	15.3317	0.446756	14.597	0.31955
	2.016	14.9508	0.404753	13.8175	0.623829
	2.0208	15.1489	0.48919	13.4299	0.743175
	2.0256	14.9883	0.28827	13.7988	0.426199
	2.0304	14.7531	0.39794	13.1648	0.910875
	2.0352	15.3464	0.508044	13.1259	0.331652
	2.04	14.806	0.321803	13.4936	0.589288
	2.0448	14.4936	0.443483	13.7054	0.347935
	2.0496	14.8158	0.473007	13.9548	0.478799
	2.0544	14.506	0.732255	13.6919	0.67393
	2.0592	14.8209	0.27614	13.3942	0.735086
	2.064	14.9847	0.800823	12.9444	0.617341
	2.0688	15.2615	0.632989	13.1831	0.642023
	2.0736	14.7516	0.32448	13.9531	0.672033
	2.0784	14.8058	0.685674	13.9488	0.392126
	2.0832	15.9294	0.743668	13.4084	0.537883
	2.088	15.5713	0.679104	13.7833	0.609013
	2.0928	15.2228	0.718908	13.1882	0.682262
	2.0976	15.4485	0.902936	13.6427	0.964313
	2.1024	15.1895	0.987843	12.9802	0.677792
	2.1072	15.324	0.677266	13.2624	0.723117
	2.112	15.3704	0.939125	13.3621	0.717545
	2.1168	15.4477	0.602862	13.7134	0.560562
	2.1216	15.1498	0.540986	13.0664	0.915673
	2.1264	15.2856	0.724236	13.4817	0.938314
	2.1312	15.2472	0.728901	13.7178	1.07417
	2.136	14.7537	0.726543	13.2148	1.0495
	2.1408	14.8833	0.846966	13.3112	0.788113
	2.1456	14.9328	0.829893	13.0962	0.874561
	2.1504	14.7778	0.890868	13.44	0.821174
	2.1552	14.5366	0.8288	13.1493	0.695531
	2.16	14.9363	1.094	13.6421	0.364498
	2.1648	15.1611	1.19859	13.4365	1.14674
	2.1696	14.7699	1.21885	13.4084	0.485252
	2.1744	14.9332	1.54651	13.1911	0.479545
	2.1792	14.9446	1.29165	13.9888	0.254714
	2.184	15.0297	1.74167	13.7382	0.72578
	2.1888	14.8963	1.60396	13.6164	0.77718
	2.1936	15.0675	1.69725	13.8348	0.318925
	2.1984	14.9911	1.58979	13.5127	0.414635
	2.2032	14.9237	1.7693	13.5785	0.452739
	2.208	15.1216	1.62617	13.7572	0.409178
	2.2128	15.2266	1.89555	13.5116	0.579144
	2.2176	14.9384	1.50988	13.3197	0.84479
	2.2224	15.0461	1.78436	13.5388	0.905475
	2.2272	14.5284	1.35361	13.4528	0.696589
	2.232	14.5938	1.30015	13.658	0.58636
	2.2368	14.549	1.39242	14.0044	0.74556
	2.2416	14.4562	1.55044	13.7308	0.425517
	2.2464	14.5117	1.40155	13.7258	0.598983
	2.2512	15.0209	1.49074	13.5487	0.381247
	2.256	14.9539	1.45677	13.8264	0.72336
	2.2608	15.2963	1.48658	13.2835	0.69457
	2.2656	14.5191	1.27105	13.6431	0.420152
	2.2704	14.6156	1.4001	13.5061	0.777994
	2.2752	14.535	1.30289	13.3236	0.853924
	2.28	14.6426	1.34306	13.1308	0.734431
	2.2848	14.1928	1.34283	13.3679	0.845501
	2.2896	14.8161	1.3909	13.8412	0.764454
	2.2944	14.8204	1.43313	13.1784	0.884289
	2.2992	14.8378	1.44379	13.4753	0.58821
	2.304	14.3598	1.3135	12.9649	0.0692611
	2.3088	14.4361	1.48804	13.2121	0.281148
	2.3136	14.8259	1.59827	13.3369	0.219975
	2.3184	14.4417	1.10295	12.9855	0.0981573
	2.3232	14.5272	1.19248	13.3957	0.41097
	2.328	14.1419	1.42813	13.8235	0.441387
	2.3328	14.2017	1.06804	13.9537	0.618593
	2.3376	14.2073	1.04735	13.6904	0.0901091
	2.3424	14.1481	1.14761	13.8559	0.331766
	2.3472	14.5145	1.15377	13.66	0.191384
	2.352	13.8753	1.24859	13.5066	0.0457676
	2.3568	14.132	1.07089	13.9305	0.39217
	2.3616	14.3867	1.15501	12.9641	0.54677
	2.3664	14.1172	1.14139	13.4017	0.463681
	2.3712	14.1619	0.997569	13.1995	0.510836
	2.376	14.5104	1.20921	13.7138	0.491359
	2.3808	14.5476	1.16352	14.2129	0.804631
	2.3856	14.6453	1.5206	14.1174	0.725731
	2.3904	14.5268	1.36508	14.0741	0.580591
	2.3952	14.2957	1.49282	13.4562	0.461336
	2.4	14.2826	1.50786	13.4616	0.599825
	2.4048	14.338	1.5056	13.467	0.352349
	2.4096	14.7883	1.6165	13.8223	0.454476
	2.4144	15.059	1.37204	13.4068	0.754946
	2.4192	15.0546	1.76944	13.6534	0.484042
	2.424	14.5455	1.27967	14.0763	0.65188
	2.4288	14.5701	1.08782	13.7528	0.434951
	2.4336	14.1635	1.03175	13.6996	0.225919
	2.4384	14.2291	1.16474	13.8419	0.382106
	2.4432	14.8895	1.26304	13.6427	0.521795
	2.448	14.5452	1.26955	13.7809	0.410065
	2.4528	14.8664	1.51078	13.334	0.702831
	2.4576	14.2794	1.33424	13.7307	0.593147
	2.4624	14.4988	1.53815	14.0177	0.396571
	2.4672	14.961	1.70628	13.6569	0.572998
	2.472	15.3233	1.76938	13.7575	0.538412
	2.4768	14.9847	1.71012	13.8843	0.325839
	2.4816	14.6347	1.62006	14.1342	0.371789
	2.4864	14.709	1.62982	14.2381	0.382027
	2.4912	14.3795	1.48883	14.2593	0.582173
	2.496	14.243	1.39593	14.4597	0.600652
	2.5008	14.2404	1.47308	14.0951	0.635847
	2.5056	14.3903	1.37649	13.8655	1.07685
	2.5104	14.7142	1.6339	13.9532	0.673192
	2.5152	14.8816	1.62099	13.8908	0.575645
	2.52	14.6678	1.65042	13.5142	0.973081
	2.5248	15.0524	1.5534	13.7884	0.527106
	2.5296	15.5107	1.54002	14.1526	0.879486
	2.5344	14.9087	1.47364	13.7683	0.9546
	2.5392	14.8246	1.39823	13.4979	0.603014
	2.544	14.5629	1.31227	13.5322	0.720729
	2.5488	14.939	1.13368	13.241	0.671907
	2.5536	14.1961	1.01329	13.5903	0.50672
	2.5584	13.9765	1.05502	13.7117	0.810456
	2.5632	14.333	1.35047	13.8517	0.600914
	2.568	14.4949	1.52736	14.0972	0.314815
	2.5728	14.2391	1.42652	15.0635	0.317636
	2.5776	14.5238	1.31909	14.4903	0.260969
	2.5824	14.1612	1.27791	14.3789	0.190378
	2.5872	14.0985	1.30292	14.2567	0.202013
	2.592	14.4339	1.35812	13.8603	0.529872
	2.5968	14.5009	1.62083	13.883	0.16039
	2.6016	14.6401	1.57054	14.8199	0.322975
	2.6064	14.64	1.56619	14.057	0.452116
	2.6112	14.6677	1.54103	14.305	0.37709
	2.616	14.1438	1.35307	14.2078	0.42644
	2.6208	14.0256	1.29147	13.9846	0.405125
	2.6256	14.546	1.17588	13.7245	0.437563
	2.6304	14.3673	1.36697	14.1107	0.489789
	2.6352	14.2411	1.22521	14.6327	0.533164
	2.64	14.5008	1.6585	14.2283	0.160988
	2.6448	14.3605	1.4488	14.6973	0.528914
	2.6496	14.486	1.55456	14.078	0.649411
	2.6544	14.689	1.55423	14.2686	0.628466
	2.6592	14.8031	1.72777	13.7689	0.519571
	2.664	14.885	1.59741	13.9895	0.532664
	2.6688	14.6415	1.58546	13.9466	0.750143
	2.6736	14.8851	1.6965	14.0574	0.572601
	2.6784	14.7316	1.32836	13.8793	0.897222
	2.6832	15.0113	1.46578	13.5431	1.07171
	2.688	14.5258	1.51055	14.281	0.819802
	2.6928	14.6541	1.49537	13.9227	0.704441
	2.6976	15.3317	1.5009	13.8227	0.748248
	2.7024	14.8326	1.72215	13.7391	0.89931
	2.7072	14.7784	1.38071	13.9675	0.972109
	2.712	14.3208	1.62024	13.9258	0.810172
	2.7168	14.6179	1.56084	13.5476	0.956744
	2.7216	14.315	1.64803	13.2586	0.96602
	2.7264	14.3831	1.47969	13.3075	1.13481
	2.7312	14.2849	1.65659	13.7619	0.84561
	2.736	14.5842	1.44796	13.5096	1.08344
	2.7408	14.433	1.41896	14.2221	0.989748
	2.7456	14.6166	1.39654	13.8749	0.959732
	2.7504	14.8176	1.37794	13.6746	0.703178
	2.7552	14.9161	1.24963	13.6636	1.22917
	2.76	14.8756	1.62981	13.8014	0.712541
	2.7648	14.4855	1.68554	13.7971	0.569858
	2.7696	15.0209	1.6187	13.5622	0.62075
	2.7744	14.4673	1.24762	13.8947	1.13805
	2.7792	14.1894	1.31068	14.1802	1.11669
	2.784	14.5688	1.62547	13.3935	1.00614
	2.7888	14.8534	1.86717	13.9534	0.981696
	2.7936	15.0571	1.32727	13.7986	1.27002
	2.7984	14.7609	1.35306	13.5376	1.28559
	2.8032	14.4063	1.22975	13.3602	1.23066
	2.808	15.0932	1.49474	13.1048	0.957388
	2.8128	14.8419	1.29737	13.7592	0.9171
	2.8176	14.7643	1.37546	13.2551	0.810757
	2.8224	14.7833	1.41673	12.8347	0.664118
	2.8272	15.0393	1.60567	13.6239	0.89849
	2.832	14.9753	1.45151	13.7808	0.749551
	2.8368	14.6595	1.28079	13.447	0.750242
	2.8416	14.7933	1.7248	13.5462	0.971476
	2.8464	14.6588	1.54712	14.2551	0.900212
	2.8512	14.9181	1.50821	13.85	1.3106
	2.856	14.833	1.6309	13.805	1.01419
	2.8608	14.4348	1.54848	14.3618	0.619405
	2.8656	14.6136	1.13194	13.6804	0.6319
	2.8704	14.4628	1.38471	13.2698	0.786619
	2.8752	14.7961	1.09978	13.6693	0.757097
	2.88	14.8957	1.24719	13.5222	0.544952
	2.8848	14.7326	1.34183	13.9325	0.519045
	2.8896	14.3465	1.18913	13.932	0.636911
	2.8944	14.9043	1.44409	13.9034	0.839207
	2.8992	14.95	1.39535	13.3823	0.665823
	2.904	14.968	1.84276	13.9278	0.988525
	2.9088	14.7441	1.59726	13.7199	0.529632
	2.9136	14.753	1.30283	14.1292	0.570461
	2.9184	14.5562	1.58939	13.9837	0.763869
	2.9232	14.5137	1.4324	14.3007	0.498384
	2.928	14.5699	1.55625	14.2566	0.232162
	2.9328	14.6059	1.47313	13.7933	0.796247
	2.9376	14.7449	1.39678	13.9689	0.686209
	2.9424	14.5436	1.5844	13.8908	0.735821
	2.9472	14.7233	1.66657	13.7584	0.690463
	2.952	14.5933	1.49302	13.3322	0.705111
	2.9568	14.5178	1.41268	13.7	0.776158
	2.9616	14.4571	1.18892	13.9271	0.736668
	2.9664	14.7567	1.50629	13.6367	0.661846
	2.9712	14.4622	1.45054	13.8867	0.829863
	2.976	14.519	1.57265	13.743	0.695476
	2.9808	14.9072	1.4909	13.7232	0.49571
	2.9856	14.4091	1.44968	13.4421	0.7772
	2.9904	14.5383	1.19786	13.889	0.499093
	2.9952	14.2883	1.27193	14.5517	0.605151
	3	14.6887	1.7441	14.4455	0.543383
	3.0048	14.7508	1.55156	14.5114	0.763171
	3.0096	14.6198	1.3862	13.8437	0.653994
	3.0144	14.8848	1.59993	13.701	0.670487
	3.0192	14.6466	1.43676	14.2415	0.470979
	3.024	14.6622	1.32657	13.4314	0.596836
	3.0288	14.7358	1.62081	14.1416	0.837738
	3.0336	14.7826	1.48064	13.9449	0.679818
	3.0384	14.79	1.61855	14.0652	0.975353
	3.0432	14.7451	1.48062	13.8823	1.06069
	3.048	14.5492	1.51856	13.6197	1.03117
	3.0528	14.2051	1.3814	13.358	0.926049
	3.0576	14.5021	1.40189	13.9236	0.456702
	3.0624	14.6365	1.46623	13.8155	0.672647
	3.0672	14.2227	1.46855	14.0419	0.483428
	3.072	14.5629	1.35505	14.0235	0.695312
	3.0768	14.6164	1.36195	13.6222	0.657214
	3.0816	14.7946	1.63917	13.6237	0.662799
	3.0864	14.4852	1.42929	13.0149	0.682473
	3.0912	14.5699	1.5053	13.7025	0.663496
	3.096	14.3228	1.65344	13.4259	0.532215
	3.1008	13.9838	1.58735	14.0508	0.576522
	3.1056	14.3745	1.53066	13.745	0.673441
	3.1104	14.2136	1.44087	14.1099	0.388972
	3.1152	14.4493	1.34013	13.6377	0.937878
	3.12	14.3391	1.07312	13.8165	0.644547
	3.1248	14.9056	1.20441	13.7306	0.785988
	3.1296	14.3801	1.40387	13.7585	0.407212
	3.1344	14.5473	1.0962	13.5789	0.424442
	3.1392	14.7935	1.24313	13.4393	0.441498
	3.144	14.4539	1.25186	13.5876	0.674385
	3.1488	14.8662	1.24887	13.439	0.634786
	3.1536	14.6745	0.890879	12.9145	0.48628
	3.1584	14.656	1.0022	13.2184	0.331857
	3.1632	14.5155	1.26132	13.7337	0.610656
	3.168	14.5318	1.12862	13.1952	0.653943
	3.1728	14.2605	1.19515	14.0649	0.321979
	3.1776	14.2089	1.12219	13.5391	0.283166
	3.1824	14.2079	1.11682	13.5629	0.237729
	3.1872	14.3247	1.26141	13.8253	0.684418
	3.192	14.8277	1.39439	13.924	0.614769
	3.1968	14.6526	1.35597	13.8533	0.282837
	3.2016	15.1571	1.61797	13.9229	0.346551
	3.2064	14.9095	1.57433	14.2232	0.316127
	3.2112	14.6132	1.2683	13.8497	0.358728
	3.216	14.3684	1.3765	14.3003	0.480475
	3.2208	14.4696	1.42396	14.1632	0.487335
	3.2256	14.4068	1.02297	13.8983	0.308179
	3.2304	14.5643	1.33421	14.2878	0.146612
	3.2352	14.0937	0.930825	14.0549	0.520454
	3.24	13.9678	1.17655	13.5812	0.425793
	3.2448	14.7949	1.48241	14.0411	0.271282
	3.2496	14.2716	1.26539	14.2086	0.328943
	3.2544	14.6255	1.40787	14.1196	0.358818
	3.2592	14.9889	1.5062	13.7248	0.440853
	3.264	14.8383	1.54645	13.9837	0.64184
	3.2688	14.3733	1.38456	13.8421	0.489
	3.2736	14.6626	1.36737	13.5891	0.31201
	3.2784	14.9535	1.33929	14.1168	0.535111
	3.2832	14.8915	1.31173	13.9254	0.590978
	3.288	14.912	1.27341	13.7532	0.432848
	3.2928	14.9231	1.41132	13.6362	0.331567
	3.2976	15.1446	1.2569	13.4768	0.53753
	3.3024	14.9672	0.956727	13.5293	0.337303
	3.3072	14.5064	1.24705	13.6169	0.427407
	3.312	14.643	1.56577	13.9512	0.433529
	3.3168	15.425	1.14033	13.6765	0.824387
	3.3216	15.0125	1.5035	13.8955	0.519941
	3.3264	15.4453	1.26694	14.1378	0.41741
	3.3312	15.1877	1.17674	13.4169	0.643665
	3.336	14.4762	1.12277	13.782	0.60193
	3.3408	14.6559	0.966606	14.1504	0.570834
	3.3456	15.0575	1.38639	13.4726	0.564189
	3.3504	14.6576	1.27865	13.3162	0.67458
	3.3552	14.3355	1.33923	13.5797	0.492527
	3.36	14.6791	1.10919	13.0977	0.537536
	3.3648	14.6013	0.996761	13.5508	0.594058
	3.3696	14.6965	0.835618	13.575	0.496054
	3.3744	14.4062	0.846964	13.7121	0.518769
	3.3792	14.6053	1.00201	13.5608	0.820013
	3.384	14.5251	1.11844	14.0466	0.793097
	3.3888	14.2546	0.89096	13.8823	0.786832
	3.3936	14.2875	1.04193	14.4571	0.44439
	3.3984	14.754	1.04735	13.8792	0.840974
	3.4032	14.8453	1.22451	13.8463	0.436607
	3.408	14.5517	1.08504	13.5366	0.718211
	3.4128	14.7847	1.07005	13.9738	0.806462
	3.4176	14.9779	1.14822	13.7192	0.964156
	3.4224	14.7977	0.911142	13.1647	0.822729
	3.4272	14.6056	1.13445	13.9696	0.393142
	3.432	14.9085	1.14623	13.9001	0.539945
	3.4368	14.5022	1.28409	13.5459	0.572531
	3.4416	14.8452	1.06503	13.5438	0.840052
	3.4464	15.0445	1.0854	14.2087	0.536937
	3.4512	15.1672	1.47166	13.8063	0.595196
	3.456	14.7317	1.10067	13.8005	0.795833
	3.4608	14.9475	1.18965	13.746	0.700353
	3.4656	14.7943	1.25447	13.3069	0.751989
	3.4704	14.7223	1.08151	13.4642	1.03078
	3.4752	14.3808	0.92365	13.3307	1.16909
	3.48	14.7311	0.953192	13.3698	1.21167
	3.4848	14.8637	1.13527	13.672	0.849704
	3.4896	15.1226	0.90102	13.0628	0.890225
	3.4944	14.7872	1.07537	13.288	0.690229
	3.4992	14.9178	1.24997	12.8994	0.495836
	3.504	15.0587	1.01424	12.7449	0.687134
	3.5088	15.1116	1.04021	13.1702	0.81225
	3.5136	14.7947	0.859454	13.2163	0.986172
	3.5184	14.9464	1.00062	12.7428	0.691886
	3.5232	14.9561	1.12217	12.8411	0.55951
	3.528	14.9173	1.02021	12.4015	0.797786
	3.5328	14.6846	1.00919	12.6018	0.767373
	3.5376	14.6144	1.05143	12.8533	0.557699
	3.5424	15.0263	1.22483	13.3422	0.741903
	3.5472	14.8185	0.944115	12.9824	0.408395
	3.552	14.6602	1.26801	13.5666	0.751508
	3.5568	15.236	1.36698	13.6907	0.325941
	3.5616	15.0451	0.918722	13.851	0.753733
	3.5664	14.8533	0.980691	13.3736	0.808295
	3.5712	15.3768	1.07613	13.2316	0.577877
	3.576	15.0422	1.20348	13.5148	0.739887
	3.5808	15.0733	1.06438	13.4341	1.16054
	3.5856	15.1428	1.06179	13.1812	0.82112
	3.5904	15.0193	1.23492	13.121	0.910342
	3.5952	15.1828	1.10088	13.0291	0.661576
	3.6	15.0402	0.792049	12.8087	0.446233
	3.6048	15.1216	1.28368	13.279	0.8638
	3.6096	15.5308	0.8808	13.4461	0.688951
	3.6144	15.4544	0.771879	13.6465	0.627582
	3.6192	15.1588	1.09411	12.9406	0.720916
	3.624	15.5471	0.900616	13.0683	0.506062
	3.6288	15.2375	0.655103	13.7096	0.425764
	3.6336	15.4977	0.610987	13.6311	0.377664
	3.6384	15.1976	0.563616	13.2868	0.743429
	3.6432	15.4096	0.731465	13.5427	0.948231
	3.648	15.2325	1.11168	13.5841	0.770304
	3.6528	15.5319	0.909695	13.6789	0.573408
	3.6576	15.3388	0.910042	13.8646	0.723745
	3.6624	15.2139	1.07457	13.9312	0.940563
	3.6672	15.0992	0.84124	13.6786	0.818725
	3.672	15.5333	1.27628	13.9203	0.775509
	3.6768	15.5593	1.16985	13.1642	0.848203
	3.6816	15.4227	1.19285	13.3845	0.756504
	3.6864	15.249	1.03156	13.5292	0.834635
	3.6912	15.2832	1.14809	13.4065	0.732824
	3.696	15.0264	1.26506	13.024	0.874354
	3.7008	15.3034	1.18653	13.3801	0.615962
	3.7056	14.9767	0.846095	13.0907	0.631497
	3.7104	15.1644	1.22673	13.0517	0.557772
	3.7152	15.3559	0.980595	13.19	0.694678
	3.72	14.7635	1.38139	13.586	0.462926
	3.7248	14.8485	1.43511	12.9852	0.59866
	3.7296	14.7293	1.16007	13.4027	0.595812
	3.7344	14.4165	1.18102	13.2218	0.490814
	3.7392	14.7594	1.48946	13.0703	0.627627
	3.744	15.2449	1.59633	13.2565	0.627162
	3.7488	14.5921	1.27915	13.3236	0.785322
	3.7536	14.5533	1.02254	13.3543	0.926566
	3.7584	14.355	0.965088	13.8205	0.660255
	3.7632	14.9382	1.21811	13.6185	0.879732
	3.768	14.561	1.1983	13.2946	0.764553
	3.7728	14.2583	0.978311	13.8256	0.844492
	3.7776	14.44	1.24695	13.575	0.941955
	3.7824	14.8905	1.3749	13.6506	0.667701
	3.7872	14.7556	1.09954	13.8316	0.714435
	3.792	14.6609	1.36135	13.3645	0.699579
	3.7968	14.9527	1.51745	13.499	0.388908
	3.8016	15.5914	1.54165	13.4267	0.412716
	3.8064	15.4593	1.44592	13.6814	0.127356
	3.8112	14.9673	1.44972	13.2995	0.3909
	3.816	14.7754	1.31585	13.2192	0.21411
	3.8208	14.7028	1.27351	13.4147	0.355503
	3.8256	14.9452	1.44549	13.1413	0.425255
	3.8304	14.7037	1.37042	13.1372	0.14974
	3.8352	14.6018	1.22224	13.4538	0.441033
	3.84	14.7518	1.2908	13.2231	0.202297
	3.8448	14.5712	1.17879	13.0789	0.281119
	3.8496	14.7722	1.24576	12.895	0.0842619
	3.8544	14.7219	1.56641	13.1223	0.0900629
	3.8592	14.9907	1.61093	13.2812	0.210806
	3.864	14.7454	1.47243	13.0093	0.248265
	3.8688	14.715	1.45157	12.8398	0.314535
	3.8736	14.3467	1.04654	12.9783	0.453038
	3.8784	14.6771	0.855734	12.8749	0.716748
	3.8832	14.5564	1.17724	12.7603	0.125349
	3.888	14.4704	1.40673	13.1356	0.620499
	3.8928	14.4506	1.17277	13.1024	0.174464
	3.8976	14.7891	1.27864	13.1262	0.40868
	3.9024	14.5989	1.2273	12.9129	0.0958552
	3.9072	14.706	1.2428	13.1139	0.340603
	3.912	14.5639	1.2986	13.0066	0.482833
	3.9168	14.361	1.44288	13.1754	0.428604
	3.9216	14.682	1.49467	13.4992	0.713195
	3.9264	14.6394	1.41288	13.1143	0.846256
	3.9312	14.5733	1.2983	13.8027	0.481275
	3.936	14.3063	1.16551	13.6534	0.29335
	3.9408	14.5196	1.43243	12.9104	0.134011
	3.9456	14.727	1.25708	12.8498	0.259469
	3.9504	14.6943	1.2323	13.0483	0.111461
	3.9552	14.6481	1.27121	13.4276	0.439668
	3.96	14.6413	1.24353	13.1332	0.820851
	3.9648	14.5455	1.31186	13.2233	0.712891
	3.9696	14.4715	1.31526	13.0105	0.676181
	3.9744	14.525	1.18022	12.9558	0.46355
	3.9792	14.1605	1.36892	12.8214	0.443973
	3.984	14.1639	1.29049	12.5967	0.44614
	3.9888	14.0808	0.995221	13.2385	0.275918
	3.9936	14.8675	1.18969	13.1752	0.297232
	3.9984	14.8625	1.19157	13.2682	0.265245
	4.0032	14.9979	1.05518	12.9231	0.690207
	4.008	15.1527	1.09781	13.3083	0.85896
	4.0128	15.1538	0.784288	12.847	0.653538
	4.0176	14.9452	0.703131	12.8408	0.488096
	4.0224	15.0138	0.981137	12.622	0.602773
	4.0272	14.8588	0.919416	12.5736	0.772575
	4.032	14.7323	0.743962	12.9292	0.486396
	4.0368	15.2498	0.76519	13.3629	0.772487
	4.0416	15.159	0.779924	13.2511	0.27609
	4.0464	14.5197	0.932351	13.0219	0.606655
	4.0512	14.6707	1.17203	13.318	0.446229
	4.056	15.248	0.891315	13.4089	0.346351
	4.0608	14.7163	1.17576	13.2265	0.425457
	4.0656	14.9643	1.01408	13.311	0.735551
	4.0704	15.4658	0.981554	13.1175	0.318069
	4.0752	15.3098	1.07462	13.3235	0.368042
	4.08	15.4225	1.27452	13.5605	0.59788
	4.0848	15.434	1.19757	13.5141	0.397856
	4.0896	15.115	1.32697	13.342	0.532128
	4.0944	15.0099	1.47019	13.4236	0.394518
	4.0992	15.4466	1.38944	13.2746	0.591464
	4.104	15.2131	1.34654	13.4216	0.497276
	4.1088	15.2708	1.33048	13.3481	0.598742
	4.1136	15.0213	1.25459	13.3896	0.592929
	4.1184	15.0173	1.3067	13.3662	0.486447
	4.1232	15.0739	1.34598	13.677	0.609331
	4.128	14.9604	1.33827	13.5287	0.61545
	4.1328	15.3132	1.0828	13.6005	0.674381
	4.1376	15.4847	1.07292	13.8184	0.394668
	4.1424	15.3869	1.45324	13.5238	0.372992
	4.1472	15.0091	1.38044	13.7403	0.402296
	4.152	15.4342	1.08662	14.1799	0.436808
	4.1568	14.9022	1.27046	13.3611	0.534742
	4.1616	14.8202	1.18954	13.6542	0.743674
	4.1664	14.8677	1.33495	14.656	0.58342
	4.1712	15.1078	1.18378	13.4194	0.342317
	4.176	15.3631	1.30513	14.0092	0.841219
	4.1808	15.8422	1.46999	14.0445	0.678376
	4.1856	15.6279	1.3398	14.1293	0.601157
	4.1904	14.9021	1.20425	14.0761	0.183173
	4.1952	15.2989	1.60149	13.9139	0.364383
	4.2	15.2849	1.48277	13.6178	0.516352
	4.2048	15.2186	1.22614	13.6802	0.398211
	4.2096	15.6286	1.04542	14.1778	0.829965
	4.2144	15.5434	0.997156	14.358	0.599754
	4.2192	15.0259	0.91606	13.4808	0.7016
	4.224	15.2618	1.19677	13.3402	0.484438
	4.2288	15.5288	1.43562	13.7704	0.325148
	4.2336	15.1137	1.23912	13.751	0.493277
	4.2384	15.1006	1.20345	13.6285	0.151605
	4.2432	15.1855	1.09895	13.3343	0.0866202
	4.248	15.257	1.01529	13.4076	0.21324
	4.2528	14.8145	1.55947	13.403	0.190163
	4.2576	15.0003	1.39429	13.4693	0.133688
	4.2624	15.3126	1.41642	14.0234	0.357024
	4.2672	15.0945	1.45662	13.8399	0.608768
	4.272	14.8316	1.39231	14.3934	0.695064
	4.2768	14.9453	1.09916	13.7423	0.784927
	4.2816	14.8654	1.11777	13.9095	0.37667
	4.2864	14.8593	0.947909	13.3175	0.650243
	4.2912	15.0507	1.05709	13.777	0.446761
	4.296	15.1705	1.56818	14.2907	0.728822
	4.3008	15.4475	1.42439	13.8093	0.871586
	4.3056	15.2942	1.34847	13.9469	0.671686
	4.3104	15.4492	1.50722	13.6954	0.711862
	4.3152	15.8632	1.54918	14.288	0.909735
	4.32	14.9718	1.49971	14.0118	0.587605
	4.3248	15.2096	1.52286	13.8621	0.501372
	4.3296	14.9814	1.21829	14.0284	1.00657
	4.3344	15.3795	1.60579	13.3923	0.709061
	4.3392	15.5945	1.86101	14.1276	0.538571
	4.344	15.4936	1.34359	14.0898	0.353171
	4.3488	15.0446	1.05884	14.0758	0.354031
	4.3536	14.7327	1.17362	14.4934	0.221746
	4.3584	15.0968	1.27467	14.1295	0.455347
	4.3632	15.173	1.33695	13.968	0.579715
	4.368	15.3429	1.49467	13.7795	0.561181
	4.3728	15.1719	1.21162	14.0022	0.579543
	4.3776	15.0741	1.38141	14.0682	0.731757
	4.3824	15.3547	1.45949	14.034	0.531651
	4.3872	15.3874	1.46812	14.3739	0.718817
	4.392	15.1754	1.54254	14.6378	1.28228
	4.3968	15.0651	1.2739	14.1236	0.846479
	4.4016	15.0294	1.56735	14.1609	1.11029
	4.4064	15.0058	1.28385	14.3368	0.598912
	4.4112	14.9372	1.14048	14.2509	0.56896
	4.416	15.2781	1.11512	13.8778	0.532611
	4.4208	14.9672	1.13896	13.6011	0.726322
	4.4256	15.1877	1.20059	14.1629	0.422472
	4.4304	15.3122	1.24786	14.8462	0.590485
	4.4352	15.1468	0.963749	13.753	0.404979
	4.44	15.3128	1.07539	13.8077	0.350798
	4.4448	15.0412	1.19829	14.0034	0.517072
	4.4496	14.9206	0.974592	14.0429	0.586868
	4.4544	15.3949	1.12675	14.4117	0.483927
	4.4592	15.0878	1.62884	13.8408	0.845168
	4.464	15.0299	1.38983	14.2061	0.806547
	4.4688	14.9558	1.28237	14.5987	1.13203
	4.4736	15.4214	1.52373	14.2688	0.75298
	4.4784	15.2997	1.35319	14.1152	0.861261
	4.4832	15.287	1.42305	14.3888	0.529389
	4.488	15.4369	1.42637	13.9831	0.898467
	4.4928	15.2806	1.52599	13.8878	0.906245
	4.4976	15.2025	1.72366	14.4739	0.470661
	4.5024	15.1673	1.54639	14.3835	0.917549
	4.5072	14.9357	1.40279	15.2026	0.58475
	4.512	15.0339	1.17065	13.8567	0.862828
	4.5168	14.6939	1.2404	13.8589	0.675226
	4.5216	15.224	1.19151	14.0911	0.777485
	4.5264	14.9693	1.31355	13.8875	0.496087
	4.5312	14.996	1.25642	13.9998	0.676895
	4.536	15.4078	1.6276	14.266	0.418767
	4.5408	15.1797	1.5347	14.0849	0.702118
	4.5456	14.5437	1.48533	14.1762	0.749151
	4.5504	14.8822	1.46424	13.9416	0.917151
	4.5552	15.1629	1.47663	13.7265	0.821572
	4.56	14.9601	1.74938	13.7612	0.654085
	4.5648	15.164	1.62376	13.5374	0.655023
	4.5696	15.3988	1.52726	13.3979	0.976683
	4.5744	14.8939	1.11707	13.4358	0.695202
	4.5792	15.1139	1.61668	13.9275	0.435079
	4.584	15.3075	1.40946	13.9808	0.651628
	4.5888	15.272	1.45833	13.9589	0.769512
	4.5936	15.1804	1.34306	14.2365	0.584307
	4.5984	15.1529	1.68536	13.6642	0.920635
	4.6032	15.0206	1.46327	13.6773	0.981266
	4.608	15.2618	1.49689	13.7644	0.382927
	4.6128	15.1089	1.17506	13.7705	0.753158
	4.6176	15.0134	1.12749	13.8375	0.915446
	4.6224	14.7856	1.16958	13.8328	0.699213
	4.6272	15.1338	1.24639	14.3816	0.432265
	4.632	14.7851	1.27082	14.1667	0.633063
	4.6368	15.4035	1.4238	14.0409	0.81203
	4.6416	15.2948	1.34381	14.2331	0.591686
	4.6464	15.5485	1.39291	14.1718	0.365832
	4.6512	15.0781	1.37756	14.1914	0.537235
	4.656	15.5592	1.64822	14.2685	0.454954
	4.6608	15.1582	1.32251	14.2449	0.491709
	4.6656	15.2695	1.40499	14.0783	0.430757
	4.6704	15.2227	1.57927	14.6981	0.511812
	4.6752	15.4631	1.53794	14.7106	0.537338
	4.68	15.4521	1.38176	14.3145	0.943065
	4.6848	15.2049	1.37447	14.212	0.904053
	4.6896	14.8628	1.68263	14.3294	0.907748
	4.6944	15.2412	1.50918	14.6701	0.717885
	4.6992	15.3777	1.50776	14.2859	1.03991
	4.704	15.0347	1.39309	14.6191	0.842714
	4.7088	14.9704	1.35954	14.1816	0.770278
	4.7136	14.7544	1.77725	14.2906	1.06062
	4.7184	14.7128	1.44988	14.5338	0.874006
	4.7232	15.0197	1.34248	14.3003	0.608164
	4.728	15.0955	1.28027	14.4734	0.697259
	4.7328	15.0282	1.18407	14.5113	0.727628
	4.7376	14.8782	1.24428	14.4262	1.12473
	4.7424	15.2922	1.67713	14.6105	0.783053
	4.7472	15.0514	1.68204	14.7383	0.791999
	4.752	14.7123	1.37112	14.5063	0.685213
	4.7568	15.6543	1.80757	14.3114	0.951558
	4.7616	15.2491	1.77352	14.5132	0.77774
	4.7664	15.5298	1.56203	14.8536	1.11108
	4.7712	15.7053	1.71458	14.6985	0.876371
	4.776	14.9996	1.4154	14.8109	0.607927
	4.7808	15.0259	1.35356	14.2365	0.46163
	4.7856	14.8417	1.73098	14.1332	0.401782
	4.7904	15.1221	1.69933	13.9262	0.58805
	4.7952	14.9548	1.72646	13.9424	0.855262
	4.8	14.8242	1.82998	13.7141	0.84603
	4.8048	15.3383	1.49486	13.3014	0.990791
	4.8096	15.1725	1.32694	13.8937	0.712174
	4.8144	15.1476	1.43131	13.8392	1.0537
	4.8192	15.4645	1.45495	14.152	1.03353
	4.824	15.0097	1.65804	13.9337	1.10202
	4.8288	15.1737	1.74824	14.1342	0.943142
	4.8336	15.2595	1.75856	14.4217	1.01518
	4.8384	14.9195	1.73235	14.1234	0.64054
	4.8432	14.6905	1.29913	14.198	0.551399
	4.848	15.1943	1.50027	14.454	0.561245
	4.8528	15.2602	1.52195	14.6387	0.558122
	4.8576	15.1103	1.63727	14.9342	0.683893
	4.8624	15.2568	1.52411	14.7026	0.494033
	4.8672	15.2014	1.27268	14.4677	0.589983
	4.872	14.8749	1.67218	14.4299	0.701032
	4.8768	15.0463	1.33413	13.9387	0.885073
	4.8816	15.5781	1.70025	14.3556	0.953271
	4.8864	15.574	1.50208	13.8506	1.10553
	4.8912	15.5661	1.74722	13.9595	0.720716
	4.896	15.4015	1.63021	14.1322	1.14851
	4.9008	15.4773	1.67293	13.8518	0.635404
	4.9056	15.6406	1.75583	14.4313	1.1173
	4.9104	15.2868	1.93243	14.2386	0.777787
	4.9152	15.4618	1.83689	14.1775	1.08201
	4.92	15.016	1.42236	14.2424	1.09306
	4.9248	15.5798	1.48045	14.2439	0.917927
	4.9296	15.3449	1.42685	14.1711	1.00079
	4.9344	15.5187	1.52254	14.2027	0.759886
	4.9392	15.1712	1.52524	14.4007	0.702491
	4.944	15.1964	1.32293	14.815	0.516321
	4.9488	15.2434	1.6505	14.6257	0.889336
	4.9536	15.2565	1.365	14.1581	0.457276
	4.9584	14.901	1.30603	14.4785	0.343073
	4.9632	15.4518	1.62216	14.687	0.782836
	4.968	15.0476	1.44228	15.0159	0.938066
	4.9728	15.1508	1.45474	14.8605	0.874229
	4.9776	15.1197	1.54807	14.3059	0.825697
	4.9824	15.2659	1.61433	14.7856	0.614761
	4.9872	14.9995	1.63425	14.712	0.680644
	4.992	15.193	1.41352	14.4957	0.928079
	4.9968	14.4759	1.37401	14.809	0.784826
	5.0016	14.5186	1.60915	14.3944	0.841307
	5.0064	14.619	1.43238	14.5899	0.717378
	5.0112	14.9059	1.51846	14.7523	1.01802
	5.016	14.9	1.56932	14.4223	0.954956
	5.0208	15.1992	1.58061	14.0909	0.999176
	5.0256	15.1759	1.71237	14.6041	0.81741
	5.0304	15.5463	1.67836	14.6151	0.946544
	5.0352	15.2864	1.61659	14.1823	0.939616
	5.04	15.5036	1.43068	14.2399	0.764529
	5.0448	14.9868	1.37691	14.5452	0.75734
	5.0496	15.0437	1.45855	14.3524	0.930088
	5.0544	15.0474	1.69853	14.513	0.91938
	5.0592	14.8092	1.60956	14.8286	1.01478
	5.064	14.7541	1.31325	14.3396	0.965293
	5.0688	14.5104	1.40209	14.5399	0.533948
	5.0736	15.0767	1.35753	14.3592	0.821197
	5.0784	14.803	1.25824	14.2058	0.763251
	5.0832	15.2658	1.43317	14.4493	1.14517
	5.088	14.6621	1.52195	14.4588	0.894928
	5.0928	14.9213	1.26375	14.4541	1.31714
	5.0976	14.5599	1.35096	14.5306	1.04721
	5.1024	14.7055	1.42173	14.053	0.900814
	5.1072	14.4091	1.41483	14.0886	0.815213
	5.112	14.6653	1.36006	14.1181	0.991785
	5.1168	14.6388	1.31603	14.6548	0.858574
	5.1216	14.5514	1.39213	14.7889	0.956006
	5.1264	14.5796	1.22806	14.49	0.921894
	5.1312	14.6451	1.41083	13.9157	0.868904
	5.136	14.3404	1.50227	14.4832	0.948651
	5.1408	14.6319	1.50384	13.9434	0.781997
	5.1456	14.8773	1.70052	14.2801	0.81374
	5.1504	14.7641	1.58379	14.1825	0.594414
	5.1552	15.0553	1.86454	14.5378	0.580885
	5.16	14.7845	1.55572	14.3018	0.823298
	5.1648	15.1198	1.6317	14.231	0.470243
	5.1696	14.7583	1.47885	14.3743	0.503111
	5.1744	15.0374	1.30699	14.3639	0.764356
	5.1792	14.8318	1.6035	13.6903	0.529905
	5.184	14.7968	1.78386	14.0167	0.598037
	5.1888	14.6368	1.5829	14.2759	0.508984
	5.1936	14.9829	1.56495	14.2754	0.471079
	5.1984	14.5279	1.50495	14.7643	0.666481
	5.2032	14.4968	1.45804	14.4305	0.334469
	5.208	14.489	1.77508	14.328	0.482095
	5.2128	14.9372	1.46853	14.0045	0.378289
	5.2176	14.9266	1.54318	14.2816	0.480212
	5.2224	14.6207	1.4807	13.9654	0.453919
	5.2272	14.8469	1.705	13.8681	0.533799
	5.232	14.6908	1.41408	14.4841	0.379288
	5.2368	14.4807	1.48016	14.3352	0.404697
	5.2416	14.6308	1.35228	14.2473	0.654009
	5.2464	14.5307	1.50474	14.1581	0.492108
	5.2512	14.6547	1.57016	14.2771	0.558467
	5.256	14.65	1.39113	14.263	0.407924
	5.2608	14.793	1.62017	14.1132	0.47321
	5.2656	14.5343	1.40201	13.9316	0.731397
	5.2704	14.8171	1.46457	14.3133	0.372842
	5.2752	14.6863	1.73286	13.727	0.537679
	5.28	14.4909	1.30258	14.3169	0.520082
	5.2848	14.7481	1.58832	14.3534	0.423739
	5.2896	14.8433	1.635	14.173	0.477458
	5.2944	14.4039	1.43564	13.8189	0.846299
	5.2992	14.4319	1.3425	13.8285	0.576339
	5.304	14.2202	1.49098	13.84	0.483275
	5.3088	14.5346	1.24227	14.3455	0.446257
	5.3136	14.4094	1.54012	14.0882	0.34571
	5.3184	14.3544	1.27876	13.9224	0.546512
	5.3232	14.5165	1.38723	13.6921	0.786226
	5.328	14.9066	1.43354	14.4012	0.724906
	5.3328	14.4882	1.48134	14.469	0.647951
	5.3376	14.6258	1.49329	14.1178	0.614369
	5.3424	15.282	1.46334	14.3101	0.869394
	5.3472	14.5624	1.56575	14.0125	0.729458
	5.352	15.1033	1.41634	14.2408	0.723686
	5.3568	14.6211	1.38321	14.0177	0.561562
	5.3616	14.8236	1.47222	14.3029	0.322651
	5.3664	15.0337	1.37065	14.3329	0.382942
	5.3712	14.6338	1.19677	14.1169	0.231069
	5.376	14.6181	1.43977	14.3306	0.755294
	5.3808	14.5256	1.1056	14.0458	0.953163
	5.3856	14.4989	1.19518	14.4954	0.797517
	5.3904	14.3951	1.09268	13.8805	0.599353
	5.3952	14.2825	1.37295	13.9993	0.75324
	5.4	14.116	1.39896	14.0898	0.263686
	5.4048	14.4588	1.62644	14.0555	0.805823
	5.4096	14.4018	1.52101	14.0392	0.84589
	5.4144	14.9593	1.63764	13.8596	0.461192
	5.4192	15.1731	1.78607	14.3654	0.809886
	5.424	14.7762	1.51032	14.1646	0.63786
	5.4288	14.6902	1.35538	14.546	1.03683
	5.4336	14.796	1.60802	14.3616	0.797576
	5.4384	14.7765	1.40887	14.2877	0.452684
	5.4432	14.8108	1.34754	14.2284	0.805697
	5.448	14.3165	1.2162	13.8636	0.960769
	5.4528	14.4107	1.05957	14.0353	1.14993
	5.4576	14.1585	1.09855	14.0243	1.02314
	5.4624	14.0089	1.12832	14.4609	0.961777
	5.4672	14.3623	1.19375	14.2754	0.725529
	5.472	14.1024	0.90283	13.9151	0.804455
	5.4768	14.8805	1.28862	14.4462	0.665489
	5.4816	15.0628	1.465	14.3638	0.332513
	5.4864	15.7413	1.56413	14.391	0.437215
	5.4912	14.9386	1.51185	14.5354	0.223174
	5.496	14.6192	1.513	14.6427	0.756034
	5.5008	14.7515	1.38511	13.9586	0.924626
	5.5056	14.8981	1.46479	13.8073	0.991287
	5.5104	14.9747	1.46609	13.9926	0.75376
	5.5152	14.8364	1.54085	13.9816	0.760794
	5.52	14.8781	1.24368	13.8079	0.8048
	5.5248	15.0407	1.46991	13.6531	0.659443
	5.5296	14.8625	1.29244	13.9769	1.18651
	5.5344	15.0309	1.29182	14.5367	0.961421
	5.5392	14.7531	1.43892	14.6011	0.870962
	5.544	14.7166	1.40749	14.7788	0.575548
	5.5488	14.5946	1.35791	14.5084	0.889372
	5.5536	15.1965	1.43453	14.0691	0.834078
	5.5584	15.0682	1.50459	14.0446	0.866884
	5.5632	14.721	1.29092	14.0233	0.793273
	5.568	14.4403	1.05548	13.4398	0.997728
	5.5728	14.8674	0.948432	14.117	0.933453
	5.5776	14.7695	1.47615	14.428	0.824751
	5.5824	14.5397	1.46828	14.3308	0.710534
	5.5872	14.7591	1.81897	14.5977	0.937332
	5.592	15.2645	1.66453	14.4987	0.829913
	5.5968	15.6939	1.87277	14.3604	0.905725
	5.6016	15.7079	2.02427	14.2774	0.873502
	5.6064	15.3381	1.83651	14.3877	1.15149
	5.6112	15.7031	1.42612	14.2532	1.07968
	5.616	15.659	1.683	14.108	0.675218
	5.6208	14.9378	1.67806	13.5208	0.901072
	5.6256	15.3033	1.71625	13.2605	1.06398
	5.6304	14.9831	1.80501	14.0537	0.862101
	5.6352	15.196	1.84033	14.4021	0.993176
	5.64	15.4903	1.88355	14.4439	0.969692
	5.6448	15.4206	1.79162	14.1782	1.04027
	5.6496	14.8558	1.35103	14.2023	0.739047
	5.6544	14.8418	1.31024	14.6595	0.564693
	5.6592	14.7961	1.21231	14.5485	0.438934
	5.664	15.1659	1.44197	15.0144	0.622976
	5.6688	14.5434	1.2547	14.4129	0.632841
	5.6736	14.7282	1.29978	14.6556	0.324618
	5.6784	14.7773	1.43564	14.4368	0.547903
	5.6832	14.1986	1.00907	14.4667	0.71096
	5.688	14.6806	1.24189	14.3262	0.598171
	5.6928	14.4474	1.42765	14.7324	0.259252
	5.6976	14.8213	1.20557	14.3923	0.702108
	5.7024	14.8164	1.34609	14.0913	0.951066
	5.7072	14.8634	1.58199	14.1944	0.915431
	5.712	14.5652	1.20833	14.5065	0.890699
	5.7168	14.4517	1.24636	14.7022	0.973638
	5.7216	14.166	1.23598	14.4952	0.845113
	5.7264	14.5345	1.23628	14.1131	0.939526
	5.7312	14.4081	1.07651	13.6577	1.03032
	5.736	14.5408	1.20457	14.0941	1.07601
	5.7408	14.852	1.50848	13.9865	1.12011
	5.7456	14.7986	1.47115	14.1817	1.12515
	5.7504	14.7979	1.1811	13.7406	1.03422
	5.7552	14.8764	1.59706	13.9357	0.832257
	5.76	15.4977	0.952511	13.909	0.765103
	5.7648	14.7662	1.10923	13.7192	1.27509
	5.7696	14.9606	1.39239	13.7875	1.30115
	5.7744	14.8497	1.30883	13.8082	1.11046
	5.7792	15.0454	1.32943	13.934	1.3923
	5.784	15.0068	1.51946	13.8734	1.39728
	5.7888	15.0655	1.48968	13.242	1.41382
	5.7936	15.0204	1.16244	13.7946	1.24275
	5.7984	15.0903	1.4963	13.9906	1.00363
	5.8032	15.1866	1.39263	13.9867	1.23146
	5.808	15.6696	1.19906	13.86	1.08769
	5.8128	15.1293	1.0665	13.5405	1.15154
	5.8176	15.6686	1.13572	13.9109	1.19212
	5.8224	15.2909	1.40762	13.3805	1.1771
	5.8272	14.5541	0.79601	13.8158	1.07838
	5.832	15.1622	1.01928	14.0282	1.14126
	5.8368	14.8928	0.921136	14.3459	0.778332
	5.8416	15.2997	1.26216	14.3022	0.721948
	5.8464	15.2454	0.808736	13.5839	1.12796
	5.8512	15.4337	1.22761	13.9839	1.11875
	5.856	15.2096	1.27002	14.3929	1.21946
	5.8608	15.3684	1.29287	13.9419	1.16596
	5.8656	14.8106	1.09659	14.5212	1.00745
	5.8704	15.318	1.09463	13.901	1.0901
	5.8752	15.1723	1.3571	13.7451	0.939444
	5.88	15.1006	1.17249	13.9171	0.623007
	5.8848	14.7014	0.925325	14.0462	1.1332
	5.8896	14.7729	0.95308	14.2314	0.971573
	5.8944	14.4417	1.2059	14.3918	1.06231
	5.8992	14.3424	0.763997	13.7045	0.680572
	5.904	14.6847	1.32224	13.4943	0.833522
	5.9088	14.906	1.27312	13.7364	1.17914
	5.9136	15.1978	1.20059	14.3299	1.09383
	5.9184	15.054	1.17787	14.4862	1.13025
	5.9232	15.2061	0.661769	14.4747	0.705151
	5.928	15.609	0.687182	14.4391	1.07686
	5.9328	15.1943	0.962274	14.0859	1.05743
	5.9376	15.1351	1.15649	13.8614	1.48345
	5.9424	15.0094	1.49818	14.021	1.07371
	5.9472	15.081	0.996738	14.0657	1.0866
	5.952	14.8127	0.987388	14.0697	0.996122
	5.9568	15.167	0.993603	13.7937	0.99329
	5.9616	15.3233	0.86475	14.1546	1.07294
	5.9664	15.1612	0.973259	14.1057	1.10547
	5.9712	14.8235	1.14246	14.1344	0.852091
	5.976	14.5999	1.05834	14.3993	0.983274
	5.9808	14.6657	1.0824	14.4147	1.00034
	5.9856	15.2501	1.14041	14.0598	1.10161
	5.9904	14.5838	0.875229	14.1124	0.803861
	5.9952	14.5615	1.12855	14.3821	0.808397
	6	14.2084	1.32823	14.0545	0.742504
	6.0048	14.8412	1.31495	14.3545	0.487729
	6.0096	14.8119	0.989463	14.0418	0.593061
	6.0144	15.0662	0.949492	14.1092	0.914524
	6.0192	14.7442	1.20875	14.0063	0.758951
	6.024	14.9289	1.39715	14.1288	1.03046
	6.0288	14.5672	1.40814	14.3613	1.14849
	6.0336	14.8593	1.55589	14.251	0.852436
	6.0384	14.7746	1.56094	14.1271	0.763567
	6.0432	14.4682	1.45694	14.486	0.823384
	6.048	14.3661	1.58942	14.6354	0.981407
	6.0528	14.3951	1.42817	14.5137	0.820862
	6.0576	14.3468	1.47046	14.4154	1.26966
	6.0624	14.5326	1.95342	14.069	1.11856
	6.0672	14.3985	1.49547	13.7369	0.609922
	6.072	14.3761	1.60824	14.2972	0.654744
	6.0768	14.3226	1.36073	14.5924	0.754233
	6.0816	14.3162	1.59551	14.3274	1.0769
	6.0864	14.987	1.1403	13.8603	0.757703
	6.0912	15.165	1.33115	14.0234	0.544847
	6.096	14.8498	1.14928	14.1076	0.883514
	6.1008	14.855	1.23663	14.2755	0.492412
	6.1056	14.7329	1.0879	13.6464	0.671226
	6.1104	14.9877	1.32269	13.2976	0.774972
	6.1152	15.001	1.39851	13.7858	0.804526
	6.12	14.958	1.41888	13.2806	1.21928
	6.1248	14.9309	1.72076	13.3976	1.22318
	6.1296	14.5496	1.561	13.6982	1.0265
	6.1344	14.5611	1.40393	14.0657	0.824947
	6.1392	14.6619	1.34628	14.0317	0.793567
	6.144	14.9876	1.76664	14.1158	0.763337
	6.1488	15.335	1.81451	13.7074	0.977012
	6.1536	14.686	1.56588	13.9153	0.503756
	6.1584	14.838	1.35109	14.3597	0.44885
	6.1632	15.0999	1.38782	14.3288	0.548113
	6.168	15.691	1.4214	14.3429	0.486909
	6.1728	15.4728	1.8241	14.0231	1.00923
	6.1776	15.3905	1.82761	13.6205	0.858798
	6.1824	15.5203	1.43432	13.8976	0.950871
	6.1872	14.9925	1.41144	13.8851	0.912035
	6.192	15.0078	0.907368	14.3608	0.881039
	6.1968	14.6749	1.06029	14.3113	0.83846
	6.2016	14.4531	1.35166	14.4455	1.00738
	6.2064	13.8806	1.13141	14.4244	0.74913
	6.2112	14.4795	1.07182	14.3477	1.084
	6.216	13.9203	1.02135	14.2597	0.947518
	6.2208	14.0801	0.794611	13.9326	0.829846
	6.2256	14.0296	0.841019	14.36	0.628391
	6.2304	14.0107	0.831436	14.5205	0.47966
	6.2352	14.5851	0.646434	14.1021	0.690796
	6.24	14.1898	0.997736	13.8587	0.653348
	6.2448	14.6896	0.908827	14.1303	0.402238
	6.2496	14.3705	1.03097	14.421	0.526863
	6.2544	14.0035	1.10143	14.2014	0.72527
	6.2592	14.3324	1.27909	14.1531	0.523564
	6.264	14.7316	1.3202	14.2331	0.946436
	6.2688	14.3138	1.13245	13.8417	0.536379
	6.2736	14.8995	1.48729	14.1196	1.04404
	6.2784	14.6433	1.31347	14.2109	1.1489
	6.2832	14.1374	1.46878	14.555	1.18358
	6.288	14.7594	1.65115	14.3601	0.816101
	6.2928	15.1094	1.45937	14.1781	0.791992
	6.2976	14.6236	1.48989	13.9742	0.818005
	6.3024	14.41	1.3815	14.5715	0.878606
	6.3072	14.3719	1.25584	14.382	0.990039
	6.312	14.6869	1.26085	13.9462	1.10888
	6.3168	14.283	1.27293	14.582	0.810789
	6.3216	14.8808	0.818658	14.0682	1.13147
	6.3264	14.4915	1.103	13.7487	1.04416
	6.3312	14.0608	0.781806	14.0763	1.09465
	6.336	13.6185	1.08697	14.1021	1.01067
	6.3408	13.708	1.21645	13.6901	1.07837
	6.3456	14.1908	1.14515	14.1881	0.592431
	6.3504	14.2999	1.19161	14.3102	0.61796
	6.3552	14.4966	1.45907	14.2781	0.757659
	6.36	14.9896	1.36802	13.8425	0.563735
	6.3648	15.3069	1.43045	14.6823	0.548292
	6.3696	15.1879	1.84358	14.5822	0.657609
	6.3744	15.0579	1.71928	14.442	0.540145
	6.3792	15.0223	1.8353	14.2155	0.592411
	6.384	14.7684	1.75585	14.5779	0.552633
	6.3888	15.3104	2.02138	14.3399	0.568645
	6.3936	14.0605	1.90196	14.1122	0.561242
	6.3984	14.1785	1.89991	14.0135	0.825964
	6.4032	14.1416	1.87202	14.5962	0.750742
	6.408	14.2249	1.85527	14.5293	0.885895
	6.4128	14.0217	1.65858	14.6482	0.506953
	6.4176	15.0173	1.73684	14.5861	0.584828
	6.4224	14.6767	1.83029	14.2718	0.826215
	6.4272	14.1269	1.65153	14.222	0.912908
	6.432	14.6951	1.69186	14.7864	0.528693
	6.4368	13.9779	1.30832	14.2242	0.511277
	6.4416	13.7684	1.4163	13.8914	0.700152
	6.4464	14.3733	1.68902	13.7723	0.769411
	6.4512	14.4857	1.80714	13.5757	1.09248
	6.456	14.3709	1.74468	13.5083	0.960136
	6.4608	14.0598	1.60794	14.5158	0.593167
	6.4656	14.1988	1.61583	14.0306	0.96192
	6.4704	14.4187	1.49535	14.1059	0.857238
	6.4752	14.0749	1.72488	14.048	0.586813
	6.48	14.0422	1.66945	13.7444	0.749425
	6.4848	14.1036	1.45735	13.3253	0.841115
	6.4896	13.9638	1.4767	13.6488	0.821114
	6.4944	13.9507	1.46227	13.9092	0.977852
	6.4992	14.4147	1.64365	13.9711	0.874818
	6.504	14.0759	1.47404	14.1196	0.93991
	6.5088	13.8777	1.45073	14.0546	0.919211
	6.5136	14.1021	1.69034	14.3389	0.985212
	6.5184	14.0478	1.55231	14.5015	0.638814
	6.5232	14.0754	1.44712	14.1455	0.265091
	6.528	13.8415	1.59649	14.1098	1.06414
	6.5328	14.3468	1.50161	13.7569	0.668681
	6.5376	14.2459	1.45059	14.5657	0.705814
	6.5424	14.3513	1.64916	14.2709	0.820192
	6.5472	14.2863	1.72103	14.1163	0.895277
	6.552	14.178	2.00755	13.9268	0.760557
	6.5568	14.4621	1.9033	13.5428	0.916352
	6.5616	14.1944	1.73212	14.3156	0.90616
	6.5664	14.5537	1.95456	14.5506	0.910192
	6.5712	14.4688	1.634	14.2909	0.809109
	6.576	13.9631	1.52679	14.5966	0.775392
	6.5808	14.1107	1.66612	14.1884	0.852641
	6.5856	14.0817	1.31311	14.9209	1.11895
	6.5904	13.9246	1.44953	14.3041	1.0634
	6.5952	14.1857	1.76287	14.2305	0.970589
	6.6	14.2255	1.56646	14.8601	0.822555
	6.6048	13.4619	1.4752	14.3628	1.05932
	6.6096	13.7	1.82524	14.9645	1.31984
	6.6144	13.8866	1.79079	14.6522	1.09137
	6.6192	14.2045	1.68774	14.4967	0.638834
	6.624	14.3251	1.79235	14.4233	1.09109
	6.6288	14.2001	1.89858	14.024	1.13747
	6.6336	13.7112	1.81132	13.8763	1.07174
	6.6384	14.2949	1.43641	14.0459	1.26742
	6.6432	14.1738	1.74592	14.2853	1.20238
	6.648	13.8933	1.40157	14.5912	1.22133
	6.6528	14.4931	1.56492	13.7377	1.45265
	6.6576	14.6124	1.54951	13.6363	1.40524
	6.6624	14.7524	1.42068	14.0755	1.3799
	6.6672	14.3044	1.44118	14.0883	0.785542
	6.672	14.6209	1.43172	14.1075	1.19686
	6.6768	14.5752	1.00862	13.5582	1.00281
	6.6816	14.6701	0.904656	13.546	1.16154
	6.6864	14.1192	1.07922	13.5459	1.18717
	6.6912	14.4441	1.36366	14.2918	0.634512
	6.696	14.9645	1.55026	14.1651	0.82448
	6.7008	14.1667	1.48448	13.9435	0.788459
	6.7056	14.1406	1.39213	14.0255	1.06323
	6.7104	14.468	1.26217	14.1157	0.537569
	6.7152	14.3905	1.51635	14.0261	0.666209
	6.72	15.0626	1.37089	13.6753	0.67658
	6.7248	14.1238	1.62718	14.3948	0.735202
	6.7296	14.0364	1.52314	14.3138	0.921869
	6.7344	13.8043	1.43248	13.941	0.718904
	6.7392	14.1427	1.50268	13.7101	0.667903
	6.744	14.2251	1.59706	14.1909	0.582116
	6.7488	14.3408	1.87399	14.6296	0.7714
	6.7536	14.0772	2.13707	13.9595	0.759768
	6.7584	14.4784	2.06679	13.729	0.598304
	6.7632	14.5144	1.93822	13.8199	0.635812
	6.768	14.3977	1.94899	13.8316	0.810607
	6.7728	14.0027	1.968	14.0558	0.745389
	6.7776	14.0647	1.95364	14.2267	0.408442
	6.7824	14.6141	1.91569	13.6844	0.78902
	6.7872	14.6786	1.66089	13.2661	0.869974
	6.792	14.7143	1.88353	13.5339	0.80847
	6.7968	14.5367	1.55375	13.4181	0.613831
	6.8016	14.6726	1.8511	13.1547	0.678031
	6.8064	14.6743	1.44422	13.3801	0.588121
	6.8112	14.3649	1.36775	13.2972	0.755029
	6.816	14.4578	1.48671	13.695	1.0488
	6.8208	14.1508	1.50091	13.8755	0.757956
	6.8256	14.4965	1.3439	13.5689	0.518253
	6.8304	14.4152	1.49762	13.7683	0.661768
	6.8352	14.3219	1.58819	13.8982	0.546977
	6.84	14.6176	1.4482	13.9145	0.391034
	6.8448	14.2979	1.54577	13.8747	0.364722
	6.8496	14.5982	1.34727	14.0771	0.764269
	6.8544	14.6897	1.50413	13.8343	0.88637
	6.8592	14.3245	1.53975	13.6392	0.736334
	6.864	14.4612	1.61302	13.3389	0.434938
	6.8688	14.6133	1.26918	13.8476	0.79811
	6.8736	14.8645	1.37111	13.9138	0.680515
	6.8784	14.3751	1.53553	13.6848	0.849389
	6.8832	14.8644	1.45246	13.6017	0.769911
	6.888	14.5649	1.57308	13.817	0.662141
	6.8928	14.698	1.63424	13.2872	0.519186
	6.8976	14.4272	1.25747	13.0759	0.479371
	6.9024	14.5356	1.56038	13.3064	0.746909
	6.9072	14.5967	1.34922	13.9421	0.517178
	6.912	13.8446	1.5525	13.484	0.519284
	6.9168	14.3644	1.51487	13.3727	0.394146
	6.9216	14.471	1.41966	13.6265	0.53804
	6.9264	14.7562	1.60151	13.7031	0.667692
	6.9312	14.3177	1.5059	13.4169	0.624178
	6.936	14.3859	1.47692	13.3039	1.00451
	6.9408	14.2943	1.12747	13.7784	0.720575
	6.9456	14.0344	1.08124	13.6289	0.721381
	6.9504	14.3496	1.49417	13.4623	0.240012
	6.9552	14.3059	1.59728	13.5807	0.326684
	6.96	14.1975	1.20655	14.396	0.634197
	6.9648	14.249	1.09972	13.8303	0.837204
	6.9696	14.0304	1.21718	13.5321	0.859341
	6.9744	14.3459	1.08952	13.4769	0.753312
	6.9792	14.5181	1.25684	14.2294	0.575242
	6.984	14.5529	1.30751	14.1179	0.580593
	6.9888	14.2575	1.31866	14.3328	0.383189
	6.9936	14.5469	1.47488	14.2535	0.49099
	6.9984	13.9955	1.61555	13.6081	0.676291
	7.0032	14.1857	1.20954	13.7557	0.433859
	7.008	14.1606	1.15513	13.7675	0.325964
	7.0128	13.7848	1.17833	13.3613	0.836652
	7.0176	14.2326	1.35678	13.4218	0.875584
	7.0224	13.8054	1.28968	13.7906	0.764342
	7.0272	14.0219	1.27312	13.8444	0.716389
	7.032	14.3433	1.36412	13.81	0.858726
	7.0368	14.5933	1.58321	13.9625	0.661662
	7.0416	14.7573	1.60211	13.0778	0.82926
	7.0464	14.9495	1.71042	13.9274	0.857832
	7.0512	14.6546	1.52322	13.6519	0.871355
	7.056	14.2746	1.37513	13.7477	1.12291
	7.0608	14.5478	1.62266	13.7101	1.07944
	7.0656	14.7406	1.53531	14.4562	0.333517
	7.0704	14.4269	1.56476	13.9552	0.34084
	7.0752	14.7907	1.61895	14.049	0.339317
	7.08	14.6724	1.57032	13.3683	0.214858
	7.0848	14.8424	1.64593	13.7351	0.213842
	7.0896	14.4926	1.46828	13.8877	0.262495
	7.0944	14.8703	1.80251	14.1542	0.555567
	7.0992	14.4864	1.35972	13.6859	0.718553
	7.104	14.6641	1.51122	13.8949	0.736371
	7.1088	14.8473	1.55518	13.8752	0.323417
	7.1136	14.7967	1.56486	13.3196	0.567887
	7.1184	14.2608	1.44606	13.4678	0.444644
	7.1232	14.4639	1.42831	13.921	0.160415
	7.128	14.5299	1.47701	13.6371	0.661363
	7.1328	14.9994	1.70571	14.2277	0.435285
	7.1376	14.5708	1.56275	14.4792	0.448222
	7.1424	14.3188	1.5862	13.4346	0.697503
	7.1472	13.814	1.38768	13.0745	1.05987
	7.152	14.5544	1.37921	13.6504	0.678267
	7.1568	14.1989	1.73879	13.5243	0.481083
	7.1616	14.5497	1.81926	13.4008	1.11395
	7.1664	14.9834	1.34433	13.5833	0.670162
	7.1712	14.5597	1.22906	13.8297	0.855216
	7.176	14.647	1.5941	14.0784	0.523351
	7.1808	14.9397	1.32637	13.7947	1.0824
	7.1856	14.7319	1.26056	13.8776	0.747478
	7.1904	14.5558	1.56095	13.3558	0.700271
	7.1952	14.3766	1.61961	13.5941	1.17976
	7.2	14.5543	1.30997	13.8547	0.565001
	7.2048	14.6061	1.44938	13.8319	0.93418
	7.2096	14.4801	1.46034	13.9423	1.04524
	7.2144	14.5708	1.45176	14.2874	0.742864
	7.2192	14.7082	1.35837	14.4782	1.12752
	7.224	14.8128	1.62356	14.1914	0.953879
	7.2288	14.7077	1.51417	14.2978	0.97558
	7.2336	14.7596	1.43906	13.9785	0.880593
	7.2384	14.6911	1.50936	13.8765	0.808095
	7.2432	14.1009	1.61158	14.3655	0.510232
	7.248	14.6022	1.45995	13.9421	0.402465
	7.2528	14.1059	1.45756	13.9521	0.760339
	7.2576	14.4159	1.51448	14.0017	1.06484
	7.2624	14.4062	1.48965	13.5524	0.513526
	7.2672	14.4836	1.51448	13.73	0.493
	7.272	14.6341	1.64633	13.7915	0.61093
	7.2768	14.4945	1.31921	13.9968	0.73519
	7.2816	14.0224	1.55923	13.9573	0.913825
	7.2864	14.1275	1.50541	13.7832	0.514306
	7.2912	14.1115	1.45933	13.8631	0.432919
	7.296	14.2282	1.25694	13.5963	0.74652
	7.3008	14.644	1.19698	13.9986	0.85836
	7.3056	14.3188	1.35194	13.7308	0.994002
	7.3104	14.826	1.50862	13.8028	0.817021
	7.3152	14.5203	1.31529	13.6594	0.630364
	7.32	14.6775	1.31799	13.8028	0.71476
	7.3248	14.7898	1.21924	13.6944	0.842911
	7.3296	14.9318	1.38706	13.7281	0.345722
	7.3344	14.5656	1.44037	13.9392	0.414031
	7.3392	14.8586	1.48732	13.7879	0.683873
	7.344	14.917	1.59679	13.9436	0.637234
	7.3488	14.556	1.37302	13.9071	0.530426
	7.3536	14.6645	1.22118	14.2657	0.656304
	7.3584	14.2646	1.32561	13.8552	0.851523
	7.3632	14.2015	1.45934	13.8052	0.975897
	7.368	14.3718	1.15114	14.1328	0.580088
	7.3728	14.3487	1.4295	13.9381	0.504573
	7.3776	14.3964	1.62514	13.84	0.67747
	7.3824	14.7066	1.57273	13.8326	0.443277
	7.3872	14.3381	1.73549	13.6116	0.445345
	7.392	14.2285	1.62174	13.7987	0.698809
	7.3968	14.4752	1.6723	13.8777	0.514841
	7.4016	14.0918	1.40903	13.3975	0.514669
	7.4064	14.6232	1.54585	13.3795	0.800094
	7.4112	14.3437	1.35274	13.2319	0.907364
	7.416	14.6279	1.47603	13.4463	0.785595
	7.4208	14.6624	1.66161	14.0554	0.482884
	7.4256	15.1174	1.71969	13.5101	0.443126
	7.4304	14.8554	1.10268	13.8741	0.270449
	7.4352	15.3554	1.5859	13.8234	0.944493
	7.44	14.9017	1.33309	13.775	0.889316
	7.4448	14.9243	1.29752	14.1011	0.862139
	7.4496	14.906	1.35423	13.9576	0.293653
	7.4544	14.7326	1.16743	13.8533	0.538871
	7.4592	14.7528	1.07196	14.0215	0.63372
	7.464	14.9044	0.997931	13.6021	0.584339
	7.4688	14.9234	1.01731	13.7692	0.457154
	7.4736	15.067	1.21499	14.3266	0.362528
	7.4784	14.9839	1.22261	13.9221	0.520156
	7.4832	14.7222	1.30947	13.5506	0.437221
	7.488	14.5391	1.1519	13.078	0.543158
	7.4928	14.9281	1.37647	13.7435	0.647412
	7.4976	14.7257	1.07191	13.302	0.788831
	7.5024	14.4675	1.29407	13.122	0.708224
	7.5072	14.0346	1.14303	13.3016	0.48157
	7.512	14.7295	1.30583	13.6628	0.507576
	7.5168	14.4874	1.12738	13.4925	0.391181
	7.5216	14.7398	1.36758	14.2251	0.26005
	7.5264	14.9365	1.35725	13.7539	0.337779
	7.5312	14.229	1.15399	13.8948	0.478135
	7.536	14.5718	1.34593	13.849	0.758235
	7.5408	14.9384	1.62547	13.8231	0.375624
	7.5456	14.603	1.04181	13.6279	0.285638
	7.5504	14.8026	1.31544	14.0612	0.371966
	7.5552	13.9143	1.3753	13.7848	0.773115
	7.56	13.9046	1.07762	13.5992	0.635182
	7.5648	13.6264	1.19646	14.2678	0.586379
	7.5696	14.5171	1.26692	13.4774	0.736966
	7.5744	14.4344	1.12753	13.5602	0.799886
	7.5792	14.6124	1.40022	13.4412	0.439487
	7.584	13.7343	1.6	13.6739	0.795632
	7.5888	13.6019	1.48319	13.643	0.890632
	7.5936	13.8233	1.1681	13.4966	0.755981
	7.5984	13.5053	1.21721	13.7827	0.422949
	7.6032	14.3805	1.38147	14.1075	0.335285
	7.608	14.2668	1.59758	14.2675	0.36392
	7.6128	14.2879	1.30798	13.7097	0.32363
	7.6176	14.1445	1.16633	13.8732	0.562726
	7.6224	14.1612	1.20091	13.534	0.195501
	7.6272	14.1003	1.40575	13.5688	0.116352
	7.632	14.291	1.40406	13.2179	0.148483
	7.6368	13.8247	1.33389	13.5231	0.126893
	7.6416	13.7947	1.46763	13.7687	0.182908
	7.6464	13.9693	1.26785	13.8291	0.173728
	7.6512	14.0331	1.5291	13.5258	0.295297
	7.656	14.3162	1.72202	13.3959	0.140183
	7.6608	14.0301	1.42707	13.3729	0.33337
	7.6656	14.6207	1.84618	13.5466	0.165889
	7.6704	14.4136	1.53994	14.2539	0.053909
	7.6752	14.3643	1.65767	13.5712	0.0808063
	7.68	14.2732	1.87819	13.6894	0.082933
	7.6848	14.369	1.9363	13.7073	0.464148
	7.6896	14.4899	1.63703	13.7502	0.354806
	7.6944	14.5022	1.90369	13.7442	0.397546
	7.6992	14.0338	1.97421	14.4335	0.510072
	7.704	14.1127	2.10575	13.8104	0.600689
	7.7088	13.7286	1.68697	13.9889	0.418823
	7.7136	13.7134	1.64972	14.1939	0.362927
	7.7184	13.8399	1.66719	14.529	0.521347
	7.7232	13.9752	1.69896	14.1339	0.706934
	7.728	14.1575	1.56847	14.294	0.472096
	7.7328	14.2938	1.73221	14.6281	0.573614
	7.7376	14.3849	1.71913	13.8319	0.35408
	7.7424	14.4039	1.66685	14.4806	0.618389
	7.7472	13.9337	1.64874	14.1945	0.315332
	7.752	14.0084	1.57944	13.582	0.177146
	7.7568	14.0427	1.91596	13.4556	0.465671
	7.7616	14.1946	1.94332	13.7931	0.314562
	7.7664	14.0352	2.01602	13.5526	0.313369
	7.7712	14.3446	2.22793	13.8724	0.527769
	7.776	14.1416	1.88923	13.784	0.237635
	7.7808	13.6156	1.94039	14.4285	0.554447
	7.7856	13.6999	2.13992	13.866	0.371515
	7.7904	13.966	2.09614	13.8499	0.226147
	7.7952	13.4471	1.69196	13.6014	0.464151
	7.8	13.774	1.74111	13.5028	0.432914
	7.8048	14.2701	1.75774	13.7203	0.448422
	7.8096	13.6085	1.80034	13.7337	0.139403
	7.8144	14.01	1.59604	14.61	0.5579
	7.8192	14.3475	1.47693	14.0726	0.347052
	7.824	14.0141	1.22909	13.7559	0.171224
	7.8288	13.6799	1.28097	13.4959	0.364696
	7.8336	13.6092	1.15067	13.5022	0.344645
	7.8384	13.5525	1.25206	13.3804	0.107628
	7.8432	13.9244	1.63197	13.572	0.128508
	7.848	13.6783	1.55424	13.4487	0.357057
	7.8528	14.2849	1.58564	13.2241	0.689091
	7.8576	13.6578	1.33856	13.6395	0.288535
	7.8624	13.4073	1.22031	13.2228	0.327642
	7.8672	13.9713	1.34499	13.2837	0.329078
	7.872	13.9722	1.66968	12.9768	0.291518
	7.8768	13.7018	1.54262	13.3808	0.279981
	7.8816	13.9842	1.20563	13.6079	0.25364
	7.8864	13.6748	1.79427	13.7884	0.19486
	7.8912	13.9146	1.69467	13.6529	0.540876
	7.896	13.9644	1.66117	13.8813	0.728022
	7.9008	14.2367	1.88688	13.6569	0.216153
	7.9056	13.626	1.66973	14.4965	0.25036
	7.9104	13.9868	1.6465	14.2475	0.239227
	7.9152	13.6233	1.0979	13.6949	0.628936
	7.92	13.7036	1.56436	14.188	0.680371
	7.9248	13.8842	1.56155	14.2586	0.398528
	7.9296	13.7817	1.46435	14.0568	0.722035
	7.9344	13.9634	1.36777	14.1202	0.798724
	7.9392	13.4317	1.17092	14.1206	0.59697
	7.944	13.9851	1.48882	13.6271	0.652627
	7.9488	13.5991	1.31299	13.7284	0.960242
	7.9536	13.2848	1.08814	14.1005	0.860874
	7.9584	13.9751	1.15655	14.0307	0.877568
	7.9632	13.8709	1.54551	13.9731	0.466982
	7.968	13.6815	1.44556	14.0522	0.616328
	7.9728	13.3741	1.3749	14.3181	0.305623
	7.9776	13.7514	1.74263	13.8455	0.283359
	7.9824	13.902	1.66552	13.7822	0.485885
	7.9872	14.0678	1.47203	13.5928	0.563499
	7.992	13.7871	1.54989	13.9945	0.72072
	7.9968	13.8728	1.54298	13.8576	1.06299
	8.0016	14.0644	1.51748	13.4064	0.617144
	8.0064	13.4899	1.53539	13.3721	0.938062
	8.0112	13.3379	1.16522	13.5785	1.22442
	8.016	13.4162	1.4035	13.8884	0.834776
	8.0208	13.488	1.63839	13.5783	1.02259
	8.0256	13.6928	1.54575	13.1174	1.07928
	8.0304	13.792	1.37376	13.6015	0.466077
	8.0352	13.519	1.20084	13.8009	0.800392
	8.04	13.4485	0.99042	13.5129	0.738948
	8.0448	13.4929	1.22167	13.8466	0.673314
	8.0496	13.67	1.31156	13.6904	0.765951
	8.0544	13.5884	1.37322	13.8686	0.55706
	8.0592	13.6834	1.49254	13.8744	0.888766
	8.064	13.6616	1.49207	14.0641	0.797231
	8.0688	13.2957	0.831878	14.2736	0.756774
	8.0736	13.1149	0.906332	14.4654	0.658457
	8.0784	13.7019	1.27246	13.8502	0.684329
	8.0832	14.0977	1.27159	13.7826	0.546822
	8.088	13.8589	1.24522	13.6454	0.710548
	8.0928	13.6744	1.5791	13.975	0.586291
	8.0976	13.7824	1.43241	13.8176	0.328483
	8.1024	13.6038	1.19604	13.6061	0.474527
	8.1072	13.4978	1.62307	14.1676	0.410401
	8.112	13.5487	1.2486	13.8986	0.484952
	8.1168	13.5399	1.25138	14.4101	0.586531
	8.1216	13.677	1.60661	13.8897	0.738808
	8.1264	13.6245	1.47621	14.0004	0.729555
	8.1312	13.4911	1.51986	13.9314	0.709183
	8.136	13.6974	1.3769	14.3437	0.68179
	8.1408	13.7653	1.56555	13.642	0.731039
	8.1456	13.9482	1.48794	14.203	0.496806
	8.1504	13.6942	1.42971	14.1478	0.525322
	8.1552	12.8984	1.53843	13.8367	0.514056
	8.16	13.5631	1.19329	13.7985	0.918538
	8.1648	13.7926	1.26802	13.1272	0.515883
	8.1696	13.9514	1.56023	13.9527	1.03653
	8.1744	13.4772	1.55269	13.6899	0.969226
	8.1792	13.6261	1.51777	13.6611	0.867275
	8.184	14.1396	1.80539	13.5648	0.89919
	8.1888	14.2358	1.94358	13.2287	0.602158
	8.1936	13.9831	1.88233	13.2321	1.18976
	8.1984	13.5128	1.70606	13.1876	0.656488
	8.2032	13.4867	1.4673	13.392	0.732751
	8.208	13.7367	1.59815	13.9059	0.845478
	8.2128	13.8363	1.4734	13.373	0.439072
	8.2176	13.5643	1.47852	13.6684	0.651308
	8.2224	13.2653	1.55188	13.4421	0.556117
	8.2272	13.7373	1.59442	13.246	0.307384
	8.232	13.8585	1.50727	13.428	0.329451
	8.2368	13.663	1.65306	13.7332	0.452895
	8.2416	13.6424	1.66778	13.535	0.627022
	8.2464	14.1139	1.91826	13.952	0.700925
	8.2512	13.8532	1.97172	13.9143	0.781195
	8.256	13.7119	1.41872	13.8817	0.895917
	8.2608	13.6535	1.73194	13.9589	0.71068
	8.2656	14.4116	1.66963	13.5234	0.678502
	8.2704	14.1537	1.69789	13.4197	0.904374
	8.2752	13.9895	1.65277	14.0451	0.858749
	8.28	14.0227	1.31086	13.9372	0.96007
	8.2848	14.1144	1.41449	13.6612	0.858238
	8.2896	14.0675	1.14885	13.2869	1.06832
	8.2944	13.9998	1.40473	13.5883	0.690952
	8.2992	14.0112	1.2865	13.1961	1.0593
	8.304	14.1058	1.56525	13.5788	1.05061
	8.3088	14.0799	1.33868	13.4117	0.993282
	8.3136	14.2339	0.86895	13.2075	0.818532
	8.3184	14.0649	1.0437	13.2073	0.965244
	8.3232	14.1284	1.10094	13.7989	0.509518
	8.328	14.4724	1.18991	13.2571	0.667204
	8.3328	14.3968	0.991124	13.7817	0.83541
	8.3376	14.1211	1.46183	13.252	0.728723
	8.3424	14.0376	1.41172	13.3433	1.05079
	8.3472	14.1682	1.25229	13.7645	0.692538
	8.352	14.2952	1.23811	13.973	0.935653
	8.3568	14.0268	0.94565	13.7539	0.778487
	8.3616	14.2443	1.10636	13.4236	0.992691
	8.3664	14.255	1.33738	13.2339	0.747931
	8.3712	14.1586	1.08405	13.5029	0.70235
	8.376	14.1196	1.24352	13.2534	0.663315
	8.3808	14.0567	1.1316	13.4063	0.601434
	8.3856	14.3033	1.06866	13.1243	0.393655
	8.3904	14.0991	0.788599	14.0646	0.787376
	8.3952	14.4957	1.13522	13.792	0.754686
	8.4	14.33	1.00469	14.4773	0.812318
	8.4048	14.2349	0.955064	13.9919	0.946135
	8.4096	14.2886	1.13552	13.6788	0.752538
	8.4144	14.1809	1.36373	14.0976	0.473893
	8.4192	13.8959	1.07332	13.8451	0.833509
	8.424	13.4504	1.10894	13.5136	0.567922
	8.4288	14.1874	1.22603	14.2884	0.653467
	8.4336	13.9212	1.55711	14.0339	0.64911
	8.4384	13.9721	1.32663	13.9461	0.545612
	8.4432	14.396	1.27381	14.2523	0.666418
	8.448	14.4918	1.16799	14.3888	0.815846
	8.4528	14.2971	0.969244	13.7661	0.772485
	8.4576	14.1182	1.02397	13.5866	0.900934
	8.4624	14.6288	0.800445	13.6279	1.02599
	8.4672	14.4071	0.852222	13.5859	1.11632
	8.472	14.0959	0.891314	13.8781	0.934823
	8.4768	14.7375	1.3469	13.7329	1.1048
	8.4816	14.3864	0.970306	13.3228	0.813335
	8.4864	14.6641	1.12596	13.3842	0.90744
	8.4912	14.5467	0.81925	13.1392	1.13044
	8.496	14.1907	0.813662	13.5814	1.16616
	8.5008	14.3668	1.06258	13.5901	0.887303
	8.5056	14.6857	1.19296	13.8532	1.18859
	8.5104	14.507	1.22299	13.6962	0.939501
	8.5152	14.2699	1.12007	13.8761	0.570251
	8.52	14.2529	1.20794	13.9547	0.737654
	8.5248	14.0773	1.11312	13.3872	0.939875
	8.5296	13.9835	0.908009	13.4552	1.17547
	8.5344	14.1242	0.977945	13.0279	1.0302
	8.5392	14.955	1.03985	13.7286	0.970477
	8.544	14.5257	0.990574	13.6496	0.908549
	8.5488	14.5285	1.05623	13.6738	1.02554
	8.5536	14.5966	1.19659	13.3967	1.0815
	8.5584	14.7398	0.910293	13.0808	1.17048
	8.5632	14.3363	0.786815	13.509	1.12173
	8.568	14.6667	0.85704	13.2652	1.23216
	8.5728	13.8864	0.672136	14.0561	0.868253
	8.5776	14.4007	0.92869	13.5929	0.762359
	8.5824	14.3186	1.02845	13.993	1.16835
	8.5872	14.1006	0.390684	14.2028	0.629367
	8.592	14.1256	0.52937	14.2712	0.824489
	8.5968	14.238	0.743672	13.7328	0.585416
	8.6016	14.0219	0.589898	13.5073	0.63711
	8.6064	14.242	0.802926	13.4415	0.724166
	8.6112	14.5453	0.690982	12.8989	0.71416
	8.616	14.5026	0.624963	13.411	0.830245
	8.6208	14.4211	0.633	13.3672	0.782552
	8.6256	14.2787	0.384403	13.5357	0.927308
	8.6304	14.2097	0.436431	13.904	0.766877
	8.6352	14.0345	0.732301	14.0559	0.504009
	8.64	14.3354	0.64751	14.4348	0.579754
	8.6448	14.0914	0.617153	14.6046	0.752581
	8.6496	14.3615	0.936887	14.5499	0.502047
	8.6544	14.6812	0.865752	14.435	0.667558
	8.6592	14.4331	0.683093	14.6748	0.702688
	8.664	14.4225	1.12275	14.5795	0.894984
	8.6688	14.4749	0.757866	13.9228	0.845664
	8.6736	14.2594	0.987796	13.8388	0.791049
	8.6784	14.4833	0.692749	13.3072	0.978961
	8.6832	14.7308	0.608161	13.6708	0.799158
	8.688	14.2875	0.57658	13.4415	0.734677
	8.6928	14.4899	0.817099	13.5211	0.972351
	8.6976	14.8153	0.805432	13.6597	0.846008
	8.7024	14.392	0.466066	13.7915	0.762122
	8.7072	14.321	0.99836	13.9956	0.780413
	8.712	14.5152	0.665389	14.1711	0.932903
	8.7168	14.2024	0.589478	13.9876	0.604596
	8.7216	14.7418	0.415612	13.7474	0.975992
	8.7264	14.549	0.594378	13.7805	0.770489
	8.7312	14.408	0.441895	13.7532	1.13208
	8.736	14.6223	0.683497	13.9323	0.886135
	8.7408	14.5428	0.578352	13.7425	0.700869
	8.7456	14.1874	0.745459	14.0517	0.974568
	8.7504	14.3793	0.690044	13.9411	1.27254
	8.7552	13.8376	0.789234	13.8978	0.838973
	8.76	14.1238	0.961202	13.63	0.868149
	8.7648	13.7942	0.592658	14.0382	0.931018
	8.7696	13.8847	0.541625	13.3518	0.901917
	8.7744	13.833	0.326228	13.6445	0.888456
	8.7792	14.2221	0.63075	13.882	0.939052
	8.784	13.8916	0.972202	13.5475	0.911056
	8.7888	14.0059	1.10916	13.6909	0.83917
	8.7936	14.3468	0.993282	13.059	1.19889
	8.7984	14.4384	0.608765	13.6547	1.18512
	8.8032	14.3538	0.642214	13.7265	1.1188
	8.808	14.4068	0.715374	13.4741	1.20855
	8.8128	14.963	0.552098	13.8957	1.08616
	8.8176	14.675	1.01349	13.7551	1.48625
	8.8224	14.0945	0.792605	14.0626	1.10622
	8.8272	14.4313	1.05908	13.5463	1.19093
	8.832	14.4637	0.776916	13.4672	1.38961
	8.8368	14.0815	0.856823	13.5812	1.37888
	8.8416	13.9298	0.716551	13.6615	1.17052
	8.8464	14.4545	0.96013	13.7911	1.12742
	8.8512	14.1097	0.925879	13.8942	1.25401
	8.856	14.0155	1.21471	13.5936	1.6725
	8.8608	14.1102	0.876893	13.422	1.48428
	8.8656	14.2327	0.50146	13.2659	1.76004
	8.8704	14.6285	0.952299	13.7251	1.05503
	8.8752	14.755	0.469905	13.6276	1.45625
	8.88	14.6494	1.04021	13.6454	1.29618
	8.8848	14.7841	1.21556	14.0825	1.20538
	8.8896	14.3531	0.776991	14.3117	1.13826
	8.8944	14.4002	1.07225	13.9762	1.34614
	8.8992	14.3804	1.00363	13.7469	1.22047
	8.904	14.9694	1.08711	13.9565	1.37769
	8.9088	14.4759	1.10992	13.4058	1.37434
	8.9136	14.1561	1.4038	14.3545	1.22684
	8.9184	14.3758	1.17816	14.0783	1.34768
	8.9232	14.4336	1.20363	13.7867	1.36671
	8.928	14.3221	0.931445	14.032	1.13966
	8.9328	14.4194	1.20272	13.7726	0.965205
	8.9376	14.4475	1.07802	13.7896	0.846604
	8.9424	14.5969	1.18122	13.4573	1.02524
	8.9472	14.3157	1.2537	13.9746	1.06253
	8.952	14.3048	1.02982	13.8693	0.914684
	8.9568	14.4588	1.07982	13.3372	0.910947
	8.9616	14.1631	0.862253	13.8569	1.06462
	8.9664	14.7154	1.13022	13.8958	1.2186
	8.9712	14.039	0.997539	13.8034	1.46823
	8.976	14.2274	1.19056	13.4668	1.21397
	8.9808	14.1665	0.956475	13.7951	1.13231
	8.9856	14.1003	1.01077	13.5622	1.23944
	8.9904	14.314	1.27959	13.5191	1.07039
	8.9952	14.6337	1.25174	13.5972	1.26787
	9	14.8212	1.05008	13.1584	1.25951
	9.0048	14.4025	1.02122	13.3041	1.07666
	9.0096	14.5896	0.980432	13.2793	1.29821
	9.0144	14.7585	0.86353	14.0402	1.06518
	9.0192	14.5803	1.05122	13.4762	0.900949
	9.024	14.4515	0.996994	13.402	1.16352
	9.0288	14.7755	1.30748	13.7503	1.13852
	9.0336	14.4252	1.18206	14.3491	0.893476
	9.0384	14.5009	1.11763	13.5179	0.919285
	9.0432	14.3474	1.14063	13.5501	1.35515
	9.048	14.5134	0.95988	13.5281	0.967268
	9.0528	14.3202	0.840533	13.609	1.24918
	9.0576	14.4174	0.785897	13.5552	1.30594
	9.0624	14.4604	0.84992	13.7161	1.38664
	9.0672	14.0726	1.18808	13.8986	1.05515
	9.072	14.2849	1.21718	13.6691	0.84476
	9.0768	14.3797	1.21154	13.5054	0.813923
	9.0816	14.7636	1.43687	13.8646	1.02647
	9.0864	14.8059	1.39433	13.957	0.833469
	9.0912	14.6446	1.23377	13.9364	0.81766
	9.096	14.7653	1.36488	13.6804	1.20042
	9.1008	14.9294	1.44589	13.7953	1.0367
	9.1056	14.8605	1.41035	13.7856	1.09718
	9.1104	14.4113	1.30518	13.6729	0.966599
	9.1152	14.4723	1.23754	14.0046	1.00698
	9.12	14.0019	1.31318	14.5373	0.951741
	9.1248	14.2354	1.21001	13.8862	0.805401
	9.1296	14.4432	1.36624	14.0297	1.00119
	9.1344	14.2435	1.45177	13.8232	0.818658
	9.1392	14.2882	1.61549	14.2111	0.861216
	9.144	14.5007	1.55262	13.354	0.75096
	9.1488	14.2518	1.20909	14.1895	1.013
	9.1536	14.1237	1.45437	13.8903	1.20295
	9.1584	14.5755	1.77934	13.8343	0.941099
	9.1632	14.2615	1.30578	14.2046	0.94166
	9.168	14.0205	1.22216	13.9632	1.00802
	9.1728	14.4166	1.54286	13.7549	1.17395
	9.1776	14.3516	1.34096	13.7885	0.646324
	9.1824	13.803	1.44309	14.0221	0.828828
	9.1872	14.3749	1.27566	13.639	1.10702
	9.192	13.982	1.44019	13.2612	0.971186
	9.1968	14.2743	1.32799	13.7984	1.12492
	9.2016	14.2877	1.16484	13.2927	1.15932
	9.2064	14.7129	1.67105	14.0924	0.658544
	9.2112	14.3834	1.63777	13.6779	0.837187
	9.216	14.251	1.64926	13.8834	1.32105
	9.2208	14.3345	1.53072	13.4932	1.51749
	9.2256	14.0776	1.34329	14.2241	1.24239
	9.2304	14.2899	1.52557	13.8509	1.07209
	9.2352	14.3007	1.53747	14.0875	0.92246
	9.24	13.9408	1.20047	14.5377	0.953798
	9.2448	14.8315	1.44316	14.4216	0.754607
	9.2496	14.2016	1.35999	14.5578	1.42626
	9.2544	14.7706	1.31	14.173	0.925377
	9.2592	14.4743	1.42892	13.8829	1.12476
	9.264	14.3853	1.35855	14.137	0.862296
	9.2688	14.327	1.4404	14.3055	0.789213
	9.2736	14.3121	1.49043	14.0624	1.17664
	9.2784	14.1494	1.49377	14.3933	0.577482
	9.2832	14.2901	1.46072	14.1071	0.536416
	9.288	14.2045	1.28207	13.91	0.731301
	9.2928	13.9386	1.3291	14.2064	1.15635
	9.2976	14.6553	1.50141	13.9937	0.946969
	9.3024	14.7385	1.45933	13.8605	0.865169
	9.3072	14.4192	1.64254	13.399	0.906548
	9.312	14.4474	1.56195	13.8341	0.84907
	9.3168	14.099	1.42408	13.5977	0.573856
	9.3216	14.6803	1.40242	14.1684	0.667831
	9.3264	14.5861	1.26319	13.5483	1.16467
	9.3312	14.5353	1.50743	13.9303	1.03754
	9.336	14.572	1.3282	14.3652	1.13665
	9.3408	14.051	1.3494	13.3427	1.20224
	9.3456	14.2899	1.20703	13.1237	1.19982
	9.3504	14.619	1.34539	13.4336	1.05287
	9.3552	14.3031	1.50473	13.3336	1.1083
	9.36	14.716	0.911786	13.2537	1.09173
	9.3648	14.7466	0.885939	13.4401	1.3025
	9.3696	14.2459	0.853836	13.6787	1.17202
	9.3744	14.4362	1.07517	13.5376	1.38819
	9.3792	14.4859	0.995683	13.8693	1.21363
	9.384	14.513	1.02807	13.5697	1.26208
	9.3888	14.3276	1.19014	13.7604	0.878085
	9.3936	14.4909	1.37751	14.0566	1.01846
	9.3984	14.581	1.16504	13.6069	0.791378
	9.4032	14.6513	1.40593	14.2981	0.90943
	9.408	14.5272	1.16199	14.2453	0.973475
	9.4128	14.6937	1.71273	13.5837	0.88877
	9.4176	14.1252	1.40669	13.9033	0.83918
	9.4224	14.3259	1.27716	13.7838	0.919358
	9.4272	14.0215	1.37939	14.2489	1.1459
	9.432	14.2421	1.25909	13.9671	1.36107
	9.4368	14.4953	1.41741	14.0814	0.995005
	9.4416	14.1165	0.991642	14.0153	1.08786
	9.4464	14.2807	1.4835	13.9234	0.901292
	9.4512	14.7551	1.04275	14.3166	0.738329
	9.456	14.5192	1.31605	14.4992	0.84916
	9.4608	14.4565	1.16993	13.9621	1.17624
	9.4656	13.9705	1.20896	14.3267	1.04903
	9.4704	14.0329	1.12796	14.0282	1.12413
	9.4752	14.4089	1.24704	13.995	1.26434
	9.48	14.6628	1.55219	14.4457	0.8355
	9.4848	14.2375	1.22938	13.8297	0.773
	9.4896	14.6286	1.23402	13.7196	1.34985
	9.4944	14.3742	1.15957	13.7285	1.03425
	9.4992	14.5717	1.37492	13.8327	1.06161
	9.504	14.2512	1.7356	13.5394	1.0887
	9.5088	14.3092	1.02853	13.6625	1.29243
	9.5136	14.394	1.15331	13.8921	1.38847
	9.5184	14.5722	1.48858	13.7116	1.25972
	9.5232	14.5793	1.6393	13.8371	0.854807
	9.528	14.0622	1.52458	13.5452	0.998013
	9.5328	14.2651	1.40341	13.7564	1.4436
	9.5376	14.5306	1.46594	14.0262	0.995171
	9.5424	14.5776	1.35765	13.6749	1.10251
	9.5472	14.2997	1.24828	13.7463	1.23552
	9.552	14.6283	1.39853	13.5667	1.38476
	9.5568	14.363	1.77182	13.5734	1.20656
	9.5616	14.4241	1.5377	13.6194	0.734179
	9.5664	14.2708	1.42984	13.8813	1.00925
	9.5712	14.2303	1.69009	13.5688	1.13386
	9.576	14.3437	1.50611	13.6927	1.29079
	9.5808	14.3662	1.29686	13.5899	0.884654
	9.5856	14.3127	1.48467	14.061	0.957096
[truncated: 18,837 more rows]

## Sheet: SuppFig11e
	Time trace	BAX		BAX + EO			Histogram					BAX	BAX + EO
	Time (nsec)	Mean	SEM	Mean	SEM		Bin Center	BAX	BAX + EO		Mean	10.9218	10.5974
	0	11.5608	0.158789	10.47	0.31886		9.4	0	3		SEM	0.00273284	0.00227222
	0.0048	11.7116	0.486296	10.1805	0.493535		9.5	1	8
	0.0096	11.5936	0.317191	10.1247	0.121366		9.6	6	11
	0.0144	11.4541	0.335063	10.5799	0.299465		9.7	9	42
	0.0192	11.9093	1.11822	10.6981	0.242809		9.8	27	122
	0.024	11.96	1.08261	10.7843	0.732831		9.9	52	249
	0.0288	11.1174	0.501109	11.1887	0.520763		10	100	448
	0.0336	11.3021	0.395419	10.7684	0.559748		10.1	223	785
	0.0384	10.9722	0.275004	11.1069	0.817146		10.2	438	1303
	0.0432	11.2554	0.41097	11.46	0.915984		10.3	731	1774
	0.048	11.1077	0.370172	11.1703	0.53963		10.4	983	2163
	0.0528	11.1685	0.293185	11.4175	0.971558		10.5	1217	2511
	0.0576	11.1277	0.52104	11.5609	0.959668		10.6	1544	2503
	0.0624	11.012	0.253214	12.047	1.05226		10.7	1786	2395
	0.0672	10.4728	0.363359	11.5098	0.824556		10.8	1839	2043
	0.072	10.0904	0.246301	11.6321	0.69923		10.9	1935	1559
	0.0768	11.2874	0.649681	11.3508	1.03938		11	1980	1145
	0.0816	11.2126	0.857522	11.6903	0.6382		11.1	1869	715
	0.0864	11.3741	0.643636	11.6916	0.947429		11.2	1717	468
	0.0912	11.2738	0.648032	11.4304	1.42787		11.3	1477	287
	0.096	10.8407	0.323136	11.7808	1.06915		11.4	1075	159
	0.1008	11.0833	0.847497	11.4234	1.06758		11.5	743	68
	0.1056	10.2876	0.596476	10.434	0.552861		11.6	461	36
	0.1104	10.6431	0.223017	10.9813	0.660303		11.7	280	25
	0.1152	10.643	0.273132	11.061	0.618442		11.8	160	7
	0.12	10.7489	0.322852	11.2496	0.70211		11.9	76	3
	0.1248	10.9321	0.2199	11.4571	0.776638		12	56	3
	0.1296	10.8815	0.322018	10.8781	0.546304		12.1	24	0
	0.1344	10.913	0.250237	10.9387	0.640805		12.2	11	0
	0.1392	10.9098	0.484997	11.3384	0.458901		12.3	11	0
	0.144	11.2916	0.190004	11.4415	0.562069		12.4	1	0
	0.1488	10.7073	0.249638	11.477	0.401626		12.5	3	0
	0.1536	10.7288	0.440214	12.046	0.214565
	0.1584	10.775	0.26533	11.2143	0.34437
	0.1632	11.217	0.115888	11.1261	0.294909
	0.168	10.8312	0.43196	10.8937	0.648294
	0.1728	11.0041	0.481769	10.8337	0.759019
	0.1776	10.3748	0.125222	10.7729	0.736963
	0.1824	10.66	0.376148	10.5938	0.666634
	0.1872	11.0617	0.418457	10.785	0.645099
	0.192	10.3833	0.153007	11.6443	1.16935
	0.1968	10.9675	0.410858	11.152	0.672362
	0.2016	11.0359	0.602255	11.0417	0.817341
	0.2064	10.7708	0.429716	11.2173	0.745494
	0.2112	10.6991	0.271425	10.9812	0.716921
	0.216	11.0077	0.320094	11.2872	0.647132
	0.2208	10.7359	0.217722	10.9531	0.721584
	0.2256	10.4808	0.414995	10.889	0.588232
	0.2304	10.8957	0.342659	10.4787	0.390972
	0.2352	10.6074	0.296939	10.9384	0.682144
	0.24	10.3875	0.261088	11.0054	0.848204
	0.2448	10.389	0.386338	10.8829	0.571649
	0.2496	11.1257	0.356373	10.7861	0.876497
	0.2544	11.2799	0.0649328	11.3879	0.811979
	0.2592	10.831	0.40241	11.4761	0.829259
	0.264	10.934	0.571936	11.1055	0.779963
	0.2688	11.2428	0.39358	11.1805	0.99909
	0.2736	11.0487	0.194996	10.9673	1.03948
	0.2784	11.0864	0.322495	11.3042	0.865259
	0.2832	10.9523	0.657955	11.6337	0.830121
	0.288	10.9233	0.418563	11.2714	0.824603
	0.2928	10.929	0.0983191	11.7253	0.841612
	0.2976	10.841	0.323976	11.307	0.820142
	0.3024	11.1434	0.455869	11.4178	1.34294
	0.3072	11.2871	0.112034	11.6062	1.0264
	0.312	11.5855	0.308411	11.4281	0.957473
	0.3168	11.1269	0.493835	11.1218	0.809087
	0.3216	10.714	0.398389	11.7002	0.932805
	0.3264	10.5311	0.232155	10.9205	0.980061
	0.3312	10.8286	0.356424	11.1458	1.05461
	0.336	10.8413	0.36632	10.9225	1.01845
	0.3408	11.2032	0.708514	10.9344	0.885793
	0.3456	11.3731	0.395463	11.299	0.486105
	0.3504	11.3391	0.265629	11.262	0.852453
	0.3552	11.1029	0.075436	11.3478	0.770805
	0.36	11.3727	0.374939	10.9389	0.644704
	0.3648	10.959	0.312866	11.2856	0.894832
	0.3696	11.0931	0.384498	11.6014	0.70337
	0.3744	10.6751	0.183935	11.16	0.703109
	0.3792	11.1372	0.407252	11.344	0.938415
	0.384	11.3448	0.385727	11.1662	0.852887
	0.3888	11.1978	0.279305	11.7153	0.99462
	0.3936	11.5036	0.378246	11.4512	0.653784
	0.3984	11.3271	0.375957	11.8288	1.12878
	0.4032	11.5153	0.149355	11.3804	0.919461
	0.408	10.8928	0.404353	11.6127	0.792888
	0.4128	10.8911	0.0530353	11.4417	0.728276
	0.4176	11.2981	0.373553	11.5356	0.680413
	0.4224	10.5938	0.192747	11.3941	0.799929
	0.4272	11.1602	0.483244	11.4567	0.955497
	0.432	11.1613	0.143677	11.4691	1.09511
	0.4368	10.7082	0.426411	11.3568	0.830937
	0.4416	10.7043	0.280066	11.7032	0.929305
	0.4464	10.7513	0.387429	11.7198	0.827588
	0.4512	11.0058	0.505821	11.424	0.817627
	0.456	11.4049	0.445103	12.0019	0.944245
	0.4608	10.9492	0.0958661	11.2647	0.805212
	0.4656	11.1984	0.247605	11.1292	0.743311
	0.4704	11.265	0.22118	11.2011	0.423748
	0.4752	11.2625	0.403209	11.0795	0.255733
	0.48	10.9302	0.515883	10.8719	0.236812
	0.4848	10.8313	0.319751	10.5293	0.284568
	0.4896	11.2078	0.223937	10.6805	0.376531
	0.4944	10.7596	0.46326	10.4268	0.635458
	0.4992	10.7978	0.489965	11.2423	0.580731
	0.504	11.587	0.201441	10.9866	0.636633
	0.5088	10.8831	0.379301	10.7687	0.505304
	0.5136	10.9496	0.210699	10.7865	0.380892
	0.5184	10.9863	0.492726	11.2596	0.56048
	0.5232	11.0525	0.458035	11.7097	0.73624
	0.528	10.5882	0.607789	11.4653	0.585957
	0.5328	11.3711	0.769074	11.3026	0.751614
	0.5376	11.0039	0.422635	10.9521	0.159969
	0.5424	10.8553	0.281889	11.0196	0.375306
	0.5472	11.1563	0.808755	10.7466	0.674077
	0.552	11.0034	0.931826	10.8731	0.492455
	0.5568	11.1725	0.679173	11.0365	0.805354
	0.5616	11.2559	0.460815	10.9458	0.680829
	0.5664	10.9602	0.260922	11.2459	0.549455
	0.5712	11.507	0.491524	10.981	0.278743
	0.576	11.1289	0.297214	11.078	0.485129
	0.5808	11.7369	0.560321	10.8768	0.438341
	0.5856	11.5409	0.755624	10.855	0.766457
	0.5904	11.2739	0.483445	10.8246	0.553448
	0.5952	11.1726	0.593429	10.579	0.0988796
	0.6	11.5015	0.720594	10.7779	0.349428
	0.6048	11.4367	0.612296	10.9105	0.380353
	0.6096	11.3665	0.314269	10.8387	0.234114
	0.6144	11.0365	0.199305	11.0019	0.111753
	0.6192	11.2376	0.599082	11.1137	0.422249
	0.624	11.4476	0.320095	10.7455	0.330179
	0.6288	11.2539	0.507636	10.5736	0.376829
	0.6336	11.609	0.310239	10.982	0.434962
	0.6384	11.2139	0.529571	11.0466	0.522743
	0.6432	11.6546	0.476646	10.4955	0.72353
	0.648	11.6911	0.35768	11.0292	0.174839
	0.6528	11.6776	0.475124	10.9083	0.418315
	0.6576	11.777	0.832136	10.6212	0.136003
	0.6624	11.6448	0.534799	10.6947	0.290215
	0.6672	11.0553	0.481319	10.2059	0.114415
	0.672	11.5201	0.397865	10.4455	0.3945
	0.6768	11.8684	0.314997	10.8485	0.177138
	0.6816	11.7532	0.466252	10.4822	0.172626
	0.6864	12.1095	0.441293	10.2799	0.220539
	0.6912	11.9831	0.619734	10.2984	0.100396
	0.696	12.1013	0.613549	10.214	0.126071
	0.7008	12.0302	0.518379	10.83	0.707671
	0.7056	12.2168	0.669808	10.2671	0.0700075
	0.7104	12.5479	0.665987	10.258	0.235033
	0.7152	12.5252	0.851642	10.214	0.209506
	0.72	12.2179	0.370004	10.7788	0.34402
	0.7248	12.0907	0.692604	10.719	0.338171
	0.7296	11.9688	0.780956	10.5167	0.374167
	0.7344	11.8057	1.02224	10.6844	0.181449
	0.7392	11.7854	0.663433	10.6206	0.116619
	0.744	11.7884	0.644677	10.8008	0.078256
	0.7488	11.4779	0.944893	11.0122	0.11854
	0.7536	11.7892	0.623648	10.9463	0.361642
	0.7584	11.8593	0.510111	10.6971	0.383325
	0.7632	11.8666	1.07771	11.1453	0.070083
	0.768	11.6049	0.76351	10.6534	0.280435
	0.7728	12.2446	0.830934	10.5337	0.109632
	0.7776	11.8586	0.777605	10.8396	0.31779
	0.7824	12.1012	0.794829	10.7978	0.393413
	0.7872	12.2947	1.12999	10.4197	0.28439
	0.792	11.9084	0.928855	10.3022	0.182828
	0.7968	11.7371	0.962102	10.3582	0.19976
	0.8016	11.4667	0.952996	10.4703	0.337231
	0.8064	11.9137	0.930708	10.4487	0.197181
	0.8112	11.7569	0.953729	10.2978	0.168231
	0.816	11.5707	0.921163	10.4287	0.0400627
	0.8208	11.5418	0.753084	10.6981	0.131796
	0.8256	11.7716	0.798456	11.0207	0.598403
	0.8304	11.842	0.925256	11.3709	0.21221
	0.8352	12.0533	0.740399	10.3329	0.47572
	0.84	11.7062	0.351131	10.7883	0.359309
	0.8448	11.4286	0.225822	10.933	0.0928661
	0.8496	12.2412	0.565326	10.9224	0.355909
	0.8544	12.2903	0.219903	10.9853	0.378836
	0.8592	12.0035	0.33722	10.8075	0.241314
	0.864	12.1328	0.608965	10.7263	0.190488
	0.8688	12.5311	0.473847	10.5797	0.183036
	0.8736	12.2589	0.479485	11.1654	0.19854
	0.8784	12.3044	0.834076	10.72	0.308
	0.8832	12.2943	0.919312	10.9822	0.293724
	0.888	12.3822	0.951594	11.2348	0.256694
	0.8928	12.3005	0.983339	11.2286	0.248013
	0.8976	12.0079	1.40428	11.2274	0.320925
	0.9024	12.2546	1.19284	11.1536	0.260276
	0.9072	11.9918	0.929775	11.1125	0.242828
	0.912	12.0265	0.935044	10.938	0.627798
	0.9168	12.0235	1.09355	11.1064	0.264361
	0.9216	12.025	0.996429	10.8574	0.214805
	0.9264	12.0013	0.566365	10.9903	0.178939
	0.9312	11.5033	0.423615	11.031	0.235392
	0.936	11.4	0.32213	11.002	0.122554
	0.9408	11.9518	0.575938	11.0641	0.0986093
	0.9456	12.0328	0.575735	10.8816	0.210247
	0.9504	11.7772	0.536235	11.0868	0.193219
	0.9552	11.6519	0.832654	11.0518	0.219727
	0.96	11.9493	0.441825	11.0591	0.0964778
	0.9648	12.0399	0.252622	11.0456	0.353875
	0.9696	12.0921	0.597475	11.1657	0.057583
	0.9744	12.0259	0.597008	11.053	0.242544
	0.9792	12.1091	0.587269	10.9958	0.0838973
	0.984	11.7842	0.799501	11.0555	0.181376
	0.9888	12.2625	0.868771	10.7819	0.153287
	0.9936	11.9197	0.471238	11.0867	0.290561
	0.9984	11.4883	0.620294	10.8172	0.17551
	1.0032	11.4676	0.929043	11.1032	0.184316
	1.008	11.2695	0.64676	11.0089	0.18761
	1.0128	12.2675	0.79314	10.9825	0.247919
	1.0176	11.6139	0.321795	11.2297	0.623367
	1.0224	11.9118	0.44069	10.4868	0.358781
	1.0272	12.029	0.439896	10.8526	0.163503
	1.032	11.658	0.23535	10.8593	0.0706202
	1.0368	11.8754	0.509628	11.0063	0.240836
	1.0416	11.8278	0.286023	10.8328	0.162088
	1.0464	11.6811	0.38676	10.6918	0.133677
	1.0512	11.4577	0.238906	11.205	0.307016
	1.056	11.3456	0.266692	10.7899	0.261502
	1.0608	11.7702	0.361055	11.0767	0.447095
	1.0656	11.3892	0.300166	10.8971	0.395096
	1.0704	11.9301	0.2544	11.1257	0.430175
	1.0752	12.0019	0.203496	10.911	0.276881
	1.08	11.7233	0.25592	10.8333	0.413676
	1.0848	11.7497	0.498163	11.238	0.302568
	1.0896	11.7263	0.328338	11.1857	0.160316
	1.0944	11.9006	0.0273145	10.7429	0.202517
	1.0992	11.6835	0.303567	10.9418	0.161632
	1.104	11.9732	0.337818	11.3306	0.0647457
	1.1088	11.7244	0.366683	11.1924	0.211305
	1.1136	11.7205	0.369831	11.1167	0.16449
	1.1184	11.4151	0.277892	11.1858	0.247993
	1.1232	11.1866	0.27362	10.9044	0.234145
	1.128	11.5937	0.513485	11.068	0.373215
	1.1328	11.6099	0.61125	10.839	0.299724
	1.1376	11.7413	0.493211	10.5575	0.296374
	1.1424	11.9013	0.65987	10.748	0.289343
	1.1472	11.2171	0.594538	10.3935	0.0747683
	1.152	11.4597	0.627323	10.7706	0.40699
	1.1568	10.939	0.719878	11.2376	0.132215
	1.1616	11.4326	0.46782	11.4031	0.217212
	1.1664	11.3139	0.687013	10.7437	0.12941
	1.1712	11.085	0.450732	10.6831	0.379618
	1.176	11.0167	0.359364	11.1479	0.283147
	1.1808	11.2636	0.414704	11.2153	0.240353
	1.1856	11.6409	0.731269	11.434	0.0790939
	1.1904	11.5278	0.693966	11.5858	0.190756
	1.1952	11.8411	0.852228	11.4148	0.359966
	1.2	11.9878	0.767843	11.2569	0.382503
	1.2048	11.5468	0.280181	11.2169	0.204038
	1.2096	11.9895	0.329558	11.0746	0.100752
	1.2144	11.4444	0.151101	11.0949	0.268733
	1.2192	11.1968	0.681693	11.1809	0.182657
	1.224	11.4166	0.408104	11.3854	0.261137
	1.2288	10.7117	0.35555	11.4616	0.150024
	1.2336	10.6092	0.486808	11.3173	0.186056
	1.2384	10.9162	0.264361	11.2963	0.298505
	1.2432	10.9361	0.397079	11.4036	0.21612
	1.248	10.8431	0.367985	11.4179	0.154296
	1.2528	10.7431	0.784852	11.2112	0.349713
	1.2576	11.0161	0.409203	10.8051	0.102055
	1.2624	10.609	0.285309	11.2599	0.0899555
	1.2672	10.6843	0.570623	11.2334	0.241634
	1.272	10.492	0.279641	11.4109	0.287083
	1.2768	10.9431	0.621257	11.1932	0.0903459
	1.2816	11.1306	0.458438	11.6431	0.219232
	1.2864	11.4067	0.900797	11.3319	0.224639
	1.2912	10.5127	0.389715	11.3707	0.0895916
	1.296	10.6626	0.596923	11.1616	0.342231
	1.3008	10.8411	0.51382	11.1651	0.107389
	1.3056	11.0291	0.460603	10.8582	0.0514942
	1.3104	11.1299	0.464082	11.363	0.371338
	1.3152	11.5434	0.590569	10.9549	0.354764
	1.32	11.3345	0.487841	11.2154	0.212101
	1.3248	11.6819	0.297891	10.664	0.226196
	1.3296	11.0434	0.213138	10.676	0.126949
	1.3344	11.4295	0.275582	10.798	0.0664158
	1.3392	11.3081	0.383621	10.8616	0.178668
	1.344	11.1417	0.145667	10.6977	0.228581
	1.3488	11.0631	0.210724	11.2627	0.137998
	1.3536	11.3802	0.168488	11.3283	0.227762
	1.3584	11.4637	0.0960395	11.2349	0.382597
	1.3632	11.2621	0.423812	11.2226	0.182019
	1.368	11.4533	0.265044	11.5142	0.631573
	1.3728	11.2342	0.510841	11.1364	0.313245
	1.3776	11.4214	0.579871	11.6653	0.27479
	1.3824	11.5509	0.881135	11.5562	0.083043
	1.3872	11.2988	1.03073	11.3278	0.183833
	1.392	11.3973	0.720666	11.2359	0.268232
	1.3968	11.304	0.858441	11.1846	0.230955
	1.4016	11.6223	0.560695	11.3127	0.254438
	1.4064	11.6643	1.0353	11.1607	0.122953
	1.4112	11.6727	0.993903	11.6616	0.531493
	1.416	11.4625	0.392627	11.369	0.571996
	1.4208	11.6341	0.402813	11.4671	0.249281
	1.4256	11.7351	0.275941	11.1301	0.266943
	1.4304	11.0939	0.382237	11.4336	0.339044
	1.4352	11.7637	0.789257	11.1632	0.124869
	1.44	11.2579	0.425238	11.5445	0.11545
	1.4448	11.9309	0.311694	11.1684	0.257404
	1.4496	11.5276	0.37839	11.1719	0.358652
	1.4544	11.379	0.406777	10.8237	0.480118
	1.4592	11.4191	0.553067	10.9716	0.444127
	1.464	11.6368	0.302755	11.113	0.257788
	1.4688	11.5593	0.405862	11.559	0.395865
	1.4736	11.5473	0.710334	11.2511	0.172196
	1.4784	10.9416	0.648948	11.3362	0.343133
	1.4832	11.5636	0.531958	11.9042	0.161896
	1.488	11.9178	0.610175	11.2605	0.350262
	1.4928	11.7336	0.465754	10.8369	0.108369
	1.4976	11.3027	0.211621	11.3423	0.329436
	1.5024	11.707	0.124645	10.9082	0.304524
	1.5072	11.4528	0.404967	10.4497	0.518297
	1.512	11.6022	0.629005	10.9438	0.241277
	1.5168	11.6099	0.7679	10.7807	0.56679
	1.5216	11.4561	0.780706	10.9825	0.658371
	1.5264	11.6283	0.743775	11.5169	0.253267
	1.5312	11.4792	0.5814	11.2753	0.194021
	1.536	11.2188	0.695677	11.3068	0.0368956
	1.5408	11.9457	0.355538	11.3047	0.639512
	1.5456	11.7306	0.469886	11.2949	0.6382
	1.5504	11.8895	0.528492	10.6037	0.132505
	1.5552	11.8411	0.27743	10.9243	0.26431
	1.56	11.3763	0.676146	11.0761	0.322787
	1.5648	11.4685	0.606159	10.941	0.296805
	1.5696	11.4758	0.635123	11.3037	0.436638
	1.5744	11.47	0.880011	10.6556	0.474002
	1.5792	11.7662	0.850523	11.0549	0.581542
	1.584	12.0315	0.462268	11.1794	0.338114
	1.5888	12.0512	0.444032	11.4816	0.093992
	1.5936	11.3268	0.821606	11.517	0.367212
	1.5984	11.0314	0.802808	11.0356	0.522863
	1.6032	11.1285	0.993272	11.0571	0.382412
	1.608	11.0196	0.651308	10.9024	0.397657
	1.6128	11.2912	0.669052	10.879	0.0523091
	1.6176	11.016	0.883217	10.7409	0.0569149
	1.6224	11.4489	0.75287	11.2394	0.051791
	1.6272	11.2465	0.727084	11.5916	0.187547
	1.632	11.3042	0.891458	11.1684	0.0248264
	1.6368	11.1432	0.774967	11.0197	0.184695
	1.6416	11.5257	0.806778	10.7283	0.362604
	1.6464	11.0474	0.783422	11.1188	0.0493304
	1.6512	11.4149	0.750158	11.1376	0.312302
	1.656	11.3934	0.680935	11.2038	0.470913
	1.6608	11.1924	0.843396	11.2377	0.0852043
	1.6656	11.917	1.10307	11.2627	0.315558
	1.6704	11.5716	0.992353	11.3138	0.207284
	1.6752	11.7942	0.873765	10.915	0.0643705
	1.68	11.6265	0.362121	10.8343	0.154269
	1.6848	11.5783	0.364854	11.0948	0.352748
	1.6896	11.4657	0.765	10.9378	0.231468
	1.6944	11.2909	0.6416	10.9802	0.373978
	1.6992	11.7555	0.58211	10.9062	0.374283
	1.704	11.6946	0.628318	10.8613	0.0832509
	1.7088	12.0511	0.615271	10.8188	0.418343
	1.7136	11.5755	0.444563	10.538	0.186748
	1.7184	12.2123	0.593658	10.8003	0.32395
	1.7232	12.1344	0.616359	10.4201	0.290321
	1.728	11.9682	0.515691	10.4499	0.205634
	1.7328	12.2545	0.716581	11.0406	0.254528
	1.7376	11.8214	0.594036	10.4136	0.373996
	1.7424	11.8804	0.521405	10.2256	0.111827
	1.7472	12.028	0.60498	10.7322	0.501211
	1.752	11.674	0.440272	10.4888	0.529632
	1.7568	12.1777	0.64874	10.705	0.574197
	1.7616	12.0352	0.455585	10.5579	0.406189
	1.7664	11.3328	0.82922	10.4792	0.251678
	1.7712	11.5234	0.821747	10.1203	0.126332
	1.776	11.707	1.0295	10.3428	0.423652
	1.7808	11.501	1.13078	10.101	0.230167
	1.7856	11.7128	0.675867	10.8142	0.348198
	1.7904	12.038	0.762069	10.116	0.245022
	1.7952	11.9701	0.725441	10.6845	0.36838
	1.8	10.8647	0.934544	10.3762	0.389971
	1.8048	11.7262	0.837114	10.5225	0.168776
	1.8096	11.668	0.841304	10.3809	0.274548
	1.8144	11.3955	0.90047	10.8056	0.257955
	1.8192	11.7308	0.755364	10.1653	0.353839
	1.824	11.4615	0.597063	10.6541	0.416208
	1.8288	11.566	0.650356	10.541	0.0313922
	1.8336	11.2632	0.839804	10.3966	0.450589
	1.8384	11.2808	0.454465	10.3225	0.354063
	1.8432	11.1139	0.519518	10.4569	0.481346
	1.848	11.8397	0.567838	10.407	0.366123
	1.8528	11.2443	0.586632	10.3895	0.373117
	1.8576	11.5459	0.578883	10.0496	0.355548
	1.8624	11.5364	0.57435	10.4211	0.618968
	1.8672	11.9232	0.767947	10.1927	0.227736
	1.872	11.6867	0.728598	10.2693	0.528693
	1.8768	12.2729	0.535636	10.3792	0.37381
	1.8816	11.9568	0.584217	9.8797	0.496664
	1.8864	11.935	0.472674	10.0736	0.232954
	1.8912	11.8927	0.444883	9.99161	0.286879
	1.896	11.7088	0.752225	9.75029	0.556758
	1.9008	11.4593	0.645202	10.0192	0.27761
	1.9056	11.4851	0.682218	10.4967	0.243694
	1.9104	11.5638	0.617349	10.2104	0.196095
	1.9152	11.8863	0.655633	10.4553	0.60495
	1.92	11.2337	1.00352	10.1623	0.369528
	1.9248	11.8257	0.70721	10.3024	0.10715
	1.9296	11.5866	0.521562	10.2177	0.181817
	1.9344	11.5391	0.576941	10.1058	0.08834
	1.9392	11.5829	0.783978	10.2336	0.365857
	1.944	11.0123	0.644795	10.5843	0.306329
	1.9488	10.9356	0.712102	10.4523	0.494185
	1.9536	11.3664	1.11731	10.4065	0.439756
	1.9584	11.4444	0.832084	10.5242	0.183523
	1.9632	12.0412	0.871553	10.6072	0.346427
	1.968	12.0257	0.804625	10.2159	0.450403
	1.9728	11.8745	0.71575	10.1984	0.341604
	1.9776	11.8646	0.720838	10.4356	0.0991099
	1.9824	11.6332	0.502174	11.1165	0.143239
	1.9872	11.5951	0.607343	10.5391	0.330778
	1.992	11.6494	0.8011	10.583	0.207754
	1.9968	11.066	0.900943	10.9707	0.217645
	2.0016	11.6533	0.879594	11.2057	0.195702
	2.0064	11.6507	0.859381	10.8047	0.13771
	2.0112	11.6795	0.855272	10.9429	0.556463
	2.016	10.9729	1.00898	10.9323	0.190313
	2.0208	11.0761	0.691621	10.5235	0.279423
	2.0256	11.1579	0.988699	10.7307	0.293596
	2.0304	10.933	0.895222	10.3214	0.20698
	2.0352	10.9916	0.76727	10.491	0.272588
	2.04	10.8497	1.11046	10.7965	0.410357
	2.0448	10.7677	1.10219	10.9213	0.129439
	2.0496	11.2753	1.33675	10.8924	0.30104
	2.0544	10.998	1.18861	10.7741	0.0932337
	2.0592	11.1133	1.19621	11.1161	0.058602
	2.064	11.1447	1.20846	10.5854	0.266813
	2.0688	11.276	0.965219	10.4361	0.159905
	2.0736	11.7466	1.02389	10.894	0.0925155
	2.0784	11.645	0.851917	11.036	0.249544
	2.0832	11.8164	1.18225	10.7642	0.361662
	2.088	11.6534	0.89617	10.9444	0.1997
	2.0928	11.4225	1.06802	10.4839	0.049248
	2.0976	11.8423	0.816438	10.7958	0.118223
	2.1024	11.3376	0.842005	10.4586	0.14983
	2.1072	11.4639	1.06425	9.95009	0.535842
	2.112	11.4283	0.915911	10.1835	0.428653
	2.1168	11.288	1.15435	10.5587	0.0686083
	2.1216	11.416	1.02758	10.3754	0.195861
	2.1264	11.4482	1.25058	10.6261	0.0486938
	2.1312	11.2294	1.23926	10.9417	0.0547265
	2.136	10.9635	1.18985	10.6793	0.373809
	2.1408	11.1603	0.702483	10.3483	0.21946
	2.1456	11.2732	0.890221	10.3982	0.159398
	2.1504	11.0103	0.863	10.4607	0.31451
	2.1552	10.9929	0.696717	9.87195	0.135957
	2.16	10.9357	0.864837	10.3472	0.495191
	2.1648	11.0186	0.459479	10.5774	0.654805
	2.1696	10.7904	0.328042	10.5057	0.534956
	2.1744	11.0977	0.174798	10.0427	0.381207
	2.1792	11.4251	0.292848	10.4444	0.482968
	2.184	11.2938	0.0768435	10.3609	0.21875
	2.1888	11.1206	0.240008	10.1026	0.0338
	2.1936	11.0987	0.164766	10.4844	0.406237
	2.1984	10.9024	0.335933	10.3764	0.312834
	2.2032	11.0787	0.200042	10.3599	0.514915
	2.208	11.0261	0.0868495	10.3705	0.23968
	2.2128	10.8649	0.183042	10.4309	0.124362
	2.2176	10.7805	0.221254	10.3461	0.0846017
	2.2224	11.0919	0.0443188	10.7306	0.412056
	2.2272	10.735	0.397514	10.3884	0.171225
	2.232	10.631	0.155952	10.678	0.285409
	2.2368	10.9244	0.0837782	10.6243	0.418616
	2.2416	10.7142	0.493923	10.6049	0.36269
	2.2464	10.8537	0.0475527	10.5186	0.266083
	2.2512	10.9989	0.568569	10.3332	0.150865
	2.256	11.2866	0.318652	10.7435	0.176794
	2.2608	11.1591	0.538423	10.5067	0.299845
	2.2656	10.8498	0.394677	10.5536	0.420177
	2.2704	10.6906	0.221046	10.6305	0.400529
	2.2752	10.7843	0.138457	10.5093	0.294343
	2.28	11.3442	0.16805	10.3163	0.217039
	2.2848	10.7009	0.382905	10.4177	0.322947
	2.2896	10.9636	0.404846	10.7589	0.0720733
	2.2944	11.6083	0.244037	10.3093	0.364885
	2.2992	11.0127	0.146132	10.1309	0.386885
	2.304	10.8606	0.178979	10.2222	0.31477
	2.3088	10.9703	0.171918	10.4834	0.251121
	2.3136	11.1315	0.116815	10.3064	0.421208
	2.3184	11.1789	0.150904	10.3036	0.305302
	2.3232	11.4173	0.0688373	10.5638	0.459296
	2.328	10.6077	0.111708	10.3401	0.190872
	2.3328	10.6794	0.321634	10.4456	0.273349
	2.3376	11.214	0.110572	10.3298	0.348807
	2.3424	10.7629	0.122603	10.7419	0.308369
	2.3472	10.9531	0.174994	10.2676	0.197834
	2.352	10.6698	0.222938	10.875	0.197603
	2.3568	10.902	0.158919	10.8832	0.511226
	2.3616	11.0781	0.54689	10.3931	0.743332
	2.3664	10.8258	0.214417	10.5652	0.581734
	2.3712	10.7426	0.304489	10.4682	0.720125
	2.376	11.0415	0.207406	10.7947	0.533581
	2.3808	11.3022	0.159303	10.8047	0.348182
	2.3856	11.1724	0.341054	10.4679	0.259991
	2.3904	10.7287	0.344909	10.6399	0.266073
	2.3952	10.6218	0.353507	10.3394	0.297998
	2.4	10.4862	0.252502	10.375	0.216846
	2.4048	10.7075	0.158215	10.5827	0.581571
	2.4096	10.8529	0.430104	10.4221	0.400877
	2.4144	11.1552	0.571576	10.3153	0.219753
	2.4192	11.4302	0.664337	10.13	0.107341
	2.424	11.138	0.375779	10.5308	0.454053
	2.4288	11.2079	0.328337	10.3316	0.224491
	2.4336	10.846	0.263156	10.5198	0.299889
	2.4384	10.8574	0.32303	10.3529	0.392305
	2.4432	11.1023	0.258531	10.1576	0.330522
	2.448	11.0359	0.636237	10.4043	0.217754
	2.4528	10.8739	0.260222	9.70336	0.296736
	2.4576	10.4831	0.285501	10.2734	0.0321866
	2.4624	10.9224	0.305633	10.2246	0.271416
	2.4672	10.813	0.269734	9.86524	0.279206
	2.472	11.5012	0.323881	10.4369	0.222653
	2.4768	11.4478	0.285172	10.2758	0.12926
	2.4816	11.1231	0.0655332	10.5194	0.0159577
	2.4864	10.5796	0.242958	10.723	0.246936
	2.4912	10.466	0.204811	10.6529	0.149343
	2.496	10.7206	0.0647044	10.5214	0.440223
	2.5008	10.4652	0.306365	10.3613	0.493786
	2.5056	10.8962	0.108504	10.8011	0.335098
	2.5104	11.1714	0.407107	10.177	0.285367
	2.5152	11.1926	0.268085	10.5925	0.438766
	2.52	10.8634	0.303719	10.3926	0.266859
	2.5248	11.3026	0.398392	10.4314	0.27647
	2.5296	11.2644	0.619784	10.3981	0.421022
	2.5344	10.7854	0.258349	10.7159	0.196157
	2.5392	10.3251	0.681798	10.3117	0.240218
	2.544	10.7762	0.140457	10.1123	0.108063
	2.5488	10.704	0.259277	10.4363	0.0295885
	2.5536	10.4869	0.303283	10.348	0.300123
	2.5584	10.5433	0.0376217	10.5211	0.432832
	2.5632	10.6596	0.145397	10.4398	0.382924
	2.568	10.6893	0.324439	10.9067	0.494134
	2.5728	11.0486	0.514849	10.9898	0.153853
	2.5776	10.7433	0.331657	10.9281	0.311788
	2.5824	10.8044	0.210512	10.4471	0.170252
	2.5872	11.0785	0.357393	10.6264	0.553877
	2.592	10.5864	0.0937815	10.2097	0.0921511
	2.5968	10.7713	0.377295	10.1947	0.171126
	2.6016	11.1803	0.444324	10.7904	0.0820419
	2.6064	11.092	0.303934	10.4782	0.289757
	2.6112	10.7803	0.12465	10.3718	0.0911003
	2.616	10.8387	0.399366	10.8297	0.131143
	2.6208	10.6677	0.228069	10.3725	0.270289
	2.6256	10.529	0.0200622	10.4344	0.167759
	2.6304	10.589	0.123994	10.7512	0.327271
	2.6352	11.0113	0.116689	10.7524	0.19116
	2.64	11.2103	0.282149	11.0088	0.192394
	2.6448	10.6324	0.429865	11.3535	0.125352
	2.6496	11.0414	0.429697	10.9564	0.396368
	2.6544	10.9531	0.551082	10.8594	0.244218
	2.6592	11.0358	0.535611	10.8682	0.150728
	2.664	11.1612	0.397508	10.9972	0.0430056
	2.6688	10.9646	0.155661	11.0818	0.105536
	2.6736	11.382	0.429673	11.3151	0.421807
	2.6784	11.2375	0.322862	10.7932	0.29923
	2.6832	11.2191	0.232651	10.6594	0.292087
	2.688	10.9066	0.033395	10.7841	0.412719
	2.6928	10.914	0.353139	10.4881	0.357113
	2.6976	11.3973	0.409981	10.5938	0.440398
	2.7024	11.1083	0.632255	10.5471	0.251704
	2.7072	11.1846	0.437442	10.7567	0.127216
	2.712	10.5114	0.269217	10.7368	0.263585
	2.7168	10.5868	0.266542	10.4749	0.0475535
	2.7216	10.5749	0.555003	10.4391	0.207186
	2.7264	10.615	0.292441	10.6715	0.229723
	2.7312	10.3288	0.317064	10.6107	0.252725
	2.736	10.9567	0.486797	10.4777	0.236212
	2.7408	10.6026	0.147811	10.8554	0.126882
	2.7456	10.3069	0.260196	10.6908	0.26265
	2.7504	10.838	0.294677	10.417	0.343551
	2.7552	10.7987	0.18724	10.8261	0.364947
	2.76	11.081	0.245405	10.623	0.238312
	2.7648	10.7829	0.360809	10.9231	0.316634
	2.7696	11.1547	0.257918	10.8015	0.424747
	2.7744	10.8722	0.198415	10.5864	0.127572
	2.7792	10.4495	0.14048	10.99	0.0922929
	2.784	10.5709	0.358817	10.6375	0.136651
	2.7888	10.7755	0.657769	10.9152	0.145873
	2.7936	10.8024	0.583617	10.7722	0.27358
	2.7984	11.1344	0.658947	10.9316	0.232124
	2.8032	10.5257	0.632411	11.1714	0.401358
	2.808	11.0456	0.70622	10.5064	0.137973
	2.8128	10.7791	0.46273	10.6694	0.205955
	2.8176	10.7477	0.546245	10.5041	0.0752629
	2.8224	11.0738	0.548788	10.2705	0.121637
	2.8272	11.1391	0.614622	10.6661	0.0151871
	2.832	10.8143	0.727818	10.5633	0.097363
	2.8368	10.2848	0.495157	10.5632	0.250392
	2.8416	10.5582	1.01156	10.6079	0.103773
	2.8464	10.2437	0.602045	10.9762	0.129209
	2.8512	10.5754	0.712001	10.817	0.228291
	2.856	10.6586	0.615505	10.4944	0.0859691
	2.8608	10.2307	0.543083	10.6115	0.16426
	2.8656	10.524	0.563721	10.0961	0.0903138
	2.8704	10.578	0.563847	10.2368	0.0586082
	2.8752	10.5205	0.368499	10.389	0.172703
	2.88	10.7234	0.490769	10.7702	0.270042
	2.8848	10.6144	0.596704	10.3529	0.584972
	2.8896	10.5673	0.531048	10.7268	0.450122
	2.8944	10.7149	0.540405	10.5547	0.3002
	2.8992	11.2319	0.653838	10.2446	0.295486
	2.904	11.0262	0.933208	10.4944	0.117124
	2.9088	10.8878	0.580411	10.5253	0.0820877
	2.9136	10.9303	0.622497	10.2819	0.150466
	2.9184	10.9467	0.851039	10.731	0.0798053
	2.9232	10.8938	0.708826	10.5438	0.241656
	2.928	10.4773	0.655477	10.813	0.311378
	2.9328	10.76	0.562529	11.0239	0.214687
	2.9376	10.7112	0.553606	10.8088	0.468394
	2.9424	10.5054	0.489436	10.7309	0.374198
	2.9472	10.4436	0.669831	10.5219	0.0463795
	2.952	10.1075	0.593597	10.703	0.059724
	2.9568	10.1509	0.599131	10.6452	0.147775
	2.9616	10.3313	0.604733	10.85	0.114108
	2.9664	10.5807	0.543726	10.6255	0.24469
	2.9712	10.1603	0.464357	10.4603	0.406964
	2.976	10.4811	0.606748	10.3992	0.253336
	2.9808	10.7332	0.376793	11.0895	0.154718
	2.9856	10.8012	0.245126	10.8587	0.0924519
	2.9904	10.9548	0.203819	11.0062	0.335537
	2.9952	10.5274	0.265533	11.1005	0.303129
	3	10.7305	0.470606	11.1436	0.277825
	3.0048	10.6757	0.574154	11.0956	0.103378
	3.0096	10.7624	0.261343	10.6751	0.238524
	3.0144	11.4363	0.522987	10.6989	0.150599
	3.0192	10.7978	0.606138	10.7137	0.155718
	3.024	10.6985	0.673307	10.4397	0.16628
	3.0288	10.5371	0.807754	10.8375	0.0919156
	3.0336	10.5679	0.753128	10.5835	0.100387
	3.0384	10.9548	0.707262	10.9974	0.201318
	3.0432	10.8176	0.80356	11.1869	0.281742
	3.048	10.4204	0.29829	11.1415	0.0374539
	3.0528	10.3641	0.470014	11.0277	0.371187
	3.0576	10.5876	0.420635	11.1371	0.343444
	3.0624	10.3679	0.458399	11.149	0.20843
	3.0672	10.3686	0.339373	11.2578	0.361048
	3.072	10.5044	0.470607	11.3864	0.387794
	3.0768	10.8904	0.406377	11.4551	0.515596
	3.0816	10.9778	0.483575	11.1859	0.600975
	3.0864	10.6205	0.299897	10.7182	0.707177
	3.0912	10.772	0.419893	10.6264	0.674589
	3.096	10.5425	0.417926	10.6373	0.439337
	3.1008	10.7498	0.495521	10.9702	0.315069
	3.1056	10.5838	0.48613	10.8885	0.594282
	3.1104	10.6543	0.681294	11.2261	0.188342
	3.1152	10.4986	0.463859	10.3804	0.140663
	3.12	10.3839	0.154226	10.7482	0.16088
	3.1248	10.9775	0.736949	10.2978	0.359469
	3.1296	10.5184	0.557216	10.6663	0.388064
	3.1344	10.4571	0.377707	10.4768	0.590783
	3.1392	10.3737	0.435304	10.7784	0.471247
	3.144	10.3234	0.512292	10.7232	0.265553
	3.1488	10.6696	0.232635	10.3297	0.271195
	3.1536	10.6229	0.125171	10.1169	0.56278
	3.1584	10.3305	0.457224	10.868	0.449747
	3.1632	10.6641	0.474802	10.5709	0.441632
	3.168	10.5542	0.404414	10.4844	0.29779
	3.1728	10.2997	0.532925	11.0021	0.421347
	3.1776	10.8567	0.386324	11.0535	0.521965
	3.1824	10.6354	0.443269	10.4976	0.540905
	3.1872	10.7463	0.3434	10.5688	0.428655
	3.192	11.0502	0.687085	10.6667	0.33014
	3.1968	10.7797	0.380634	10.7738	0.49187
	3.2016	10.935	0.119904	10.9722	0.373356
	3.2064	10.9559	0.398404	11.0011	0.214838
	3.2112	11.0131	0.20042	10.7416	0.205706
	3.216	10.4733	0.246114	10.9256	0.0905198
	3.2208	10.7506	0.323181	10.6112	0.262946
	3.2256	10.8793	0.36219	10.6193	0.324909
	3.2304	11.1844	0.447773	10.7262	0.611535
	3.2352	10.7157	0.320624	10.6182	0.267555
	3.24	10.6847	0.162483	10.353	0.24422
	3.2448	10.846	0.346812	10.9114	0.639163
	3.2496	10.6281	0.291575	10.6533	0.475346
	3.2544	10.7854	0.317945	10.6447	0.309441
	3.2592	11.1401	0.318847	10.5768	0.370907
	3.264	10.6809	0.237135	10.8781	0.200654
	3.2688	10.9011	0.364205	10.8223	0.368797
	3.2736	10.6853	0.468576	10.4557	0.478467
	3.2784	11.0785	0.412847	10.9436	0.116179
	3.2832	11.0085	0.519543	10.5425	0.281656
	3.288	10.6349	0.524496	10.7324	0.320318
	3.2928	11.1166	0.493873	10.272	0.353134
	3.2976	11.2123	0.686424	10.2267	0.454131
	3.3024	10.7915	0.511137	10.4846	0.432661
	3.3072	10.7207	0.602336	10.3273	0.323467
	3.312	10.6921	0.60675	10.57	0.203829
	3.3168	11.5014	0.483036	10.2871	0.191161
	3.3216	11.0173	0.485751	10.845	0.258204
	3.3264	11.3858	0.590959	10.7836	0.292049
	3.3312	10.9539	0.422998	10.5101	0.0594789
	3.336	10.7425	0.414227	10.6283	0.180156
	3.3408	11.0371	0.732106	10.8425	0.252894
	3.3456	10.8632	0.387601	10.4619	0.499404
	3.3504	11.033	0.519737	10.4846	0.219522
	3.3552	10.9868	0.257097	10.8123	0.346315
	3.36	11.0984	0.294575	10.4655	0.317112
	3.3648	10.6678	0.758986	10.8767	0.234586
	3.3696	10.8595	0.58881	10.6691	0.321617
	3.3744	10.6438	0.585744	10.7355	0.455636
	3.3792	10.8823	0.538518	10.6737	0.296164
	3.384	10.6164	0.668049	11.3334	0.0980931
	3.3888	10.5039	0.484064	11.225	0.206096
	3.3936	10.3666	0.332651	11.5667	0.381742
	3.3984	10.9361	0.41852	11.3254	0.107025
	3.4032	10.8384	0.172064	11.0679	0.340313
	3.408	10.2497	0.500523	10.8162	0.606058
	3.4128	10.7749	0.45222	11.0564	0.400528
	3.4176	10.9731	0.542555	11.3754	0.399556
	3.4224	10.6152	0.435347	11.1645	0.251532
	3.4272	10.4395	0.710849	10.9854	0.265268
	3.432	10.9598	0.541273	10.6305	0.345599
	3.4368	10.849	0.524164	10.4924	0.316881
	3.4416	10.6871	0.50438	10.6056	0.239872
	3.4464	10.8965	0.484679	10.6549	0.362895
	3.4512	10.8772	0.245495	10.7898	0.59673
	3.456	11.0445	0.164922	10.9581	0.422635
	3.4608	10.8026	0.29649	11.0569	0.403741
	3.4656	10.8717	0.375318	10.9503	0.489726
	3.4704	10.7558	0.406293	10.8496	0.211885
	3.4752	10.4863	0.554473	10.5296	0.299102
	3.48	10.9391	0.263197	10.8073	0.21789
	3.4848	11.1788	0.362174	10.9422	0.634204
	3.4896	10.7077	0.4807	10.4282	0.488901
	3.4944	11.2416	0.426366	10.7168	0.233785
	3.4992	11.3002	0.659618	10.5354	0.473372
	3.504	11.2053	0.592012	10.2257	0.1449
	3.5088	10.8039	0.525676	10.7833	0.115083
	3.5136	11.1096	0.251814	10.8931	0.460086
	3.5184	10.5559	0.437588	10.1322	0.340549
	3.5232	10.7112	0.447488	10.4031	0.313388
	3.528	10.7557	0.358389	10.1425	0.0858073
	3.5328	10.8579	0.212771	10.4543	0.396542
	3.5376	10.7886	0.59192	10.1707	0.208945
	3.5424	10.7767	0.352917	10.5245	0.555564
	3.5472	11.2405	0.58578	10.4227	0.568553
	3.552	10.9263	0.61566	10.5703	0.360388
	3.5568	11.0726	0.619731	10.8635	0.999602
	3.5616	11.1469	0.791573	10.7822	0.401044
	3.5664	11.2263	0.369057	10.5729	0.359508
	3.5712	11.5185	0.323553	10.3054	0.534476
	3.576	10.8939	0.167685	10.5425	0.687021
	3.5808	11.221	0.287513	10.8181	0.303736
	3.5856	11.6607	0.304931	10.3671	0.608178
	3.5904	11.4668	0.39315	10.4632	0.236035
	3.5952	11.4393	0.610164	10.253	0.294145
	3.6	11.5174	0.414757	10.1898	0.463832
	3.6048	11.2797	0.199404	10.8402	0.272213
	3.6096	11.4979	0.112315	10.287	0.171857
	3.6144	11.452	0.359923	10.7635	0.158291
	3.6192	11.4436	0.123768	10.7729	0.240061
	3.624	11.4873	0.21133	10.8018	0.321646
	3.6288	11.3536	0.10486	11.0467	0.455324
	3.6336	11.5667	0.316008	10.8156	0.229183
	3.6384	11.3241	0.340555	10.7553	0.130705
	3.6432	11.4159	0.227411	10.9012	0.165259
	3.648	11.3016	0.347352	10.484	0.246379
	3.6528	11.4363	0.323803	10.4467	0.0772412
	3.6576	11.4722	0.313207	10.511	0.141645
	3.6624	11.3183	0.210983	10.8095	0.0204418
	3.6672	11.4274	0.321024	10.6517	0.142371
	3.672	11.9983	0.195085	11.0099	0.193899
	3.6768	11.5048	0.226501	10.5711	0.196699
	3.6816	11.5355	0.226988	10.8988	0.244854
	3.6864	11.3644	0.391063	11.0133	0.167848
	3.6912	11.3109	0.444038	10.4553	0.181262
	3.696	11.3543	0.446618	10.8408	0.37123
	3.7008	11.3738	0.458511	11.1334	0.57956
	3.7056	11.0526	0.667278	10.5599	0.429203
	3.7104	11.0128	0.391381	10.4877	0.47132
	3.7152	11.335	0.368491	10.8681	0.353603
	3.72	11.2297	0.024859	11.208	0.257915
	3.7248	11.2581	0.106714	10.4998	0.410057
	3.7296	11.2727	0.282696	10.5857	0.279421
	3.7344	11.0645	0.16123	10.3706	0.228915
	3.7392	11.2124	0.114442	10.3674	0.0453713
	3.744	11.2168	0.0745173	10.6324	0.424966
	3.7488	10.6583	0.215873	10.7339	0.360521
	3.7536	10.3656	0.472536	10.7522	0.373189
	3.7584	10.4084	0.353493	11.0046	0.407584
	3.7632	10.5582	0.150093	10.9733	0.159068
	3.768	10.5279	0.4521	10.6102	0.341401
	3.7728	10.3126	0.173689	10.668	0.121194
	3.7776	10.4998	0.445699	10.5356	0.354894
	3.7824	10.8064	0.282043	11.1283	0.523529
	3.7872	10.6748	0.122743	11.1403	0.317382
	3.792	10.7315	0.115038	10.7562	0.0965316
	3.7968	10.8398	0.207272	10.8748	0.403398
	3.8016	11.3032	0.208643	10.8462	0.571783
	3.8064	11.3077	0.19556	11.006	0.541193
	3.8112	11.0571	0.303418	10.7188	0.341154
	3.816	11.0332	0.164009	10.9487	0.218888
	3.8208	10.9098	0.345732	10.9076	0.798635
	3.8256	10.7301	0.151384	11.0359	0.740405
	3.8304	10.659	0.232193	11.3581	0.565112
	3.8352	10.6813	0.127399	11.492	0.672882
	3.84	10.7038	0.24121	11.0747	0.300233
	3.8448	10.6447	0.156066	11.0155	0.711412
	3.8496	10.3857	0.225446	11.3025	0.505193
	3.8544	10.6097	0.113202	11.3441	0.305481
	3.8592	10.6024	0.124813	10.934	0.483939
	3.864	10.7873	0.0498307	10.8375	0.405342
	3.8688	10.5768	0.144853	10.4241	0.187603
	3.8736	10.4766	0.349197	10.8254	0.551008
	3.8784	11.0055	0.413143	10.8328	0.2671
	3.8832	10.6366	0.358953	10.4397	0.272838
	3.888	10.9273	0.539833	11.0295	0.342739
	3.8928	10.5578	0.158412	10.6121	0.42749
	3.8976	10.8748	0.185955	10.3534	0.2214
	3.9024	11.0023	0.0773555	10.3381	0.520494
	3.9072	11.1575	0.135179	10.6313	0.379014
	3.912	10.6891	0.211969	10.6472	0.463004
	3.9168	11.1609	0.0827637	10.5	0.291085
	3.9216	11.2391	0.0897252	10.3532	0.0938368
	3.9264	10.9639	0.19391	10.1144	0.113533
	3.9312	10.6946	0.110908	10.7805	0.125771
	3.936	10.8891	0.219869	10.7863	0.241905
	3.9408	10.5545	0.309371	10.2549	0.246194
	3.9456	10.6962	0.353141	10.5085	0.194328
	3.9504	10.5037	0.524563	10.8407	0.50162
	3.9552	10.7172	0.267421	10.9822	0.43051
	3.96	10.7083	0.241545	10.8111	0.416177
	3.9648	10.584	0.306827	10.6466	0.461427
	3.9696	10.4611	0.417511	10.2124	0.356147
	3.9744	10.7163	0.63031	10.3238	0.315102
	3.9792	10.6079	0.244141	10.0048	0.121893
	3.984	10.3411	0.129134	10.1329	0.32583
	3.9888	10.6592	0.408368	10.5881	0.143195
	3.9936	10.7157	0.325796	10.4919	0.279493
	3.9984	10.6247	0.153629	10.4741	0.249012
	4.0032	10.6768	0.18862	10.4344	0.147058
	4.008	10.8014	0.0928996	10.6127	0.340034
	4.0128	10.921	0.320071	10.4444	0.33047
	4.0176	11.0642	0.403354	10.5927	0.342863
	4.0224	11.1613	0.189475	10.4679	0.19021
	4.0272	11.1749	0.321778	10.4513	0.42718
	4.032	10.9462	0.408637	10.311	0.218244
	4.0368	11.1821	0.332557	10.744	0.270966
	4.0416	10.9029	0.225032	10.7258	0.178995
	4.0464	10.9002	0.245619	10.6356	0.264369
	4.0512	10.783	0.219517	10.403	0.110648
	4.056	11.3134	0.352632	10.4924	0.0481279
	4.0608	11.1318	0.194648	10.4566	0.15025
	4.0656	11.0272	0.180902	10.7454	0.189091
	4.0704	11.4104	0.15768	10.6709	0.39349
	4.0752	11.2982	0.0913352	10.5653	0.142782
	4.08	11.82	0.0930453	10.6419	0.32424
	4.0848	10.9632	0.155691	10.4953	0.338984
	4.0896	10.9419	0.0495875	10.5225	0.378934
	4.0944	11.0452	0.0894799	10.1509	0.257886
	4.0992	11.4452	0.0892961	10.2381	0.424823
	4.104	11.2558	0.0826077	10.3955	0.177902
	4.1088	11.5865	0.173186	10.5417	0.284049
	4.1136	11.2865	0.29553	10.1833	0.0906836
	4.1184	11.3743	0.175896	10.6686	0.230213
	4.1232	11.5769	0.156702	10.9144	0.353051
	4.128	11.0085	0.177827	10.3699	0.339843
	4.1328	11.5431	0.203426	10.3873	0.104826
	4.1376	11.5749	0.492372	10.751	0.115043
	4.1424	11.2667	0.189161	10.1058	0.283175
	4.1472	11.1634	0.133303	10.3742	0.304519
	4.152	11.4212	0.104568	10.8885	0.0372816
	4.1568	10.9599	0.109077	10.6881	0.0459925
	4.1616	10.8444	0.145795	11.1939	0.381691
	4.1664	11.2953	0.237987	11.4065	0.334068
	4.1712	11.3354	0.0878572	10.6804	0.158556
	4.176	11.2438	0.220682	10.6884	0.365359
	4.1808	11.537	0.249254	10.6212	0.29067
	4.1856	11.6465	0.251676	10.8191	0.471208
	4.1904	11.1272	0.177373	11.0764	0.14944
	4.1952	11.2906	0.242061	10.9156	0.130231
	4.2	11.1522	0.279591	10.5396	0.16682
	4.2048	10.97	0.202168	10.7422	0.0717775
	4.2096	10.6504	0.312428	10.9777	0.406926
	4.2144	11.0108	0.42413	11.0796	0.186357
	4.2192	11.007	0.246525	10.7345	0.370956
	4.224	10.6345	0.0351368	10.3516	0.102032
	4.2288	11.2199	0.0385088	10.838	0.458431
	4.2336	11.0811	0.101832	10.553	0.0861814
	4.2384	11.4557	0.30265	10.9619	0.358733
	4.2432	11.2898	0.108675	10.5092	0.361308
	4.248	11.0895	0.177119	10.7019	0.214876
	4.2528	11.2559	0.379525	10.9572	0.378755
	4.2576	11.1976	0.247863	10.8051	0.291487
	4.2624	11.227	0.170163	11.3705	0.395063
	4.2672	11.1744	0.329771	10.6713	0.0835512
	4.272	11.1978	0.0723451	11.0456	0.170663
	4.2768	10.9614	0.168295	10.4827	0.173823
	4.2816	11.5137	0.10039	10.9697	0.108792
	4.2864	11.7754	0.102995	10.6584	0.251931
	4.2912	11.4047	0.438823	10.6952	0.665877
	4.296	11.408	0.230795	11.1247	0.746246
	4.3008	11.6571	0.2287	10.5848	0.756709
	4.3056	11.5985	0.275577	11.2467	0.645423
	4.3104	11.2461	0.221702	10.4589	0.493003
	4.3152	11.7416	0.167446	11.0611	0.501257
	4.32	11.2404	0.333171	10.8638	0.281204
	4.3248	11.3961	0.275004	10.4753	0.48064
	4.3296	10.7869	0.137801	11.1049	0.520969
	4.3344	10.8562	0.436276	10.2451	0.285176
	4.3392	11.8438	0.751734	10.6869	0.666341
	4.344	11.7148	0.332401	10.9731	0.431079
	4.3488	11.1711	0.0446392	10.9554	0.396218
	4.3536	10.9178	0.144528	11.5318	0.272482
	4.3584	10.8934	0.0551112	10.6589	0.390311
	4.3632	10.7171	0.240989	10.8194	0.236608
	4.368	11.4092	0.369544	10.7124	0.384716
	4.3728	11.2147	0.505521	10.8321	0.184111
	4.3776	11.2375	0.475295	11.0054	0.412274
	4.3824	11.6626	0.438527	11.243	0.269653
	4.3872	11.4837	0.297214	11.0056	0.430497
	4.392	11.3623	0.453408	11.232	0.290909
	4.3968	11.4734	0.307233	10.6501	0.309061
	4.4016	11.1322	0.506668	11.0468	0.275405
	4.4064	11.3664	0.524516	10.924	0.124727
	4.4112	11.1072	0.240937	10.6774	0.341461
	4.416	11.3098	0.314144	10.0778	0.420678
	4.4208	11.5124	0.321066	10.1433	0.107631
	4.4256	11.2564	0.171854	10.863	0.298436
	4.4304	11.4007	0.349887	11.3314	0.521955
	4.4352	11.5757	0.125676	10.4376	0.333911
	4.44	11.717	0.0955899	10.3745	0.546284
	4.4448	11.6185	0.478207	10.8714	0.381284
	4.4496	11.1122	0.145973	10.9263	0.328117
	4.4544	11.1793	0.165729	11.0368	0.256729
	4.4592	11.451	0.261887	10.3243	0.405299
	4.464	10.9104	0.381931	11.0177	0.213891
	4.4688	10.736	0.0964672	11.266	0.521787
	4.4736	11.1595	0.176886	11.454	0.512275
	4.4784	11.2119	0.35037	11.1001	0.658278
	4.4832	11.3368	0.192243	11.3387	0.363551
	4.488	11.2274	0.344995	11.0385	0.263923
	4.4928	11.0622	0.224335	10.9243	0.475833
	4.4976	10.9573	0.479259	10.8341	0.39031
	4.5024	10.992	0.601092	10.9484	0.196693
	4.5072	10.8833	0.173916	11.2541	0.367436
	4.512	10.9814	0.293697	10.713	0.0828096
	4.5168	10.4488	0.153592	10.5308	0.101611
	4.5216	11.032	0.194262	10.6761	0.516024
	4.5264	11.0678	0.21055	10.584	0.517885
	4.5312	10.6911	0.268614	10.9693	0.180853
	4.536	11.5212	0.374562	11.1099	0.192264
	4.5408	11.1137	0.555865	10.2764	0.0850128
	4.5456	11.0083	0.628978	10.651	0.422708
	4.5504	10.8924	0.461581	10.4921	0.339786
	4.5552	11.0375	0.517953	10.6585	0.420598
	4.56	11.0642	0.535924	10.524	0.102471
	4.5648	11.2746	0.584415	10.3939	0.109546
	4.5696	11.3078	0.602655	10.8534	0.270405
	4.5744	10.8561	0.357901	10.7476	0.20762
	4.5792	11.2241	0.598803	10.9444	0.465211
	4.584	11.2807	0.338267	11.211	0.50772
	4.5888	11.262	0.252656	11.0868	0.372799
	4.5936	11.4177	0.373185	11.0146	0.580861
	4.5984	11.3234	0.627161	10.6104	0.336762
	4.6032	11.0216	0.517851	10.1782	0.334491
	4.608	11.3868	0.483426	10.7442	0.605423
	4.6128	11.2741	0.330737	10.7937	0.569418
	4.6176	11.0608	0.206006	10.6745	0.241168
	4.6224	10.7369	0.152034	10.4343	0.139649
	4.6272	11.1889	0.262085	10.8773	0.22634
	4.632	11.0249	0.474673	10.8592	0.478615
	4.6368	11.0501	0.494046	11.2518	0.247231
	4.6416	11.1623	0.30199	10.9567	0.527471
	4.6464	11.2072	0.52562	10.8145	0.446495
	4.6512	10.9496	0.237003	11.0095	0.744412
	4.656	11.4514	0.434619	10.8745	0.594315
	4.6608	11.0281	0.107262	11.2718	0.678592
	4.6656	11.5174	0.397151	10.8037	0.422996
	4.6704	11.0342	0.290903	11.1279	0.410104
	4.6752	11.1945	0.204743	11.0803	0.439549
	4.68	11.1598	0.0663385	10.9227	0.488112
	4.6848	11.1382	0.354945	10.8844	0.748695
	4.6896	10.772	0.365048	10.9098	0.607281
	4.6944	11.1147	0.414352	10.8414	0.306444
	4.6992	10.9764	0.260964	10.8936	0.370944
	4.704	10.534	0.153458	10.8265	0.543871
	4.7088	10.6373	0.167608	10.512	0.615575
	4.7136	10.5824	0.39716	10.6342	0.543189
	4.7184	10.7188	0.557302	10.7206	0.469801
	4.7232	10.4529	0.362114	10.4181	0.605817
	4.728	10.8511	0.281178	10.696	0.470995
	4.7328	10.5103	0.195651	10.5293	0.137231
	4.7376	10.8854	0.139841	10.3832	0.216951
	4.7424	11.2468	0.166753	10.478	0.348225
	4.7472	10.8354	0.16981	10.546	0.734067
	4.752	11.2509	0.0867865	10.466	0.759334
	4.7568	11.1373	0.563511	10.3062	0.613626
	4.7616	11.2338	0.649348	10.861	0.396994
	4.7664	11.1985	0.293838	11.061	0.325568
	4.7712	10.8756	0.359109	10.8866	0.148905
	4.776	11.0069	0.333648	11.2593	0.495493
	4.7808	10.9551	0.189516	10.5496	0.466755
	4.7856	10.7159	0.398336	10.9021	0.212456
	4.7904	11.3759	0.348939	10.7405	0.139755
	4.7952	11.1186	0.339417	10.6525	0.226455
	4.8	10.9275	0.708719	10.6441	0.191634
	4.8048	10.7808	0.344997	10.2571	0.334182
	4.8096	11.01	0.520597	10.239	0.0355053
	4.8144	10.9211	0.622566	10.141	0.241031
	4.8192	10.6492	0.353406	10.6465	0.0716648
	4.824	10.8337	0.521381	10.481	0.233423
	4.8288	11.2077	0.468272	10.4881	0.136338
	4.8336	10.9466	0.118834	10.6562	0.0830434
	4.8384	10.8394	0.333714	10.6298	0.416331
	4.8432	10.8896	0.387273	10.1515	0.428002
	4.848	11.1578	0.216575	10.7992	0.238034
	4.8528	11.0469	0.338917	10.4801	0.286869
	4.8576	11.0506	0.64775	10.6829	0.164155
	4.8624	10.9585	0.40287	10.9604	0.277202
	4.8672	10.876	0.238222	10.5065	0.201054
	4.872	10.9503	0.497459	10.5246	0.166559
	4.8768	10.7824	0.384075	10.8858	0.18381
	4.8816	11.1124	0.401689	10.9589	0.261974
	4.8864	11.5288	0.245294	10.4092	0.131848
	4.8912	10.9641	0.434157	10.4909	0.20672
	4.896	11.2619	0.118977	10.4641	0.226395
	4.9008	11.0319	0.355535	10.7166	0.485753
	4.9056	11.3548	0.242226	11.0361	0.164354
	4.9104	10.9388	0.566507	10.9294	0.393878
	4.9152	11.4191	0.342582	10.5691	0.361668
	4.92	11.1022	0.130019	10.9446	0.0853932
	4.9248	11.406	0.578137	10.4353	0.257031
	4.9296	11.5631	0.295547	10.7417	0.0956652
	4.9344	11.0821	0.472423	10.4238	0.228459
	4.9392	10.8665	0.409687	10.6415	0.555389
	4.944	11.1297	0.325472	11.1856	0.692871
	4.9488	11.1546	0.625594	10.8068	0.240021
	4.9536	11.4739	0.269301	10.5593	0.64218
	4.9584	11.1178	0.108027	10.5786	0.34474
	4.9632	11.3427	0.316143	10.8627	0.4927
	4.968	11.1411	0.362826	10.7716	0.43827
	4.9728	11.2923	0.125065	10.9182	0.420509
	4.9776	11.0699	0.359287	10.6149	0.398702
	4.9824	11.1959	0.39892	10.8535	0.384028
	4.9872	10.9516	0.293999	10.7798	0.534134
	4.992	11.312	0.229786	10.4644	0.354241
	4.9968	10.6905	0.180242	10.6655	0.493221
	5.0016	11.0685	0.217929	10.5012	0.403556
	5.0064	11.0012	0.205922	10.5741	0.466804
	5.0112	11.008	0.362697	10.7777	0.640208
	5.016	10.871	0.268609	10.8237	0.455917
	5.0208	11.4815	0.587752	10.6473	0.0850035
	5.0256	11.5941	0.223049	10.9449	0.151581
	5.0304	11.6239	0.212323	10.7371	0.185399
	5.0352	10.9373	0.491056	10.6163	0.0734291
	5.04	11.0097	0.171742	10.487	0.169502
	5.0448	10.8487	0.189539	10.6243	0.198805
	5.0496	11.0231	0.253265	10.4447	0.258742
	5.0544	10.9292	0.615927	10.5278	0.106588
	5.0592	10.8474	0.483796	10.9884	0.103679
	5.064	10.7674	0.242339	10.5285	0.388537
	5.0688	11.0559	0.104394	10.8488	0.644116
	5.0736	11.2824	0.260823	10.7691	0.351274
	5.0784	10.7821	0.183497	10.7191	0.456744
	5.0832	11.3504	0.21267	10.9475	0.260349
	5.088	11.0274	0.112225	10.5348	0.552525
	5.0928	11.1889	0.16556	10.9066	0.358785
	5.0976	11.0463	0.0327567	10.957	0.0814099
	5.1024	11.1153	0.0460486	10.3509	0.114883
	5.1072	10.8538	0.164583	10.6247	0.171163
	5.112	10.6047	0.156208	10.7732	0.211708
	5.1168	10.7251	0.188863	10.6167	0.091819
	5.1216	10.7494	0.256939	11.3588	0.298468
	5.1264	10.4736	0.348785	10.5355	0.298857
	5.1312	10.5513	0.151855	10.186	0.249304
	5.136	10.3228	0.450851	10.4835	0.556666
	5.1408	11.0068	0.147637	10.4457	0.274984
	5.1456	11.15	0.16632	10.3749	0.267309
	5.1504	11.2326	0.222389	10.3578	0.258466
	5.1552	10.6263	0.386668	10.6808	0.27815
	5.16	11.1285	0.330138	10.8169	0.674507
	5.1648	11.1319	0.441772	10.8146	0.529589
	5.1696	10.9117	0.32323	10.7906	0.371897
	5.1744	11.2247	0.152727	10.4788	0.169141
	5.1792	10.8885	0.644471	10.5244	0.222552
	5.184	11.0272	0.585047	10.2761	0.265057
	5.1888	10.6933	0.324071	10.1383	0.44599
	5.1936	11.1913	0.193715	10.5786	0.315968
	5.1984	10.6777	0.257695	10.7519	0.491523
	5.2032	10.9817	0.285694	11.0221	0.488054
	5.208	10.8139	0.373702	10.7803	0.585505
	5.2128	10.9429	0.305216	10.2616	0.202483
	5.2176	11.1203	0.338517	10.7353	0.536034
	5.2224	10.9093	0.412537	10.3454	0.304435
	5.2272	11.3627	0.554184	10.5116	0.452136
	5.232	10.9372	0.257565	10.523	0.625493
	5.2368	10.8366	0.440695	10.7071	0.567188
	5.2416	11.1272	0.271391	10.3739	0.617755
	5.2464	10.6991	0.41603	10.3103	0.304742
	5.2512	11.225	0.415924	10.4622	0.428713
	5.256	11.2523	0.231229	10.6764	0.269814
	5.2608	11.3619	0.456178	10.1552	0.20617
	5.2656	10.9282	0.222583	10.3298	0.201376
	5.2704	10.9681	0.499938	10.1084	0.421248
	5.2752	11.1528	0.680112	10.5895	0.567098
	5.28	11.0785	0.405341	10.6692	0.398385
	5.2848	10.7752	0.140219	10.6678	0.357314
	5.2896	11.1683	0.334278	10.8359	0.111606
	5.2944	10.7779	0.364322	9.99923	0.295496
	5.2992	10.7283	0.297681	10.4173	0.537868
	5.304	10.9562	0.331907	10.5087	0.439166
	5.3088	10.9168	0.235055	10.9751	0.710913
	5.3136	10.7505	0.217133	11.0678	0.597685
	5.3184	10.6306	0.197998	11.1995	0.546266
	5.3232	10.9267	0.162145	10.7737	0.356642
	5.328	11.2151	0.404775	10.8081	0.35712
	5.3328	10.9106	0.150817	11.239	0.655872
	5.3376	11.0243	0.352865	10.7372	0.588676
	5.3424	11.2959	0.463027	11.0377	0.228757
	5.3472	10.755	0.458286	10.6559	0.346683
	5.352	11.1011	0.262035	10.8249	0.414276
	5.3568	11.0275	0.247085	10.3941	0.413376
	5.3616	10.9196	0.39394	10.5953	0.555691
	5.3664	10.7943	0.174731	10.7029	0.621214
	5.3712	10.5912	0.119935	10.9122	0.591625
	5.376	11.0013	0.18996	10.3362	0.126549
	5.3808	10.5961	0.169036	10.5602	0.626747
	5.3856	10.5468	0.172101	10.7669	0.430442
	5.3904	10.9823	0.243581	10.1944	0.453354
	5.3952	11.0561	0.175141	10.3931	0.274129
	5.4	10.6636	0.218976	10.2859	0.522857
	5.4048	10.9038	0.51468	10.2821	0.381124
	5.4096	11.0257	0.266842	10.5814	0.299455
	5.4144	11.2528	0.271487	10.5963	0.346284
	5.4192	11.0365	0.233131	10.7729	0.251851
	5.424	10.986	0.179422	10.5288	0.241418
	5.4288	10.9725	0.334699	10.6346	0.235889
	5.4336	11.1686	0.524248	10.5308	0.348119
	5.4384	11.0796	0.423955	10.3188	0.327854
	5.4432	10.8964	0.35855	10.2663	0.161671
	5.448	10.8412	0.213612	10.2975	0.176393
	5.4528	11.1073	0.17161	10.2038	0.132108
	5.4576	10.9565	0.202045	10.4421	0.175281
	5.4624	10.6858	0.243439	10.519	0.144738
	5.4672	10.8406	0.25874	10.5229	0.112092
	5.472	10.6505	0.434854	10.7801	0.118178
	5.4768	10.95	0.292491	10.5712	0.185654
	5.4816	11.2449	0.26747	10.5588	0.375204
	5.4864	11.3265	0.262271	10.4986	0.775394
	5.4912	11.2305	0.104681	11.2819	0.620659
	5.496	10.7963	0.240582	11.2072	0.367726
	5.5008	10.5408	0.221178	10.8559	0.275642
	5.5056	11.2346	0.10945	10.6284	0.423609
	5.5104	10.9512	0.158877	10.6593	0.445577
	5.5152	11.1213	0.267595	10.328	0.202112
	5.52	10.9218	0.458894	10.209	0.605371
	5.5248	10.7598	0.57152	10.3161	0.423398
	5.5296	10.8104	0.283498	10.507	0.280415
	5.5344	10.7108	0.156345	10.7373	0.275936
	5.5392	10.679	0.0707144	10.7877	0.323678
	5.544	10.6834	0.131358	11.1834	0.566313
	5.5488	11.1912	0.135546	10.8483	0.442948
	5.5536	10.9475	0.105706	10.8384	0.38654
	5.5584	11.4753	0.55687	10.4591	0.424176
	5.5632	11.0772	0.1338	10.3385	0.304738
	5.568	10.6547	0.100431	10.3597	0.29519
	5.5728	11.0753	0.119563	10.5417	0.589052
	5.5776	11.3992	0.334524	10.8845	0.292313
	5.5824	10.7028	0.0726509	10.5356	0.310313
	5.5872	10.7032	0.218982	10.4375	0.363875
	5.592	11.1828	0.268134	10.6787	0.0772638
	5.5968	11.2795	0.391887	10.1741	0.473223
	5.6016	11.7038	0.510554	10.4685	0.228804
	5.6064	11.2688	0.251097	10.262	0.0392334
	5.6112	11.4259	0.316713	10.6481	0.185429
	5.616	11.5778	0.437331	10.1798	0.274264
	5.6208	11.0446	0.561581	10.2862	0.118893
	5.6256	11.4314	0.516725	9.92616	0.0991518
	5.6304	10.9333	0.842011	10.4816	0.23706
	5.6352	11.161	0.617921	10.7885	0.51534
	5.64	11.3336	0.695351	10.8543	0.236391
	5.6448	11.6442	0.803437	10.6834	0.318384
	5.6496	11.0413	0.426774	10.7145	0.473132
	5.6544	10.5493	0.201382	10.8917	0.593995
	5.6592	10.4341	0.46612	10.9329	0.522804
	5.664	11.001	0.474862	11.3504	0.479598
	5.6688	10.3712	0.40314	10.812	0.572362
	5.6736	10.7167	0.265047	11.4862	0.553056
	5.6784	10.5206	0.31682	10.903	0.308287
	5.6832	10.2588	0.0897513	10.941	0.293319
	5.688	10.6346	0.380714	10.705	0.575777
	5.6928	11.0704	0.633395	11.3189	0.707141
	5.6976	10.7858	0.344093	10.8653	0.512747
	5.7024	10.9223	0.199358	10.6931	0.344605
	5.7072	10.7123	0.632	10.8264	0.137918
	5.712	10.4755	0.41756	10.727	0.445717
	5.7168	10.5052	0.401412	10.9148	0.475901
	5.7216	10.2977	0.329809	11.0331	0.459677
	5.7264	10.8579	0.384402	10.8154	0.559312
	5.7312	10.6874	0.170801	10.4187	0.20349
	5.736	10.5476	0.284799	10.6567	0.399664
	5.7408	10.7237	0.683859	10.6327	0.161393
	5.7456	10.4494	0.523667	10.9575	0.439527
	5.7504	10.5057	0.300877	10.7079	0.12744
	5.7552	10.7939	0.55605	10.9076	0.189402
	5.76	10.8347	0.295528	10.7298	0.479829
	5.7648	10.853	0.407517	10.3743	0.138208
	5.7696	10.5711	0.324793	10.7651	0.400143
	5.7744	10.6387	0.185972	10.5768	0.297708
	5.7792	11.1466	0.370884	10.629	0.147904
	5.784	10.6028	0.349386	10.7729	0.141874
	5.7888	10.7649	0.0698425	10.6296	0.364564
	5.7936	10.5059	0.377307	10.7693	0.299236
	5.7984	10.5391	0.619074	10.8274	0.353862
	5.8032	10.4821	0.61714	10.6935	0.0598484
	5.808	10.7745	0.553302	10.6446	0.128234
	5.8128	10.726	0.610775	10.5031	0.238701
	5.8176	11.2	0.870229	10.3645	0.194955
	5.8224	10.8525	0.750951	10.4723	0.0972076
	5.8272	10.4239	0.405347	10.5428	0.315559
	5.832	10.6181	0.557065	10.5655	0.17279
	5.8368	10.6701	0.679652	10.3276	0.260224
	5.8416	11.201	0.937476	10.7074	0.363863
	5.8464	10.769	0.412553	10.5566	0.193379
	5.8512	10.7852	0.592084	10.6758	0.0871498
	5.856	10.7115	0.553728	10.481	0.148605
	5.8608	10.5344	0.228994	10.3288	0.198588
	5.8656	10.4145	0.419761	10.5966	0.329761
	5.8704	10.6255	0.532785	10.4668	0.117206
	5.8752	10.59	0.357466	10.0604	0.333676
	5.88	10.9179	0.501844	10.1214	0.225393
	5.8848	10.5834	0.322741	10.6969	0.0716497
	5.8896	10.5357	0.209081	10.2706	0.231303
	5.8944	10.3682	0.439956	10.499	0.105433
	5.8992	10.1519	0.175215	10.2556	0.400946
	5.904	10.4987	0.34108	10.2852	0.229688
	5.9088	10.5403	0.452264	10.254	0.127451
	5.9136	10.576	0.418873	10.5536	0.257412
	5.9184	11.0698	0.402686	10.9253	0.496929
	5.9232	11.0026	0.206863	10.6084	0.245339
	5.928	11.1811	0.120332	10.3295	0.280937
	5.9328	10.6344	0.306674	10.5833	0.346039
	5.9376	10.8238	0.405094	10.5247	0.53738
	5.9424	11.0371	0.603744	10.461	0.225641
	5.9472	10.7452	0.620767	10.5693	0.305668
	5.952	10.8028	0.349802	10.1886	0.347974
	5.9568	10.9324	0.432104	9.88099	0.169029
	5.9616	11.0335	0.278633	10.4542	0.088873
	5.9664	10.5822	0.163053	10.3202	0.185912
	5.9712	10.667	0.427812	10.61	0.167142
	5.976	10.6796	0.358192	10.4715	0.151454
	5.9808	10.7491	0.387725	10.2422	0.223396
	5.9856	11.2598	0.493129	10.6545	0.51564
	5.9904	10.7278	0.295754	10.3466	0.136507
	5.9952	10.8087	0.559414	10.6077	0.172026
	6	10.3729	0.605473	10.5008	0.479552
	6.0048	10.5882	0.401082	10.405	0.398513
	6.0096	10.6499	0.399029	10.3997	0.210354
	6.0144	10.8935	0.40329	9.93033	0.141363
	6.0192	11.1152	0.577409	10.103	0.146432
	6.024	11.2449	0.405413	10.3827	0.143993
	6.0288	10.7971	0.355801	10.4287	0.489098
	6.0336	10.7491	0.601526	10.5744	0.220902
	6.0384	10.9087	0.209244	10.565	0.301189
	6.0432	10.5367	0.459071	10.2989	0.239166
	6.048	10.8985	0.708772	10.356	0.294717
	6.0528	10.8747	0.48655	10.7754	0.354544
	6.0576	10.9629	0.70568	10.6559	0.250609
	6.0624	11.1499	0.842606	10.1922	0.178736
	6.0672	10.9493	0.483095	10.64	0.156278
	6.072	11.0371	0.438826	10.6107	0.362762
	6.0768	11.0989	0.460711	10.7791	0.211035
	6.0816	10.7511	0.548289	10.5416	0.160616
	6.0864	11.1532	0.287754	10.4103	0.0753353
	6.0912	11.3178	0.501633	10.1037	0.211065
	6.096	11.0617	0.631064	10.3633	0.159675
	6.1008	10.8902	0.601993	10.3616	0.131731
	6.1056	10.8525	0.305922	10.3568	0.323708
	6.1104	10.6079	0.424759	9.93672	0.23164
	6.1152	11.2322	0.455169	10.3751	0.156834
	6.12	11.2002	0.309846	10.2958	0.262268
	6.1248	11.2895	0.389593	10.2012	0.0892581
	6.1296	11.1277	0.505056	10.2741	0.14742
	6.1344	11.3193	0.290395	10.362	0.358183
	6.1392	11.0389	0.181909	10.2342	0.205926
	6.144	11.1816	0.531604	10.2816	0.0187785
	6.1488	11.5177	0.392578	10.3792	0.24343
	6.1536	11.2567	0.408731	10.3486	0.446143
	6.1584	11.241	0.362608	10.3581	0.353031
	6.1632	11.2383	0.238828	10.1433	0.254558
	6.168	11.0852	0.499191	10.142	0.428513
	6.1728	10.7785	0.558274	10.1467	0.152713
	6.1776	11.1838	0.458378	10.0263	0.518323
	6.1824	11.2341	0.123562	10.7418	0.271365
	6.1872	11.2744	0.537203	10.343	0.144345
	6.192	11.4474	0.502337	10.5008	0.186082
	6.1968	11.3716	0.176527	10.4796	0.35293
	6.2016	11.4938	0.369159	10.8836	0.246663
	6.2064	10.9089	0.412926	10.5294	0.379618
	6.2112	11.2912	0.36878	10.8966	0.342118
	6.216	10.8203	0.333388	10.8183	0.449516
	6.2208	10.9105	0.0581307	10.2949	0.20401
	6.2256	10.828	0.0287257	10.6419	0.167735
	6.2304	10.605	0.138936	10.434	0.206982
	6.2352	11.1867	0.193728	10.3113	0.274251
	6.24	10.7678	0.302118	9.959	0.186729
	6.2448	10.7971	0.143309	10.2492	0.215468
	6.2496	10.6252	0.306033	10.3965	0.116351
	6.2544	10.6751	0.206396	10.2696	0.12606
	6.2592	10.9705	0.402409	10.4277	0.305572
	6.264	11.2549	0.300194	10.5711	0.157792
	6.2688	10.9981	0.229147	10.1696	0.309926
	6.2736	10.8867	0.243171	9.85747	0.167425
	6.2784	11.329	0.283187	10.0317	0.112619
	6.2832	11.1622	0.407953	10.5503	0.132335
	6.288	11.1668	0.376103	10.2256	0.245675
	6.2928	11.4434	0.396128	10.265	0.248274
	6.2976	11.3423	0.45388	10.446	0.179838
	6.3024	11.0194	0.209064	10.6306	0.161406
	6.3072	10.7895	0.320947	10.6478	0.449809
	6.312	11.1955	0.0504367	10.5101	0.353297
	6.3168	10.9964	0.438023	10.3182	0.156644
	6.3216	11.3429	0.289256	10.1085	0.0941028
	6.3264	11.0434	0.337927	10.202	0.0968642
	6.3312	10.9562	0.164779	9.94093	0.0958878
	6.336	11.0514	0.636997	10.1213	0.301867
	6.3408	10.9642	0.474455	9.58939	0.209342
	6.3456	10.9189	0.342477	9.83342	0.187374
	6.3504	11.035	0.365466	10.314	0.26023
	6.3552	11.0026	0.285082	10.031	0.306655
	6.36	11.0918	0.352163	10.1603	0.359143
	6.3648	11.3618	0.236583	10.3668	0.372875
	6.3696	11.3984	0.473758	10.3461	0.336153
	6.3744	11.1076	0.425201	10.2098	0.166005
	6.3792	11.4786	0.383509	10.1115	0.0988064
	6.384	11.2422	0.300051	10.4536	0.136898
	6.3888	11.1769	0.370437	10.3113	0.119263
	6.3936	10.7483	0.703691	10.3358	0.136827
	6.3984	10.8901	0.729771	10.2074	0.116312
	6.4032	10.9223	0.86584	10.4643	0.0688667
	6.408	10.9654	0.974645	10.6216	0.129169
	6.4128	10.5783	0.626928	10.5027	0.538918
	6.4176	11.3127	0.48226	10.6556	0.614849
	6.4224	11.1344	0.653939	10.3214	0.160891
	6.4272	11.1205	0.358751	10.4221	0.0878933
	6.432	11.2465	0.495413	10.8724	0.186269
	6.4368	11.1971	0.53239	10.1967	0.272771
	6.4416	11.1586	0.463523	10.0322	0.372748
	6.4464	11.3254	0.401903	9.98322	0.368795
	6.4512	11.1069	0.350618	9.90615	0.143173
	6.456	10.9801	0.398954	9.96977	0.0438268
	6.4608	10.7654	0.226854	10.2914	0.0860822
	6.4656	11.413	0.412433	10.1406	0.066245
	6.4704	11.2381	0.357562	10.056	0.05884
	6.4752	11.0756	0.271901	10.0254	0.132041
	6.48	11.2024	0.372272	9.89042	0.335521
	6.4848	11.2577	0.0781977	10.2682	0.268388
	6.4896	11.3701	0.285641	9.85587	0.286045
	6.4944	11.2039	0.315843	10.1289	0.145078
	6.4992	11.0845	0.545916	10.3438	0.0822964
	6.504	10.7917	0.306502	10.5133	0.110821
	6.5088	10.9371	0.291888	10.1804	0.12698
	6.5136	10.895	0.41622	10.353	0.338792
	6.5184	10.9178	0.194056	10.7377	0.220663
	6.5232	10.9807	0.235429	10.4786	0.153008
	6.528	11.0874	0.270082	10.4878	0.345809
	6.5328	11.1225	0.313919	10.3353	0.0854308
	6.5376	11.1495	0.351763	10.5607	0.28114
	6.5424	11.1156	0.231676	10.5322	0.113333
	6.5472	11.0616	0.187099	10.5101	0.107106
	6.552	11.0052	0.623926	10.3045	0.190633
	6.5568	11.1484	0.32727	9.94296	0.0740025
	6.5616	11.5192	0.490594	10.4132	0.243463
	6.5664	11.761	0.770333	10.5249	0.155019
	6.5712	11.4761	0.545506	10.202	0.146625
	6.576	11.1556	0.47424	10.1665	0.126058
	6.5808	11.5687	0.314941	10.3501	0.254243
	6.5856	11.1291	0.362764	10.5161	0.308078
	6.5904	11.2073	0.344635	10.3573	0.0723903
	6.5952	11.1865	0.515295	10.3005	0.1137
	6.6	11.3597	0.315306	10.8046	0.445013
	6.6048	11.0255	0.458233	10.0693	0.380519
	6.6096	11.2108	0.61348	10.3272	0.264853
	6.6144	10.9997	0.62895	10.2387	0.286144
	6.6192	11.3152	0.434096	10.4201	0.164023
	6.624	10.8577	0.446492	10.4571	0.423561
	6.6288	11.0348	0.597955	10.2258	0.154267
	6.6336	11.0293	0.479363	10.05	0.291329
	6.6384	10.9736	0.106305	10.4363	0.357633
	6.6432	11.191	0.318548	10.6212	0.00706986
	6.648	10.6973	0.654009	10.2454	0.273408
	6.6528	11.0893	0.436602	10.1459	0.334902
	6.6576	10.8516	0.569478	9.84982	0.552371
	6.6624	10.9793	0.280591	10.4288	0.387912
	6.6672	10.8625	0.379005	10.0243	0.144987
	6.672	10.9346	0.242651	10.2839	0.0660766
	6.6768	10.7658	0.173745	10.037	0.0509797
	6.6816	10.9481	0.196057	9.74416	0.296036
	6.6864	10.7538	0.13312	9.87561	0.0299204
	6.6912	10.853	0.191617	10.4137	0.258093
	6.696	11.2106	0.439983	10.0781	0.32296
	6.7008	10.817	0.205681	10.2232	0.356677
	6.7056	10.4905	0.032796	10.1905	0.259008
	6.7104	10.8387	0.27112	10.057	0.421281
	6.7152	11.2348	0.602349	10.4181	0.375561
	6.72	11.6017	0.317831	10.2004	0.264931
	6.7248	11.1621	0.28549	10.4176	0.373913
	6.7296	10.7244	0.384433	10.444	0.200304
	6.7344	10.8789	0.158133	10.0867	0.0851781
	6.7392	10.9061	0.441208	10.4113	0.169118
	6.744	10.9238	0.28306	10.4922	0.376156
	6.7488	10.904	0.551181	10.2094	0.358152
	6.7536	10.6952	0.839563	10.2774	0.301437
	6.7584	10.9367	0.526783	10.0084	0.160605
	6.7632	10.8977	0.588307	10.2513	0.337191
	6.768	10.7563	0.612272	10.1468	0.381162
	6.7728	10.8856	0.568452	10.1428	0.213868
	6.7776	10.9308	0.505235	10.4037	0.0400456
	6.7824	11.5094	0.722619	10.2354	0.246736
	6.7872	11.4688	0.57731	10.2129	0.429374
	6.792	11.3369	0.4173	10.0063	0.660231
	6.7968	11.1682	0.406243	9.46955	0.373346
	6.8016	11.355	0.239672	9.77492	0.504304
	6.8064	11.138	0.414363	9.88733	0.195745
	6.8112	11.0801	0.270809	9.44972	0.253062
	6.816	11.2785	0.367089	9.76283	0.414926
	6.8208	11.0536	0.451309	9.91584	0.0933927
	6.8256	10.8582	0.125472	10.0423	0.172615
	6.8304	10.6687	0.5324	10.1084	0.250972
	6.8352	10.861	0.52638	10.4088	0.230767
	6.84	11.2031	0.421867	10.2261	0.196391
	6.8448	10.9088	0.806864	10.1011	0.342955
	6.8496	10.8286	0.568498	9.8758	0.292939
	6.8544	11.0229	0.468905	10.547	0.379629
	6.8592	11.0643	0.365141	10.5314	0.320601
	6.864	11.0033	0.453595	10.2144	0.181671
	6.8688	11.2256	0.4275	10.3994	0.448952
	6.8736	10.9341	0.594191	10.0657	0.366336
	6.8784	11.3775	0.552883	9.97126	0.275686
	6.8832	11.3863	0.650584	9.85479	0.352331
	6.888	11.0625	0.359294	9.89517	0.058128
	6.8928	11.3027	0.498779	9.89089	0.210115
	6.8976	10.8611	0.280941	9.81947	0.125741
	6.9024	10.7527	0.585629	10.1065	0.327545
	6.9072	11.2075	0.305384	10.0285	0.404639
	6.912	10.8875	0.562711	10.1411	0.414362
	6.9168	10.8265	0.460402	10.3071	0.182444
	6.9216	11.1415	0.393241	10.264	0.224731
	6.9264	10.9363	0.225291	10.0793	0.458993
	6.9312	10.8633	0.303716	10.2687	0.503325
	6.936	11.1227	0.279259	9.73276	0.523874
	6.9408	10.9556	0.406731	9.83224	0.644582
	6.9456	10.9858	0.295199	10.1749	0.184043
	6.9504	11.2493	0.531807	10.1206	0.348526
	6.9552	11.1938	0.498665	9.85309	0.313436
	6.96	10.9938	0.631911	10.5728	0.171394
	6.9648	10.763	0.529754	10.1264	0.101027
	6.9696	10.6322	0.357853	9.86245	0.211716
	6.9744	10.7909	0.309944	10.2908	0.185228
	6.9792	11.1048	0.488308	10.6555	0.142034
	6.984	10.751	0.492982	10.4895	0.0984068
	6.9888	11.1224	0.194062	10.2553	0.124073
	6.9936	11.0536	0.473984	10.0436	0.172769
	6.9984	11.0295	0.478078	10.1207	0.464801
	7.0032	11.1594	0.21418	10.5896	0.150227
	7.008	11.2598	0.142546	10.4673	0.376327
	7.0128	10.5186	0.347097	9.93597	0.272077
	7.0176	10.9782	0.378497	9.98592	0.578345
	7.0224	10.4478	0.0878868	10.544	0.483665
	7.0272	10.717	0.496089	10.28	0.182733
	7.032	10.9345	0.400831	10.2968	0.296695
	7.0368	10.7361	0.66954	10.585	0.444641
	7.0416	10.986	0.590065	9.90028	0.0961939
	7.0464	11.4447	0.887834	10.6066	0.479826
	7.0512	11.1116	0.488515	10.3123	0.269775
	7.056	10.9038	0.61705	10.4113	0.313806
	7.0608	11.0111	0.483544	10.7931	0.21999
	7.0656	11.2296	0.678535	10.8777	0.129386
	7.0704	11.1272	0.395802	10.4351	0.144094
	7.0752	10.7893	0.294269	10.3495	0.383513
	7.08	10.9024	0.32331	9.95101	0.626227
	7.0848	10.9741	0.363959	10.2361	0.446853
	7.0896	10.6147	0.307024	10.4801	0.339182
	7.0944	10.7624	0.283412	10.874	0.413076
	7.0992	10.6199	0.268436	10.4028	0.0931144
	7.104	10.8766	0.872563	10.7052	0.265882
	7.1088	10.9962	0.485774	10.4004	0.47525
	7.1136	11.1439	0.403658	10.2844	0.213709
	7.1184	10.6828	0.443722	10.5435	0.126666
	7.1232	10.8014	0.303213	10.7612	0.483425
	7.128	10.9623	0.455845	10.314	0.430414
	7.1328	11.0566	0.380874	10.743	0.442481
	7.1376	11.2742	0.538729	10.7904	0.533337
	7.1424	11.0611	0.512969	10.2965	0.262573
	7.1472	10.7787	0.610656	10.3362	0.26101
	7.152	10.7374	0.554223	10.2433	0.408064
	7.1568	10.5701	0.605816	10.2908	0.303246
	7.1616	10.9518	0.723601	10.1929	0.180801
	7.1664	11.2211	0.466039	10.3637	0.116209
	7.1712	10.9837	0.804737	10.4692	0.238948
	7.176	11.3921	0.163373	10.7832	0.40604
	7.1808	10.7787	0.524695	10.3479	0.365905
	7.1856	11.1878	0.374353	10.3347	0.369948
	7.1904	10.8552	0.236956	10.1736	0.258204
	7.1952	10.6263	0.411863	10.7422	0.26235
	7.2	10.8729	0.321949	10.3471	0.139656
	7.2048	10.8652	0.51706	10.2965	0.0854387
	7.2096	11.1658	0.365632	10.3351	0.0828218
	7.2144	10.9193	0.301538	10.7273	0.192545
	7.2192	10.8678	0.343511	10.407	0.25362
	7.224	11.001	0.409076	10.3075	0.0714429
	7.2288	11.0146	0.352714	10.5861	0.146264
	7.2336	10.8474	0.168754	10.6486	0.30428
	7.2384	10.9629	0.322491	10.3883	0.086625
	7.2432	10.7383	0.514772	10.421	0.300956
	7.248	11.0818	0.45892	10.3573	0.226132
	7.2528	10.8469	0.413474	10.5959	0.140079
	7.2576	10.9831	0.664131	10.4273	0.222484
	7.2624	11.1189	0.580077	9.844	0.11161
	7.2672	10.8828	0.61429	10.5214	0.0484441
	7.272	11.2769	0.46706	10.3038	0.106442
	7.2768	11.3978	0.487836	10.1702	0.0609357
	7.2816	11.024	0.646682	10.2066	0.0721922
	7.2864	10.7727	0.45671	10.3042	0.0471411
	7.2912	11.0552	0.564762	10.2231	0.266008
	7.296	11.1373	0.253387	10.234	0.389743
	7.3008	11.2757	0.369874	10.3147	0.366215
	7.3056	11.0385	0.207478	10.2856	0.37928
	7.3104	10.8929	0.5842	10.2279	0.296046
	7.3152	11.3252	0.703696	10.6551	0.0782749
	7.32	11.0126	0.694549	10.7572	0.100255
	7.3248	10.9485	0.453908	10.4619	0.361543
	7.3296	11.1354	0.371035	10.2476	0.174476
	7.3344	11.2497	0.637257	10.1249	0.138897
	7.3392	11.0284	0.463669	10.3168	0.13738
	7.344	11.1333	0.640678	10.3294	0.327641
	7.3488	11.4675	0.505656	9.86997	0.209158
	7.3536	11.1964	0.409044	10.1527	0.058431
	7.3584	10.8734	0.523359	10.5177	0.309759
	7.3632	11.1348	0.585403	10.0802	0.543236
	7.368	10.8196	0.394444	10.6605	0.151079
	7.3728	10.9097	0.393223	10.3958	0.158881
	7.3776	11.2774	0.524492	10.291	0.338912
	7.3824	11.2428	0.557325	10.0919	0.204938
	7.3872	11.2584	0.372743	10.4062	0.17414
	7.392	10.8732	0.799134	10.3001	0.151156
	7.3968	11.0717	0.591707	10.3505	0.237397
	7.4016	10.7331	0.410885	10.1462	0.107068
	7.4064	10.9233	0.561056	10.2861	0.0362343
	7.4112	11.0346	0.509547	10.4134	0.355068
	7.416	10.8092	0.50191	10.3493	0.135052
	7.4208	11.0308	0.408665	10.4714	0.228514
	7.4256	11.359	0.608946	10.092	0.183254
	7.4304	11.0474	0.428211	10.2451	0.112871
	7.4352	11.1043	0.417585	10.3339	0.296901
	7.44	11.0586	0.497089	10.1523	0.399387
	7.4448	10.8809	0.375234	10.647	0.131211
	7.4496	11.076	0.359217	10.2879	0.064123
	7.4544	10.8914	0.521441	10.0584	0.0596639
	7.4592	10.8198	0.423868	10.4421	0.371329
	7.464	11.1632	0.55705	10.2794	0.0553976
	7.4688	11.2029	0.6992	10.1097	0.147092
	7.4736	11.3993	0.682956	10.665	0.221795
	7.4784	11.1533	0.635785	10.5093	0.184008
	7.4832	10.923	0.425548	10.2534	0.0970149
	7.488	10.8668	0.616068	10.1987	0.26596
	7.4928	11.1401	0.469685	10.6438	0.177369
	7.4976	11.1861	0.403579	9.97041	0.244399
	7.5024	10.9722	0.436553	10.2685	0.0956544
	7.5072	10.9797	0.522147	10.2706	0.182758
	7.512	11.1981	0.371949	10.2492	0.164745
	7.5168	11.2722	0.51932	10.2091	0.0435156
	7.5216	11.4547	0.55015	10.9674	0.170435
	7.5264	11.0961	0.553861	10.4646	0.333264
	7.5312	11.1153	0.559499	10.2543	0.140497
	7.536	11.1025	0.488433	10.7721	0.268817
	7.5408	11.404	0.476087	10.3159	0.0269185
	7.5456	11.0436	0.593318	10.3889	0.254175
	7.5504	11.3807	0.768264	10.3683	0.0897411
	7.5552	11.2112	0.645412	10.3949	0.220896
	7.56	11.2536	0.496472	10.1995	0.259231
	7.5648	10.8987	0.689669	10.6861	0.107894
	7.5696	10.8895	0.565884	10.3582	0.129328
	7.5744	11.0339	0.595925	10.0605	0.114712
	7.5792	11.3622	0.426919	9.98027	0.131938
	7.584	11.0277	0.564758	9.96488	0.196542
	7.5888	11.0145	0.377252	10.3875	0.318845
	7.5936	10.8677	0.719323	9.74849	0.313133
	7.5984	10.9405	0.542735	10.079	0.186023
	7.6032	11.1963	0.599093	10.1739	0.095112
	7.608	11.2483	0.646273	10.4079	0.0656076
	7.6128	11.1419	0.515639	10.1331	0.068584
	7.6176	10.922	0.612422	10.0489	0.168319
	7.6224	11.3068	0.599208	10.2035	0.225347
	7.6272	10.9817	0.639343	9.75263	0.3008
	7.632	11.0692	0.611717	10.0553	0.11291
	7.6368	10.7338	0.585077	10.1091	0.18811
	7.6416	10.826	0.770537	10.2754	0.225837
	7.6464	11.0329	0.455893	10.1596	0.195061
	7.6512	10.927	0.517812	9.9132	0.154397
	7.656	10.9269	0.374264	9.9762	0.37072
	7.6608	10.9738	0.230346	10.0487	0.356626
	7.6656	11.4927	0.326793	10.514	0.253051
	7.6704	11.0773	0.363196	10.014	0.285033
	7.6752	10.9902	0.146953	9.93468	0.296002
	7.68	11.1353	0.572751	10.191	0.459123
	7.6848	10.8922	0.483198	10.2317	0.101279
	7.6896	11.1117	0.168638	9.81917	0.236011
	7.6944	10.9066	0.332144	10.1957	0.123049
	7.6992	11.0124	0.5767	10.5508	0.267383
	7.704	10.8559	0.650501	9.83327	0.293355
	7.7088	10.8588	0.361936	10.2654	0.210016
	7.7136	10.9392	0.194978	9.99048	0.169382
	7.7184	10.8696	0.313162	10.094	0.218542
	7.7232	10.9707	0.677741	10.1704	0.267187
	7.728	11.3597	0.722326	9.90841	0.0843626
	7.7328	11.4944	0.672251	10.0854	0.148111
	7.7376	11.1224	0.61438	10.1669	0.175637
	7.7424	10.9688	0.365829	10.5431	0.346177
	7.7472	10.5585	0.545358	10.0793	0.231211
	7.752	10.8722	0.450951	10.1227	0.253297
	7.7568	11.1993	0.579704	9.90317	0.173053
	7.7616	11.5089	0.502841	9.70766	0.193458
	7.7664	11.3214	0.453666	10.0551	0.41935
	7.7712	11.3206	0.660416	10.6034	0.13324
	7.776	11.3781	0.629119	10.2496	0.167046
	7.7808	11.1017	0.736939	10.5433	0.433257
	7.7856	11.4618	1.02964	10.6841	0.201989
	7.7904	11.3298	0.640958	9.98885	0.345287
	7.7952	10.9723	0.689077	9.88918	0.155208
	7.8	11.0219	0.542969	9.78731	0.193697
	7.8048	11.1847	0.217067	9.93805	0.199876
	7.8096	11.0228	0.541862	9.54106	0.182079
	7.8144	11.1765	0.462044	10.1422	0.145341
	7.8192	10.9683	0.393464	10.0741	0.34024
	7.824	11.016	0.223708	9.70601	0.239526
[truncated: 19,204 more rows]
