# Supplementary material for: Eltrombopag directly inhibits BAX and prevents cell death
Source: Nat Commun. 2021 Feb 18;12:1134. doi: 10.1038/s41467-021-21224-1 (PMC7892824; doi:10.1038/s41467-021-21224-1)
Supplement: Supplementary file 4 — Source Data [file 41467_2021_21224_MOESM4_ESM.zip › SuppFig6.xlsx]

## Sheet: SuppFig6g-h
	SuppFig6g		BAX		BAX + EO			SuppFig6h		BAX		BAX + EO
		Time (nsec)	Mean	SEM	Mean	SEM			Time (nsec)	Mean	SEM	Mean	SEM
		0	0	0	0	0			0	17.4886	0.0629569	17.2792	0.0281039
		0.0048	0.94568	0.0241591	0.880975	0.030798			0.0048	17.4287	0.0453634	17.2837	0.0129729
		0.0096	1.0769	0.0260561	1.09206	0.0484865			0.0096	17.4225	0.0751914	17.2765	0.0325729
		0.0144	1.19384	0.0254281	1.15782	0.0394123			0.0144	17.3939	0.0824054	17.2717	0.0279436
		0.0192	1.30118	0.0660792	1.23338	0.0281566			0.0192	17.3617	0.039851	17.2034	0.0324896
		0.024	1.35761	0.036915	1.20622	0.0136012			0.024	17.3736	0.0401342	17.2763	0.0494172
		0.0288	1.42322	0.0408325	1.31719	0.0477353			0.0288	17.3455	0.08385	17.181	0.0570316
		0.0336	1.4573	0.0349242	1.42583	0.0206668			0.0336	17.2461	0.080717	17.2389	0.0783105
		0.0384	1.5554	0.0565328	1.54659	0.0502894			0.0384	17.2868	0.039212	17.2692	0.072691
		0.0432	1.61492	0.091583	1.60482	0.042675			0.0432	17.2662	0.0457474	17.2573	0.0613306
		0.048	1.54913	0.0945109	1.64813	0.077512			0.048	17.3193	0.0977204	17.2889	0.0199118
		0.0528	1.60541	0.0881616	1.64618	0.0639822			0.0528	17.3369	0.0648999	17.2687	0.0224555
		0.0576	1.758	0.0978654	1.69061	0.114447			0.0576	17.2888	0.0784525	17.2191	0.0390097
		0.0624	1.81424	0.0667689	1.73863	0.134366			0.0624	17.279	0.0649734	17.195	0.0327564
		0.0672	1.78246	0.0841298	1.80336	0.151057			0.0672	17.2578	0.0342512	17.2201	0.0867016
		0.072	1.73782	0.0844922	1.88303	0.151524			0.072	17.3018	0.0313409	17.2926	0.0599947
		0.0768	1.8248	0.114658	1.87105	0.144882			0.0768	17.3447	0.0331774	17.2178	0.0820102
		0.0816	1.8759	0.113199	1.90859	0.169877			0.0816	17.3433	0.0592741	17.2963	0.146931
		0.0864	1.91702	0.0827275	1.90559	0.154737			0.0864	17.2609	0.0133249	17.3005	0.154207
		0.0912	1.97589	0.123141	1.93958	0.152575			0.0912	17.2566	0.0314844	17.2684	0.144295
		0.096	1.99577	0.174411	2.05835	0.172609			0.096	17.237	0.0383963	17.2158	0.155573
		0.1008	1.99692	0.106879	2.12438	0.180277			0.1008	17.2459	0.0497093	17.2398	0.186409
		0.1056	2.00781	0.0911361	2.11993	0.181822			0.1056	17.2721	0.0749008	17.1919	0.200269
		0.1104	2.0001	0.127286	2.10627	0.211264			0.1104	17.2515	0.0768401	17.2536	0.19532
		0.1152	2.03259	0.176504	2.14731	0.193405			0.1152	17.2608	0.0640626	17.2306	0.225842
		0.12	2.09464	0.167953	2.17305	0.272005			0.12	17.253	0.0757201	17.2771	0.252408
		0.1248	2.13405	0.158846	2.16313	0.226868			0.1248	17.1875	0.0889048	17.1944	0.25841
		0.1296	2.14487	0.136172	2.24386	0.213937			0.1296	17.173	0.0532376	17.2173	0.23125
		0.1344	2.23898	0.0931292	2.28131	0.227036			0.1344	17.2405	0.12779	17.2145	0.244514
		0.1392	2.24836	0.0945192	2.42264	0.238834			0.1392	17.2499	0.146067	17.2175	0.241913
		0.144	2.24889	0.187829	2.42119	0.26143			0.144	17.2085	0.147428	17.2277	0.246661
		0.1488	2.26588	0.197482	2.42981	0.241401			0.1488	17.2293	0.146861	17.1359	0.240836
		0.1536	2.30395	0.164396	2.39883	0.236304			0.1536	17.2745	0.111607	17.1067	0.225075
		0.1584	2.38961	0.15084	2.42886	0.259593			0.1584	17.2029	0.143176	17.1375	0.210535
		0.1632	2.40225	0.182744	2.31797	0.205558			0.1632	17.2115	0.137934	17.1463	0.176034
		0.168	2.31182	0.216304	2.35779	0.223365			0.168	17.1734	0.128931	17.062	0.183872
		0.1728	2.37751	0.200955	2.37595	0.253527			0.1728	17.1687	0.11434	17.0571	0.132934
		0.1776	2.32964	0.205138	2.47083	0.24481			0.1776	17.1503	0.11457	17.0932	0.18036
		0.1824	2.35475	0.20736	2.5788	0.228698			0.1824	17.1298	0.105782	17.0219	0.18564
		0.1872	2.43473	0.250041	2.57902	0.188825			0.1872	17.1568	0.107341	17.0153	0.154608
		0.192	2.47432	0.2509	2.58121	0.220855			0.192	17.1602	0.0681037	16.9565	0.159441
		0.1968	2.55257	0.259117	2.59137	0.222974			0.1968	17.1287	0.0436154	16.958	0.175763
		0.2016	2.5119	0.264305	2.5619	0.259128			0.2016	17.1515	0.0391851	17.0117	0.124056
		0.2064	2.54053	0.264084	2.51933	0.202236			0.2064	17.1177	0.0989953	17.0808	0.141696
		0.2112	2.55304	0.190542	2.5341	0.201167			0.2112	17.1582	0.0548502	17.0232	0.131247
		0.216	2.64153	0.249055	2.55285	0.172644			0.216	17.0928	0.0605068	17.0301	0.150925
		0.2208	2.55642	0.282315	2.65296	0.187163			0.2208	17.1104	0.0844796	16.9929	0.193418
		0.2256	2.60202	0.326715	2.58279	0.217184			0.2256	17.1304	0.0630301	17.0278	0.195986
		0.2304	2.64451	0.312636	2.63028	0.127713			0.2304	17.1444	0.100154	16.9827	0.211456
		0.2352	2.70108	0.317275	2.63062	0.171843			0.2352	17.12	0.126808	17.0551	0.214564
		0.24	2.56428	0.260188	2.66326	0.163252			0.24	17.1164	0.114352	17.0903	0.221281
		0.2448	2.55661	0.253093	2.61223	0.123119			0.2448	17.0964	0.0822993	17.1146	0.222825
		0.2496	2.56024	0.273875	2.64847	0.118867			0.2496	17.0905	0.0930803	17.0621	0.248618
		0.2544	2.56625	0.268575	2.73141	0.0870444			0.2544	17.0438	0.0531283	16.9956	0.252101
		0.2592	2.4962	0.248042	2.76668	0.0994704			0.2592	17.0221	0.0852935	17.0106	0.260704
		0.264	2.51911	0.238124	2.70133	0.0685102			0.264	17.0508	0.0993794	16.9822	0.250484
		0.2688	2.48985	0.237966	2.61085	0.0817724			0.2688	17.0857	0.0990535	16.9893	0.248954
		0.2736	2.45238	0.235384	2.60987	0.127338			0.2736	17.0071	0.0656544	16.9601	0.231047
		0.2784	2.43215	0.219125	2.57259	0.117041			0.2784	17.0833	0.101578	17.0153	0.258163
		0.2832	2.38696	0.209862	2.6293	0.0862777			0.2832	17.085	0.0705481	17.0382	0.264091
		0.288	2.48494	0.201243	2.62579	0.0668389			0.288	17.076	0.0588516	17.0274	0.257903
		0.2928	2.53396	0.26894	2.63302	0.0583426			0.2928	17.1629	0.0933725	17.0412	0.230486
		0.2976	2.60111	0.301735	2.62619	0.0552306			0.2976	17.0544	0.0558187	17.0025	0.229268
		0.3024	2.64975	0.297274	2.65608	0.0542852			0.3024	17.0941	0.0821714	17.0323	0.264222
		0.3072	2.57404	0.279887	2.71535	0.0223443			0.3072	17.1323	0.0594564	17.03	0.271109
		0.312	2.63511	0.254871	2.70425	0.0415186			0.312	17.1329	0.0659101	17.0527	0.284853
		0.3168	2.63585	0.222922	2.78764	0.0227506			0.3168	17.099	0.0866498	17.0449	0.273929
		0.3216	2.62302	0.200622	2.7403	0.0521492			0.3216	17.0737	0.0789889	17.0328	0.245442
		0.3264	2.53373	0.236246	2.72231	0.0776041			0.3264	17.11	0.107244	17.0383	0.231872
		0.3312	2.57072	0.189879	2.79085	0.0966969			0.3312	17.111	0.0937553	17.0883	0.286085
		0.336	2.63375	0.208292	2.72255	0.0495557			0.336	17.086	0.0755321	17.0958	0.270163
		0.3408	2.59402	0.178695	2.78454	0.105522			0.3408	17.0767	0.0698138	17.0813	0.289781
		0.3456	2.64425	0.194032	2.75806	0.203205			0.3456	17.0827	0.0936434	17.0216	0.232019
		0.3504	2.63395	0.19477	2.75962	0.189785			0.3504	17.1457	0.0966185	17.0996	0.256459
		0.3552	2.53266	0.128455	2.6381	0.122728			0.3552	17.1225	0.100784	17.1104	0.238521
		0.36	2.53568	0.133557	2.66093	0.105965			0.36	17.1122	0.0779893	17.0648	0.250234
		0.3648	2.56055	0.13987	2.59244	0.130497			0.3648	17.1127	0.0875695	17.0742	0.276361
		0.3696	2.53714	0.147137	2.68914	0.122376			0.3696	17.156	0.126517	17.0663	0.269272
		0.3744	2.57861	0.163746	2.58257	0.120638			0.3744	17.0929	0.137108	17.0456	0.265338
		0.3792	2.59212	0.186838	2.58683	0.121073			0.3792	17.0893	0.1078	17.1124	0.279011
		0.384	2.56566	0.0967557	2.60893	0.150292			0.384	17.0723	0.0912922	17.0759	0.295888
		0.3888	2.52579	0.148784	2.58244	0.162067			0.3888	17.1191	0.132367	17.0875	0.2884
		0.3936	2.56907	0.144925	2.59171	0.152177			0.3936	17.0668	0.0670961	17.065	0.263798
		0.3984	2.56859	0.180569	2.53279	0.180014			0.3984	17.02	0.0800557	17.042	0.247725
		0.4032	2.54352	0.158273	2.52352	0.113324			0.4032	17.0419	0.0841888	17.0258	0.24441
		0.408	2.51178	0.119062	2.54911	0.127313			0.408	17.0226	0.0840893	17.0325	0.236829
		0.4128	2.51572	0.164686	2.49039	0.119042			0.4128	17.0089	0.0683152	17.0164	0.238071
		0.4176	2.54507	0.138031	2.47609	0.128429			0.4176	17.046	0.0850566	17.006	0.235901
		0.4224	2.5886	0.17617	2.44222	0.0771784			0.4224	17.0786	0.0973654	17.0223	0.222272
		0.4272	2.65491	0.204565	2.55384	0.0828891			0.4272	17.0481	0.0574829	17.0121	0.222604
		0.432	2.72678	0.225016	2.59445	0.0740227			0.432	17.069	0.0582377	17.0422	0.24551
		0.4368	2.67341	0.26437	2.62501	0.068126			0.4368	17.0401	0.0752707	17.0212	0.274651
		0.4416	2.60976	0.237018	2.56565	0.0451408			0.4416	17.0563	0.0640536	16.9569	0.233244
		0.4464	2.62246	0.206416	2.57028	0.0811511			0.4464	17.0468	0.0874524	16.9492	0.227525
		0.4512	2.66807	0.175001	2.5404	0.106158			0.4512	17.1288	0.109898	16.9864	0.244244
		0.456	2.63179	0.147734	2.54128	0.14184			0.456	17.1433	0.0800823	17.0436	0.26071
		0.4608	2.73495	0.197528	2.50454	0.125503			0.4608	17.0921	0.0695227	16.9623	0.234941
		0.4656	2.67631	0.217845	2.51684	0.164007			0.4656	17.1429	0.100173	16.9566	0.246759
		0.4704	2.71616	0.255329	2.56763	0.201979			0.4704	17.1513	0.0726092	16.9683	0.268325
		0.4752	2.70628	0.224373	2.56317	0.18679			0.4752	17.1693	0.0924269	16.9425	0.258938
		0.48	2.78488	0.248333	2.59335	0.17092			0.48	17.1118	0.111821	16.9218	0.262693
		0.4848	2.81472	0.267254	2.52782	0.132334			0.4848	17.0659	0.0606578	16.9166	0.223016
		0.4896	2.75737	0.272323	2.62126	0.129427			0.4896	17.0667	0.0693435	16.9532	0.222419
		0.4944	2.78634	0.227733	2.58407	0.127231			0.4944	17.1266	0.0984331	16.938	0.20559
		0.4992	2.70346	0.147048	2.5161	0.112439			0.4992	17.0968	0.0714526	16.8801	0.190882
		0.504	2.73453	0.182671	2.55881	0.0782721			0.504	17.1018	0.0805196	16.9225	0.189284
		0.5088	2.74223	0.121681	2.54825	0.0572271			0.5088	17.0451	0.0658759	16.9261	0.209297
		0.5136	2.65139	0.127494	2.508	0.0838669			0.5136	17.0395	0.0730938	16.9212	0.151194
		0.5184	2.65619	0.132154	2.54204	0.0488662			0.5184	17.0527	0.0938121	16.9779	0.171228
		0.5232	2.71766	0.122379	2.54451	0.0299758			0.5232	17.0641	0.135018	16.9567	0.183447
		0.528	2.71301	0.154365	2.61276	0.076868			0.528	17.0408	0.0914944	16.9205	0.162275
		0.5328	2.71666	0.13598	2.66204	0.0195592			0.5328	17.0625	0.0806006	16.9019	0.177008
		0.5376	2.85596	0.147412	2.66191	0.01957			0.5376	17.0212	0.0807325	16.8257	0.128509
		0.5424	2.84127	0.16549	2.64069	0.0595223			0.5424	16.953	0.0923019	16.7965	0.121633
		0.5472	2.87686	0.137847	2.64195	0.0585083			0.5472	17.0127	0.0776373	16.8536	0.173844
		0.552	2.89277	0.0975866	2.72852	0.104313			0.552	16.9316	0.0790879	16.8367	0.182011
		0.5568	2.78706	0.0773183	2.73789	0.115224			0.5568	16.9688	0.0773064	16.8545	0.153166
		0.5616	2.83542	0.0972205	2.67681	0.0466361			0.5616	16.9723	0.075896	16.8099	0.140072
		0.5664	2.79257	0.137356	2.69765	0.0719044			0.5664	16.9739	0.0805353	16.8281	0.122452
		0.5712	2.78174	0.111924	2.6943	0.0271066			0.5712	17.0084	0.115738	16.7878	0.117997
		0.576	2.7268	0.0687766	2.69602	0.0997005			0.576	17.0629	0.0883476	16.778	0.122271
		0.5808	2.75582	0.0874122	2.68938	0.12857			0.5808	17.0522	0.10172	16.7778	0.13589
		0.5856	2.8135	0.0942705	2.72745	0.163969			0.5856	17.0071	0.10822	16.7593	0.178646
		0.5904	2.93399	0.0902366	2.71333	0.148505			0.5904	16.9717	0.059256	16.7771	0.189902
		0.5952	2.99693	0.110594	2.72975	0.17149			0.5952	16.9441	0.0590234	16.7927	0.168708
		0.6	2.97585	0.114504	2.69601	0.128629			0.6	16.955	0.0899003	16.7816	0.153461
		0.6048	3.00813	0.133472	2.71594	0.177282			0.6048	16.9427	0.0369862	16.7865	0.175762
		0.6096	2.99746	0.149959	2.74807	0.159025			0.6096	16.9363	0.0500307	16.7854	0.198407
		0.6144	3.01423	0.189863	2.70987	0.155716			0.6144	16.8944	0.0892762	16.783	0.187245
		0.6192	3.01547	0.145402	2.75676	0.147258			0.6192	16.9131	0.0340738	16.7618	0.171864
		0.624	2.97185	0.17519	2.76481	0.172539			0.624	16.9494	0.0751004	16.8117	0.196579
		0.6288	2.97309	0.180904	2.78926	0.165248			0.6288	16.8972	0.0762963	16.8194	0.233345
		0.6336	2.91569	0.160311	2.80723	0.123159			0.6336	16.957	0.0535286	16.7976	0.191679
		0.6384	2.93389	0.181712	2.81403	0.113262			0.6384	16.955	0.0632666	16.7887	0.181693
		0.6432	3.0122	0.158281	2.79923	0.115406			0.6432	16.9405	0.0346356	16.7523	0.169774
		0.648	3.12627	0.167797	2.80151	0.102593			0.648	16.8768	0.0409614	16.7048	0.146759
		0.6528	3.193	0.144993	2.88003	0.126273			0.6528	16.9599	0.0652832	16.6949	0.152134
		0.6576	3.17425	0.106687	2.84388	0.108202			0.6576	16.9229	0.0758451	16.6842	0.13531
		0.6624	3.12046	0.127965	2.81742	0.143923			0.6624	16.926	0.0640186	16.7057	0.161941
		0.6672	3.21411	0.127315	2.85613	0.171931			0.6672	16.8655	0.0463526	16.6702	0.114415
		0.672	3.19741	0.108979	2.80075	0.187347			0.672	16.8448	0.0432876	16.7496	0.08468
		0.6768	3.18555	0.115114	2.80337	0.152053			0.6768	16.8901	0.0440122	16.7568	0.117457
		0.6816	3.18843	0.101357	2.88578	0.146197			0.6816	16.876	0.0481774	16.7076	0.146203
		0.6864	3.32148	0.138112	2.82757	0.137556			0.6864	16.913	0.042852	16.6724	0.131966
		0.6912	3.3391	0.19495	2.88438	0.0993937			0.6912	16.8576	0.0217569	16.7001	0.101134
		0.696	3.35605	0.212002	2.98003	0.0718512			0.696	16.9137	0.0223545	16.6163	0.0817339
		0.7008	3.44143	0.1969	2.94429	0.0749537			0.7008	16.867	0.0123555	16.639	0.0701132
		0.7056	3.38855	0.235851	2.97479	0.0649725			0.7056	16.8392	0.0603995	16.6392	0.0770345
		0.7104	3.418	0.258735	3.0218	0.0447055			0.7104	16.8952	0.0136917	16.6053	0.102162
		0.7152	3.37801	0.274219	3.04946	0.0805609			0.7152	16.8643	0.020226	16.6035	0.0979157
		0.72	3.36488	0.280563	3.01234	0.0927102			0.72	16.8345	0.0302045	16.6039	0.0914869
		0.7248	3.42291	0.248485	3.05372	0.0602338			0.7248	16.8018	0.056211	16.5598	0.0752998
		0.7296	3.4431	0.308847	3.08603	0.078			0.7296	16.813	0.0507864	16.5581	0.063284
		0.7344	3.45102	0.291276	2.98489	0.114793			0.7344	16.846	0.0284935	16.6302	0.0893271
		0.7392	3.4268	0.242183	3.00363	0.1452			0.7392	16.8545	0.0484076	16.6328	0.123385
		0.744	3.44876	0.276872	3.0081	0.153575			0.744	16.8389	0.0204015	16.602	0.0940409
		0.7488	3.42672	0.225912	3.04123	0.142814			0.7488	16.8084	0.0351964	16.5981	0.0856698
		0.7536	3.45561	0.213821	2.99399	0.212874			0.7536	16.8038	0.0154234	16.5734	0.0633637
		0.7584	3.43925	0.245515	2.95348	0.233267			0.7584	16.8801	0.0511591	16.6141	0.0955678
		0.7632	3.41667	0.224647	2.95271	0.239914			0.7632	16.8187	0.0464204	16.6615	0.123482
		0.768	3.44816	0.272696	2.89798	0.201119			0.768	16.8946	0.0215784	16.6588	0.105195
		0.7728	3.44373	0.318492	2.88539	0.201105			0.7728	16.9095	0.0115483	16.6697	0.129012
		0.7776	3.38678	0.297072	2.91296	0.229395			0.7776	16.9429	0.0581184	16.6601	0.132615
		0.7824	3.38729	0.306581	2.92043	0.247993			0.7824	16.9293	0.0718347	16.6787	0.125598
		0.7872	3.34968	0.323376	2.96807	0.240254			0.7872	16.9257	0.0561813	16.6867	0.152125
		0.792	3.3374	0.373408	2.90683	0.26523			0.792	16.8917	0.0451841	16.6359	0.152913
		0.7968	3.21651	0.376485	2.96305	0.213825			0.7968	16.8839	0.0368064	16.6548	0.166417
		0.8016	3.2886	0.363031	2.91681	0.198602			0.8016	16.8493	0.0227909	16.6768	0.144376
		0.8064	3.27673	0.335385	3.01054	0.183191			0.8064	16.9121	0.0468126	16.5732	0.159454
		0.8112	3.28396	0.340954	3.0526	0.197491			0.8112	16.9005	0.0695417	16.5625	0.147708
		0.816	3.275	0.29061	3.09509	0.247022			0.816	16.9081	0.0295327	16.6754	0.206914
		0.8208	3.27719	0.262559	3.04034	0.292497			0.8208	16.8993	0.0346637	16.6357	0.179191
		0.8256	3.37188	0.264841	3.00897	0.256187			0.8256	16.8905	0.0464883	16.6597	0.153838
		0.8304	3.34758	0.22875	3.0262	0.266164			0.8304	16.8812	0.0180876	16.6945	0.16208
		0.8352	3.30906	0.24524	3.01268	0.267085			0.8352	16.8867	0.0251333	16.659	0.147669
		0.84	3.3133	0.301647	3.11191	0.296945			0.84	16.9637	0.0534982	16.5971	0.147305
		0.8448	3.36018	0.281173	3.02196	0.264379			0.8448	16.9164	0.0432867	16.6358	0.138492
		0.8496	3.38957	0.319954	3.01365	0.272717			0.8496	16.9187	0.0668935	16.6051	0.133642
		0.8544	3.43757	0.326483	2.99685	0.290458			0.8544	16.9094	0.0816257	16.629	0.187741
		0.8592	3.48329	0.378221	2.96181	0.328848			0.8592	16.9033	0.0556681	16.6177	0.214489
		0.864	3.3883	0.294529	2.95585	0.308475			0.864	16.885	0.0725886	16.588	0.199206
		0.8688	3.3958	0.294688	2.86473	0.306989			0.8688	16.9176	0.0787401	16.6817	0.217751
		0.8736	3.44098	0.282162	2.90733	0.326061			0.8736	16.8939	0.0944083	16.6906	0.237027
		0.8784	3.47043	0.294141	2.85962	0.283822			0.8784	16.9159	0.0792862	16.7167	0.201598
		0.8832	3.40298	0.301854	2.83117	0.284622			0.8832	16.9187	0.0652501	16.7323	0.207353
		0.888	3.42858	0.291928	2.82925	0.213209			0.888	16.9719	0.0577623	16.7032	0.15848
		0.8928	3.37999	0.244241	2.85577	0.183066			0.8928	16.9735	0.0508989	16.6876	0.179573
		0.8976	3.3752	0.270631	2.86902	0.206317			0.8976	16.907	0.074051	16.6779	0.131977
		0.9024	3.37688	0.234987	2.88042	0.192469			0.9024	16.942	0.0873434	16.7377	0.2144
		0.9072	3.4439	0.226766	2.83113	0.190258			0.9072	16.9429	0.0778381	16.7517	0.158629
		0.912	3.44184	0.200456	2.7851	0.23454			0.912	16.956	0.100807	16.8136	0.173562
		0.9168	3.41452	0.160543	2.74178	0.207605			0.9168	16.9443	0.0326687	16.8299	0.188632
		0.9216	3.41217	0.173007	2.73993	0.222541			0.9216	17.0163	0.0908512	16.7704	0.196737
		0.9264	3.4484	0.213228	2.79694	0.215916			0.9264	16.9424	0.0733187	16.777	0.219915
		0.9312	3.4249	0.203318	2.89109	0.246909			0.9312	16.9401	0.0448169	16.7794	0.20065
		0.936	3.41152	0.24028	2.91923	0.173757			0.936	16.9433	0.0517323	16.7445	0.192475
		0.9408	3.32027	0.235791	2.8642	0.146211			0.9408	16.9213	0.0734167	16.7975	0.202706
		0.9456	3.34672	0.275432	2.8414	0.185898			0.9456	16.936	0.103751	16.838	0.193695
		0.9504	3.45296	0.240199	2.85157	0.208681			0.9504	16.9088	0.104579	16.8093	0.197458
		0.9552	3.54504	0.237719	2.83657	0.206986			0.9552	16.8791	0.12156	16.8546	0.222587
		0.96	3.49732	0.283966	2.87628	0.162069			0.96	16.948	0.113861	16.8349	0.238681
		0.9648	3.51076	0.279658	2.84666	0.209699			0.9648	16.9381	0.113715	16.8144	0.225523
		0.9696	3.44265	0.306393	2.85945	0.223806			0.9696	16.9193	0.0974056	16.7385	0.207831
		0.9744	3.58257	0.292346	2.83936	0.236023			0.9744	16.9435	0.0794402	16.7866	0.245065
		0.9792	3.59918	0.297549	2.85878	0.217221			0.9792	16.9921	0.0935424	16.771	0.203129
		0.984	3.58109	0.230588	2.83335	0.194022			0.984	17.0003	0.108866	16.7641	0.192705
		0.9888	3.53798	0.243632	2.85946	0.22036			0.9888	16.9858	0.0848587	16.7711	0.194465
		0.9936	3.54078	0.278465	2.8082	0.234951			0.9936	17.0113	0.0862416	16.7845	0.20841
		0.9984	3.50349	0.257647	2.85053	0.223062			0.9984	17.0052	0.0820949	16.755	0.217509
		1.0032	3.54758	0.340283	2.87606	0.22405			1.0032	16.9417	0.0918501	16.801	0.229291
		1.008	3.54752	0.353925	2.90154	0.218077			1.008	16.9145	0.080014	16.781	0.263751
		1.0128	3.53916	0.294891	2.8623	0.228611			1.0128	17.0267	0.0392838	16.7958	0.204272
		1.0176	3.58379	0.30861	2.83655	0.192908			1.0176	16.937	0.0591858	16.7877	0.214896
		1.0224	3.61766	0.366902	2.8891	0.17903			1.0224	16.9878	0.0957014	16.7429	0.197116
		1.0272	3.627	0.341364	2.861	0.207635			1.0272	16.9868	0.0623559	16.7866	0.166537
		1.032	3.57042	0.255398	2.8739	0.197434			1.032	16.9996	0.101468	16.7755	0.168412
		1.0368	3.56933	0.314521	2.8881	0.189934			1.0368	16.9743	0.0876593	16.7433	0.19093
		1.0416	3.59035	0.268687	2.82703	0.160744			1.0416	16.9534	0.0459589	16.786	0.225356
		1.0464	3.58031	0.224512	2.81073	0.200924			1.0464	17.0254	0.0688936	16.7944	0.210136
		1.0512	3.59706	0.17886	2.81307	0.207405			1.0512	16.9753	0.0400155	16.7958	0.222747
		1.056	3.59214	0.168685	2.76783	0.183998			1.056	16.9195	0.0570827	16.803	0.191392
		1.0608	3.62526	0.246219	2.82646	0.204903			1.0608	16.9716	0.0452353	16.7706	0.172439
		1.0656	3.60951	0.30016	2.80786	0.216903			1.0656	16.984	0.0497226	16.7906	0.157506
		1.0704	3.6421	0.302364	2.79121	0.202064			1.0704	17.0344	0.0801613	16.78	0.181749
		1.0752	3.69312	0.325585	2.82811	0.178027			1.0752	17.0198	0.0589292	16.7866	0.159113
		1.08	3.73129	0.318013	2.77552	0.214444			1.08	17.0106	0.0986989	16.83	0.156385
		1.0848	3.82693	0.325117	2.8248	0.213235			1.0848	16.9784	0.0821654	16.8479	0.191854
		1.0896	3.74582	0.325537	2.78568	0.160422			1.0896	16.9968	0.0858419	16.8352	0.17153
		1.0944	3.67311	0.325632	2.74035	0.147275			1.0944	17.0196	0.0569369	16.8539	0.175593
		1.0992	3.67668	0.300424	2.73793	0.136713			1.0992	16.9842	0.0474008	16.8159	0.151848
		1.104	3.72751	0.329242	2.83904	0.139214			1.104	17.0008	0.073998	16.8745	0.14091
		1.1088	3.60959	0.232865	2.83843	0.124178			1.1088	16.9529	0.0763146	16.8238	0.167032
		1.1136	3.59591	0.224666	2.85115	0.123951			1.1136	16.9735	0.0546177	16.8429	0.11374
		1.1184	3.63076	0.243928	2.80085	0.184896			1.1184	16.9371	0.0643759	16.8067	0.155718
		1.1232	3.66948	0.276604	2.84478	0.172472			1.1232	16.9152	0.0606917	16.7634	0.117103
		1.128	3.57513	0.258206	2.82644	0.166724			1.128	16.8384	0.0397579	16.7522	0.101718
		1.1328	3.58101	0.269607	2.8779	0.155084			1.1328	16.9116	0.0672052	16.7397	0.128439
		1.1376	3.57794	0.255675	2.87461	0.145044			1.1376	16.8616	0.0691984	16.7357	0.131739
		1.1424	3.52205	0.223139	2.88025	0.16781			1.1424	16.9054	0.0643755	16.7037	0.121545
		1.1472	3.62704	0.287151	2.83726	0.160709			1.1472	16.8928	0.101069	16.6809	0.0849481
		1.152	3.54285	0.275544	2.86865	0.167401			1.152	16.8598	0.061778	16.7502	0.104434
		1.1568	3.48523	0.335786	2.88407	0.167509			1.1568	16.9007	0.0327929	16.7002	0.0830896
		1.1616	3.44624	0.346129	2.85808	0.143077			1.1616	16.9698	0.0925719	16.657	0.0803358
		1.1664	3.34895	0.349268	2.94113	0.110717			1.1664	16.9005	0.0700014	16.6693	0.0744087
		1.1712	3.33934	0.371986	3.01359	0.127895			1.1712	16.9222	0.0499769	16.6639	0.0727679
		1.176	3.35897	0.336029	2.93651	0.144022			1.176	16.9558	0.114052	16.681	0.0893018
		1.1808	3.34576	0.399562	2.93984	0.123612			1.1808	16.9383	0.0758602	16.6988	0.073416
		1.1856	3.33263	0.400016	2.9528	0.156645			1.1856	16.9691	0.0654427	16.6991	0.0630318
		1.1904	3.35472	0.343349	3.02614	0.105285			1.1904	16.9213	0.0774237	16.6966	0.100354
		1.1952	3.31886	0.352023	2.99734	0.101153			1.1952	16.8428	0.063265	16.6889	0.0780391
		1.2	3.35252	0.354783	3.03888	0.112857			1.2	16.8772	0.108309	16.6926	0.0824002
		1.2048	3.31537	0.326732	3.10768	0.131373			1.2048	16.8783	0.0927119	16.6611	0.048029
		1.2096	3.34304	0.297853	3.04447	0.1736			1.2096	16.8821	0.0664874	16.6526	0.0900112
		1.2144	3.32394	0.299209	2.94657	0.121651			1.2144	16.9043	0.121453	16.7256	0.0888828
		1.2192	3.28397	0.284699	2.96509	0.123424			1.2192	16.8991	0.0843473	16.7356	0.0859065
		1.224	3.27574	0.279108	2.98081	0.0943297			1.224	16.9089	0.121407	16.7095	0.0936263
		1.2288	3.31686	0.243866	2.99855	0.0968929			1.2288	16.8305	0.0871952	16.6903	0.0822545
		1.2336	3.28333	0.267666	2.92678	0.127129			1.2336	16.8821	0.0893705	16.8018	0.137861
		1.2384	3.30345	0.249423	2.88761	0.13055			1.2384	16.875	0.0869642	16.7801	0.0855335
		1.2432	3.30127	0.21476	2.86692	0.133389			1.2432	16.8092	0.126535	16.8586	0.109422
		1.248	3.33641	0.207959	2.85079	0.102574			1.248	16.7941	0.0792725	16.8411	0.0896307
		1.2528	3.40805	0.224102	2.85672	0.11541			1.2528	16.7914	0.106136	16.8068	0.118368
		1.2576	3.42471	0.220593	2.84374	0.0699675			1.2576	16.843	0.107082	16.8359	0.13023
		1.2624	3.40199	0.174569	2.82971	0.101695			1.2624	16.8224	0.140881	16.8027	0.166784
		1.2672	3.4463	0.170917	2.847	0.0851713			1.2672	16.8221	0.115985	16.8257	0.154892
		1.272	3.40359	0.128699	2.85912	0.101838			1.272	16.7955	0.152142	16.8659	0.151839
		1.2768	3.44544	0.109649	2.89786	0.0963669			1.2768	16.845	0.154768	16.8438	0.161533
		1.2816	3.47524	0.100827	2.93773	0.0832972			1.2816	16.8291	0.158505	16.78	0.135522
		1.2864	3.53623	0.124303	2.90892	0.0773356			1.2864	16.8559	0.127676	16.8418	0.157638
		1.2912	3.54534	0.189395	2.81345	0.13386			1.2912	16.7997	0.139597	16.8159	0.137555
		1.296	3.51964	0.136436	2.90985	0.10073			1.296	16.8395	0.129106	16.7591	0.121223
		1.3008	3.46676	0.130261	2.89123	0.0938545			1.3008	16.82	0.0914419	16.7493	0.122664
		1.3056	3.49752	0.107295	2.80367	0.13283			1.3056	16.8128	0.116076	16.7751	0.140245
		1.3104	3.50056	0.126314	2.82891	0.0967871			1.3104	16.8338	0.100333	16.7968	0.126253
		1.3152	3.46657	0.124914	2.79829	0.150713			1.3152	16.8122	0.0819425	16.7811	0.169791
		1.32	3.5047	0.184858	2.79158	0.150095			1.32	16.7689	0.0844612	16.8184	0.15882
		1.3248	3.52253	0.16744	2.79232	0.192615			1.3248	16.8477	0.0974907	16.8017	0.160664
		1.3296	3.50611	0.124278	2.81995	0.162668			1.3296	16.8327	0.137286	16.7814	0.17563
		1.3344	3.52246	0.126376	2.84366	0.14271			1.3344	16.8188	0.120986	16.7669	0.137167
		1.3392	3.47161	0.122261	2.83819	0.150472			1.3392	16.8375	0.103376	16.8221	0.14962
		1.344	3.49486	0.152798	2.83217	0.209565			1.344	16.7851	0.0886248	16.8076	0.173346
		1.3488	3.47758	0.186744	2.88738	0.163524			1.3488	16.8155	0.104046	16.7413	0.150037
		1.3536	3.4779	0.181679	2.94769	0.161255			1.3536	16.8506	0.0750206	16.7354	0.157257
		1.3584	3.51822	0.190139	2.91341	0.159183			1.3584	16.8395	0.0869468	16.7808	0.1778
		1.3632	3.52025	0.20528	2.93948	0.142872			1.3632	16.8348	0.0694557	16.7554	0.133916
		1.368	3.60176	0.180357	2.95304	0.141166			1.368	16.8036	0.0794442	16.7482	0.117711
		1.3728	3.59878	0.211184	2.93084	0.140782			1.3728	16.8393	0.103917	16.7153	0.109677
		1.3776	3.60335	0.177811	2.92574	0.132937			1.3776	16.895	0.127214	16.7296	0.137806
		1.3824	3.6052	0.196497	2.96696	0.0950242			1.3824	16.832	0.110067	16.704	0.138336
		1.3872	3.58688	0.140459	3.00336	0.11072			1.3872	16.8214	0.0704704	16.7784	0.193239
		1.392	3.53441	0.135798	2.92498	0.161722			1.392	16.8225	0.0437419	16.7034	0.1419
		1.3968	3.53715	0.0945892	2.93529	0.062744			1.3968	16.8486	0.0510815	16.7513	0.153738
		1.4016	3.55698	0.173983	2.92426	0.0841522			1.4016	16.8643	0.100408	16.7445	0.11821
		1.4064	3.57265	0.114466	2.89556	0.0850066			1.4064	16.9151	0.098936	16.7511	0.135675
		1.4112	3.6064	0.141896	2.95139	0.146726			1.4112	16.9118	0.121575	16.7774	0.123728
		1.416	3.63879	0.175315	2.91458	0.144793			1.416	16.8103	0.0977545	16.7663	0.118974
		1.4208	3.59463	0.170194	2.9056	0.129565			1.4208	16.871	0.0894268	16.7299	0.100947
		1.4256	3.54603	0.181513	2.87625	0.12307			1.4256	16.8476	0.0697126	16.6963	0.146058
		1.4304	3.54248	0.186452	2.91373	0.13131			1.4304	16.8419	0.0583709	16.6879	0.116959
		1.4352	3.54656	0.153259	2.94876	0.137422			1.4352	16.8277	0.063938	16.6632	0.045812
		1.44	3.59481	0.152123	2.94127	0.160721			1.44	16.7926	0.0829874	16.7023	0.0245589
		1.4448	3.61963	0.145857	2.91863	0.166743			1.4448	16.8144	0.0721072	16.6983	0.0546529
		1.4496	3.5843	0.173602	2.88016	0.152283			1.4496	16.8615	0.0436518	16.7399	0.00223078
		1.4544	3.56211	0.211723	2.8585	0.155698			1.4544	16.7984	0.0615707	16.7682	0.0241379
		1.4592	3.60367	0.207713	2.90204	0.17671			1.4592	16.802	0.0186857	16.7894	0.02262
		1.464	3.67396	0.209245	2.91652	0.165592			1.464	16.7693	0.0501872	16.6997	0.0539659
		1.4688	3.69141	0.195344	2.94226	0.186503			1.4688	16.826	0.0287206	16.7438	0.0189466
		1.4736	3.77693	0.177488	2.98773	0.118447			1.4736	16.7957	0.050872	16.6817	0.0319587
		1.4784	3.72441	0.140934	2.94501	0.189215			1.4784	16.7726	0.0391482	16.7647	0.0472434
		1.4832	3.69023	0.14863	2.95762	0.182524			1.4832	16.8177	0.0471764	16.7725	0.0355879
		1.488	3.75011	0.129161	2.95816	0.20214			1.488	16.8132	0.0533154	16.7315	0.0396507
		1.4928	3.66498	0.0853104	2.9673	0.202257			1.4928	16.8116	0.0739772	16.7048	0.0604105
		1.4976	3.74215	0.108996	2.98076	0.159819			1.4976	16.7898	0.045806	16.7233	0.0597507
		1.5024	3.66915	0.115974	3.00713	0.173309			1.5024	16.8586	0.0503678	16.7272	0.0578627
		1.5072	3.59135	0.0627314	3.00959	0.15193			1.5072	16.7918	0.0596744	16.7095	0.035079
		1.512	3.47643	0.116157	3.04896	0.160043			1.512	16.8413	0.034889	16.667	0.0385113
		1.5168	3.53442	0.129096	3.03091	0.184644			1.5168	16.8605	0.00332541	16.6595	0.0299492
		1.5216	3.62371	0.090844	3.03943	0.172297			1.5216	16.8341	0.0196928	16.6961	0.0372886
		1.5264	3.61834	0.171799	3.0509	0.167281			1.5264	16.8762	0.0165482	16.6823	0.0501027
		1.5312	3.71266	0.1527	3.03273	0.135807			1.5312	16.9074	0.025681	16.6577	0.0290508
		1.536	3.77657	0.176456	3.02202	0.117034			1.536	16.8792	0.0902488	16.6199	0.0374951
		1.5408	3.75146	0.160706	3.0337	0.104797			1.5408	16.8595	0.0706192	16.6393	0.0398531
		1.5456	3.64864	0.186223	3.02141	0.144278			1.5456	16.8106	0.0621131	16.6584	0.0488249
		1.5504	3.7686	0.214312	3.02115	0.121615			1.5504	16.8389	0.0737948	16.6547	0.0369523
		1.5552	3.72616	0.177365	2.99921	0.138988			1.5552	16.8554	0.0314843	16.6209	0.0231805
		1.56	3.73399	0.186031	3.0126	0.148467			1.56	16.7827	0.0535194	16.6311	0.0440296
		1.5648	3.73508	0.151474	3.0182	0.117996			1.5648	16.7778	0.0592347	16.6773	0.0355992
		1.5696	3.81323	0.239947	3.03269	0.117961			1.5696	16.8379	0.086501	16.6488	0.0641539
		1.5744	3.72113	0.217308	3.0544	0.118228			1.5744	16.805	0.0242737	16.6541	0.032045
		1.5792	3.7761	0.238966	3.03289	0.185463			1.5792	16.8233	0.0226455	16.6943	0.0216414
		1.584	3.72629	0.244352	3.00959	0.156044			1.584	16.8218	0.0371712	16.637	0.0254852
		1.5888	3.75273	0.29061	3.00925	0.145871			1.5888	16.8405	0.0387526	16.7209	0.0548657
		1.5936	3.70343	0.264219	2.99678	0.167567			1.5936	16.8213	0.0671391	16.6987	0.0369053
		1.5984	3.6767	0.259983	3.00282	0.142558			1.5984	16.8262	0.0687058	16.7305	0.0472951
		1.6032	3.61444	0.22774	2.99773	0.110951			1.6032	16.7743	0.0416443	16.6914	0.05491
		1.608	3.63598	0.258465	2.97525	0.160815			1.608	16.8065	0.0491883	16.734	0.0630306
		1.6128	3.57467	0.243145	3.02578	0.133749			1.6128	16.8036	0.0575495	16.7047	0.0530362
		1.6176	3.66207	0.266225	3.06625	0.148333			1.6176	16.797	0.0350141	16.7015	0.0771142
		1.6224	3.66642	0.253423	3.08457	0.174248			1.6224	16.8382	0.0676894	16.7302	0.082944
		1.6272	3.63456	0.262166	3.04333	0.115679			1.6272	16.7986	0.0348893	16.7205	0.069855
		1.632	3.6461	0.28252	3.03819	0.152652			1.632	16.8425	0.0120226	16.7388	0.0667232
		1.6368	3.68762	0.310538	3.08618	0.128189			1.6368	16.8566	0.00376384	16.7382	0.0275316
		1.6416	3.69175	0.331392	3.08143	0.111198			1.6416	16.8656	0.0405318	16.7515	0.068695
		1.6464	3.64895	0.274564	3.13858	0.175128			1.6464	16.8179	0.0411144	16.7345	0.048612
		1.6512	3.67576	0.30261	3.19386	0.160754			1.6512	16.7953	0.0463523	16.744	0.0723878
		1.656	3.73306	0.264852	3.1818	0.182307			1.656	16.8529	0.0917565	16.7557	0.0878001
		1.6608	3.74605	0.293771	3.13172	0.168316			1.6608	16.8825	0.0311615	16.7121	0.0625968
		1.6656	3.72852	0.257453	3.15432	0.169934			1.6656	16.8365	0.0281437	16.719	0.0948938
		1.6704	3.69771	0.179224	3.13836	0.141167			1.6704	16.8597	0.0290701	16.6641	0.0737299
		1.6752	3.72491	0.153178	3.15485	0.147668			1.6752	16.8824	0.0447654	16.6852	0.0634466
		1.68	3.74133	0.164236	3.18686	0.173146			1.68	16.9038	0.0570304	16.6741	0.0314828
		1.6848	3.65723	0.133309	3.18596	0.186717			1.6848	16.92	0.0782004	16.6975	0.0327599
		1.6896	3.59736	0.0722043	3.19225	0.183096			1.6896	16.9467	0.0831394	16.6942	0.0381804
		1.6944	3.59944	0.129117	3.22671	0.171989			1.6944	16.9321	0.0888626	16.6691	0.074961
		1.6992	3.57943	0.128098	3.24791	0.159691			1.6992	16.9334	0.100663	16.7077	0.0547728
		1.704	3.61671	0.0835096	3.25208	0.200667			1.704	16.8788	0.0847988	16.7328	0.0467975
		1.7088	3.59679	0.0497044	3.23521	0.221674			1.7088	16.866	0.0664166	16.7278	0.0341014
		1.7136	3.57282	0.0681504	3.234	0.118665			1.7136	16.8837	0.0362502	16.6943	0.045176
		1.7184	3.53222	0.0174537	3.26031	0.122464			1.7184	16.8617	0.0428343	16.6535	0.0428543
		1.7232	3.58086	0.0823019	3.25947	0.167436			1.7232	16.8792	0.0437232	16.6945	0.0373239
		1.728	3.59755	0.14091	3.19019	0.168232			1.728	16.866	0.0343609	16.7171	0.0594923
		1.7328	3.61994	0.108873	3.20732	0.188944			1.7328	16.8418	0.0292921	16.6887	0.0744302
		1.7376	3.53514	0.0962848	3.17058	0.175945			1.7376	16.8177	0.0284564	16.6837	0.108093
		1.7424	3.55781	0.0825696	3.24626	0.1867			1.7424	16.774	0.0472129	16.6771	0.0876939
		1.7472	3.4629	0.055189	3.2919	0.182194			1.7472	16.8184	0.0626105	16.7156	0.119768
		1.752	3.47158	0.0804151	3.24752	0.222837			1.752	16.8043	0.0479057	16.7303	0.125724
		1.7568	3.42547	0.0436392	3.20508	0.174128			1.7568	16.8033	0.0521969	16.74	0.1061
		1.7616	3.34568	0.130456	3.27726	0.190823			1.7616	16.8215	0.0635521	16.7366	0.106649
		1.7664	3.42486	0.0734421	3.25997	0.12766			1.7664	16.7751	0.0630713	16.7493	0.133201
		1.7712	3.46282	0.0793743	3.27214	0.118062			1.7712	16.7579	0.0475739	16.7623	0.116839
		1.776	3.43585	0.0758999	3.27787	0.080847			1.776	16.8177	0.0696219	16.7213	0.146783
		1.7808	3.38767	0.111119	3.25489	0.0902606			1.7808	16.817	0.0410086	16.6892	0.137574
		1.7856	3.36557	0.0862618	3.30044	0.0814204			1.7856	16.8226	0.0564678	16.7205	0.127733
		1.7904	3.38833	0.0474543	3.21717	0.121233			1.7904	16.8126	0.0776434	16.7363	0.118105
		1.7952	3.44588	0.0614519	3.15266	0.103035			1.7952	16.8191	0.0749635	16.7618	0.129722
		1.8	3.46945	0.0706204	3.16672	0.0576979			1.8	16.8362	0.0715657	16.7349	0.110043
		1.8048	3.47962	0.110253	3.19047	0.107665			1.8048	16.8444	0.157799	16.7478	0.115833
		1.8096	3.45259	0.0519767	3.20854	0.122176			1.8096	16.8568	0.16239	16.7692	0.13681
		1.8144	3.33933	0.0840921	3.2528	0.102791			1.8144	16.8916	0.136899	16.784	0.103457
		1.8192	3.41438	0.101837	3.3418	0.132418			1.8192	16.8555	0.117879	16.7487	0.119162
		1.824	3.38432	0.116654	3.38944	0.103279			1.824	16.8566	0.0808145	16.7065	0.124412
		1.8288	3.42847	0.157259	3.3648	0.108969			1.8288	16.8545	0.0956962	16.6994	0.149065
		1.8336	3.51703	0.251923	3.34967	0.0917258			1.8336	16.7762	0.141052	16.6559	0.117199
		1.8384	3.51372	0.182518	3.43967	0.127888			1.8384	16.7819	0.0574628	16.6523	0.162871
		1.8432	3.49284	0.217028	3.40565	0.178568			1.8432	16.7908	0.0614759	16.6747	0.165856
		1.848	3.53146	0.201784	3.44073	0.140528			1.848	16.8246	0.078018	16.6446	0.189684
		1.8528	3.48798	0.139121	3.41746	0.169762			1.8528	16.8331	0.0861914	16.6537	0.185056
		1.8576	3.40871	0.11359	3.38878	0.14293			1.8576	16.826	0.037026	16.6885	0.216362
		1.8624	3.41812	0.142306	3.41346	0.167595			1.8624	16.8106	0.0862575	16.6657	0.229928
		1.8672	3.43758	0.108614	3.405	0.129606			1.8672	16.7579	0.0383108	16.7203	0.252378
		1.872	3.38988	0.134408	3.47519	0.148192			1.872	16.8483	0.0652831	16.6945	0.24094
		1.8768	3.41689	0.13557	3.45563	0.181419			1.8768	16.7993	0.049744	16.6854	0.232691
		1.8816	3.36694	0.145723	3.49597	0.163336			1.8816	16.8217	0.0458701	16.6882	0.196379
		1.8864	3.35513	0.188542	3.49823	0.144043			1.8864	16.7733	0.0723794	16.7134	0.178893
		1.8912	3.40024	0.190276	3.47278	0.138624			1.8912	16.7848	0.0876619	16.6862	0.190467
		1.896	3.42635	0.141151	3.46492	0.117887			1.896	16.7695	0.0957702	16.703	0.190138
		1.9008	3.37765	0.185139	3.43762	0.120633			1.9008	16.7775	0.0795851	16.7317	0.19759
		1.9056	3.41961	0.147617	3.48564	0.12518			1.9056	16.7928	0.0812059	16.6627	0.217286
		1.9104	3.3788	0.188351	3.57677	0.105153			1.9104	16.8254	0.109601	16.7106	0.186109
		1.9152	3.33714	0.161046	3.52389	0.111503			1.9152	16.8987	0.104617	16.6722	0.203202
		1.92	3.35196	0.0943176	3.56329	0.14711			1.92	16.8303	0.0866532	16.7023	0.237886
		1.9248	3.38723	0.105073	3.56883	0.165081			1.9248	16.7975	0.0406156	16.7516	0.255524
		1.9296	3.39636	0.12291	3.55537	0.182945			1.9296	16.735	0.0433247	16.6746	0.227072
		1.9344	3.4144	0.149568	3.49491	0.213776			1.9344	16.7534	0.0631344	16.7081	0.181813
		1.9392	3.32258	0.123061	3.42136	0.245768			1.9392	16.7674	0.0496908	16.7537	0.199251
		1.944	3.41444	0.108479	3.45162	0.243743			1.944	16.7774	0.0741224	16.7289	0.177228
		1.9488	3.40692	0.0761849	3.3906	0.209813			1.9488	16.8176	0.104922	16.7272	0.132599
		1.9536	3.4612	0.0960606	3.47661	0.233649			1.9536	16.8425	0.0832364	16.7829	0.169406
		1.9584	3.43066	0.0998246	3.48389	0.215123			1.9584	16.8421	0.109912	16.727	0.128778
		1.9632	3.42214	0.0865903	3.50854	0.222465			1.9632	16.883	0.087434	16.7461	0.149196
		1.968	3.43267	0.143081	3.45566	0.206484			1.968	16.8941	0.113286	16.7337	0.157403
		1.9728	3.40806	0.14971	3.46602	0.227679			1.9728	16.8228	0.0475831	16.7155	0.135112
		1.9776	3.42434	0.156859	3.47445	0.238259			1.9776	16.8326	0.0636016	16.7174	0.201461
		1.9824	3.51492	0.146924	3.51626	0.22415			1.9824	16.8017	0.0377226	16.7451	0.182913
		1.9872	3.48217	0.130274	3.51485	0.2268			1.9872	16.7709	0.063253	16.7811	0.208705
		1.992	3.49497	0.190298	3.61567	0.227891			1.992	16.7597	0.0676602	16.7635	0.195222
		1.9968	3.45254	0.123394	3.6909	0.252988			1.9968	16.7549	0.0439387	16.7961	0.27234
		2.0016	3.43676	0.126324	3.73285	0.21983			2.0016	16.8027	0.0476694	16.7994	0.268176
		2.0064	3.43071	0.135254	3.63681	0.204361			2.0064	16.8182	0.0474435	16.7708	0.258783
		2.0112	3.50373	0.143655	3.60265	0.252842			2.0112	16.7748	0.0798098	16.7632	0.267953
		2.016	3.48319	0.200333	3.59231	0.24358			2.016	16.7678	0.04094	16.7408	0.265324
		2.0208	3.49447	0.274152	3.58108	0.30618			2.0208	16.776	0.0745268	16.7643	0.244941
		2.0256	3.61879	0.209182	3.57842	0.292551			2.0256	16.8378	0.0681688	16.8042	0.263972
		2.0304	3.55194	0.277346	3.59442	0.274054			2.0304	16.862	0.0607738	16.7403	0.285447
		2.0352	3.59016	0.270955	3.58086	0.292619			2.0352	16.8344	0.0633071	16.7763	0.292149
		2.04	3.67281	0.28638	3.6134	0.277937			2.04	16.8255	0.0712254	16.7945	0.312158
		2.0448	3.74649	0.30314	3.64216	0.258612			2.0448	16.7888	0.0812372	16.8435	0.275718
		2.0496	3.77262	0.234873	3.66306	0.230961			2.0496	16.8007	0.0454022	16.7909	0.291693
		2.0544	3.72231	0.239974	3.66041	0.245713			2.0544	16.8294	0.0287338	16.8153	0.307606
		2.0592	3.79395	0.21081	3.59191	0.221112			2.0592	16.8376	0.0314651	16.8213	0.322176
		2.064	3.82737	0.225918	3.63156	0.293201			2.064	16.8324	0.0643458	16.7949	0.326933
		2.0688	3.7225	0.240031	3.59901	0.245777			2.0688	16.9081	0.042202	16.8278	0.268724
		2.0736	3.70965	0.222867	3.58904	0.177087			2.0736	16.8371	0.0399112	16.8142	0.290306
		2.0784	3.80855	0.261587	3.56916	0.206221			2.0784	16.863	0.049203	16.784	0.284748
		2.0832	3.81374	0.301591	3.60569	0.220568			2.0832	16.8892	0.0525331	16.7927	0.294165
		2.088	3.81079	0.266298	3.54555	0.251857			2.088	16.82	0.0207917	16.7788	0.283413
		2.0928	3.75862	0.254827	3.51073	0.236408			2.0928	16.8236	0.0311952	16.7999	0.317126
		2.0976	3.81237	0.241195	3.4471	0.238401			2.0976	16.8441	0.0334649	16.8041	0.296042
		2.1024	3.76421	0.221591	3.37583	0.185724			2.1024	16.8571	0.018662	16.8404	0.284616
		2.1072	3.8058	0.24856	3.42444	0.198304			2.1072	16.8287	0.0289259	16.8032	0.29747
		2.112	3.81417	0.260945	3.37314	0.169956			2.112	16.8544	0.0311194	16.7767	0.287552
		2.1168	3.83563	0.320773	3.37357	0.195075			2.1168	16.8618	0.0171774	16.8159	0.317515
		2.1216	3.76418	0.311469	3.33646	0.139109			2.1216	16.8377	0.0232221	16.7826	0.311877
		2.1264	3.80485	0.348428	3.33773	0.137425			2.1264	16.8612	0.0215566	16.7798	0.28517
		2.1312	3.75126	0.32982	3.31777	0.211933			2.1312	16.8189	0.020638	16.7594	0.26423
		2.136	3.7248	0.272139	3.32434	0.170694			2.136	16.8337	0.0486268	16.7757	0.278339
		2.1408	3.72173	0.289406	3.29705	0.160125			2.1408	16.8625	0.041092	16.756	0.253034
		2.1456	3.81627	0.277049	3.24971	0.169275			2.1456	16.8782	0.0270792	16.7534	0.246387
		2.1504	3.95966	0.315183	3.2259	0.133869			2.1504	16.8409	0.0408435	16.7976	0.273937
		2.1552	3.90983	0.272926	3.23857	0.141553			2.1552	16.8373	0.0325873	16.7882	0.254982
		2.16	3.8995	0.262669	3.17394	0.177508			2.16	16.8425	0.0683726	16.7535	0.216536
		2.1648	4.02221	0.213869	3.2445	0.172309			2.1648	16.8097	0.0686255	16.8065	0.262847
		2.1696	3.95768	0.187478	3.23851	0.124875			2.1696	16.8729	0.0201747	16.7963	0.272749
		2.1744	3.9686	0.194432	3.2976	0.176971			2.1744	16.8513	0.0331178	16.8278	0.294851
		2.1792	3.98459	0.177861	3.30417	0.164899			2.1792	16.8739	0.0218826	16.8416	0.273124
		2.184	3.95769	0.175808	3.32163	0.163632			2.184	16.8269	0.0289411	16.7994	0.283226
		2.1888	3.83062	0.169133	3.29768	0.141226			2.1888	16.8208	0.00997788	16.7623	0.237634
		2.1936	3.8143	0.185656	3.23814	0.114418			2.1936	16.797	0.00765463	16.7684	0.2018
		2.1984	3.81427	0.239765	3.27746	0.118426			2.1984	16.8506	0.0424543	16.8102	0.235295
		2.2032	3.78558	0.22574	3.27036	0.116776			2.2032	16.8504	0.00673061	16.8048	0.260115
		2.208	3.79828	0.187683	3.33214	0.048189			2.208	16.8169	0.00668543	16.8477	0.267921
		2.2128	3.74655	0.176476	3.3312	0.0406156			2.2128	16.8344	0.040034	16.8023	0.256138
		2.2176	3.7871	0.16946	3.25842	0.0429817			2.2176	16.852	0.0410799	16.8475	0.271266
		2.2224	3.7505	0.184946	3.33178	0.121542			2.2224	16.8918	0.042662	16.7894	0.25751
		2.2272	3.74559	0.214751	3.21912	0.12414			2.2272	16.8141	0.0143133	16.7301	0.229788
		2.232	3.76305	0.178428	3.26096	0.091364			2.232	16.8261	0.0129402	16.8209	0.248131
		2.2368	3.75559	0.170403	3.31596	0.0605945			2.2368	16.8038	0.0489713	16.7859	0.223153
		2.2416	3.75344	0.161579	3.28968	0.0582734			2.2416	16.8388	0.0723171	16.7799	0.212203
		2.2464	3.75464	0.130905	3.33189	0.0859098			2.2464	16.8484	0.0572513	16.8126	0.238083
		2.2512	3.81192	0.158137	3.27264	0.131198			2.2512	16.8394	0.0395339	16.7977	0.213041
		2.256	3.81088	0.191983	3.21441	0.0701243			2.256	16.819	0.0844432	16.7664	0.218792
		2.2608	3.82894	0.185458	3.26055	0.101697			2.2608	16.7737	0.0895864	16.7384	0.230256
		2.2656	3.77578	0.21892	3.25405	0.0905296			2.2656	16.7882	0.0637693	16.7414	0.165314
		2.2704	3.81696	0.250409	3.27446	0.0920942			2.2704	16.8319	0.102875	16.801	0.224252
		2.2752	3.77749	0.243456	3.23502	0.123638			2.2752	16.7863	0.087711	16.734	0.166976
		2.28	3.77879	0.225431	3.25567	0.19754			2.28	16.7655	0.0820977	16.727	0.171861
		2.2848	3.70799	0.222072	3.33327	0.194188			2.2848	16.7903	0.0683737	16.739	0.214137
		2.2896	3.73273	0.174719	3.39533	0.232772			2.2896	16.7765	0.0475578	16.7468	0.206344
		2.2944	3.78756	0.197244	3.4094	0.229463			2.2944	16.7625	0.0743484	16.7123	0.184554
		2.2992	3.81729	0.207929	3.30972	0.201504			2.2992	16.7618	0.0657705	16.7675	0.204284
		2.304	3.77851	0.16798	3.27613	0.164659			2.304	16.7441	0.0705984	16.7621	0.196097
		2.3088	3.73998	0.164763	3.28167	0.181357			2.3088	16.7799	0.0936544	16.8181	0.216335
		2.3136	3.75912	0.162475	3.33345	0.173527			2.3136	16.8274	0.10491	16.7646	0.221257
		2.3184	3.68215	0.110995	3.31283	0.169074			2.3184	16.8457	0.0691298	16.7726	0.224371
		2.3232	3.69399	0.126075	3.29616	0.189975			2.3232	16.7516	0.0566724	16.7951	0.198309
		2.328	3.70287	0.081623	3.31248	0.186029			2.328	16.8015	0.0971065	16.8071	0.209793
		2.3328	3.67619	0.119685	3.29241	0.184967			2.3328	16.7932	0.0494254	16.8195	0.244422
		2.3376	3.68992	0.169229	3.27519	0.177219			2.3376	16.7764	0.0214872	16.7643	0.221054
		2.3424	3.68743	0.110599	3.21902	0.1543			2.3424	16.7555	0.0542937	16.8079	0.180439
		2.3472	3.71793	0.186015	3.28172	0.12552			2.3472	16.762	0.0577175	16.8126	0.210537
		2.352	3.72243	0.137676	3.26958	0.13942			2.352	16.764	0.0356433	16.8361	0.211087
		2.3568	3.6489	0.157197	3.37749	0.180523			2.3568	16.8596	0.0441291	16.8232	0.214062
		2.3616	3.74695	0.15706	3.41815	0.172022			2.3616	16.8239	0.0309362	16.7353	0.171617
		2.3664	3.69309	0.187875	3.46378	0.199436			2.3664	16.8397	0.0621929	16.7665	0.19716
		2.3712	3.74865	0.216253	3.41787	0.188455			2.3712	16.8099	0.0766954	16.7148	0.12629
		2.376	3.75789	0.189965	3.38466	0.239296			2.376	16.8687	0.0400427	16.7258	0.109347
		2.3808	3.85411	0.277709	3.34387	0.181726			2.3808	16.8338	0.050612	16.7537	0.127416
		2.3856	3.81086	0.323936	3.29788	0.217877			2.3856	16.8157	0.0387195	16.7495	0.114848
		2.3904	3.81476	0.265078	3.30895	0.210436			2.3904	16.8209	0.0512168	16.809	0.127074
		2.3952	3.73651	0.249899	3.2595	0.235985			2.3952	16.8081	0.0235586	16.793	0.109325
		2.4	3.81887	0.241616	3.31853	0.270835			2.4	16.8017	0.0440901	16.7596	0.128851
		2.4048	3.8396	0.227973	3.31289	0.212984			2.4048	16.8058	0.0404964	16.7762	0.120407
		2.4096	3.79813	0.221714	3.33702	0.250592			2.4096	16.8005	0.0466739	16.7553	0.125773
		2.4144	3.85222	0.259889	3.41176	0.216421			2.4144	16.8378	0.0147765	16.7196	0.109836
		2.4192	3.84001	0.291735	3.38933	0.241022			2.4192	16.8326	0.0374828	16.7259	0.147717
		2.424	3.84945	0.234076	3.40817	0.249821			2.424	16.7841	0.0241726	16.7231	0.148498
		2.4288	3.85473	0.229129	3.36831	0.261318			2.4288	16.8413	0.0432562	16.758	0.13081
		2.4336	3.81771	0.26522	3.38165	0.293228			2.4336	16.8019	0.0722026	16.7642	0.142491
		2.4384	3.77733	0.232454	3.40237	0.304404			2.4384	16.8032	0.0597402	16.7602	0.145123
		2.4432	3.87126	0.28308	3.38789	0.282567			2.4432	16.8241	0.0365791	16.7262	0.157769
		2.448	3.9353	0.266648	3.33549	0.30795			2.448	16.7961	0.064027	16.7782	0.177188
		2.4528	4.02194	0.310257	3.38652	0.275591			2.4528	16.7539	0.0515077	16.8173	0.210999
		2.4576	4.07078	0.352215	3.38634	0.243128			2.4576	16.7842	0.041259	16.7812	0.258649
		2.4624	3.98693	0.366344	3.40985	0.259789			2.4624	16.758	0.0438799	16.7819	0.232166
		2.4672	3.92113	0.2664	3.35714	0.251408			2.4672	16.7247	0.0285573	16.7944	0.232624
		2.472	3.8981	0.255323	3.37824	0.21134			2.472	16.7911	0.0833898	16.7754	0.214882
		2.4768	3.87191	0.284351	3.36031	0.215601			2.4768	16.7704	0.0677321	16.7876	0.22863
		2.4816	3.87839	0.315724	3.45004	0.259335			2.4816	16.7964	0.0589103	16.8073	0.2458
		2.4864	3.92295	0.340698	3.49706	0.312905			2.4864	16.7514	0.0909733	16.8066	0.262968
		2.4912	3.82703	0.293879	3.53162	0.286935			2.4912	16.7958	0.096103	16.7747	0.241798
		2.496	3.79085	0.21985	3.53242	0.272536			2.496	16.7278	0.0846886	16.7349	0.221488
		2.5008	3.78686	0.282771	3.60343	0.319021			2.5008	16.7333	0.0408231	16.7053	0.215085
		2.5056	3.82393	0.293437	3.57103	0.37779			2.5056	16.783	0.0947152	16.7433	0.265234
		2.5104	3.9041	0.245103	3.57978	0.382619			2.5104	16.7946	0.077445	16.7436	0.231545
		2.5152	3.93759	0.309186	3.65093	0.380959			2.5152	16.7652	0.026279	16.8294	0.256383
		2.52	3.98155	0.286611	3.69968	0.398878			2.52	16.7588	0.0425756	16.7847	0.208157
		2.5248	3.99293	0.242678	3.64966	0.392929			2.5248	16.8059	0.0338	16.7798	0.210172
		2.5296	3.90542	0.276523	3.68878	0.430362			2.5296	16.784	0.0487773	16.8146	0.231196
		2.5344	3.90633	0.247929	3.74209	0.452739			2.5344	16.7558	0.061375	16.8453	0.210828
		2.5392	3.85656	0.227285	3.75327	0.508644			2.5392	16.7634	0.0461931	16.8377	0.22401
		2.544	3.86512	0.271677	3.75212	0.567922			2.544	16.7413	0.0671932	16.8641	0.228207
		2.5488	3.88915	0.297444	3.66479	0.58585			2.5488	16.7433	0.0393533	16.8546	0.207026
		2.5536	3.84553	0.271455	3.73367	0.576209			2.5536	16.7625	0.0587641	16.8471	0.171158
		2.5584	3.88066	0.297752	3.73746	0.517025			2.5584	16.8194	0.0580781	16.8363	0.202177
		2.5632	3.84153	0.275752	3.73803	0.537777			2.5632	16.8035	0.0611159	16.8851	0.225476
		2.568	3.74305	0.26387	3.83686	0.508879			2.568	16.8403	0.0481043	16.8199	0.193128
		2.5728	3.7718	0.281736	3.90802	0.556212			2.5728	16.7996	0.0484404	16.8253	0.23049
		2.5776	3.83849	0.312982	3.94845	0.603527			2.5776	16.795	0.0477199	16.8062	0.206801
		2.5824	3.80834	0.349342	3.97469	0.642263			2.5824	16.8078	0.0625988	16.8323	0.216097
		2.5872	3.78842	0.371039	3.92602	0.609589			2.5872	16.8366	0.0866326	16.824	0.220991
		2.592	3.84184	0.338649	3.83907	0.56817			2.592	16.87	0.0315847	16.8337	0.19077
		2.5968	3.79262	0.341909	3.78681	0.539243			2.5968	16.8359	0.0140936	16.8004	0.190233
		2.6016	3.88776	0.348542	3.76499	0.545443			2.6016	16.8675	0.0214173	16.8302	0.17663
		2.6064	3.88715	0.336603	3.84719	0.527024			2.6064	16.8365	0.0202312	16.8037	0.164073
		2.6112	3.85038	0.291813	3.8092	0.561617			2.6112	16.7753	0.0185327	16.8247	0.190212
		2.616	3.8259	0.311572	3.84753	0.531158			2.616	16.8374	0.0140824	16.8198	0.213292
		2.6208	3.92247	0.330731	3.82811	0.534547			2.6208	16.8193	0.0406876	16.8627	0.174397
		2.6256	3.96778	0.272292	3.81318	0.543702			2.6256	16.7975	0.0493555	16.7775	0.179801
		2.6304	4.00591	0.322873	3.83529	0.474977			2.6304	16.7857	0.0755709	16.7886	0.170654
		2.6352	4.00625	0.344975	3.81422	0.495561			2.6352	16.763	0.0543208	16.765	0.185135
		2.64	3.98738	0.333279	3.78486	0.470861			2.64	16.7862	0.0463971	16.766	0.186191
		2.6448	3.99397	0.288372	3.8155	0.478519			2.6448	16.7763	0.0412048	16.7436	0.171351
		2.6496	3.96719	0.302202	3.63117	0.398772			2.6496	16.7573	0.0428426	16.7604	0.115519
		2.6544	3.97841	0.317204	3.57417	0.421733			2.6544	16.7927	0.0569962	16.7638	0.115177
		2.6592	4.01511	0.313725	3.58283	0.43781			2.6592	16.8035	0.0425028	16.7636	0.0952683
		2.664	4.0565	0.303009	3.52878	0.44626			2.664	16.7956	0.0675323	16.7437	0.0687719
		2.6688	4.05774	0.318721	3.53369	0.389073			2.6688	16.7574	0.0421869	16.7506	0.159116
		2.6736	3.99708	0.347092	3.50888	0.351404			2.6736	16.7649	0.0359509	16.7526	0.16193
		2.6784	4.01177	0.344446	3.47462	0.373156			2.6784	16.7416	0.0849563	16.6973	0.135994
		2.6832	3.94133	0.300062	3.47977	0.392152			2.6832	16.7526	0.0549592	16.7174	0.158921
		2.688	3.90763	0.285699	3.4494	0.380673			2.688	16.7664	0.0522456	16.759	0.130481
		2.6928	3.9284	0.269733	3.45667	0.413191			2.6928	16.7552	0.0482826	16.7677	0.115188
		2.6976	3.93544	0.23219	3.44065	0.374114			2.6976	16.7504	0.0820353	16.7185	0.128576
		2.7024	3.92977	0.291579	3.4965	0.389849			2.7024	16.7763	0.0991385	16.6988	0.131209
		2.7072	3.87967	0.290587	3.53244	0.443064			2.7072	16.7291	0.0312385	16.6913	0.1318
		2.712	3.91046	0.296822	3.49118	0.446562			2.712	16.7772	0.0585461	16.7725	0.143632
		2.7168	3.94021	0.277845	3.5231	0.396211			2.7168	16.8056	0.07412	16.7362	0.177847
		2.7216	3.94275	0.225498	3.56652	0.411969			2.7216	16.76	0.123386	16.7372	0.134588
		2.7264	3.91281	0.286212	3.49657	0.35571			2.7264	16.7682	0.100406	16.7106	0.135655
		2.7312	3.80345	0.216165	3.48048	0.362401			2.7312	16.7569	0.0386466	16.703	0.10647
		2.736	3.79196	0.247113	3.50361	0.414631			2.736	16.7406	0.0348298	16.6928	0.12794
		2.7408	3.79299	0.293139	3.48272	0.429265			2.7408	16.7699	0.0386161	16.6654	0.126053
		2.7456	3.82603	0.239832	3.50435	0.415362			2.7456	16.7293	0.0328824	16.6826	0.155951
		2.7504	3.79612	0.229503	3.49388	0.44619			2.7504	16.7805	0.0421282	16.7095	0.15567
		2.7552	3.84614	0.236821	3.59427	0.436267			2.7552	16.7226	0.0497056	16.7065	0.184969
		2.76	3.78718	0.282551	3.60358	0.445798			2.76	16.7525	0.0303906	16.6945	0.174279
		2.7648	3.73738	0.253763	3.52617	0.363012			2.7648	16.7477	0.00641567	16.7109	0.181577
		2.7696	3.80168	0.274558	3.5326	0.357053			2.7696	16.7118	0.0122547	16.6826	0.180404
		2.7744	3.74341	0.292101	3.4738	0.322334			2.7744	16.7153	0.0224143	16.714	0.205619
		2.7792	3.73596	0.308071	3.39751	0.274092			2.7792	16.7675	0.0327681	16.7153	0.190207
		2.784	3.70229	0.346607	3.36947	0.287191			2.784	16.7842	0.0303761	16.7171	0.220195
		2.7888	3.76999	0.351042	3.38522	0.279635			2.7888	16.8132	0.00222107	16.7008	0.187765
		2.7936	3.7407	0.34768	3.44155	0.309876			2.7936	16.8748	0.0278497	16.666	0.163722
		2.7984	3.65555	0.294417	3.39384	0.270749			2.7984	16.8453	0.0380446	16.6553	0.158171
		2.8032	3.72257	0.341366	3.41226	0.297657			2.8032	16.7955	0.0251177	16.6133	0.159094
		2.808	3.682	0.337185	3.40489	0.284515			2.808	16.79	0.0286038	16.6231	0.150521
		2.8128	3.72755	0.339613	3.36975	0.269791			2.8128	16.7916	0.022609	16.6296	0.13562
		2.8176	3.72933	0.335664	3.37209	0.25086			2.8176	16.8029	0.0185948	16.5792	0.0755133
		2.8224	3.74998	0.32613	3.37493	0.263777			2.8224	16.7551	0.0116258	16.5895	0.0923542
		2.8272	3.81709	0.333553	3.36219	0.260699			2.8272	16.7561	0.0155431	16.5799	0.0904056
		2.832	3.82513	0.376731	3.39903	0.256763			2.832	16.7837	0.0254266	16.5896	0.0805235
		2.8368	3.7718	0.317296	3.38925	0.241793			2.8368	16.763	0.0196707	16.5771	0.0810925
		2.8416	3.81378	0.314795	3.44701	0.282364			2.8416	16.7635	0.022362	16.5753	0.0501932
		2.8464	3.80042	0.256539	3.35653	0.281014			2.8464	16.7963	0.0154157	16.669	0.0747479
		2.8512	3.82215	0.257218	3.35506	0.254925			2.8512	16.8051	0.0240813	16.5697	0.0744679
		2.856	3.788	0.248577	3.41283	0.30092			2.856	16.7434	0.0279975	16.5703	0.0787488
		2.8608	3.75287	0.226648	3.4487	0.288093			2.8608	16.7861	0.0369661	16.6096	0.0931824
		2.8656	3.7844	0.233195	3.43439	0.26464			2.8656	16.7651	0.0658007	16.5552	0.0813432
		2.8704	3.70607	0.213212	3.45439	0.289407			2.8704	16.8233	0.0630457	16.5939	0.069484
		2.8752	3.72913	0.216456	3.5256	0.329071			2.8752	16.7981	0.0116822	16.6044	0.0377504
		2.88	3.76393	0.217229	3.46728	0.300072			2.88	16.7888	0.0388754	16.5917	0.0327547
		2.8848	3.70211	0.190598	3.49728	0.334435			2.8848	16.8155	0.0531176	16.5893	0.0533851
		2.8896	3.73416	0.179895	3.4328	0.263574			2.8896	16.7659	0.0537699	16.6332	0.0439174
		2.8944	3.69935	0.187799	3.43844	0.272297			2.8944	16.7563	0.0113013	16.6182	0.0449207
		2.8992	3.70052	0.221493	3.40053	0.232482			2.8992	16.7721	0.0366335	16.602	0.0516799
		2.904	3.70191	0.211577	3.43899	0.258442			2.904	16.7812	0.0367159	16.5974	0.0881041
		2.9088	3.73491	0.197771	3.41544	0.273559			2.9088	16.7816	0.0385677	16.6181	0.0811388
		2.9136	3.74291	0.154578	3.43656	0.207289			2.9136	16.7984	0.0698099	16.6183	0.0624589
		2.9184	3.69245	0.177628	3.49973	0.233857			2.9184	16.8182	0.0393867	16.5874	0.0438582
		2.9232	3.73807	0.231341	3.52224	0.241276			2.9232	16.7716	0.0901394	16.574	0.0828603
		2.928	3.77521	0.275602	3.62086	0.284948			2.928	16.7729	0.0876533	16.5471	0.0634419
		2.9328	3.77958	0.353793	3.54202	0.277184			2.9328	16.8012	0.0608552	16.5943	0.0612845
		2.9376	3.76646	0.28772	3.53579	0.291743			2.9376	16.8233	0.0586733	16.6475	0.057379
		2.9424	3.73846	0.256128	3.56292	0.22727			2.9424	16.8365	0.012102	16.5716	0.0839385
		2.9472	3.79189	0.260574	3.54129	0.192475			2.9472	16.8548	0.106891	16.5955	0.082944
		2.952	3.68402	0.304517	3.52453	0.224449			2.952	16.7771	0.0784251	16.6109	0.0957432
		2.9568	3.69547	0.282989	3.47408	0.216275			2.9568	16.7824	0.0817334	16.6182	0.0773781
		2.9616	3.67798	0.298166	3.4924	0.185906			2.9616	16.8411	0.0272745	16.6159	0.101047
		2.9664	3.68531	0.282798	3.53711	0.245221			2.9664	16.816	0.0621462	16.5953	0.0820713
		2.9712	3.57252	0.21691	3.5432	0.219512			2.9712	16.8077	0.0891647	16.613	0.10958
		2.976	3.61226	0.214822	3.54678	0.180902			2.976	16.7952	0.0780546	16.5539	0.0926232
		2.9808	3.58389	0.223629	3.53642	0.165025			2.9808	16.833	0.0661526	16.6002	0.0989566
		2.9856	3.6354	0.207642	3.59343	0.190738			2.9856	16.8122	0.0519506	16.5531	0.117611
		2.9904	3.51929	0.19118	3.52365	0.206279			2.9904	16.8422	0.0648516	16.5178	0.0958198
		2.9952	3.59409	0.229862	3.55777	0.186733			2.9952	16.844	0.0579315	16.6178	0.114321
		3	3.52609	0.204481	3.57385	0.173804			3	16.8263	0.0649972	16.5932	0.126743
		3.0048	3.50858	0.171939	3.58644	0.216933			3.0048	16.8467	0.0756993	16.5571	0.100651
		3.0096	3.55133	0.0973686	3.60761	0.225154			3.0096	16.7954	0.0823897	16.6247	0.134496
		3.0144	3.54131	0.0934939	3.59497	0.203082			3.0144	16.8242	0.113017	16.5985	0.132773
		3.0192	3.59272	0.0969635	3.5836	0.199572			3.0192	16.779	0.131582	16.5899	0.170911
		3.024	3.51709	0.0960068	3.59829	0.228464			3.024	16.8402	0.158786	16.5684	0.150777
		3.0288	3.41684	0.0775455	3.5976	0.291232			3.0288	16.8467	0.130059	16.57	0.127339
		3.0336	3.49506	0.0515834	3.57896	0.299329			3.0336	16.822	0.134965	16.6306	0.171527
		3.0384	3.51489	0.121758	3.58162	0.307736			3.0384	16.8489	0.131113	16.6239	0.188763
		3.0432	3.59991	0.156464	3.64963	0.282141			3.0432	16.7966	0.172067	16.6103	0.157652
		3.048	3.56326	0.110544	3.7059	0.278626			3.048	16.8271	0.172647	16.5736	0.141074
		3.0528	3.59479	0.13384	3.67208	0.292746			3.0528	16.7926	0.157322	16.6171	0.128946
		3.0576	3.5592	0.169193	3.73582	0.3161			3.0576	16.7898	0.0930816	16.5726	0.0793765
		3.0624	3.57191	0.177786	3.76191	0.298773			3.0624	16.8197	0.110005	16.6159	0.0979548
		3.0672	3.6138	0.21707	3.75893	0.326429			3.0672	16.7695	0.137411	16.609	0.135897
		3.072	3.62532	0.195832	3.76614	0.300472			3.072	16.7085	0.0953708	16.5871	0.114101
		3.0768	3.56922	0.228201	3.77046	0.313239			3.0768	16.6978	0.0805947	16.5881	0.115782
		3.0816	3.59714	0.264823	3.85987	0.30851			3.0816	16.7266	0.075845	16.5461	0.117646
		3.0864	3.60863	0.311405	3.85255	0.332352			3.0864	16.7294	0.0839559	16.5157	0.121099
		3.0912	3.63308	0.319203	3.86114	0.349313			3.0912	16.7289	0.101534	16.4551	0.0730992
		3.096	3.68968	0.250143	3.78258	0.277857			3.096	16.7343	0.12376	16.5182	0.105349
		3.1008	3.78057	0.316665	3.86989	0.258614			3.1008	16.7335	0.0839702	16.4798	0.111217
		3.1056	3.72534	0.294939	3.81863	0.202432			3.1056	16.752	0.126614	16.4822	0.0895103
		3.1104	3.73758	0.312306	3.81957	0.230727			3.1104	16.7939	0.108005	16.5325	0.0622059
		3.1152	3.72019	0.278013	3.86337	0.230933			3.1152	16.7175	0.105172	16.4991	0.0925052
		3.12	3.71636	0.287174	3.87234	0.258729			3.12	16.7303	0.112603	16.4974	0.101564
		3.1248	3.74815	0.2636	3.87232	0.18858			3.1248	16.7252	0.103843	16.4553	0.101502
		3.1296	3.71016	0.254808	3.86421	0.184033			3.1296	16.7408	0.148659	16.4876	0.114315
		3.1344	3.70944	0.214947	3.88025	0.169002			3.1344	16.763	0.0878832	16.5026	0.0945028
		3.1392	3.67754	0.168097	3.80624	0.212765			3.1392	16.7637	0.138825	16.5411	0.105933
		3.144	3.62899	0.168293	3.75379	0.19261			3.144	16.7658	0.0946862	16.5225	0.107552
		3.1488	3.60189	0.174283	3.71297	0.167175			3.1488	16.7744	0.140356	16.5663	0.0771161
		3.1536	3.50518	0.131939	3.6719	0.217152			3.1536	16.7552	0.0950567	16.5176	0.0690539
		3.1584	3.56843	0.190833	3.70779	0.202255			3.1584	16.7553	0.119085	16.5707	0.0696743
		3.1632	3.53282	0.192145	3.64357	0.223027			3.1632	16.7717	0.0815463	16.5621	0.0688407
		3.168	3.61011	0.228748	3.68309	0.235791			3.168	16.7933	0.141442	16.5742	0.0553122
		3.1728	3.66128	0.233005	3.66358	0.251618			3.1728	16.7095	0.117028	16.5595	0.0758988
		3.1776	3.6258	0.207282	3.70069	0.205472			3.1776	16.7217	0.0945801	16.5248	0.0659071
		3.1824	3.63959	0.20005	3.7306	0.25628			3.1824	16.7413	0.0998775	16.522	0.0765387
		3.1872	3.5571	0.186927	3.76472	0.215973			3.1872	16.7715	0.11482	16.4763	0.069092
		3.192	3.60715	0.19274	3.79217	0.24238			3.192	16.8144	0.126791	16.496	0.113245
		3.1968	3.54134	0.210638	3.74588	0.240834			3.1968	16.7802	0.121635	16.5259	0.103353
		3.2016	3.53646	0.168585	3.68872	0.255483			3.2016	16.7619	0.0955604	16.5492	0.122488
		3.2064	3.58683	0.152577	3.69972	0.246782			3.2064	16.749	0.0670642	16.5098	0.0873886
		3.2112	3.58331	0.169691	3.66776	0.281437			3.2112	16.7516	0.153015	16.5376	0.0977148
		3.216	3.64875	0.194543	3.70802	0.26806			3.216	16.7474	0.103046	16.5043	0.0450876
		3.2208	3.56328	0.154415	3.69382	0.292126			3.2208	16.6803	0.150058	16.5045	0.0771546
		3.2256	3.63954	0.110173	3.6564	0.260347			3.2256	16.6766	0.0861702	16.5137	0.046381
		3.2304	3.72824	0.105656	3.62321	0.212312			3.2304	16.6302	0.114631	16.5274	0.0359937
		3.2352	3.67392	0.0840993	3.63009	0.214474			3.2352	16.6341	0.121687	16.5811	0.04558
		3.24	3.62821	0.0839077	3.55686	0.217198			3.24	16.6632	0.117784	16.5902	0.0462151
		3.2448	3.57516	0.0834118	3.66714	0.250146			3.2448	16.6831	0.104221	16.5775	0.0294426
		3.2496	3.59053	0.117363	3.66107	0.28942			3.2496	16.686	0.0792072	16.5784	0.0320668
		3.2544	3.57994	0.131691	3.66615	0.279197			3.2544	16.724	0.0976808	16.5529	0.0630102
		3.2592	3.60441	0.15696	3.64509	0.235316			3.2592	16.6861	0.107507	16.6079	0.0532525
		3.264	3.6647	0.190168	3.66449	0.246119			3.264	16.6763	0.091234	16.6124	0.0698199
		3.2688	3.71976	0.222018	3.71146	0.238843			3.2688	16.7008	0.111843	16.5754	0.0554689
		3.2736	3.72811	0.198869	3.66393	0.245874			3.2736	16.6495	0.0761182	16.6306	0.0811173
		3.2784	3.5917	0.150984	3.63143	0.239624			3.2784	16.7601	0.0893278	16.6446	0.097707
		3.2832	3.66434	0.130702	3.67116	0.240221			3.2832	16.6807	0.0815376	16.6284	0.0630952
		3.288	3.70898	0.15496	3.69951	0.220112			3.288	16.6896	0.106399	16.5991	0.0741758
		3.2928	3.69201	0.124033	3.65465	0.194602			3.2928	16.7298	0.0779962	16.6088	0.0650831
		3.2976	3.69843	0.149802	3.643	0.163091			3.2976	16.7111	0.0490169	16.6193	0.0633028
		3.3024	3.6856	0.169798	3.58741	0.222236			3.3024	16.7412	0.0561129	16.6345	0.0427461
		3.3072	3.76694	0.253407	3.57565	0.253596			3.3072	16.7431	0.0514002	16.666	0.0408009
		3.312	3.76479	0.259033	3.5546	0.207703			3.312	16.73	0.0588836	16.7114	0.0631064
		3.3168	3.73268	0.23222	3.59159	0.235131			3.3168	16.7506	0.0899683	16.6659	0.0581048
		3.3216	3.68134	0.240152	3.58031	0.266483			3.3216	16.7551	0.0887468	16.7032	0.0692856
		3.3264	3.6585	0.184646	3.54705	0.249928			3.3264	16.7241	0.0914778	16.6757	0.0663216
		3.3312	3.67563	0.162185	3.54509	0.223154			3.3312	16.7309	0.0642782	16.6264	0.0761143
		3.336	3.65719	0.131676	3.56732	0.215772			3.336	16.7468	0.0917421	16.6409	0.0851557
		3.3408	3.65501	0.11132	3.59925	0.309366			3.3408	16.6948	0.0885922	16.6525	0.0786367
		3.3456	3.65053	0.140179	3.56648	0.27142			3.3456	16.6934	0.103367	16.5901	0.0832597
		3.3504	3.58855	0.183874	3.59364	0.263624			3.3504	16.703	0.0790971	16.5909	0.0977412
		3.3552	3.63519	0.151583	3.622	0.236321			3.3552	16.6745	0.106236	16.6153	0.0559272
		3.36	3.65175	0.138601	3.61011	0.197622			3.36	16.6929	0.13623	16.596	0.0634092
		3.3648	3.66866	0.128719	3.63158	0.20237			3.3648	16.7526	0.133818	16.578	0.0931947
		3.3696	3.69889	0.139636	3.61807	0.230446			3.3696	16.7012	0.0895438	16.5446	0.0880124
		3.3744	3.8133	0.216747	3.58016	0.2695			3.3744	16.6493	0.108029	16.5818	0.0718523
		3.3792	3.77432	0.242521	3.52964	0.260525			3.3792	16.6902	0.101341	16.5924	0.0412628
		3.384	3.76987	0.192376	3.47682	0.257433			3.384	16.6609	0.0974229	16.6193	0.0462468
		3.3888	3.83841	0.187064	3.50504	0.294397			3.3888	16.6044	0.11645	16.6516	0.0268018
		3.3936	3.86982	0.298866	3.5764	0.30069			3.3936	16.633	0.0772181	16.5795	0.0621596
		3.3984	3.86826	0.332846	3.485	0.307101			3.3984	16.6058	0.0441601	16.597	0.0613309
		3.4032	3.86764	0.308797	3.57156	0.281489			3.4032	16.635	0.113061	16.6457	0.0712483
		3.408	3.93859	0.363386	3.65501	0.334538			3.408	16.6517	0.0893642	16.617	0.0879827
		3.4128	3.85825	0.334974	3.60815	0.343929			3.4128	16.6858	0.107236	16.5748	0.0841459
		3.4176	3.89459	0.383183	3.59724	0.390813			3.4176	16.6663	0.117539	16.5709	0.100412
		3.4224	3.92282	0.382103	3.53652	0.325418			3.4224	16.6323	0.0906819	16.5846	0.0950939
		3.4272	3.87978	0.375692	3.60143	0.310682			3.4272	16.6732	0.0712144	16.5761	0.113632
		3.432	3.84313	0.344867	3.66426	0.342289			3.432	16.6321	0.102	16.6274	0.130938
		3.4368	3.81385	0.350847	3.73279	0.339692			3.4368	16.6747	0.112007	16.6433	0.110695
		3.4416	3.87017	0.342437	3.75241	0.339643			3.4416	16.6395	0.0928243	16.6639	0.117418
		3.4464	3.85944	0.376166	3.74896	0.301793			3.4464	16.6386	0.142234	16.6519	0.0724976
		3.4512	3.85005	0.375453	3.7546	0.336485			3.4512	16.6527	0.119112	16.6457	0.0695729
		3.456	3.88357	0.406967	3.72109	0.303872			3.456	16.6821	0.126337	16.7023	0.0776217
		3.4608	3.92237	0.38416	3.68486	0.322046			3.4608	16.7052	0.115403	16.6314	0.0414174
		3.4656	3.90831	0.400049	3.73763	0.33454			3.4656	16.7064	0.125274	16.6651	0.033143
		3.4704	3.95297	0.450447	3.75054	0.393229			3.4704	16.7027	0.105854	16.6889	0.0517394
		3.4752	3.9505	0.417957	3.783	0.38794			3.4752	16.6896	0.10529	16.6761	0.0479735
		3.48	3.90466	0.428076	3.82884	0.385595			3.48	16.7006	0.0925158	16.6528	0.0753
		3.4848	3.97859	0.431085	3.71679	0.386332			3.4848	16.7224	0.125497	16.6809	0.0812817
		3.4896	3.90718	0.425637	3.72946	0.368227			3.4896	16.7397	0.135326	16.6974	0.102619
		3.4944	3.85439	0.38343	3.78673	0.391441			3.4944	16.739	0.157286	16.6907	0.0948889
		3.4992	3.8126	0.367231	3.7279	0.384849			3.4992	16.7044	0.134856	16.7124	0.107034
		3.504	3.86732	0.382563	3.76463	0.388777			3.504	16.6991	0.129205	16.6743	0.115479
		3.5088	3.85016	0.334729	3.78807	0.376157			3.5088	16.7656	0.142647	16.6303	0.136113
		3.5136	3.86985	0.37235	3.68681	0.389738			3.5136	16.8056	0.149271	16.7074	0.120036
		3.5184	3.87356	0.409984	3.66804	0.397944			3.5184	16.8185	0.134942	16.7062	0.1349
		3.5232	3.93876	0.454595	3.6248	0.393457			3.5232	16.7688	0.195842	16.6679	0.139704
		3.528	3.92499	0.346956	3.57621	0.379042			3.528	16.782	0.167695	16.7461	0.154461
		3.5328	3.90161	0.331597	3.60264	0.40505			3.5328	16.8001	0.13284	16.7186	0.122808
		3.5376	3.93477	0.361304	3.64972	0.405041			3.5376	16.7679	0.126935	16.6866	0.153858
		3.5424	3.88712	0.288954	3.63284	0.371316			3.5424	16.7939	0.107175	16.748	0.191767
		3.5472	3.81046	0.309658	3.65924	0.358338			3.5472	16.7698	0.113763	16.6912	0.188677
		3.552	3.83308	0.328131	3.64545	0.363375			3.552	16.7112	0.123967	16.714	0.191777
		3.5568	3.87119	0.331952	3.58724	0.325615			3.5568	16.7067	0.121685	16.719	0.210739
		3.5616	3.82531	0.310655	3.61547	0.293543			3.5616	16.6925	0.106177	16.7996	0.206426
		3.5664	3.78451	0.287811	3.56557	0.268324			3.5664	16.7442	0.082065	16.7621	0.17063
		3.5712	3.88646	0.246276	3.61013	0.28868			3.5712	16.6907	0.0990987	16.7664	0.21246
		3.576	3.88013	0.231433	3.60947	0.278563			3.576	16.6711	0.111226	16.6938	0.188086
		3.5808	3.83579	0.272686	3.55105	0.291654			3.5808	16.679	0.101764	16.7661	0.187941
		3.5856	3.83811	0.254175	3.57807	0.339504			3.5856	16.7027	0.117112	16.7643	0.191189
		3.5904	3.78026	0.230574	3.62345	0.326801			3.5904	16.6765	0.107849	16.7523	0.177261
		3.5952	3.76809	0.257594	3.66905	0.30718			3.5952	16.728	0.139231	16.7343	0.19437
		3.6	3.72233	0.266514	3.68645	0.35982			3.6	16.6881	0.13231	16.7511	0.150803
		3.6048	3.75463	0.229513	3.7247	0.343926			3.6048	16.6949	0.122723	16.7073	0.194611
		3.6096	3.74259	0.211686	3.68547	0.33574			3.6096	16.6784	0.13147	16.7284	0.142274
		3.6144	3.71865	0.214926	3.66956	0.323879			3.6144	16.7137	0.119049	16.6974	0.192551
		3.6192	3.77664	0.224071	3.67918	0.341477			3.6192	16.7114	0.122363	16.7125	0.177021
		3.624	3.7706	0.22194	3.6297	0.307181			3.624	16.708	0.125966	16.6757	0.19928
		3.6288	3.76984	0.23173	3.69669	0.349798			3.6288	16.7608	0.116126	16.7424	0.1841
		3.6336	3.77738	0.265143	3.698	0.37229			3.6336	16.7601	0.107468	16.7234	0.183428
		3.6384	3.75975	0.222089	3.76384	0.377615			3.6384	16.7143	0.108712	16.7492	0.230334
		3.6432	3.75618	0.263632	3.7266	0.349381			3.6432	16.7069	0.0958271	16.7542	0.225273
		3.648	3.77776	0.297243	3.69129	0.322969			3.648	16.7328	0.0924636	16.7754	0.254148
		3.6528	3.80595	0.273441	3.67956	0.31083			3.6528	16.7419	0.0998099	16.7272	0.211668
		3.6576	3.79902	0.28808	3.65482	0.322695			3.6576	16.7397	0.103332	16.7515	0.245489
		3.6624	3.79901	0.289313	3.70288	0.299845			3.6624	16.7734	0.0788787	16.6874	0.227979
		3.6672	3.8297	0.317486	3.72959	0.316037			3.6672	16.7241	0.0730426	16.6967	0.209727
		3.672	3.79446	0.271883	3.67939	0.314519			3.672	16.769	0.083196	16.7216	0.215261
		3.6768	3.77861	0.367542	3.60477	0.317687			3.6768	16.7128	0.0767453	16.7499	0.207934
		3.6816	3.77382	0.3531	3.61775	0.344334			3.6816	16.7285	0.083555	16.8316	0.151631
		3.6864	3.68017	0.27491	3.60287	0.323702			3.6864	16.7327	0.0894694	16.8236	0.210253
		3.6912	3.7023	0.260677	3.58866	0.313612			3.6912	16.7251	0.108318	16.7997	0.213943
		3.696	3.69082	0.28769	3.59225	0.305556			3.696	16.7221	0.0609241	16.7655	0.18533
		3.7008	3.68875	0.270246	3.56138	0.306529			3.7008	16.7234	0.0990921	16.7813	0.195272
		3.7056	3.73684	0.25599	3.50051	0.30364			3.7056	16.7032	0.11492	16.8069	0.212529
		3.7104	3.7974	0.282178	3.64332	0.376335			3.7104	16.6598	0.0746036	16.8235	0.223905
		3.7152	3.7972	0.307629	3.62971	0.35509			3.7152	16.6488	0.0712318	16.8607	0.242083
		3.72	3.85675	0.317655	3.62591	0.381066			3.72	16.7057	0.0828682	16.8454	0.226033
		3.7248	3.87894	0.294091	3.61775	0.357883			3.7248	16.6869	0.0958641	16.7943	0.240097
		3.7296	3.84258	0.31699	3.65737	0.372539			3.7296	16.7326	0.110889	16.8201	0.251995
		3.7344	3.84233	0.321092	3.65485	0.3724			3.7344	16.6861	0.0977147	16.8377	0.281276
		3.7392	3.81385	0.298689	3.54815	0.367337			3.7392	16.6474	0.100243	16.89	0.274133
		3.744	3.81728	0.301674	3.53714	0.314228			3.744	16.6979	0.0884777	16.9179	0.27367
		3.7488	3.82248	0.322593	3.50354	0.345459			3.7488	16.7025	0.12345	16.9046	0.247783
		3.7536	3.70784	0.283705	3.5063	0.326885			3.7536	16.7419	0.127376	16.925	0.237393
		3.7584	3.75834	0.274736	3.46377	0.30512			3.7584	16.6995	0.0905536	16.9135	0.264817
		3.7632	3.84864	0.314728	3.42205	0.318744			3.7632	16.7265	0.144084	16.8625	0.283775
		3.768	3.81701	0.335681	3.4663	0.235126			3.768	16.7168	0.134053	16.873	0.289451
		3.7728	3.77283	0.30053	3.52416	0.273413			3.7728	16.7134	0.14138	16.8497	0.288195
		3.7776	3.84315	0.265362	3.58235	0.24557			3.7776	16.6727	0.154383	16.8769	0.291417
		3.7824	3.77146	0.183583	3.53994	0.231942			3.7824	16.6586	0.158268	16.8868	0.286314
		3.7872	3.73649	0.209541	3.48096	0.23116			3.7872	16.7061	0.111477	16.8482	0.292772
		3.792	3.74365	0.18366	3.55493	0.222441			3.792	16.7029	0.107658	16.8389	0.289699
		3.7968	3.72823	0.172168	3.55054	0.147411			3.7968	16.6926	0.108165	16.8816	0.281598
		3.8016	3.76203	0.177314	3.54918	0.123226			3.8016	16.7512	0.180021	16.887	0.324749
		3.8064	3.82943	0.198639	3.55616	0.176778			3.8064	16.7275	0.191121	16.8266	0.293302
		3.8112	3.819	0.202518	3.54868	0.1652			3.8112	16.7399	0.133212	16.8439	0.300729
		3.816	3.78737	0.177639	3.52731	0.144368			3.816	16.6865	0.144743	16.7939	0.313461
		3.8208	3.68459	0.140735	3.55989	0.17168			3.8208	16.6778	0.0911386	16.8436	0.309517
		3.8256	3.68861	0.133966	3.56136	0.187447			3.8256	16.679	0.136398	16.8128	0.276718
		3.8304	3.68852	0.18702	3.56031	0.172196			3.8304	16.7183	0.120591	16.7998	0.292021
		3.8352	3.79705	0.186383	3.50567	0.162327			3.8352	16.6893	0.111632	16.8458	0.298185
		3.84	3.7986	0.185101	3.51716	0.181908			3.84	16.6526	0.106051	16.8947	0.308584
		3.8448	3.74949	0.183069	3.62194	0.176944			3.8448	16.7095	0.134386	16.7885	0.282384
		3.8496	3.6884	0.129223	3.54548	0.181541			3.8496	16.7341	0.138021	16.8111	0.29566
		3.8544	3.73147	0.134792	3.53531	0.175099			3.8544	16.7077	0.159627	16.8568	0.339441
		3.8592	3.7626	0.188246	3.6521	0.15157			3.8592	16.6994	0.131803	16.8749	0.36117
		3.864	3.75873	0.207255	3.67767	0.164421			3.864	16.7007	0.148175	16.8398	0.301655
		3.8688	3.76971	0.224122	3.63631	0.10537			3.8688	16.7369	0.138242	16.8043	0.314101
		3.8736	3.74698	0.227581	3.68646	0.126489			3.8736	16.7703	0.180579	16.8241	0.336645
		3.8784	3.76153	0.195342	3.69856	0.151098			3.8784	16.7647	0.190984	16.8572	0.334663
		3.8832	3.74752	0.219438	3.65587	0.193603			3.8832	16.736	0.164589	16.849	0.371489
		3.888	3.83222	0.226446	3.63072	0.179002			3.888	16.7234	0.183433	16.8725	0.371935
		3.8928	3.79433	0.208225	3.60017	0.17675			3.8928	16.7477	0.214449	16.905	0.384149
		3.8976	3.80691	0.206087	3.64066	0.171516			3.8976	16.748	0.178214	16.9425	0.367431
		3.9024	3.79014	0.250333	3.7114	0.195563			3.9024	16.8245	0.174733	16.8923	0.369578
		3.9072	3.77165	0.22599	3.75472	0.207389			3.9072	16.7592	0.151779	16.9095	0.387945
		3.912	3.80518	0.281399	3.77817	0.161515			3.912	16.7421	0.158063	16.8889	0.363218
		3.9168	3.72963	0.208389	3.71005	0.120041			3.9168	16.7349	0.151019	16.889	0.346703
		3.9216	3.7891	0.212494	3.68178	0.127694			3.9216	16.7241	0.134294	16.9105	0.392283
		3.9264	3.76116	0.243353	3.67766	0.162093			3.9264	16.7142	0.187279	16.9116	0.399905
		3.9312	3.81347	0.263902	3.73799	0.182433			3.9312	16.7343	0.167852	16.9192	0.378971
		3.936	3.78801	0.215107	3.67566	0.152229			3.936	16.7374	0.199281	16.9287	0.365191
		3.9408	3.81955	0.195978	3.72895	0.159439			3.9408	16.7205	0.177761	16.8809	0.334359
		3.9456	3.75858	0.20366	3.63872	0.180302			3.9456	16.6678	0.159911	16.855	0.330817
		3.9504	3.85317	0.242992	3.72336	0.207298			3.9504	16.7122	0.165173	16.8662	0.346801
		3.9552	3.77381	0.216383	3.65132	0.174021			3.9552	16.7021	0.182006	16.9216	0.335623
		3.96	3.79343	0.193927	3.63101	0.123281			3.96	16.7286	0.131025	16.8849	0.326136
		3.9648	3.78251	0.155338	3.54868	0.168674			3.9648	16.6877	0.104648	16.8705	0.283625
		3.9696	3.82055	0.223622	3.63264	0.218728			3.9696	16.7169	0.173932	16.8636	0.29261
		3.9744	3.86168	0.317848	3.568	0.211718			3.9744	16.799	0.18199	16.8497	0.307833
		3.9792	3.81421	0.248477	3.6265	0.224836			3.9792	16.7522	0.204355	16.8093	0.241308
		3.984	3.84424	0.215282	3.6317	0.16571			3.984	16.7332	0.162601	16.8187	0.267669
		3.9888	3.82444	0.148817	3.55004	0.152179			3.9888	16.7128	0.187977	16.831	0.245215
		3.9936	3.7767	0.187017	3.60884	0.182706			3.9936	16.7001	0.188386	16.8641	0.26448
		3.9984	3.87738	0.221833	3.55579	0.175904			3.9984	16.6782	0.154163	16.9718	0.297781
		4.0032	3.88855	0.198281	3.58083	0.165667			4.0032	16.7132	0.193184	16.9447	0.293427
		4.008	3.76358	0.17054	3.54531	0.177054			4.008	16.6987	0.149472	16.9162	0.28524
		4.0128	3.75663	0.168561	3.53412	0.231584			4.0128	16.6846	0.166115	16.9	0.254902
		4.0176	3.78355	0.206469	3.54922	0.233075			4.0176	16.7072	0.153553	16.8571	0.208483
		4.0224	3.70959	0.204178	3.58196	0.215148			4.0224	16.6339	0.150592	16.9007	0.242016
		4.0272	3.73412	0.176182	3.62804	0.221164			4.0272	16.6492	0.11567	16.8572	0.240357
		4.032	3.77027	0.222455	3.60561	0.195917			4.032	16.6025	0.118651	16.8491	0.264305
		4.0368	3.7287	0.206094	3.64956	0.235771			4.0368	16.6463	0.101494	16.7973	0.191665
		4.0416	3.72308	0.219492	3.59467	0.208101			4.0416	16.5925	0.113081	16.8077	0.171795
		4.0464	3.75122	0.210625	3.50792	0.165304			4.0464	16.5938	0.0677467	16.7914	0.207584
		4.0512	3.71203	0.207889	3.59169	0.191339			4.0512	16.653	0.112286	16.7854	0.174207
		4.056	3.67767	0.210533	3.71213	0.176401			4.056	16.6691	0.0663499	16.7159	0.211172
		4.0608	3.71525	0.22291	3.68038	0.235407			4.0608	16.6543	0.0977375	16.7059	0.190423
		4.0656	3.68516	0.202249	3.70033	0.24355			4.0656	16.7416	0.0867097	16.7476	0.19049
		4.0704	3.69168	0.183812	3.71195	0.244715			4.0704	16.6258	0.0927174	16.7828	0.193254
		4.0752	3.67568	0.214333	3.70217	0.259703			4.0752	16.6938	0.100184	16.775	0.192208
		4.08	3.68249	0.229301	3.72859	0.244217			4.08	16.6854	0.103297	16.7127	0.182302
		4.0848	3.65548	0.231964	3.72751	0.247397			4.0848	16.6798	0.0734066	16.761	0.211117
		4.0896	3.7212	0.200946	3.70964	0.26503			4.0896	16.6654	0.114712	16.7094	0.202728
		4.0944	3.74393	0.195308	3.72776	0.319876			4.0944	16.6077	0.105284	16.7308	0.222469
		4.0992	3.79029	0.239507	3.7063	0.270009			4.0992	16.6463	0.114501	16.7048	0.227492
		4.104	3.83512	0.298387	3.67868	0.254019			4.104	16.6892	0.105491	16.7412	0.184062
		4.1088	3.82566	0.279588	3.73194	0.268837			4.1088	16.6482	0.141627	16.7408	0.213262
		4.1136	3.80712	0.276364	3.67013	0.274223			4.1136	16.6839	0.135522	16.7325	0.194987
		4.1184	3.81626	0.284904	3.63215	0.2829			4.1184	16.6808	0.0855334	16.7506	0.229242
		4.1232	3.81003	0.235091	3.63453	0.33297			4.1232	16.6762	0.0726155	16.804	0.256371
		4.128	3.76867	0.308683	3.62187	0.317494			4.128	16.7165	0.105946	16.787	0.27177
		4.1328	3.74672	0.31341	3.55738	0.254704			4.1328	16.7149	0.103992	16.8134	0.267225
		4.1376	3.74784	0.290047	3.58945	0.316613			4.1376	16.7115	0.104104	16.8429	0.283146
		4.1424	3.74186	0.260795	3.60681	0.321904			4.1424	16.7226	0.112362	16.8771	0.27197
		4.1472	3.80563	0.293851	3.62284	0.339725			4.1472	16.6863	0.124912	16.8055	0.289794
		4.152	3.82802	0.320926	3.6534	0.362671			4.152	16.7075	0.118623	16.8199	0.278459
		4.1568	3.80436	0.326142	3.66385	0.355485			4.1568	16.7287	0.169921	16.7973	0.290577
		4.1616	3.83538	0.276685	3.64289	0.284842			4.1616	16.7172	0.158266	16.8026	0.299374
		4.1664	3.82454	0.249568	3.61472	0.319468			4.1664	16.681	0.150711	16.7241	0.221602
		4.1712	3.86766	0.249827	3.58751	0.280044			4.1712	16.722	0.122901	16.742	0.207656
		4.176	3.8562	0.222968	3.59479	0.23388			4.176	16.7297	0.0951104	16.7248	0.177618
		4.1808	3.84698	0.191894	3.58983	0.305854			4.1808	16.7376	0.135866	16.7474	0.199357
		4.1856	3.8491	0.221749	3.60641	0.281051			4.1856	16.6837	0.155502	16.7069	0.237116
		4.1904	3.80732	0.211481	3.63314	0.30618			4.1904	16.7241	0.152292	16.7528	0.222143
		4.1952	3.84881	0.192378	3.65216	0.261203			4.1952	16.6555	0.125667	16.7249	0.189504
		4.2	3.90789	0.210593	3.69231	0.256925			4.2	16.6623	0.123826	16.7527	0.246657
		4.2048	3.8695	0.137509	3.69264	0.271576			4.2048	16.649	0.12096	16.7474	0.20988
		4.2096	3.80595	0.160558	3.62158	0.208614			4.2096	16.7135	0.151439	16.8011	0.211498
		4.2144	3.79173	0.115324	3.62194	0.238969			4.2144	16.6795	0.139899	16.7115	0.207952
		4.2192	3.81088	0.101439	3.54163	0.199502			4.2192	16.6726	0.17482	16.7752	0.194905
		4.224	3.8445	0.104629	3.49754	0.192466			4.224	16.6755	0.173046	16.8034	0.182227
		4.2288	3.84641	0.127825	3.54724	0.228021			4.2288	16.7593	0.139712	16.7404	0.207034
		4.2336	3.84299	0.130874	3.49953	0.252295			4.2336	16.7045	0.155078	16.7514	0.200084
		4.2384	3.86072	0.134714	3.49096	0.261139			4.2384	16.7448	0.167649	16.7463	0.198059
		4.2432	3.82842	0.214954	3.5671	0.261718			4.2432	16.7126	0.099782	16.7777	0.210261
		4.248	3.91474	0.186986	3.58063	0.252872			4.248	16.711	0.124241	16.7986	0.227646
		4.2528	3.94858	0.199568	3.66488	0.317849			4.2528	16.7316	0.15476	16.7698	0.237787
		4.2576	3.88634	0.223211	3.68501	0.341305			4.2576	16.7167	0.108895	16.8113	0.250182
		4.2624	3.92673	0.244879	3.68246	0.35344			4.2624	16.6679	0.141708	16.7638	0.22481
		4.2672	3.83787	0.245056	3.73096	0.32391			4.2672	16.6906	0.14216	16.7605	0.235425
		4.272	3.86523	0.224558	3.6972	0.359685			4.272	16.7024	0.157762	16.8434	0.247432
		4.2768	3.78261	0.246931	3.62097	0.369185			4.2768	16.704	0.155418	16.8418	0.232558
		4.2816	3.77023	0.223363	3.55293	0.353051			4.2816	16.6968	0.160777	16.7818	0.20062
		4.2864	3.76642	0.259665	3.63787	0.378909			4.2864	16.7123	0.132965	16.7732	0.20288
		4.2912	3.77084	0.281806	3.62125	0.367715			4.2912	16.7083	0.162691	16.8199	0.189386
		4.296	3.81166	0.340831	3.63805	0.384164			4.296	16.7345	0.131418	16.8267	0.219496
		4.3008	3.82438	0.251328	3.6391	0.377664			4.3008	16.7432	0.140679	16.8047	0.249751
		4.3056	3.846	0.30352	3.61691	0.374721			4.3056	16.7517	0.130475	16.8128	0.229919
		4.3104	3.90995	0.281113	3.66878	0.382487			4.3104	16.667	0.125938	16.8214	0.219834
		4.3152	3.8066	0.283893	3.69051	0.355547			4.3152	16.731	0.15361	16.8316	0.209323
		4.32	3.78153	0.228608	3.64769	0.35719			4.32	16.6847	0.137944	16.8514	0.242955
		4.3248	3.82005	0.23555	3.69705	0.346229			4.3248	16.7441	0.114605	16.8251	0.211246
		4.3296	3.80003	0.264153	3.65344	0.25449			4.3296	16.6973	0.0998436	16.8421	0.212857
		4.3344	3.80518	0.260715	3.63679	0.304259			4.3344	16.7387	0.113229	16.8007	0.232995
		4.3392	3.84926	0.269007	3.57566	0.319025			4.3392	16.743	0.111751	16.8636	0.214413
		4.344	3.82971	0.30202	3.61536	0.308656			4.344	16.7512	0.121022	16.853	0.268503
		4.3488	3.80224	0.263057	3.63834	0.330831			4.3488	16.7069	0.0967497	16.8335	0.243271
		4.3536	3.77877	0.260816	3.63096	0.375135			4.3536	16.7461	0.11309	16.8027	0.236073
		4.3584	3.84677	0.313686	3.65088	0.323911			4.3584	16.7624	0.108397	16.7956	0.197085
		4.3632	3.79191	0.266529	3.61598	0.338042			4.3632	16.7393	0.126266	16.7651	0.216286
		4.368	3.81803	0.242559	3.61184	0.345524			4.368	16.7064	0.141568	16.8108	0.227451
		4.3728	3.79189	0.236795	3.65305	0.388552			4.3728	16.7154	0.130616	16.7747	0.203151
		4.3776	3.76619	0.212837	3.56427	0.31544			4.3776	16.7479	0.130833	16.7639	0.166013
		4.3824	3.68573	0.191741	3.59149	0.306923			4.3824	16.7072	0.133326	16.7691	0.213685
		4.3872	3.72047	0.145773	3.62513	0.355141			4.3872	16.6969	0.11132	16.7433	0.204208
		4.392	3.71408	0.184847	3.56261	0.30803			4.392	16.7128	0.109495	16.7444	0.22762
		4.3968	3.76514	0.162581	3.63804	0.291368			4.3968	16.7067	0.114586	16.7456	0.261312
		4.4016	3.70177	0.135538	3.65731	0.289843			4.4016	16.6796	0.112566	16.7463	0.19845
		4.4064	3.70344	0.168623	3.60582	0.215927			4.4064	16.7241	0.110582	16.7547	0.220147
		4.4112	3.72501	0.184991	3.56787	0.271126			4.4112	16.7115	0.128242	16.7342	0.248294
		4.416	3.65933	0.183911	3.53651	0.259931			4.416	16.7478	0.0853817	16.7962	0.240362
		4.4208	3.64399	0.173071	3.53357	0.230115			4.4208	16.6975	0.0885802	16.7457	0.221874
		4.4256	3.63759	0.135269	3.49539	0.105963			4.4256	16.7127	0.12006	16.7659	0.201604
		4.4304	3.67005	0.162181	3.54574	0.17111			4.4304	16.7013	0.11646	16.7848	0.213159
		4.4352	3.63687	0.163218	3.61942	0.130762			4.4352	16.7432	0.137434	16.734	0.20214
		4.44	3.70962	0.219528	3.5696	0.0929643			4.44	16.7242	0.109587	16.7401	0.221572
		4.4448	3.65992	0.216077	3.64665	0.0970057			4.4448	16.7281	0.115414	16.7021	0.240819
		4.4496	3.62847	0.169935	3.54859	0.0981641			4.4496	16.7262	0.170225	16.7336	0.24176
		4.4544	3.652	0.161658	3.567	0.0978504			4.4544	16.7085	0.0924338	16.7583	0.233507
		4.4592	3.65217	0.157096	3.46296	0.0940305			4.4592	16.7346	0.108367	16.7174	0.194191
		4.464	3.62596	0.225259	3.47966	0.103043			4.464	16.7332	0.0894918	16.737	0.210522
		4.4688	3.5843	0.168033	3.47931	0.127118			4.4688	16.709	0.106262	16.7248	0.219141
		4.4736	3.62465	0.167086	3.51579	0.0938881			4.4736	16.7202	0.14103	16.7464	0.233159
		4.4784	3.6428	0.118866	3.58633	0.128897			4.4784	16.7143	0.119685	16.7109	0.212221
		4.4832	3.59736	0.0991748	3.49877	0.121009			4.4832	16.7299	0.119822	16.7617	0.225967
		4.488	3.64309	0.100535	3.59613	0.134946			4.488	16.6705	0.0971807	16.7225	0.194305
		4.4928	3.60531	0.0817241	3.65018	0.176956			4.4928	16.6514	0.109411	16.7654	0.226516
		4.4976	3.59165	0.0633319	3.70271	0.238655			4.4976	16.6899	0.104793	16.7744	0.28269
		4.5024	3.57187	0.0757859	3.70375	0.189955			4.5024	16.7002	0.104707	16.7674	0.285022
		4.5072	3.68114	0.127194	3.69389	0.192549			4.5072	16.6322	0.114186	16.795	0.229873
		4.512	3.61285	0.0969918	3.68621	0.199045			4.512	16.6819	0.106305	16.7477	0.232363
		4.5168	3.57635	0.0879991	3.66429	0.204699			4.5168	16.6205	0.119856	16.7559	0.243301
		4.5216	3.55812	0.079465	3.72142	0.231716			4.5216	16.6988	0.107488	16.8304	0.284152
		4.5264	3.56913	0.108753	3.67277	0.232811			4.5264	16.7225	0.138854	16.8401	0.261689
		4.5312	3.59517	0.120927	3.6544	0.241841			4.5312	16.7253	0.111175	16.8099	0.266734
		4.536	3.65134	0.13042	3.65307	0.260176			4.536	16.6924	0.136171	16.8017	0.285269
		4.5408	3.62372	0.0938898	3.7343	0.247109			4.5408	16.6696	0.12335	16.815	0.316175
		4.5456	3.64579	0.126132	3.70233	0.279415			4.5456	16.6972	0.0852308	16.8376	0.289993
		4.5504	3.60379	0.151166	3.66278	0.253528			4.5504	16.6705	0.0684793	16.8014	0.328235
		4.5552	3.64128	0.137889	3.634	0.22937			4.5552	16.6368	0.0854585	16.8003	0.352266
		4.56	3.63354	0.115799	3.59746	0.172835			4.56	16.6704	0.101799	16.7613	0.320369
		4.5648	3.72285	0.177463	3.58405	0.165834			4.5648	16.6886	0.120476	16.6853	0.266647
		4.5696	3.6576	0.164326	3.60373	0.187784			4.5696	16.6904	0.14292	16.7733	0.308241
		4.5744	3.6594	0.149711	3.59746	0.179039			4.5744	16.6694	0.130489	16.7986	0.297181
		4.5792	3.68629	0.130132	3.69643	0.158098			4.5792	16.6605	0.167368	16.788	0.264786
		4.584	3.56809	0.0986444	3.69932	0.144154			4.584	16.6981	0.128854	16.7198	0.263361
		4.5888	3.56093	0.102992	3.73225	0.187976			4.5888	16.7034	0.132373	16.7618	0.282797
		4.5936	3.54031	0.0786935	3.73192	0.168423			4.5936	16.6635	0.159975	16.7852	0.305923
		4.5984	3.53778	0.0630015	3.72517	0.150825			4.5984	16.6885	0.161437	16.7763	0.302826
		4.6032	3.54097	0.0263731	3.76014	0.199867			4.6032	16.6439	0.153967	16.7101	0.294797
		4.608	3.55965	0.0263653	3.68905	0.247718			4.608	16.652	0.149301	16.7815	0.233187
		4.6128	3.56939	0.0654979	3.74992	0.237606			4.6128	16.6826	0.140771	16.7467	0.249038
		4.6176	3.59414	0.108485	3.67396	0.283063			4.6176	16.6824	0.132309	16.7973	0.233175
		4.6224	3.56759	0.0675412	3.68536	0.239551			4.6224	16.6255	0.123652	16.8099	0.233603
		4.6272	3.62091	0.0948108	3.68912	0.256506			4.6272	16.6746	0.0974135	16.8379	0.221501
		4.632	3.57701	0.0514673	3.6692	0.226163			4.632	16.7178	0.0978277	16.8084	0.216574
		4.6368	3.61937	0.048287	3.62117	0.170016			4.6368	16.6463	0.131505	16.7904	0.239496
		4.6416	3.60225	0.0799718	3.66981	0.145061			4.6416	16.6308	0.146711	16.8542	0.247146
		4.6464	3.5876	0.0639344	3.70189	0.199132			4.6464	16.659	0.127957	16.8059	0.254541
		4.6512	3.57381	0.0827656	3.75952	0.291176			4.6512	16.6927	0.106068	16.8063	0.217747
		4.656	3.57738	0.0936625	3.76061	0.278291			4.656	16.6935	0.104771	16.813	0.22237
		4.6608	3.61718	0.0789385	3.80423	0.257851			4.6608	16.7356	0.131023	16.8014	0.268813
		4.6656	3.57096	0.0453002	3.80748	0.256502			4.6656	16.7227	0.149365	16.8089	0.215276
		4.6704	3.61228	0.0530646	3.74813	0.230928			4.6704	16.7233	0.160921	16.8532	0.250428
		4.6752	3.62761	0.0538598	3.70915	0.250911			4.6752	16.6712	0.15119	16.8057	0.242389
		4.68	3.61351	0.0708429	3.63683	0.22809			4.68	16.7619	0.139333	16.8628	0.241481
		4.6848	3.6408	0.0693618	3.73398	0.296283			4.6848	16.7119	0.11423	16.8208	0.239425
		4.6896	3.63717	0.079478	3.77443	0.322422			4.6896	16.754	0.122883	16.912	0.265819
		4.6944	3.64047	0.109957	3.85265	0.312216			4.6944	16.6944	0.144189	16.838	0.271682
		4.6992	3.58177	0.0965313	3.92924	0.381223			4.6992	16.7059	0.149583	16.8328	0.283475
		4.704	3.60181	0.133818	3.99305	0.43335			4.704	16.682	0.14054	16.8093	0.285877
		4.7088	3.5949	0.105501	3.92319	0.373205			4.7088	16.6768	0.153606	16.829	0.234986
		4.7136	3.55096	0.144006	3.8926	0.342013			4.7136	16.6463	0.119095	16.7757	0.25391
		4.7184	3.54737	0.120264	3.97256	0.338137			4.7184	16.7292	0.149208	16.8049	0.268058
		4.7232	3.62351	0.148215	4.02246	0.431483			4.7232	16.6837	0.12378	16.7794	0.205785
		4.728	3.54722	0.0738821	3.95869	0.31134			4.728	16.6791	0.0984859	16.7607	0.19188
		4.7328	3.60971	0.0868619	3.99737	0.295513			4.7328	16.6418	0.103131	16.7499	0.257504
		4.7376	3.57327	0.131456	3.97921	0.30125			4.7376	16.6917	0.0911846	16.7377	0.227522
		4.7424	3.65131	0.125819	3.94598	0.294387			4.7424	16.6979	0.130634	16.7242	0.197844
		4.7472	3.57221	0.0885169	4.07558	0.351756			4.7472	16.7098	0.106708	16.7853	0.215355
		4.752	3.6432	0.0940486	4.02595	0.408195			4.752	16.7426	0.0853258	16.7741	0.215523
		4.7568	3.60702	0.0852624	4.11105	0.375739			4.7568	16.7341	0.111769	16.764	0.247757
		4.7616	3.6011	0.0993751	4.04816	0.316223			4.7616	16.7173	0.117542	16.8141	0.238393
		4.7664	3.63433	0.110882	4.11292	0.319951			4.7664	16.6799	0.117169	16.8271	0.226356
		4.7712	3.67746	0.0875169	4.11601	0.293247			4.7712	16.6132	0.109154	16.7841	0.252398
		4.776	3.63316	0.0995227	4.0692	0.240322			4.776	16.6398	0.136525	16.8097	0.243512
		4.7808	3.66465	0.0743039	4.01208	0.278602			4.7808	16.6925	0.155599	16.7896	0.204725
		4.7856	3.59233	0.0515537	4.04611	0.281828			4.7856	16.6759	0.168856	16.7527	0.220082
		4.7904	3.62511	0.0838809	4.08388	0.355512			4.7904	16.6806	0.149767	16.7389	0.182252
		4.7952	3.56475	0.0834821	4.10233	0.344217			4.7952	16.7442	0.160147	16.7167	0.218079
		4.8	3.62631	0.104325	4.1532	0.365173			4.8	16.7608	0.160904	16.6614	0.153325
		4.8048	3.56539	0.10605	4.08506	0.366873			4.8048	16.7462	0.149133	16.6815	0.150959
		4.8096	3.55364	0.0914152	4.23732	0.43251			4.8096	16.7422	0.135244	16.7159	0.125255
		4.8144	3.5647	0.131217	4.26508	0.460737			4.8144	16.7127	0.0967232	16.7297	0.137944
		4.8192	3.58027	0.176403	4.14783	0.394905			4.8192	16.7971	0.130373	16.6867	0.129143
		4.824	3.57751	0.12636	4.11718	0.374345			4.824	16.7348	0.136582	16.6721	0.14763
		4.8288	3.54937	0.111812	4.11224	0.398987			4.8288	16.7567	0.125205	16.741	0.168761
		4.8336	3.57839	0.127868	4.11459	0.36841			4.8336	16.7754	0.106428	16.6864	0.20083
		4.8384	3.60537	0.109791	4.14834	0.469815			4.8384	16.7762	0.136129	16.6632	0.154754
		4.8432	3.62068	0.147218	4.04181	0.37976			4.8432	16.7295	0.113007	16.6632	0.0900356
		4.848	3.63033	0.120649	4.03381	0.38417			4.848	16.6906	0.130317	16.6993	0.125557
		4.8528	3.5326	0.0638398	4.02301	0.369607			4.8528	16.6992	0.124482	16.7335	0.116656
		4.8576	3.49088	0.0780504	4.07399	0.413509			4.8576	16.703	0.143978	16.7115	0.121183
		4.8624	3.52261	0.0859114	4.08474	0.392373			4.8624	16.7598	0.128203	16.7336	0.122785
		4.8672	3.55268	0.119313	4.05467	0.398189			4.8672	16.7424	0.153515	16.706	0.101118
		4.872	3.59733	0.14573	4.01279	0.396709			4.872	16.7163	0.15117	16.7096	0.138176
		4.8768	3.58091	0.16484	4.09712	0.406806			4.8768	16.6972	0.120375	16.7627	0.148191
		4.8816	3.56728	0.119244	4.17079	0.422263			4.8816	16.6926	0.141188	16.7615	0.149929
		4.8864	3.5228	0.0792716	4.21504	0.427354			4.8864	16.6913	0.146372	16.7661	0.142101
		4.8912	3.59013	0.13276	4.15137	0.455117			4.8912	16.7322	0.172403	16.7233	0.150916
		4.896	3.55033	0.172366	4.05831	0.406334			4.896	16.7581	0.11764	16.7698	0.146445
		4.9008	3.54608	0.0984329	4.03301	0.376738			4.9008	16.7078	0.129859	16.7064	0.165981
		4.9056	3.52991	0.0869615	4.01218	0.367325			4.9056	16.7082	0.126684	16.708	0.174994
		4.9104	3.58192	0.0690095	3.95277	0.331277			4.9104	16.6973	0.148209	16.662	0.166901
		4.9152	3.5749	0.0745284	4.06364	0.316369			4.9152	16.7332	0.153754	16.7051	0.213171
		4.92	3.52028	0.09533	4.02986	0.363044			4.92	16.7107	0.115235	16.7482	0.210428
		4.9248	3.57106	0.110523	4.07689	0.364115			4.9248	16.6483	0.117409	16.6899	0.199619
		4.9296	3.58616	0.132259	4.10595	0.394135			4.9296	16.691	0.139499	16.7047	0.190359
		4.9344	3.58162	0.0943729	4.12707	0.394812			4.9344	16.6598	0.101094	16.6801	0.176688
		4.9392	3.55379	0.115157	4.16908	0.417478			4.9392	16.6785	0.117473	16.669	0.169612
		4.944	3.61259	0.114792	4.18962	0.379568			4.944	16.6274	0.123133	16.6849	0.200762
		4.9488	3.6089	0.107608	4.13732	0.416636			4.9488	16.6711	0.0942958	16.7031	0.234763
		4.9536	3.62064	0.0853425	4.05575	0.378232			4.9536	16.6851	0.130853	16.7403	0.19899
		4.9584	3.58494	0.127667	4.17127	0.472957			4.9584	16.642	0.128578	16.7308	0.172968
		4.9632	3.53278	0.0717934	4.16921	0.460597			4.9632	16.7003	0.127984	16.7048	0.154466
		4.968	3.61362	0.0688145	4.1516	0.442938			4.968	16.6707	0.148401	16.6309	0.123455
		4.9728	3.61111	0.0981441	4.1445	0.425212			4.9728	16.6691	0.111081	16.6578	0.132259
		4.9776	3.61731	0.112072	4.08355	0.379505			4.9776	16.7	0.118479	16.6876	0.180285
		4.9824	3.55961	0.0689944	4.15501	0.376852			4.9824	16.6868	0.141838	16.6731	0.164554
		4.9872	3.51185	0.0750007	4.21729	0.398415			4.9872	16.6738	0.116122	16.6762	0.217469
		4.992	3.54524	0.11555	4.13776	0.363544			4.992	16.6689	0.118247	16.6646	0.1894
		4.9968	3.51393	0.0901358	4.16942	0.437538			4.9968	16.6727	0.110932	16.6794	0.198001
		5.0016	3.45539	0.108939	4.15003	0.407758			5.0016	16.7244	0.136283	16.7012	0.193061
		5.0064	3.44661	0.0844295	4.10122	0.416085			5.0064	16.755	0.141855	16.7294	0.155393
		5.0112	3.41265	0.1273	4.12952	0.434268			5.0112	16.7433	0.121733	16.7398	0.163359
		5.016	3.38834	0.089435	4.05945	0.388604			5.016	16.7148	0.159192	16.7034	0.176471
		5.0208	3.30523	0.109726	4.06159	0.359891			5.0208	16.7242	0.163568	16.6905	0.198881
		5.0256	3.32776	0.104114	4.06755	0.373436			5.0256	16.6862	0.127537	16.7066	0.22173
		5.0304	3.36348	0.0649095	4.06901	0.386091			5.0304	16.776	0.0830337	16.7154	0.19326
		5.0352	3.36302	0.00648002	4.08356	0.38689			5.0352	16.7614	0.0901386	16.6764	0.181244
		5.04	3.34028	0.032596	4.12813	0.392452			5.04	16.7471	0.110584	16.6311	0.205154
		5.0448	3.39475	0.0620353	4.07181	0.376202			5.0448	16.7337	0.139049	16.6723	0.201388
		5.0496	3.40616	0.0752279	4.05452	0.32979			5.0496	16.6771	0.0944117	16.6534	0.191775
		5.0544	3.33694	0.136679	3.98892	0.306245			5.0544	16.7121	0.116473	16.6746	0.167897
		5.0592	3.37536	0.145928	4.01791	0.344855			5.0592	16.6811	0.0890554	16.6897	0.180663
		5.064	3.39428	0.110451	3.97454	0.30123			5.064	16.7198	0.0826352	16.6981	0.184561
		5.0688	3.41061	0.142838	4.04327	0.306857			5.0688	16.7059	0.0404306	16.6708	0.158899
		5.0736	3.46823	0.163365	3.96487	0.292118			5.0736	16.6938	0.0546824	16.7097	0.161041
		5.0784	3.48239	0.174641	3.95704	0.320794			5.0784	16.6853	0.0519881	16.6556	0.150551
		5.0832	3.44102	0.117412	4.00671	0.305894			5.0832	16.6782	0.0740112	16.675	0.126955
		5.088	3.45473	0.155805	4.04131	0.303498			5.088	16.6709	0.0794045	16.6766	0.179733
		5.0928	3.50054	0.203215	4.07515	0.35323			5.0928	16.6892	0.0613785	16.6648	0.163406
		5.0976	3.47197	0.167082	4.07051	0.340001			5.0976	16.6493	0.0572689	16.6555	0.192165
		5.1024	3.40885	0.167439	4.13168	0.331851			5.1024	16.7115	0.0605992	16.6658	0.189903
		5.1072	3.42343	0.137542	4.14367	0.359743			5.1072	16.7324	0.0318077	16.7093	0.162259
		5.112	3.44588	0.1611	4.10551	0.348723			5.112	16.665	0.0880288	16.7006	0.147791
		5.1168	3.44763	0.164339	4.17045	0.382722			5.1168	16.6966	0.0690246	16.6792	0.152123
		5.1216	3.46648	0.201555	4.12643	0.385207			5.1216	16.7034	0.0546951	16.6989	0.173968
		5.1264	3.54221	0.273086	4.20381	0.43183			5.1264	16.7068	0.0539298	16.6371	0.143506
		5.1312	3.5845	0.236697	4.13145	0.423926			5.1312	16.6696	0.0670091	16.6412	0.144414
		5.136	3.51435	0.183518	4.14951	0.396141			5.136	16.7374	0.0738884	16.6564	0.181595
		5.1408	3.46996	0.141284	4.05014	0.325942			5.1408	16.7039	0.0735174	16.642	0.161488
		5.1456	3.51506	0.151379	4.05672	0.340234			5.1456	16.7058	0.0760421	16.6313	0.148698
		5.1504	3.5176	0.192129	4.02855	0.356374			5.1504	16.7181	0.110185	16.6959	0.111501
		5.1552	3.52948	0.178126	4.1104	0.351927			5.1552	16.7233	0.0937819	16.7389	0.135431
		5.16	3.52168	0.170344	3.99892	0.34643			5.16	16.6996	0.0856473	16.6664	0.132298
		5.1648	3.48991	0.167098	4.04763	0.316958			5.1648	16.7564	0.0887933	16.6658	0.157795
		5.1696	3.50701	0.126943	4.05963	0.281121			5.1696	16.7353	0.076994	16.6916	0.126744
		5.1744	3.43953	0.112097	4.00815	0.34847			5.1744	16.7431	0.0752256	16.694	0.132828
		5.1792	3.46342	0.104313	4.07513	0.3485			5.1792	16.7031	0.0733093	16.7413	0.152979
		5.184	3.45342	0.0728503	4.00463	0.282194			5.184	16.6963	0.0809239	16.7138	0.177668
		5.1888	3.49386	0.0664264	3.88535	0.2539			5.1888	16.6984	0.108177	16.7639	0.128405
		5.1936	3.52697	0.124837	4.01709	0.288759			5.1936	16.734	0.0982428	16.7094	0.140464
		5.1984	3.56518	0.118731	4.04925	0.304193			5.1984	16.6904	0.113795	16.7193	0.178922
		5.2032	3.53899	0.141248	4.06654	0.369519			5.2032	16.6562	0.112265	16.7258	0.134734
		5.208	3.57406	0.133436	4.08224	0.388152			5.208	16.6732	0.132331	16.7128	0.142171
		5.2128	3.46182	0.0878174	4.12832	0.385763			5.2128	16.7059	0.128487	16.6632	0.159456
		5.2176	3.39664	0.103025	4.08268	0.369765			5.2176	16.7421	0.110081	16.6897	0.169085
		5.2224	3.39452	0.0605714	4.07324	0.398449			5.2224	16.7287	0.0686808	16.7068	0.203596
		5.2272	3.37892	0.0574792	4.13908	0.449677			5.2272	16.7114	0.0797574	16.7029	0.195035
		5.232	3.36883	0.0849641	4.15337	0.445766			5.232	16.7028	0.0635052	16.686	0.203982
		5.2368	3.3571	0.0545904	4.04383	0.4265			5.2368	16.6538	0.0634726	16.7293	0.158421
		5.2416	3.37132	0.0784971	4.01204	0.41239			5.2416	16.6894	0.0894021	16.7138	0.134598
		5.2464	3.39043	0.0862315	4.05295	0.412422			5.2464	16.7319	0.0866654	16.6849	0.186182
		5.2512	3.40131	0.0854093	4.02484	0.384278			5.2512	16.6933	0.0710176	16.6986	0.178642
		5.256	3.40921	0.0741147	4.00141	0.372103			5.256	16.7313	0.0805323	16.7319	0.190612
		5.2608	3.47893	0.122281	4.06822	0.361898			5.2608	16.6626	0.0590521	16.7354	0.166919
		5.2656	3.43212	0.115777	4.01005	0.347614			5.2656	16.7355	0.0883253	16.7184	0.213082
		5.2704	3.35411	0.108742	4.04274	0.329519			5.2704	16.6859	0.0836827	16.718	0.214017
		5.2752	3.40931	0.0895154	4.04019	0.391518			5.2752	16.691	0.0462522	16.6736	0.191743
		5.28	3.42821	0.0576146	4.02243	0.35813			5.28	16.7059	0.0831999	16.7081	0.15714
		5.2848	3.39067	0.0494749	4.04634	0.373069			5.2848	16.7297	0.0984202	16.6645	0.199897
		5.2896	3.47938	0.0458077	4.09229	0.350265			5.2896	16.6897	0.117022	16.6674	0.238918
		5.2944	3.45716	0.0259678	4.08457	0.375247			5.2944	16.7024	0.105581	16.7023	0.223118
		5.2992	3.37944	0.021315	4.10858	0.379593			5.2992	16.7013	0.0831499	16.6495	0.19529
		5.304	3.37503	0.0284205	4.08999	0.335668			5.304	16.7261	0.078579	16.663	0.207747
		5.3088	3.41231	0.0629742	4.0922	0.375516			5.3088	16.7396	0.0297487	16.6869	0.168798
		5.3136	3.40055	0.0625032	4.12987	0.382715			5.3136	16.7112	0.0550143	16.7231	0.23317
		5.3184	3.42474	0.0783299	4.14507	0.409096			5.3184	16.6961	0.0630883	16.6849	0.207201
		5.3232	3.43228	0.0759136	4.16904	0.42446			5.3232	16.7098	0.105322	16.6446	0.19262
		5.328	3.44095	0.15169	4.21081	0.442626			5.328	16.7282	0.0725029	16.685	0.240348
		5.3328	3.46283	0.126	4.17497	0.432319			5.3328	16.7051	0.0862372	16.6874	0.229685
		5.3376	3.46825	0.127752	4.18554	0.432017			5.3376	16.7249	0.0731352	16.6486	0.220678
		5.3424	3.46321	0.102638	4.22748	0.48017			5.3424	16.6777	0.0993255	16.7099	0.252896
		5.3472	3.42469	0.101437	4.20816	0.46926			5.3472	16.7115	0.0309282	16.6904	0.210471
		5.352	3.42159	0.0627138	4.17191	0.46194			5.352	16.6989	0.0832827	16.6703	0.208047
		5.3568	3.41225	0.0308455	4.10193	0.440287			5.3568	16.7181	0.0810303	16.6418	0.186823
		5.3616	3.36589	0.041896	4.1154	0.453824			5.3616	16.6667	0.13061	16.631	0.230164
		5.3664	3.40406	0.069075	4.07619	0.429447			5.3664	16.7044	0.107205	16.6384	0.221247
		5.3712	3.40457	0.0339833	4.14506	0.410556			5.3712	16.6969	0.0931879	16.6114	0.200801
		5.376	3.40422	0.0511783	4.10715	0.435613			5.376	16.6821	0.110843	16.6393	0.196664
		5.3808	3.36604	0.0414777	3.97776	0.414944			5.3808	16.6649	0.0790861	16.6493	0.202555
		5.3856	3.37473	0.0419912	4.01297	0.449108			5.3856	16.6518	0.0692555	16.6308	0.191197
		5.3904	3.42047	0.0739548	3.99697	0.400408			5.3904	16.6429	0.0973214	16.621	0.225626
		5.3952	3.44075	0.073142	4.07658	0.409193			5.3952	16.6469	0.0813804	16.6613	0.220233
		5.4	3.38976	0.0813886	4.14979	0.416138			5.4	16.6652	0.0943777	16.6032	0.218418
		5.4048	3.44937	0.120266	4.13559	0.411861			5.4048	16.6749	0.0507752	16.6713	0.243924
		5.4096	3.43205	0.0670841	4.12259	0.450228			5.4096	16.6959	0.129172	16.6187	0.217252
		5.4144	3.40661	0.0691341	4.11313	0.373401			5.4144	16.7265	0.0965596	16.5896	0.207254
		5.4192	3.35547	0.0693189	4.16437	0.403816			5.4192	16.6812	0.0628607	16.6111	0.216722
		5.424	3.46243	0.0426117	4.19742	0.372763			5.424	16.6391	0.0712525	16.5834	0.177525
		5.4288	3.42468	0.0320338	4.17809	0.348189			5.4288	16.6681	0.0564775	16.5659	0.177059
		5.4336	3.49015	0.053394	4.14775	0.307102			5.4336	16.673	0.0717227	16.5857	0.220749
		5.4384	3.48908	0.0185728	4.05506	0.332794			5.4384	16.6618	0.0893233	16.5913	0.175545
		5.4432	3.45764	0.0250967	4.00463	0.330427			5.4432	16.6623	0.0496624	16.5948	0.14916
		5.448	3.49285	0.0134017	4.00296	0.368637			5.448	16.6478	0.0964595	16.5724	0.157706
		5.4528	3.45238	0.0380531	4.06234	0.361993			5.4528	16.647	0.0877598	16.5964	0.154292
		5.4576	3.43974	0.0693756	4.03469	0.434849			5.4576	16.689	0.134468	16.57	0.174657
		5.4624	3.42876	0.0974198	4.11779	0.475276			5.4624	16.7113	0.134093	16.5923	0.175385
		5.4672	3.45046	0.0570932	4.07847	0.42872			5.4672	16.6746	0.0995806	16.5473	0.198774
		5.472	3.42551	0.0796425	3.9521	0.42616			5.472	16.7079	0.116106	16.6189	0.239058
		5.4768	3.47784	0.0595174	3.95905	0.395209			5.4768	16.6663	0.130384	16.6065	0.220085
		5.4816	3.5097	0.0774719	3.9441	0.395426			5.4816	16.6321	0.117361	16.6443	0.254967
		5.4864	3.54622	0.0849912	3.98076	0.389475			5.4864	16.6489	0.123882	16.639	0.24653
		5.4912	3.49748	0.0864082	3.98578	0.388468			5.4912	16.6916	0.0736142	16.6636	0.230768
		5.496	3.50024	0.0879877	4.07383	0.373496			5.496	16.6706	0.0813752	16.647	0.22355
		5.5008	3.48263	0.0534577	4.05498	0.369266			5.5008	16.6491	0.0780219	16.662	0.210246
		5.5056	3.45607	0.0209493	4.08937	0.340175			5.5056	16.6586	0.131127	16.6774	0.217348
		5.5104	3.46199	0.0386809	3.97961	0.256748			5.5104	16.6575	0.0884302	16.6421	0.213644
		5.5152	3.49459	0.0236887	3.94393	0.264783			5.5152	16.6563	0.100255	16.6399	0.235729
		5.52	3.53498	0.0652292	3.89445	0.253618			5.52	16.6024	0.0579853	16.6172	0.18668
		5.5248	3.44644	0.0904687	3.83302	0.282603			5.5248	16.669	0.0738896	16.6486	0.194841
		5.5296	3.37449	0.0469394	3.85298	0.308062			5.5296	16.6797	0.0967839	16.6201	0.177415
		5.5344	3.38923	0.0717044	3.75327	0.260362			5.5344	16.6808	0.0713294	16.6617	0.203199
		5.5392	3.39984	0.0927483	3.80288	0.268984			5.5392	16.6492	0.101122	16.649	0.206603
		5.544	3.38672	0.0775979	3.85003	0.261455			5.544	16.6619	0.105307	16.6615	0.190417
		5.5488	3.4391	0.0919077	3.8439	0.268731			5.5488	16.6413	0.101155	16.6483	0.197423
		5.5536	3.44243	0.0696579	3.87451	0.329146			5.5536	16.6488	0.0905803	16.6611	0.188585
		5.5584	3.46325	0.0553286	3.94596	0.332645			5.5584	16.687	0.0987125	16.6403	0.148199
		5.5632	3.40946	0.017952	3.90358	0.334821			5.5632	16.6875	0.117402	16.6472	0.144716
		5.568	3.46703	0.0060973	3.87433	0.289597			5.568	16.6253	0.114869	16.6802	0.167394
		5.5728	3.45315	0.0258626	3.90066	0.242917			5.5728	16.6674	0.114998	16.6602	0.13535
		5.5776	3.43945	0.0253999	3.90651	0.211858			5.5776	16.7032	0.110125	16.6389	0.165147
		5.5824	3.43867	0.00653315	3.89197	0.226814			5.5824	16.6659	0.101334	16.6624	0.146049
		5.5872	3.4105	0.0243814	3.8561	0.209739			5.5872	16.7142	0.11335	16.6514	0.146919
		5.592	3.4653	0.0329737	3.91223	0.220747			5.592	16.6622	0.105225	16.645	0.146676
		5.5968	3.41959	0.0302751	3.91436	0.194656			5.5968	16.6317	0.0904919	16.6482	0.159213
		5.6016	3.37753	0.0195467	3.91292	0.208919			5.6016	16.6558	0.0918806	16.6075	0.163391
		5.6064	3.38203	0.036407	3.86154	0.16357			5.6064	16.6759	0.13577	16.6074	0.202612
		5.6112	3.36821	0.0380456	3.91659	0.200021			5.6112	16.6718	0.115577	16.6301	0.211588
		5.616	3.35377	0.039345	3.99306	0.241067			5.616	16.6867	0.0944248	16.6025	0.193506
		5.6208	3.42382	0.0852268	3.90633	0.200013			5.6208	16.6425	0.0658739	16.6034	0.18685
		5.6256	3.35557	0.0534043	3.93197	0.17039			5.6256	16.6739	0.0801497	16.6357	0.230923
		5.6304	3.38741	0.0543013	3.93479	0.222824			5.6304	16.68	0.0669266	16.6252	0.201986
		5.6352	3.37116	0.0491835	3.97039	0.207411			5.6352	16.6123	0.0851201	16.6419	0.230852
		5.64	3.40332	0.0458984	3.9509	0.192227			5.64	16.652	0.0891673	16.6032	0.179699
		5.6448	3.37271	0.0565917	3.92903	0.190803			5.6448	16.6639	0.0796825	16.5772	0.176595
		5.6496	3.43169	0.0554063	3.94817	0.23063			5.6496	16.6619	0.0760959	16.5626	0.151571
		5.6544	3.444	0.103583	3.94104	0.199787			5.6544	16.6601	0.0798884	16.5285	0.155977
		5.6592	3.41307	0.0771821	3.92422	0.232931			5.6592	16.6969	0.0740477	16.5346	0.177831
		5.664	3.47499	0.104224	3.94904	0.266483			5.664	16.6759	0.0663398	16.4971	0.156338
		5.6688	3.38652	0.0501611	3.94029	0.249371			5.6688	16.6985	0.0524321	16.5218	0.125795
		5.6736	3.43	0.0472132	3.91858	0.228935			5.6736	16.683	0.0732215	16.5198	0.127728
		5.6784	3.34547	0.0543552	3.90306	0.246524			5.6784	16.7382	0.0853372	16.5399	0.121498
		5.6832	3.42027	0.0382337	3.93684	0.250615			5.6832	16.7654	0.0801318	16.5236	0.132803
		5.688	3.47694	0.0809408	3.84036	0.246262			5.688	16.7446	0.0825134	16.5535	0.137025
		5.6928	3.39879	0.10823	3.87436	0.282843			5.6928	16.7978	0.13678	16.5774	0.127159
		5.6976	3.4336	0.109549	3.82471	0.249643			5.6976	16.6999	0.115869	16.5877	0.132569
		5.7024	3.46752	0.177375	3.88875	0.234275			5.7024	16.686	0.0826737	16.5396	0.152059
		5.7072	3.45933	0.176917	3.79361	0.249331			5.7072	16.746	0.0714422	16.5546	0.164604
		5.712	3.45807	0.192142	3.81846	0.233328			5.712	16.7506	0.0748921	16.5251	0.164158
		5.7168	3.40237	0.131708	3.73674	0.221416			5.7168	16.7452	0.0734531	16.6152	0.159644
		5.7216	3.43531	0.0870295	3.74669	0.220508			5.7216	16.7025	0.0872434	16.5886	0.175398
		5.7264	3.44496	0.0852727	3.77581	0.203925			5.7264	16.6971	0.119816	16.5077	0.149897
		5.7312	3.41588	0.103732	3.71599	0.234166			5.7312	16.708	0.0783656	16.5138	0.164777
		5.736	3.37212	0.0916526	3.73482	0.228427			5.736	16.7018	0.100894	16.5344	0.133736
		5.7408	3.37512	0.103691	3.68033	0.257492			5.7408	16.7262	0.0610185	16.5577	0.156754
		5.7456	3.39924	0.0549073	3.72189	0.224207			5.7456	16.6876	0.0733649	16.5513	0.176161
		5.7504	3.36818	0.0167025	3.63444	0.237367			5.7504	16.6892	0.0733788	16.5247	0.157188
		5.7552	3.40073	0.0360539	3.73529	0.233433			5.7552	16.6498	0.104122	16.5283	0.162552
		5.76	3.43101	0.0759134	3.6325	0.29561			5.76	16.6241	0.0969784	16.5732	0.178676
		5.7648	3.34832	0.0832356	3.67037	0.283022			5.7648	16.665	0.0876757	16.5684	0.185872
		5.7696	3.30758	0.0818151	3.70335	0.267789			5.7696	16.6824	0.0818686	16.5287	0.153151
		5.7744	3.40689	0.107512	3.61945	0.239378			5.7744	16.6737	0.0949632	16.5632	0.148873
		5.7792	3.44595	0.131943	3.65508	0.237837			5.7792	16.6659	0.122071	16.5713	0.181193
		5.784	3.37694	0.128415	3.62844	0.191904			5.784	16.732	0.122664	16.5708	0.171307
		5.7888	3.45967	0.157744	3.62323	0.184763			5.7888	16.739	0.120097	16.567	0.179118
		5.7936	3.4634	0.115958	3.65027	0.199195			5.7936	16.7159	0.102972	16.5556	0.165231
		5.7984	3.48975	0.0565221	3.65977	0.204883			5.7984	16.7265	0.071578	16.5445	0.139832
		5.8032	3.40915	0.057738	3.61998	0.241827			5.8032	16.6906	0.0739957	16.5403	0.144945
		5.808	3.50048	0.0539907	3.60079	0.233045			5.808	16.6728	0.085075	16.5534	0.166362
		5.8128	3.39171	0.0224898	3.64588	0.204197			5.8128	16.6798	0.106471	16.5248	0.179891
		5.8176	3.45179	0.0401298	3.58407	0.192528			5.8176	16.6945	0.0728431	16.5556	0.166195
		5.8224	3.44403	0.0496738	3.60987	0.201345			5.8224	16.6778	0.0906423	16.5424	0.138182
		5.8272	3.36837	0.0418791	3.58178	0.184595			5.8272	16.6991	0.123953	16.5386	0.11377
		5.832	3.4097	0.0209512	3.62251	0.236048			5.832	16.6769	0.116911	16.5188	0.152846
		5.8368	3.35324	0.0722281	3.59192	0.272736			5.8368	16.7147	0.131181	16.4984	0.117815
		5.8416	3.41944	0.106463	3.62275	0.315839			5.8416	16.7397	0.111182	16.5235	0.0912115
		5.8464	3.42894	0.1408	3.61745	0.306312			5.8464	16.7452	0.119327	16.5601	0.0843239
		5.8512	3.42724	0.139667	3.66542	0.276374			5.8512	16.7091	0.122725	16.5722	0.0911724
		5.856	3.44425	0.131671	3.68971	0.302337			5.856	16.735	0.112014	16.4981	0.101825
		5.8608	3.41316	0.0997152	3.73048	0.330197			5.8608	16.763	0.159246	16.4956	0.0976501
		5.8656	3.41443	0.106205	3.78547	0.371006			5.8656	16.7597	0.120396	16.5454	0.0834145
		5.8704	3.46878	0.191028	3.76204	0.325397			5.8704	16.7243	0.123703	16.4781	0.070762
		5.8752	3.55015	0.185189	3.73942	0.350959			5.8752	16.7063	0.13092	16.5099	0.0520731
		5.88	3.52479	0.173384	3.7996	0.350641			5.88	16.7215	0.105449	16.4957	0.041743
		5.8848	3.5056	0.217854	3.8449	0.411997			5.8848	16.6973	0.0783684	16.5181	0.0920108
		5.8896	3.51015	0.197222	3.80861	0.371873			5.8896	16.6689	0.0989821	16.4816	0.0729898
		5.8944	3.49108	0.18219	3.80108	0.311197			5.8944	16.6758	0.109029	16.5248	0.0497241
		5.8992	3.51382	0.177227	3.79444	0.295772			5.8992	16.6912	0.103994	16.4518	0.0595593
		5.904	3.49261	0.202041	3.72155	0.256937			5.904	16.6735	0.0748011	16.4772	0.107909
		5.9088	3.50313	0.180706	3.71306	0.269725			5.9088	16.6455	0.11002	16.5135	0.0948778
		5.9136	3.52213	0.156607	3.67525	0.281869			5.9136	16.6336	0.102193	16.5246	0.0695062
		5.9184	3.50806	0.146635	3.74502	0.304104			5.9184	16.6639	0.0875468	16.4543	0.0909073
		5.9232	3.51626	0.146613	3.72404	0.288986			5.9232	16.6185	0.061411	16.4967	0.0809002
		5.928	3.54649	0.17438	3.71729	0.298286			5.928	16.6372	0.0809282	16.4869	0.109361
		5.9328	3.50002	0.133604	3.70512	0.283729			5.9328	16.6106	0.0918293	16.4985	0.124749
		5.9376	3.4904	0.127822	3.70894	0.308664			5.9376	16.6502	0.0945524	16.5232	0.105416
		5.9424	3.47236	0.158266	3.75242	0.250832			5.9424	16.6512	0.0760399	16.5173	0.14704
		5.9472	3.45269	0.0874871	3.6712	0.30431			5.9472	16.6515	0.0792278	16.506	0.151254
		5.952	3.37656	0.105727	3.67025	0.286647			5.952	16.669	0.0657778	16.4909	0.158903
		5.9568	3.38441	0.0988528	3.66658	0.275214			5.9568	16.6943	0.0747753	16.472	0.14228
		5.9616	3.39722	0.0934218	3.64973	0.225094			5.9616	16.6746	0.0486702	16.5201	0.105878
		5.9664	3.42257	0.094092	3.69779	0.278497			5.9664	16.6426	0.0617031	16.4948	0.123499
		5.9712	3.43542	0.0594643	3.6981	0.290941			5.9712	16.663	0.089743	16.501	0.125161
		5.976	3.4573	0.0944928	3.72104	0.296203			5.976	16.6265	0.0857325	16.4947	0.11223
		5.9808	3.47536	0.0849405	3.75912	0.304222			5.9808	16.5992	0.0881734	16.4839	0.119703
		5.9856	3.48895	0.0981585	3.66071	0.294122			5.9856	16.6564	0.0852771	16.5072	0.0762522
		5.9904	3.50648	0.124455	3.71786	0.261971			5.9904	16.6236	0.0937282	16.4981	0.124293
		5.9952	3.55232	0.137722	3.75024	0.274572			5.9952	16.6398	0.0977931	16.459	0.120496
		6	3.51506	0.157431	3.76145	0.240359			6	16.6516	0.0681216	16.4981	0.0853202
		6.0048	3.51004	0.14658	3.71806	0.227475			6.0048	16.6413	0.0658429	16.5309	0.0961937
		6.0096	3.49509	0.154316	3.72631	0.229262			6.0096	16.6266	0.0684789	16.5391	0.108346
		6.0144	3.51434	0.140186	3.70447	0.232164			6.0144	16.6351	0.0448002	16.5069	0.095477
		6.0192	3.49545	0.116143	3.74808	0.266323			6.0192	16.6489	0.0770467	16.5189	0.103762
		6.024	3.49169	0.170455	3.75147	0.228711			6.024	16.6798	0.0566705	16.4786	0.0710131
		6.0288	3.43011	0.11142	3.74558	0.246056			6.0288	16.6915	0.0780692	16.5184	0.10544
		6.0336	3.45374	0.105592	3.79398	0.249825			6.0336	16.6285	0.0809903	16.5164	0.109725
		6.0384	3.41041	0.0960647	3.75885	0.230621			6.0384	16.6662	0.0746332	16.5318	0.123826
		6.0432	3.43131	0.0876252	3.77697	0.19338			6.0432	16.6866	0.0751542	16.4745	0.124401
		6.048	3.40155	0.0757278	3.74603	0.218864			6.048	16.6821	0.104994	16.5209	0.11804
		6.0528	3.4721	0.129557	3.73255	0.239386			6.0528	16.7143	0.0600879	16.5442	0.154
		6.0576	3.52874	0.117166	3.72717	0.243743			6.0576	16.6997	0.0740151	16.5481	0.161418
		6.0624	3.63831	0.153377	3.78454	0.209561			6.0624	16.7	0.0926341	16.5634	0.167688
		6.0672	3.51296	0.117048	3.86694	0.169119			6.0672	16.7155	0.104049	16.5524	0.147494
		6.072	3.53768	0.132939	3.90872	0.227595			6.072	16.683	0.094939	16.5207	0.1216
		6.0768	3.47041	0.0923754	3.93228	0.20823			6.0768	16.7095	0.0970138	16.5045	0.132649
		6.0816	3.49059	0.124111	3.9794	0.26571			6.0816	16.672	0.0504996	16.5376	0.126972
		6.0864	3.47868	0.114519	3.99449	0.276073			6.0864	16.6544	0.0788142	16.5087	0.105654
		6.0912	3.48136	0.128006	4.06921	0.281396			6.0912	16.6586	0.0892812	16.4884	0.11492
		6.096	3.53356	0.117997	4.08241	0.329223			6.096	16.7469	0.0847107	16.5173	0.118846
		6.1008	3.56256	0.083817	4.17148	0.417494			6.1008	16.6754	0.0841097	16.4976	0.122227
		6.1056	3.56653	0.0309146	4.06144	0.369554			6.1056	16.6862	0.115614	16.4991	0.117973
		6.1104	3.56094	0.0191979	4.12573	0.383895			6.1104	16.6607	0.088053	16.4885	0.0832808
		6.1152	3.62199	0.0392023	4.1438	0.398233			6.1152	16.669	0.104634	16.4703	0.0682521
		6.12	3.59476	0.0687847	4.10758	0.374502			6.12	16.7042	0.114015	16.438	0.0617823
		6.1248	3.5557	0.0287823	4.1753	0.382036			6.1248	16.7338	0.124102	16.3895	0.0556886
		6.1296	3.63692	0.0162007	4.18039	0.434332			6.1296	16.7359	0.126055	16.3628	0.0334611
		6.1344	3.5975	0.0256269	4.10008	0.397849			6.1344	16.7305	0.122026	16.395	0.0131334
		6.1392	3.56729	0.0388073	4.09464	0.421805			6.1392	16.6994	0.0804975	16.3482	0.0103283
		6.144	3.59086	0.0520927	4.07269	0.373826			6.144	16.7258	0.121982	16.3889	0.0145727
		6.1488	3.60493	0.0246649	4.05145	0.373029			6.1488	16.7005	0.113325	16.3386	0.01358
		6.1536	3.58925	0.011831	4.05905	0.351903			6.1536	16.7533	0.107334	16.3641	0.0311196
		6.1584	3.60321	0.0258212	4.07302	0.364461			6.1584	16.6957	0.115645	16.4049	0.0432542
		6.1632	3.62964	0.0229708	4.02429	0.355861			6.1632	16.6606	0.090887	16.4108	0.0270749
		6.168	3.59894	0.0726595	3.97929	0.371566			6.168	16.6682	0.0624129	16.4242	0.0101057
		6.1728	3.59837	0.0330026	3.95409	0.332599			6.1728	16.7234	0.070755	16.4208	0.0186531
		6.1776	3.63195	0.0716652	3.97121	0.327447			6.1776	16.7052	0.0706085	16.4201	0.0350018
		6.1824	3.59221	0.0599251	3.97315	0.316441			6.1824	16.6583	0.0725391	16.3984	0.0400584
		6.1872	3.60011	0.064529	3.88812	0.3439			6.1872	16.6824	0.0795572	16.4292	0.0614274
		6.192	3.55536	0.0779709	3.92723	0.305542			6.192	16.7165	0.0801768	16.4102	0.0341123
		6.1968	3.54133	0.0932516	3.91484	0.286028			6.1968	16.7351	0.101741	16.4897	0.0508599
		6.2016	3.57209	0.0697994	3.89058	0.235293			6.2016	16.729	0.0959011	16.4362	0.0504573
		6.2064	3.53767	0.0443185	3.80995	0.238712			6.2064	16.6887	0.103458	16.4743	0.0710675
		6.2112	3.55945	0.0334762	3.75725	0.210984			6.2112	16.7267	0.0889243	16.5247	0.0488381
		6.216	3.55588	0.0439471	3.71529	0.20001			6.216	16.7003	0.107309	16.5214	0.042756
		6.2208	3.55169	0.0209027	3.71392	0.230659			6.2208	16.7201	0.108239	16.4794	0.0643746
		6.2256	3.57751	0.027298	3.76715	0.252998			6.2256	16.7345	0.0959294	16.4838	0.0469781
		6.2304	3.60144	0.0779547	3.73916	0.256842			6.2304	16.6956	0.0947256	16.5132	0.0609878
		6.2352	3.62273	0.0895835	3.73207	0.296389			6.2352	16.7101	0.109839	16.4714	0.0668494
		6.24	3.57292	0.0873534	3.69609	0.267831			6.24	16.7669	0.113248	16.4796	0.0431628
		6.2448	3.62584	0.0424905	3.74108	0.287015			6.2448	16.6883	0.0910762	16.5032	0.0339845
		6.2496	3.55111	0.113863	3.76243	0.289012			6.2496	16.7255	0.0685964	16.477	0.0144014
		6.2544	3.57291	0.0560493	3.73383	0.247573			6.2544	16.7016	0.117422	16.4786	0.0206386
		6.2592	3.57058	0.00329559	3.67123	0.253375			6.2592	16.7081	0.121786	16.466	0.00286117
		6.264	3.54893	0.0545139	3.75049	0.254145			6.264	16.741	0.119361	16.4417	0.0389226
		6.2688	3.54466	0.0127005	3.71984	0.262132			6.2688	16.7124	0.0927576	16.4464	0.0333592
		6.2736	3.57069	0.0103727	3.74162	0.257799			6.2736	16.6921	0.0691475	16.4437	0.0194314
		6.2784	3.52506	0.0321887	3.84637	0.309605			6.2784	16.6948	0.100027	16.3899	0.0315422
		6.2832	3.55872	0.046501	3.75015	0.269879			6.2832	16.6992	0.0872134	16.4698	0.0102594
		6.288	3.56295	0.0864454	3.71525	0.274461			6.288	16.688	0.107265	16.4044	0.0161638
		6.2928	3.58424	0.0916373	3.77899	0.305305			6.2928	16.6753	0.0921148	16.4124	0.0320735
		6.2976	3.53864	0.0800171	3.7408	0.297971			6.2976	16.6951	0.108538	16.4551	0.0363214
		6.3024	3.54402	0.0614794	3.76017	0.310588			6.3024	16.7277	0.118411	16.4759	0.0395144
		6.3072	3.53896	0.0871402	3.76209	0.28255			6.3072	16.7645	0.116908	16.4557	0.0276799
		6.312	3.57472	0.0414338	3.70194	0.275794			6.312	16.7268	0.142666	16.3953	0.076553
		6.3168	3.52261	0.0596525	3.68932	0.264894			6.3168	16.7102	0.0812493	16.4433	0.0462893
		6.3216	3.51945	0.0777888	3.64608	0.235008			6.3216	16.7733	0.134728	16.4635	0.0394561
		6.3264	3.52833	0.0994044	3.65235	0.286447			6.3264	16.7199	0.0577802	16.4501	0.0423613
		6.3312	3.55337	0.11829	3.74346	0.21486			6.3312	16.7185	0.0829977	16.4192	0.00849102
		6.336	3.59361	0.147843	3.77676	0.22292			6.336	16.6661	0.0669685	16.3875	0.0219046
		6.3408	3.56133	0.133692	3.81873	0.243066			6.3408	16.705	0.0851464	16.3936	0.0218128
		6.3456	3.51733	0.130928	3.83929	0.24273			6.3456	16.7216	0.0813992	16.4094	0.0151605
		6.3504	3.51188	0.104118	3.78131	0.288952			6.3504	16.6887	0.0874376	16.4431	0.0173496
		6.3552	3.50509	0.133941	3.7895	0.299024			6.3552	16.7328	0.111777	16.4528	0.0147818
		6.36	3.54887	0.0999176	3.80653	0.337867			6.36	16.6926	0.104297	16.4719	0.0318225
		6.3648	3.54411	0.105725	3.88956	0.393774			6.3648	16.6818	0.0969342	16.437	0.017445
		6.3696	3.60303	0.131661	3.90989	0.317394			6.3696	16.6835	0.0870615	16.4275	0.00947166
		6.3744	3.66458	0.12863	3.92466	0.318504			6.3744	16.67	0.0761941	16.4424	0.0191911
		6.3792	3.61395	0.180797	3.88604	0.319128			6.3792	16.7253	0.0724006	16.4323	0.0175874
		6.384	3.61186	0.175736	3.90613	0.290084			6.384	16.7297	0.0938443	16.4364	0.0347637
		6.3888	3.6149	0.143953	3.93837	0.332006			6.3888	16.7477	0.0895486	16.4771	0.036178
		6.3936	3.60088	0.175154	3.97666	0.36139			6.3936	16.7463	0.100395	16.4142	0.0253238
		6.3984	3.55441	0.171635	3.96954	0.368294			6.3984	16.7091	0.0988007	16.4225	0.0301864
		6.4032	3.55009	0.16097	3.98858	0.342752			6.4032	16.7244	0.128304	16.4418	0.0348378
		6.408	3.53439	0.175008	3.95435	0.302991			6.408	16.6875	0.0789788	16.4793	0.0526001
		6.4128	3.54715	0.151951	4.07089	0.300315			6.4128	16.6669	0.104778	16.3889	0.0480752
		6.4176	3.62806	0.184269	3.93095	0.386416			6.4176	16.7362	0.0933468	16.4756	0.0141841
		6.4224	3.59931	0.188596	3.94949	0.334959			6.4224	16.6854	0.11702	16.4439	0.0221119
		6.4272	3.60434	0.224893	3.86011	0.32601			6.4272	16.7066	0.12393	16.438	0.0228511
		6.432	3.57956	0.259325	3.9826	0.351484			6.432	16.7554	0.0592769	16.4192	0.0102155
		6.4368	3.55588	0.267481	3.98248	0.354691			6.4368	16.7538	0.0997336	16.3691	0.0402674
		6.4416	3.59372	0.257682	4.04302	0.388068			6.4416	16.7053	0.0834678	16.4077	0.0656969
		6.4464	3.59905	0.199703	4.03574	0.348932			6.4464	16.706	0.100562	16.3936	0.0239209
		6.4512	3.54762	0.188119	4.04081	0.335242			6.4512	16.7209	0.0805759	16.3953	0.0168381
		6.456	3.57319	0.198205	3.9681	0.340812			6.456	16.7085	0.112792	16.3739	0.0186703
		6.4608	3.57633	0.189423	3.88214	0.313907			6.4608	16.697	0.0930213	16.439	0.0608644
		6.4656	3.60377	0.178627	3.91162	0.320657			6.4656	16.7438	0.0344298	16.4073	0.0616103
		6.4704	3.62602	0.233153	3.91301	0.327173			6.4704	16.7079	0.0546574	16.4123	0.0489348
		6.4752	3.56027	0.163869	3.98849	0.393814			6.4752	16.7128	0.10642	16.3445	0.0429536
		6.48	3.57411	0.221671	4.06299	0.419765			6.48	16.7095	0.0515134	16.3687	0.0304619
		6.4848	3.6568	0.263669	3.92754	0.394784			6.4848	16.6975	0.0599604	16.4048	0.0223485
		6.4896	3.63908	0.264456	3.9485	0.373609			6.4896	16.7307	0.0802607	16.3834	0.0341281
		6.4944	3.64479	0.284589	4.03803	0.402941			6.4944	16.6886	0.0993386	16.3884	0.0250954
		6.4992	3.66144	0.249896	3.97618	0.383404			6.4992	16.7306	0.0942424	16.4174	0.0244785
		6.504	3.65385	0.232071	4.04079	0.357547			6.504	16.7269	0.0890319	16.3893	0.0215024
		6.5088	3.70658	0.217128	4.06133	0.365009			6.5088	16.7332	0.0771554	16.4378	0.0358273
		6.5136	3.70521	0.207463	4.02424	0.425405			6.5136	16.7293	0.10529	16.4114	0.0211056
		6.5184	3.71533	0.23199	4.13084	0.467969			6.5184	16.7458	0.108609	16.3929	0.0411832
		6.5232	3.69015	0.204144	4.06538	0.459849			6.5232	16.753	0.0817271	16.3662	0.0179786
		6.528	3.75819	0.209398	4.08646	0.437059			6.528	16.7201	0.0867658	16.3126	0.00939178
		6.5328	3.71594	0.18509	4.0741	0.435188			6.5328	16.729	0.0737016	16.3701	0.0312629
		6.5376	3.73254	0.194839	4.16595	0.431035			6.5376	16.7246	0.114146	16.3512	0.0180618
		6.5424	3.66364	0.232287	4.12153	0.347477			6.5424	16.7229	0.100858	16.4014	0.0143105
		6.5472	3.67574	0.238097	4.05343	0.325796			6.5472	16.6923	0.0605859	16.3964	0.0282971
		6.552	3.63019	0.226887	4.08804	0.365634			6.552	16.7656	0.137756	16.3913	0.00899914
		6.5568	3.67509	0.201794	4.14093	0.40545			6.5568	16.7163	0.0993132	16.3724	0.0361793
		6.5616	3.65129	0.175353	4.1666	0.426869			6.5616	16.6875	0.0865948	16.3926	0.0213582
		6.5664	3.54666	0.145295	4.13127	0.399792			6.5664	16.7372	0.0682137	16.3738	0.0169801
		6.5712	3.52853	0.131166	4.12303	0.389616			6.5712	16.6918	0.072205	16.3884	0.0640802
		6.576	3.57319	0.126155	4.14261	0.457209			6.576	16.6656	0.0781434	16.4041	0.0383394
		6.5808	3.55614	0.161948	4.15901	0.413474			6.5808	16.6671	0.0428697	16.3483	0.0393326
		6.5856	3.59387	0.15809	4.15371	0.439513			6.5856	16.6473	0.0314655	16.4075	0.0325456
		6.5904	3.55295	0.106898	4.17157	0.4455			6.5904	16.6595	0.0331505	16.3979	0.0322573
		6.5952	3.63272	0.129096	4.16127	0.414491			6.5952	16.6497	0.0247251	16.3868	0.0511387
		6.6	3.55073	0.142512	4.17573	0.470544			6.6	16.6495	0.0245403	16.4085	0.0163328
		6.6048	3.46602	0.119644	4.18624	0.459699			6.6048	16.7141	0.0790195	16.4012	0.0252175
		6.6096	3.54773	0.11006	4.16166	0.504052			6.6096	16.7155	0.0600884	16.3534	0.0357122
		6.6144	3.50589	0.12685	4.18075	0.520379			6.6144	16.6445	0.0437947	16.3624	0.0242679
		6.6192	3.48661	0.117347	4.14947	0.468316			6.6192	16.6881	0.0717195	16.3457	0.0554891
		6.624	3.4685	0.119298	4.15432	0.495035			6.624	16.6564	0.0687646	16.3694	0.0275125
		6.6288	3.52631	0.1095	4.16466	0.519675			6.6288	16.6858	0.0812806	16.3267	0.0343393
		6.6336	3.5876	0.13988	4.18357	0.489554			6.6336	16.6716	0.0649014	16.3597	0.0159896
		6.6384	3.62204	0.150775	4.17974	0.516963			6.6384	16.677	0.0487634	16.3273	0.0279978
		6.6432	3.65425	0.207258	4.14922	0.512634			6.6432	16.6547	0.047301	16.3182	0.0308997
		6.648	3.6109	0.165151	4.16499	0.503606			6.648	16.6419	0.108061	16.3081	0.0119567
		6.6528	3.59742	0.191179	4.14421	0.529642			6.6528	16.7012	0.0410504	16.3047	0.00996544
		6.6576	3.56494	0.162525	4.11308	0.483338			6.6576	16.6415	0.0719544	16.3507	0.0060767
		6.6624	3.56441	0.157359	4.11645	0.46188			6.6624	16.6133	0.0402143	16.3258	0.0242044
		6.6672	3.63489	0.183929	4.1907	0.498559			6.6672	16.602	0.0539986	16.3152	0.0182586
		6.672	3.65166	0.164221	4.23457	0.522677			6.672	16.6073	0.0331068	16.3502	0.00946941
		6.6768	3.6594	0.210768	4.22501	0.45909			6.6768	16.6255	0.0237903	16.3443	0.0189616
		6.6816	3.69982	0.200018	4.20297	0.530634			6.6816	16.613	0.0612182	16.3264	0.0268799
		6.6864	3.71883	0.149394	4.17073	0.449486			6.6864	16.6183	0.028157	16.3194	0.0108812
		6.6912	3.64527	0.152488	4.13341	0.45352			6.6912	16.6322	0.0564851	16.3857	0.0317415
		6.696	3.70762	0.183489	4.14475	0.425019			6.696	16.5742	0.0823476	16.3185	0.0222498
		6.7008	3.71734	0.143139	4.1504	0.439037			6.7008	16.6702	0.0749257	16.3314	0.027746
		6.7056	3.68828	0.166367	4.17962	0.449373			6.7056	16.6356	0.0892699	16.3413	0.0438277
		6.7104	3.70011	0.161526	4.17341	0.404963			6.7104	16.6317	0.0802942	16.3344	0.00699274
		6.7152	3.68779	0.15309	4.15089	0.434654			6.7152	16.6466	0.0575328	16.3648	0.0574885
		6.72	3.67013	0.173716	4.13359	0.414132			6.72	16.6499	0.078446	16.3582	0.0222172
		6.7248	3.6643	0.161874	4.09019	0.377463			6.7248	16.6179	0.0883407	16.3938	0.0197972
		6.7296	3.57208	0.134656	4.07684	0.385395			6.7296	16.6324	0.0589079	16.3709	0.0273351
		6.7344	3.57566	0.111351	4.09469	0.335963			6.7344	16.6194	0.0660033	16.3438	0.0308021
		6.7392	3.58078	0.164945	4.0534	0.329866			6.7392	16.6497	0.0462883	16.3691	0.0316297
		6.744	3.57313	0.14862	4.06426	0.333854			6.744	16.6658	0.044082	16.3409	0.0230251
		6.7488	3.5859	0.179595	4.00774	0.320436			6.7488	16.7026	0.059658	16.3736	0.0348821
		6.7536	3.55606	0.158707	4.04661	0.314583			6.7536	16.6291	0.0771658	16.3313	0.0327931
		6.7584	3.56276	0.179829	4.04011	0.370111			6.7584	16.5952	0.0825999	16.3885	0.0176872
		6.7632	3.58176	0.127671	4.1219	0.401293			6.7632	16.5932	0.0689278	16.3492	0.00869751
		6.768	3.57548	0.129718	4.15977	0.38741			6.768	16.6258	0.067644	16.3776	0.0177743
		6.7728	3.61364	0.13795	4.09959	0.350869			6.7728	16.6332	0.0750537	16.3499	0.0362649
		6.7776	3.65084	0.123851	4.03364	0.297439			6.7776	16.5827	0.0622382	16.3675	0.0200223
		6.7824	3.68976	0.147974	3.96958	0.281128			6.7824	16.5656	0.0410835	16.4115	0.0380379
		6.7872	3.67115	0.130862	3.91086	0.328186			6.7872	16.5871	0.0821215	16.4091	0.0303679
		6.792	3.69909	0.129622	3.91783	0.31329			6.792	16.5745	0.0816947	16.4285	0.0503077
		6.7968	3.61892	0.141756	3.93669	0.293345			6.7968	16.5805	0.105411	16.3927	0.0677881
		6.8016	3.62388	0.103175	3.88775	0.330803			6.8016	16.5824	0.0996133	16.4739	0.0658321
		6.8064	3.58067	0.117959	3.90138	0.301495			6.8064	16.646	0.104029	16.4297	0.059205
		6.8112	3.59872	0.16728	3.85864	0.263818			6.8112	16.6423	0.10409	16.4074	0.047956
		6.816	3.65724	0.198277	3.90547	0.231981			6.816	16.6057	0.0706389	16.4278	0.0770948
		6.8208	3.66519	0.180865	3.86224	0.20949			6.8208	16.6102	0.07328	16.4327	0.0746182
		6.8256	3.6202	0.174369	3.8398	0.229573			6.8256	16.641	0.109701	16.4635	0.0762949
		6.8304	3.58962	0.14533	3.85049	0.225629			6.8304	16.727	0.0865144	16.4574	0.0728181
		6.8352	3.60625	0.19236	3.77769	0.183014			6.8352	16.6675	0.0853111	16.4463	0.0808573
		6.84	3.52646	0.169359	3.82467	0.267384			6.84	16.6006	0.0531754	16.4225	0.0898678
		6.8448	3.54585	0.170044	3.8207	0.178226			6.8448	16.6605	0.0487448	16.4602	0.100958
		6.8496	3.57892	0.194963	3.83357	0.248228			6.8496	16.6231	0.0717586	16.4222	0.0913473
		6.8544	3.57459	0.173248	3.80447	0.2289			6.8544	16.6553	0.106122	16.4309	0.0912288
		6.8592	3.59799	0.155688	3.76434	0.253104			6.8592	16.6612	0.112077	16.4786	0.0660382
		6.864	3.5554	0.15245	3.80356	0.228838			6.864	16.6818	0.0707943	16.4525	0.0873042
		6.8688	3.53552	0.13638	3.77654	0.22228			6.8688	16.6411	0.0660975	16.479	0.112688
		6.8736	3.5374	0.109925	3.71877	0.203474			6.8736	16.6418	0.108151	16.4767	0.107767
		6.8784	3.64142	0.169664	3.76267	0.221934			6.8784	16.6185	0.105043	16.4745	0.0989171
		6.8832	3.54956	0.145175	3.83991	0.225724			6.8832	16.648	0.0739409	16.4224	0.10855
		6.888	3.58204	0.171671	3.84386	0.250681			6.888	16.6891	0.0941469	16.3972	0.0785076
		6.8928	3.63049	0.196601	3.92545	0.272764			6.8928	16.7146	0.109332	16.4042	0.0689577
		6.8976	3.61802	0.186685	3.86187	0.261681			6.8976	16.7303	0.106605	16.4406	0.081387
		6.9024	3.65119	0.202066	3.84462	0.266946			6.9024	16.6751	0.116626	16.4255	0.0885583
		6.9072	3.61948	0.142689	3.85431	0.242225			6.9072	16.6528	0.116635	16.4823	0.114372
		6.912	3.65504	0.193823	3.84206	0.24993			6.912	16.6254	0.0940493	16.4709	0.106341
		6.9168	3.66278	0.281854	3.78671	0.220881			6.9168	16.6899	0.0633016	16.467	0.102746
		6.9216	3.70817	0.309787	3.78328	0.225288			6.9216	16.6456	0.0523712	16.4432	0.110373
		6.9264	3.63721	0.275638	3.73865	0.212316			6.9264	16.6619	0.0479782	16.4639	0.111908
		6.9312	3.72215	0.280245	3.85426	0.27944			6.9312	16.6809	0.0502062	16.4233	0.0810971
		6.936	3.71773	0.282677	3.87803	0.249022			6.936	16.684	0.0994954	16.4035	0.0972235
		6.9408	3.67751	0.32415	3.89581	0.286779			6.9408	16.6776	0.0893255	16.4161	0.131409
		6.9456	3.73188	0.301865	3.90484	0.310353			6.9456	16.6792	0.077814	16.4011	0.0657725
		6.9504	3.77831	0.337701	3.92808	0.324692			6.9504	16.6485	0.0595589	16.4361	0.0286575
		6.9552	3.6588	0.278917	3.90788	0.286356			6.9552	16.6611	0.0443812	16.4421	0.080978
		6.96	3.68931	0.250463	4.02893	0.28912			6.96	16.6603	0.0874299	16.447	0.0596492
		6.9648	3.73587	0.284194	4.00943	0.254455			6.9648	16.6658	0.0777322	16.449	0.105932
		6.9696	3.74535	0.308923	3.99149	0.237437			6.9696	16.647	0.0395969	16.4447	0.118594
		6.9744	3.73756	0.357805	3.9395	0.241884			6.9744	16.6644	0.0604837	16.4599	0.154852
		6.9792	3.82121	0.358503	3.95088	0.212697			6.9792	16.6656	0.0872144	16.4576	0.142756
		6.984	3.82738	0.32521	3.98141	0.211533			6.984	16.6249	0.0522192	16.461	0.117683
		6.9888	3.84219	0.381808	4.01247	0.156347			6.9888	16.6617	0.0380827	16.4598	0.116656
		6.9936	3.80332	0.390431	3.9444	0.168301			6.9936	16.639	0.0379798	16.3912	0.0979138
		6.9984	3.85838	0.425741	3.88416	0.197429			6.9984	16.6753	0.0395992	16.4777	0.089859
		7.0032	3.88096	0.423695	3.91672	0.235633			7.0032	16.663	0.0564235	16.4654	0.0891869
		7.008	3.86127	0.430851	3.89794	0.204024			7.008	16.67	0.0545987	16.4311	0.092477
		7.0128	3.86252	0.445021	3.91496	0.213595			7.0128	16.6148	0.0613661	16.4119	0.057701
		7.0176	3.86078	0.399838	3.9348	0.247591			7.0176	16.6608	0.0416761	16.4622	0.0893329
		7.0224	3.83311	0.365368	3.94547	0.241009			7.0224	16.6373	0.0968592	16.4579	0.0733702
		7.0272	3.79211	0.308423	3.9464	0.257762			7.0272	16.6528	0.0718976	16.402	0.054766
		7.032	3.87666	0.33998	3.96649	0.295827			7.032	16.5603	0.0625353	16.447	0.0663545
		7.0368	3.8163	0.287444	4.00381	0.306569			7.0368	16.59	0.0671507	16.4573	0.0737143
		7.0416	3.85498	0.258759	3.93317	0.268443			7.0416	16.6267	0.0603588	16.4384	0.106044
		7.0464	3.83186	0.266824	3.90547	0.284465			7.0464	16.7105	0.0924136	16.4101	0.0794765
		7.0512	3.75171	0.224894	3.83968	0.289713			7.0512	16.7133	0.0959349	16.4509	0.0498178
		7.056	3.76873	0.253235	3.86585	0.269009			7.056	16.6663	0.0689346	16.4389	0.0622153
		7.0608	3.79881	0.289341	3.86622	0.279964			7.0608	16.6436	0.0795429	16.4369	0.0522699
		7.0656	3.72333	0.258855	3.88179	0.288677			7.0656	16.6992	0.0397497	16.4147	0.0530897
		7.0704	3.70479	0.204721	3.88536	0.245606			7.0704	16.6542	0.0613625	16.4294	0.0453045
		7.0752	3.66545	0.241748	3.89266	0.224874			7.0752	16.6786	0.080558	16.4377	0.0740813
		7.08	3.58006	0.182358	3.87815	0.214558			7.08	16.6932	0.0884839	16.4111	0.0182037
		7.0848	3.65116	0.178234	3.91468	0.214648			7.0848	16.6249	0.0527168	16.4084	0.0345388
		7.0896	3.69829	0.240561	4.00804	0.235142			7.0896	16.674	0.0826906	16.3467	0.0565476
		7.0944	3.75624	0.271371	3.96318	0.202124			7.0944	16.6762	0.0746727	16.4129	0.0227306
		7.0992	3.85502	0.279193	3.97062	0.225729			7.0992	16.6261	0.0906875	16.4098	0.0398247
		7.104	3.81762	0.263301	4.01312	0.185135			7.104	16.6625	0.0967422	16.3322	0.0540271
		7.1088	3.82445	0.240081	3.96561	0.193485			7.1088	16.6653	0.0902279	16.3864	0.0427934
		7.1136	3.8279	0.284029	3.99118	0.17903			7.1136	16.6625	0.0988822	16.3711	0.0590295
		7.1184	3.82361	0.262923	3.98175	0.242602			7.1184	16.6327	0.0930578	16.3737	0.060072
		7.1232	3.80245	0.286326	4.01089	0.251222			7.1232	16.6314	0.113988	16.3853	0.0330276
		7.128	3.82646	0.287151	4.02981	0.304665			7.128	16.6792	0.117212	16.403	0.0737614
		7.1328	3.86469	0.261739	4.02868	0.319172			7.1328	16.6407	0.116053	16.4023	0.0718372
		7.1376	3.86809	0.277769	4.03793	0.354888			7.1376	16.6386	0.10123	16.408	0.0348805
		7.1424	3.90755	0.334978	3.9977	0.363022			7.1424	16.6185	0.133996	16.4098	0.0804317
		7.1472	3.91517	0.320378	4.01566	0.357304			7.1472	16.6475	0.13041	16.3546	0.0741589
		7.152	3.85052	0.282468	4.03984	0.348282			7.152	16.7065	0.136139	16.308	0.051131
		7.1568	3.83214	0.280941	4.029	0.340711			7.1568	16.7155	0.132619	16.3763	0.0197278
		7.1616	3.76437	0.261107	4.04696	0.351363			7.1616	16.6831	0.134169	16.3491	0.0340454
		7.1664	3.74728	0.221371	4.0608	0.355378			7.1664	16.71	0.11603	16.3401	0.0295821
		7.1712	3.76756	0.261592	4.10833	0.335994			7.1712	16.677	0.100029	16.3916	0.0380865
		7.176	3.76919	0.278669	4.11744	0.338061			7.176	16.7076	0.1171	16.3446	0.0445557
		7.1808	3.75928	0.272359	4.11936	0.384705			7.1808	16.7121	0.130101	16.3842	0.0212846
		7.1856	3.71763	0.333152	4.09363	0.389786			7.1856	16.6742	0.0957587	16.3767	0.0145984
		7.1904	3.79225	0.308265	4.08742	0.367556			7.1904	16.6822	0.120348	16.3761	0.0330467
		7.1952	3.79226	0.306459	4.14537	0.379426			7.1952	16.7091	0.101274	16.3587	0.0473073
		7.2	3.74462	0.319115	4.21844	0.379761			7.2	16.6891	0.138757	16.4083	0.0485249
		7.2048	3.80431	0.350774	4.26634	0.421289			7.2048	16.6715	0.155576	16.3991	0.0503784
		7.2096	3.79846	0.352712	4.30712	0.423853			7.2096	16.7073	0.153653	16.4089	0.024834
		7.2144	3.79028	0.289631	4.26112	0.416415			7.2144	16.6846	0.159456	16.4693	0.0219978
		7.2192	3.74348	0.283044	4.2994	0.415834			7.2192	16.6892	0.122203	16.403	0.0445681
		7.224	3.82306	0.311816	4.22762	0.40596			7.224	16.644	0.101138	16.4615	0.0530734
		7.2288	3.74767	0.264204	4.20072	0.385286			7.2288	16.6544	0.138684	16.4171	0.0180582
		7.2336	3.69577	0.261484	4.26765	0.387175			7.2336	16.6648	0.105343	16.4205	0.0467453
		7.2384	3.68812	0.257335	4.27072	0.425791			7.2384	16.7271	0.131145	16.3868	0.0198286
		7.2432	3.66386	0.257343	4.21757	0.379731			7.2432	16.6773	0.114197	16.3805	0.0138113
		7.248	3.67424	0.233996	4.13108	0.396743			7.248	16.7051	0.0822841	16.4778	0.0259021
		7.2528	3.70964	0.292713	4.16029	0.37191			7.2528	16.701	0.0937112	16.3978	0.0251464
		7.2576	3.64529	0.312091	4.17237	0.354225			7.2576	16.7194	0.135948	16.4109	0.0260007
		7.2624	3.7141	0.32835	4.11961	0.327825			7.2624	16.6885	0.100493	16.3691	0.0217907
		7.2672	3.76686	0.344793	4.11977	0.351742			7.2672	16.7209	0.081107	16.4024	0.0104113
		7.272	3.74274	0.360155	4.15664	0.362121			7.272	16.6944	0.100979	16.3668	0.0191417
		7.2768	3.7967	0.370483	4.15929	0.404918			7.2768	16.6494	0.0804191	16.4014	0.0391063
		7.2816	3.7884	0.397387	4.10313	0.414242			7.2816	16.6361	0.104536	16.439	0.0324672
		7.2864	3.74952	0.363403	4.09411	0.388898			7.2864	16.6639	0.10064	16.4058	0.0125332
		7.2912	3.73562	0.418393	4.14972	0.405348			7.2912	16.6691	0.0536945	16.3997	0.0419213
		7.296	3.79096	0.423981	4.16506	0.395075			7.296	16.7095	0.0975468	16.3965	0.0207158
		7.3008	3.80078	0.454679	4.16027	0.410493			7.3008	16.6818	0.0674347	16.4129	0.027971
		7.3056	3.80952	0.479106	4.13695	0.425251			7.3056	16.6825	0.0612325	16.4077	0.0342655
		7.3104	3.78309	0.407193	4.13685	0.396513			7.3104	16.7047	0.0968039	16.3818	0.00719229
		7.3152	3.83257	0.400004	4.17532	0.421329			7.3152	16.7104	0.081491	16.3509	0.0240735
		7.32	3.79641	0.363373	4.19314	0.429104			7.32	16.7018	0.0764374	16.3725	0.0235005
		7.3248	3.89579	0.430543	4.25994	0.42775			7.3248	16.6698	0.0412639	16.3912	0.0109787
		7.3296	3.85794	0.43838	4.21847	0.411069			7.3296	16.6987	0.0464226	16.4094	0.0297562
		7.3344	3.81932	0.411174	4.21799	0.416183			7.3344	16.7046	0.060309	16.3731	0.0199689
		7.3392	3.79748	0.439741	4.25582	0.437067			7.3392	16.7064	0.056864	16.4566	0.0521656
		7.344	3.76122	0.410226	4.25729	0.407014			7.344	16.6932	0.0508799	16.4193	0.0349775
		7.3488	3.79259	0.438447	4.27267	0.426604			7.3488	16.7099	0.017158	16.4502	0.0432096
		7.3536	3.80901	0.410551	4.32703	0.446256			7.3536	16.7012	0.0641574	16.4027	0.0275393
		7.3584	3.80616	0.434891	4.29443	0.434276			7.3584	16.6909	0.0379786	16.4669	0.0438802
		7.3632	3.80889	0.387792	4.38341	0.432936			7.3632	16.6665	0.0158471	16.4231	0.0263897
		7.368	3.73621	0.329726	4.41968	0.412786			7.368	16.6963	0.0563693	16.4409	0.020009
		7.3728	3.79142	0.322253	4.42358	0.429166			7.3728	16.7001	0.0802616	16.4031	0.0184553
		7.3776	3.73331	0.353726	4.42804	0.443101			7.3776	16.7235	0.0671879	16.4145	0.0722674
		7.3824	3.75669	0.343828	4.38714	0.434081			7.3824	16.6741	0.0473644	16.3935	0.0486777
		7.3872	3.71043	0.336243	4.34775	0.455197			7.3872	16.6652	0.0796538	16.3972	0.0535263
		7.392	3.67493	0.287594	4.3263	0.436429			7.392	16.6836	0.052805	16.3926	0.0652344
		7.3968	3.66488	0.276455	4.39568	0.460809			7.3968	16.6798	0.0666329	16.3819	0.0791824
		7.4016	3.69738	0.316105	4.36789	0.468584			7.4016	16.6751	0.0795154	16.4277	0.106308
		7.4064	3.74632	0.308387	4.39222	0.489483			7.4064	16.6413	0.0859162	16.4118	0.0908851
		7.4112	3.67913	0.294652	4.38257	0.455082			7.4112	16.72	0.0647211	16.4063	0.0732036
		7.416	3.68504	0.27927	4.37478	0.427955			7.416	16.7236	0.097552	16.3963	0.0700379
		7.4208	3.59157	0.271768	4.40211	0.399231			7.4208	16.7682	0.090638	16.3796	0.0758057
		7.4256	3.55423	0.208564	4.39246	0.374495			7.4256	16.7786	0.102539	16.4339	0.116656
		7.4304	3.63262	0.256933	4.41524	0.414426			7.4304	16.7103	0.109603	16.3892	0.0767198
		7.4352	3.59926	0.221936	4.36003	0.392593			7.4352	16.7656	0.121004	16.3979	0.0680271
		7.44	3.5829	0.189007	4.32811	0.365299			7.44	16.7406	0.111721	16.3414	0.075041
		7.4448	3.57228	0.197795	4.28133	0.392254			7.4448	16.7315	0.104518	16.3806	0.0765594
		7.4496	3.59944	0.203828	4.27172	0.361916			7.4496	16.723	0.0982411	16.3634	0.0821475
		7.4544	3.61497	0.158193	4.22312	0.38009			7.4544	16.6737	0.0760937	16.362	0.0755324
		7.4592	3.60789	0.185256	4.23945	0.312034			7.4592	16.6917	0.0908435	16.4028	0.0721629
		7.464	3.60831	0.181855	4.21542	0.346685			7.464	16.7629	0.107808	16.424	0.0687831
		7.4688	3.60473	0.176635	4.23738	0.368328			7.4688	16.7506	0.0808011	16.4338	0.111605
		7.4736	3.60457	0.230721	4.28947	0.33287			7.4736	16.7379	0.0542089	16.427	0.0899349
		7.4784	3.58893	0.199053	4.287	0.35886			7.4784	16.7447	0.0671278	16.4047	0.114259
		7.4832	3.6415	0.211755	4.3256	0.354175			7.4832	16.7681	0.104535	16.4267	0.111509
		7.488	3.65752	0.189365	4.36588	0.413991			7.488	16.7764	0.130887	16.445	0.100179
		7.4928	3.65054	0.172741	4.33064	0.425235			7.4928	16.8008	0.129506	16.4449	0.127818
		7.4976	3.6796	0.160316	4.2826	0.449104			7.4976	16.8112	0.093301	16.4264	0.11632
		7.5024	3.75796	0.256321	4.36357	0.493165			7.5024	16.7255	0.0936263	16.436	0.103021
		7.5072	3.78742	0.227777	4.40359	0.474353			7.5072	16.7654	0.115012	16.4227	0.0985273
		7.512	3.76701	0.208585	4.47744	0.523715			7.512	16.799	0.0964653	16.4151	0.0865156
		7.5168	3.79715	0.193288	4.44523	0.542828			7.5168	16.7937	0.11615	16.4013	0.092363
		7.5216	3.7701	0.198386	4.49656	0.547317			7.5216	16.8052	0.118884	16.3785	0.0769762
		7.5264	3.79324	0.190258	4.47879	0.509874			7.5264	16.7896	0.108886	16.4293	0.112016
		7.5312	3.8115	0.136348	4.48119	0.495402			7.5312	16.7927	0.155508	16.4075	0.0824663
		7.536	3.77686	0.196907	4.52793	0.49875			7.536	16.786	0.144151	16.3837	0.0840509
		7.5408	3.78214	0.222806	4.48118	0.494954			7.5408	16.7996	0.144159	16.4069	0.0581038
		7.5456	3.76231	0.22198	4.42442	0.480016			7.5456	16.8035	0.133011	16.3749	0.0628358
		7.5504	3.80951	0.26077	4.44505	0.540106			7.5504	16.7998	0.15054	16.401	0.0604068
		7.5552	3.7901	0.286648	4.47272	0.533518			7.5552	16.8168	0.0817467	16.3715	0.0395127
		7.56	3.86621	0.296476	4.53148	0.509659			7.56	16.8042	0.102765	16.3885	0.0590008
		7.5648	3.86503	0.267042	4.53805	0.565032			7.5648	16.8834	0.101665	16.3917	0.0111774
		7.5696	3.97633	0.265948	4.53074	0.576892			7.5696	16.7368	0.0932014	16.4117	0.0348771
		7.5744	3.9331	0.223926	4.51035	0.567124			7.5744	16.7467	0.11388	16.3981	0.0590367
		7.5792	3.87714	0.203477	4.49663	0.613702			7.5792	16.7707	0.0952161	16.4249	0.0539645
		7.584	3.8825	0.245602	4.53007	0.602986			7.584	16.7826	0.0847611	16.3724	0.0661079
		7.5888	3.8648	0.281701	4.50365	0.601297			7.5888	16.7578	0.123928	16.3895	0.0626395
		7.5936	3.70187	0.230912	4.49261	0.55448			7.5936	16.8155	0.136622	16.4357	0.0731432
		7.5984	3.7204	0.24624	4.52991	0.555107			7.5984	16.758	0.0949128	16.4136	0.0580902
		7.6032	3.75334	0.216522	4.39992	0.521724			7.6032	16.7292	0.0659104	16.4346	0.0709458
		7.608	3.69442	0.233305	4.42108	0.508218			7.608	16.7006	0.0486908	16.4882	0.0587749
		7.6128	3.67068	0.221717	4.51818	0.504003			7.6128	16.7085	0.0670174	16.3858	0.0756071
		7.6176	3.69174	0.202932	4.42293	0.591012			7.6176	16.7235	0.0592435	16.4102	0.0430614
		7.6224	3.70078	0.20818	4.47337	0.566486			7.6224	16.6734	0.100748	16.3402	0.0491541
		7.6272	3.65159	0.258085	4.48472	0.592723			7.6272	16.6728	0.0945087	16.3267	0.0593051
		7.632	3.63466	0.209731	4.50384	0.570617			7.632	16.6479	0.064309	16.3855	0.0434397
		7.6368	3.67035	0.231668	4.48808	0.576898			7.6368	16.6374	0.064398	16.4135	0.0743811
		7.6416	3.71381	0.26394	4.38624	0.531032			7.6416	16.6575	0.0291518	16.4249	0.0691438
		7.6464	3.64424	0.232847	4.43878	0.508269			7.6464	16.6639	0.0731161	16.3664	0.0656335
		7.6512	3.69804	0.255902	4.46236	0.536348			7.6512	16.6557	0.0719562	16.3509	0.085351
		7.656	3.70621	0.266257	4.4928	0.564145			7.656	16.6778	0.0373547	16.3758	0.0441741
		7.6608	3.77974	0.344093	4.48201	0.530875			7.6608	16.6371	0.0811871	16.3778	0.0324946
		7.6656	3.80591	0.277244	4.50409	0.544983			7.6656	16.6364	0.0593195	16.4079	0.0199472
		7.6704	3.76871	0.261066	4.40955	0.495317			7.6704	16.6418	0.0760938	16.4031	0.0247764
		7.6752	3.72655	0.271195	4.36521	0.457777			7.6752	16.638	0.0367234	16.3423	0.0210813
		7.68	3.70757	0.258028	4.31808	0.449189			7.68	16.6622	0.0807487	16.3752	0.0326997
		7.6848	3.71406	0.226702	4.31145	0.481893			7.6848	16.6706	0.081027	16.4146	0.0548537
		7.6896	3.72946	0.231974	4.37999	0.448282			7.6896	16.6034	0.0539137	16.3885	0.0367922
		7.6944	3.74804	0.20066	4.38361	0.49575			7.6944	16.5699	0.0777882	16.4122	0.0507345
		7.6992	3.70563	0.169248	4.34655	0.482591			7.6992	16.5798	0.0742409	16.4518	0.0507745
		7.704	3.72467	0.172751	4.42552	0.466011			7.704	16.6461	0.0767037	16.3342	0.020433
		7.7088	3.68163	0.233213	4.44713	0.486688			7.7088	16.6107	0.0922997	16.3446	0.0260747
		7.7136	3.73445	0.247732	4.39782	0.428233			7.7136	16.6422	0.0378229	16.3532	0.0143147
		7.7184	3.72039	0.219453	4.42414	0.497133			7.7184	16.6232	0.0559277	16.3548	0.0101086
		7.7232	3.69966	0.203103	4.41349	0.536677			7.7232	16.6462	0.0985703	16.33	0.0127632
		7.728	3.73641	0.191042	4.40349	0.478692			7.728	16.6351	0.0776627	16.3474	0.0501596
		7.7328	3.71155	0.219888	4.38353	0.460331			7.7328	16.6855	0.0620361	16.3379	0.0208465
		7.7376	3.67849	0.182736	4.39642	0.465657			7.7376	16.6953	0.0605638	16.3362	0.0175265
		7.7424	3.6408	0.172553	4.34341	0.439936			7.7424	16.7129	0.0633463	16.4006	0.0460834
		7.7472	3.66985	0.17559	4.27639	0.407085			7.7472	16.7051	0.0739785	16.3485	0.026481
		7.752	3.62195	0.172643	4.29102	0.469589			7.752	16.6128	0.0863075	16.3486	0.0410764
		7.7568	3.6539	0.159063	4.31091	0.483904			7.7568	16.69	0.0915826	16.3719	0.0567895
		7.7616	3.62638	0.155527	4.31397	0.455305			7.7616	16.688	0.0707139	16.3524	0.0417652
		7.7664	3.66007	0.155197	4.38294	0.499868			7.7664	16.6474	0.041775	16.3402	0.0478403
		7.7712	3.62854	0.156366	4.39998	0.494852			7.7712	16.6632	0.0509102	16.362	0.0629719
		7.776	3.67687	0.189194	4.33143	0.472888			7.776	16.6867	0.0628974	16.3625	0.080006
		7.7808	3.72196	0.179328	4.38227	0.446989			7.7808	16.6848	0.0793915	16.3519	0.0875168
		7.7856	3.64059	0.0957391	4.4031	0.453631			7.7856	16.718	0.0734714	16.3785	0.052029
		7.7904	3.6674	0.102505	4.42624	0.445764			7.7904	16.6757	0.064492	16.355	0.0921779
		7.7952	3.61041	0.117769	4.37134	0.455168			7.7952	16.6993	0.0439743	16.3797	0.0718168
		7.8	3.7155	0.139059	4.34149	0.418335			7.8	16.6263	0.0475105	16.3414	0.0759475
		7.8048	3.70966	0.0939915	4.39189	0.478579			7.8048	16.6621	0.0927421	16.3843	0.0681686
		7.8096	3.70528	0.0664714	4.32509	0.448806			7.8096	16.6134	0.0581258	16.3671	0.0904572
		7.8144	3.75676	0.0746859	4.31103	0.463829			7.8144	16.5869	0.045871	16.4091	0.0766908
		7.8192	3.69094	0.0759597	4.40324	0.453513			7.8192	16.6309	0.0657086	16.4147	0.046012
		7.824	3.74872	0.073422	4.38592	0.508684			7.824	16.6441	0.0601025	16.369	0.0385994
		7.8288	3.71597	0.0875314	4.36053	0.494859			7.8288	16.6729	0.0375923	16.3954	0.0570723
		7.8336	3.73307	0.101131	4.38839	0.519073			7.8336	16.6536	0.0472228	16.3865	0.0498228
		7.8384	3.61954	0.0913064	4.4467	0.546443			7.8384	16.6705	0.0473749	16.3979	0.0586396
		7.8432	3.70418	0.106433	4.44504	0.494719			7.8432	16.6455	0.0422816	16.4055	0.0596952
		7.848	3.72341	0.0964351	4.49075	0.510314			7.848	16.6381	0.0361285	16.3774	0.0323469
		7.8528	3.70812	0.0460501	4.51005	0.484561			7.8528	16.6693	0.0475857	16.3597	0.0438225
		7.8576	3.71063	0.104491	4.48436	0.538944			7.8576	16.677	0.0701503	16.4029	0.074148
		7.8624	3.67809	0.0915612	4.5693	0.557748			7.8624	16.741	0.0534291	16.3749	0.0892335
		7.8672	3.69124	0.0619106	4.5248	0.548266			7.8672	16.6962	0.0330534	16.3948	0.0754956
		7.872	3.71005	0.0777075	4.43151	0.516047			7.872	16.7029	0.0679462	16.4268	0.0620859
		7.8768	3.69216	0.0763736	4.38799	0.540135			7.8768	16.7165	0.0703425	16.4035	0.0763169
		7.8816	3.69502	0.0385063	4.4536	0.538197			7.8816	16.677	0.045843	16.3831	0.108166
		7.8864	3.71587	0.054687	4.47657	0.507231			7.8864	16.7058	0.0771991	16.3675	0.0916601
		7.8912	3.76419	0.0933723	4.46303	0.488619			7.8912	16.7162	0.108984	16.4031	0.0694016
		7.896	3.7791	0.063513	4.49714	0.446522			7.896	16.686	0.0915731	16.4197	0.0665232
		7.9008	3.78901	0.0703814	4.45753	0.433811			7.9008	16.6802	0.0764205	16.4133	0.0637838
		7.9056	3.80547	0.0569777	4.45164	0.478072			7.9056	16.684	0.0328051	16.4089	0.074321
		7.9104	3.78715	0.0294113	4.46201	0.536115			7.9104	16.6852	0.0421099	16.3847	0.0623871
		7.9152	3.69495	0.0698501	4.4051	0.526772			7.9152	16.6467	0.0411871	16.392	0.053012
		7.92	3.70676	0.00554233	4.4257	0.491746			7.92	16.645	0.0728992	16.3842	0.0446762
		7.9248	3.68846	0.0271547	4.29566	0.436296			7.9248	16.6907	0.0325181	16.3852	0.0485096
		7.9296	3.6594	0.015227	4.32944	0.464003			7.9296	16.6429	0.0436789	16.3711	0.060388
		7.9344	3.74175	0.0382654	4.46103	0.486375			7.9344	16.6505	0.0201406	16.3699	0.0518206
		7.9392	3.73461	0.00793269	4.44678	0.437766			7.9392	16.6666	0.0195418	16.3872	0.0754555
		7.944	3.75333	0.0226917	4.49025	0.453661			7.944	16.6176	0.0539664	16.3174	0.0689267
		7.9488	3.73136	0.0086606	4.47173	0.434794			7.9488	16.6204	0.0353988	16.2987	0.0999647
		7.9536	3.68479	0.0547331	4.47117	0.400475			7.9536	16.6056	0.0265402	16.3046	0.109417
		7.9584	3.74466	0.0139099	4.47407	0.448668			7.9584	16.5785	0.0383941	16.353	0.0762241
		7.9632	3.70568	0.0691647	4.45688	0.496118			7.9632	16.541	0.0488731	16.3225	0.0871699
		7.968	3.62987	0.0590389	4.57207	0.489717			7.968	16.6661	0.0512232	16.3243	0.0933092
		7.9728	3.69716	0.0450504	4.47169	0.486654			7.9728	16.5747	0.0441232	16.3416	0.0723411
		7.9776	3.71249	0.0311712	4.44352	0.444671			7.9776	16.569	0.0985521	16.336	0.0801018
		7.9824	3.76493	0.0597134	4.43315	0.38255			7.9824	16.5394	0.0686285	16.3075	0.0573781
		7.9872	3.69434	0.0837075	4.46052	0.391529			7.9872	16.6333	0.0539006	16.3256	0.0958652
		7.992	3.72042	0.0950306	4.45272	0.424129			7.992	16.5896	0.0752604	16.3228	0.0870851
		7.9968	3.74339	0.0960471	4.48702	0.403112			7.9968	16.5917	0.0871115	16.3256	0.0644212
		8.0016	3.79881	0.0910482	4.45932	0.402545			8.0016	16.5558	0.0788717	16.3386	0.0573286
		8.0064	3.7691	0.0825799	4.42822	0.368883			8.0064	16.5847	0.0813685	16.3366	0.079535
		8.0112	3.72306	0.139083	4.36251	0.407926			8.0112	16.5882	0.0833686	16.3406	0.0741802
		8.016	3.72407	0.140163	4.41761	0.398			8.016	16.6103	0.103918	16.3055	0.0731426
		8.0208	3.7595	0.123306	4.42932	0.41611			8.0208	16.5728	0.0980709	16.3137	0.0512288
		8.0256	3.7395	0.0761276	4.37434	0.400345			8.0256	16.6035	0.0836353	16.3476	0.0579552
		8.0304	3.68055	0.0663455	4.2934	0.383434			8.0304	16.6075	0.0462126	16.3579	0.0514201
		8.0352	3.65386	0.0568732	4.34408	0.408003			8.0352	16.5931	0.0553708	16.351	0.0528132
		8.04	3.68289	0.0625427	4.32432	0.404222			8.04	16.6005	0.0565002	16.3469	0.0840144
		8.0448	3.72302	0.0615444	4.24994	0.365669			8.0448	16.6239	0.0961859	16.3047	0.0435487
		8.0496	3.67918	0.0487285	4.28912	0.378947			8.0496	16.6111	0.0850088	16.3148	0.0404812
		8.0544	3.66915	0.0805015	4.37246	0.39766			8.0544	16.5931	0.0910982	16.298	0.0483259
		8.0592	3.65979	0.0867793	4.37836	0.400706			8.0592	16.6203	0.0885699	16.2581	0.0662056
		8.064	3.65742	0.0381387	4.40844	0.396194			8.064	16.6513	0.0672702	16.2689	0.0684383
		8.0688	3.62864	0.0955527	4.40266	0.353674			8.0688	16.6262	0.0896261	16.2688	0.035479
		8.0736	3.61353	0.0686643	4.34237	0.338809			8.0736	16.6099	0.0871264	16.2776	0.0404308
		8.0784	3.60425	0.0402324	4.31901	0.326313			8.0784	16.6466	0.0662698	16.2733	0.01096
		8.0832	3.60713	0.0566874	4.23571	0.309722			8.0832	16.6305	0.0629802	16.2856	0.0444795
		8.088	3.58651	0.0651109	4.28741	0.281918			8.088	16.6278	0.0591255	16.265	0.0453883
		8.0928	3.60668	0.0161758	4.31655	0.296055			8.0928	16.6177	0.0616136	16.3178	0.0521497
		8.0976	3.59316	0.0253156	4.23904	0.316872			8.0976	16.6208	0.0895804	16.3152	0.0669512
		8.1024	3.55607	0.0343275	4.15435	0.35747			8.1024	16.61	0.0686729	16.3138	0.074718
		8.1072	3.64269	0.0532691	4.20476	0.348809			8.1072	16.5862	0.0548088	16.3322	0.090961
		8.112	3.56059	0.0346494	4.2513	0.322794			8.112	16.6514	0.0756245	16.3222	0.0794485
		8.1168	3.52023	0.0113829	4.2617	0.304078			8.1168	16.6481	0.04915	16.3227	0.116796
		8.1216	3.52806	0.0719284	4.20864	0.26679			8.1216	16.6788	0.0891805	16.3222	0.0704242
		8.1264	3.5701	0.0900264	4.21647	0.264252			8.1264	16.6524	0.102292	16.3282	0.103062
		8.1312	3.58863	0.0765402	4.23089	0.293403			8.1312	16.6555	0.132989	16.3464	0.101229
		8.136	3.60272	0.0805845	4.22926	0.32886			8.136	16.6459	0.0818322	16.3529	0.118071
		8.1408	3.60546	0.0894766	4.2574	0.286208			8.1408	16.5973	0.0953437	16.2979	0.154611
		8.1456	3.65026	0.107231	4.22094	0.276839			8.1456	16.6011	0.125997	16.2993	0.123142
		8.1504	3.61628	0.0883198	4.24758	0.316638			8.1504	16.5957	0.107075	16.3247	0.121151
		8.1552	3.62706	0.0388912	4.21743	0.301642			8.1552	16.5859	0.03547	16.2774	0.132639
		8.16	3.66104	0.0389683	4.21501	0.34587			8.16	16.5988	0.039796	16.2752	0.160284
		8.1648	3.58766	0.0479581	4.1157	0.312909			8.1648	16.6298	0.0398623	16.313	0.14107
		8.1696	3.6473	0.0496019	4.09595	0.321522			8.1696	16.634	0.0723817	16.2814	0.119326
		8.1744	3.63932	0.0506887	4.09103	0.286319			8.1744	16.6371	0.0690022	16.263	0.128616
		8.1792	3.65209	0.0270101	4.08633	0.301497			8.1792	16.6205	0.0342524	16.3476	0.101185
		8.184	3.64422	0.0286822	4.09701	0.28004			8.184	16.6218	0.0640689	16.3309	0.120294
		8.1888	3.65828	0.0144887	4.09351	0.198233			8.1888	16.5775	0.0521096	16.3269	0.08933
		8.1936	3.69969	0.0145272	4.08142	0.207183			8.1936	16.5966	0.0387905	16.317	0.111931
		8.1984	3.66743	0.00216177	4.11364	0.215115			8.1984	16.6073	0.0612597	16.3436	0.120483
		8.2032	3.64952	0.0314398	4.12482	0.199481			8.2032	16.6166	0.0463486	16.3091	0.126148
		8.208	3.63552	0.071776	4.08025	0.204018			8.208	16.5778	0.0275237	16.3051	0.116689
		8.2128	3.66655	0.109526	4.11665	0.205566			8.2128	16.6039	0.0152674	16.3175	0.100702
		8.2176	3.66452	0.0964714	4.09181	0.204294			8.2176	16.5727	0.0286981	16.3206	0.137572
		8.2224	3.64696	0.065295	4.15563	0.195017			8.2224	16.5767	0.0734728	16.2999	0.148536
		8.2272	3.71816	0.109478	4.18	0.233981			8.2272	16.5978	0.0459745	16.2552	0.129031
		8.232	3.72921	0.127494	4.18234	0.287539			8.232	16.5838	0.0508659	16.2845	0.124188
		8.2368	3.71642	0.117755	4.18749	0.263193			8.2368	16.6204	0.101799	16.2864	0.118018
		8.2416	3.6849	0.123845	4.17904	0.237423			8.2416	16.6011	0.0506901	16.2451	0.116198
		8.2464	3.66107	0.114437	4.15349	0.20306			8.2464	16.59	0.047209	16.2724	0.108907
		8.2512	3.69591	0.091526	4.12149	0.231302			8.2512	16.5791	0.0644816	16.2967	0.132504
		8.256	3.69724	0.0929318	4.11186	0.219032			8.256	16.5987	0.0700133	16.3051	0.10657
		8.2608	3.7067	0.0733867	4.03747	0.227736			8.2608	16.6317	0.0634058	16.3447	0.157076
		8.2656	3.71779	0.123091	4.00331	0.234306			8.2656	16.6306	0.0465588	16.3267	0.12401
		8.2704	3.78948	0.174522	4.00781	0.225885			8.2704	16.6402	0.0343042	16.2958	0.121744
		8.2752	3.6917	0.155139	3.95969	0.219942			8.2752	16.632	0.0458181	16.3038	0.11185
		8.28	3.67154	0.163348	3.96108	0.245752			8.28	16.6137	0.0378634	16.2884	0.131859
		8.2848	3.71604	0.183475	3.98343	0.25343			8.2848	16.6093	0.0310537	16.2813	0.141072
		8.2896	3.67642	0.14758	4.09392	0.231954			8.2896	16.5967	0.0326751	16.2945	0.122007
		8.2944	3.65926	0.0941002	3.98182	0.230777			8.2944	16.6082	0.0386656	16.3035	0.132746
		8.2992	3.68404	0.111952	3.97303	0.221188			8.2992	16.6188	0.0525582	16.2885	0.116005
		8.304	3.70878	0.142858	3.90325	0.29186			8.304	16.5903	0.0833216	16.2789	0.131644
		8.3088	3.61821	0.123877	3.9168	0.256695			8.3088	16.6189	0.0874014	16.2886	0.143672
		8.3136	3.65745	0.0871556	3.96056	0.265272			8.3136	16.5857	0.0562501	16.2887	0.148566
		8.3184	3.65738	0.0768149	3.98599	0.226296			8.3184	16.6328	0.0536197	16.3166	0.163311
		8.3232	3.71756	0.0952099	4.00966	0.188863			8.3232	16.5968	0.0267597	16.2645	0.14179
		8.328	3.69721	0.130142	4.02245	0.246086			8.328	16.6001	0.053184	16.2893	0.159535
		8.3328	3.69636	0.122731	3.97207	0.2438			8.3328	16.6004	0.0539667	16.3177	0.134562
		8.3376	3.74634	0.112433	3.98043	0.239716			8.3376	16.5707	0.0497812	16.2932	0.144649
		8.3424	3.7452	0.0914202	3.97684	0.246594			8.3424	16.5685	0.0281644	16.2935	0.131485
		8.3472	3.72488	0.107842	3.99265	0.252166			8.3472	16.5553	0.0388368	16.3033	0.116489
		8.352	3.72161	0.0962101	3.96192	0.232093			8.352	16.5911	0.00917922	16.304	0.121297
		8.3568	3.7175	0.0831036	4.05158	0.225775			8.3568	16.62	0.0389321	16.2632	0.145123
		8.3616	3.73202	0.0912558	4.04242	0.194084			8.3616	16.6367	0.0272195	16.2913	0.124853
		8.3664	3.7116	0.0850354	4.04432	0.210288			8.3664	16.5711	0.0347431	16.2919	0.113758
		8.3712	3.74145	0.114477	4.0402	0.229799			8.3712	16.6032	0.0242993	16.2458	0.150166
		8.376	3.78512	0.123635	4.05419	0.217906			8.376	16.6178	0.0302036	16.3019	0.120816
		8.3808	3.70388	0.0907747	4.05668	0.278381			8.3808	16.6135	0.0489984	16.2407	0.104421
		8.3856	3.69913	0.0599845	4.04203	0.269077			8.3856	16.6743	0.0639309	16.2665	0.136567
		8.3904	3.65012	0.0596682	4.09933	0.287695			8.3904	16.6691	0.0574044	16.2852	0.126712
		8.3952	3.66611	0.0208254	4.14844	0.260266			8.3952	16.6097	0.041362	16.2657	0.117507
		8.4	3.66967	0.0357439	4.13496	0.281663			8.4	16.5842	0.0243783	16.2733	0.125729
		8.4048	3.64505	0.019489	4.16727	0.202027			8.4048	16.6454	0.0457713	16.2225	0.110067
		8.4096	3.69137	0.0331243	4.09649	0.193309			8.4096	16.6247	0.0608348	16.2806	0.118414
		8.4144	3.69986	0.0422017	4.10977	0.196092			8.4144	16.7046	0.0633303	16.2853	0.115806
		8.4192	3.67462	0.0648738	4.09504	0.190251			8.4192	16.6604	0.0384353	16.2549	0.0905252
		8.424	3.68107	0.023071	4.09821	0.231693			8.424	16.6674	0.0220288	16.2452	0.103803
		8.4288	3.72668	0.0523813	4.08443	0.200548			8.4288	16.6376	0.044359	16.293	0.0913563
		8.4336	3.69182	0.0408361	4.14632	0.183056			8.4336	16.6281	0.0524854	16.2616	0.0900646
		8.4384	3.71945	0.0688878	4.13579	0.169045			8.4384	16.5641	0.0271211	16.3135	0.11795
		8.4432	3.72135	0.0677906	4.09945	0.200196			8.4432	16.5872	0.0296858	16.2791	0.0926115
		8.448	3.70022	0.0883898	4.15939	0.242676			8.448	16.5906	0.0379701	16.2634	0.117864
		8.4528	3.68305	0.0563736	4.13351	0.280473			8.4528	16.5932	0.0368018	16.2821	0.0939356
		8.4576	3.69806	0.0711114	4.12135	0.311133			8.4576	16.63	0.0508573	16.2701	0.096035
		8.4624	3.68098	0.0593349	4.11503	0.245682			8.4624	16.6093	0.0147978	16.3076	0.135975
		8.4672	3.65469	0.0520626	4.06173	0.278589			8.4672	16.5816	0.0320402	16.3086	0.115921
		8.472	3.71692	0.0465245	4.07176	0.272835			8.472	16.5257	0.0196159	16.2675	0.12116
		8.4768	3.75271	0.0474417	4.03473	0.231453			8.4768	16.5507	0.0179141	16.2867	0.0801926
		8.4816	3.74445	0.0610361	3.96781	0.234062			8.4816	16.56	0.0149175	16.3	0.10542
		8.4864	3.75535	0.0377831	3.96887	0.213931			8.4864	16.5354	0.0188949	16.2598	0.0963156
		8.4912	3.75335	0.0569499	4.01733	0.227715			8.4912	16.5533	0.0206615	16.286	0.104388
		8.496	3.73771	0.0679057	3.96153	0.221977			8.496	16.54	0.0644665	16.3097	0.113657
		8.5008	3.70677	0.0736781	4.02547	0.223419			8.5008	16.5032	0.0138966	16.2847	0.119944
		8.5056	3.67831	0.0567377	4.03794	0.207994			8.5056	16.6033	0.0242551	16.2866	0.120162
		8.5104	3.65282	0.0483858	3.94606	0.220354			8.5104	16.545	0.0579663	16.2709	0.138592
		8.5152	3.65345	0.0713898	3.9732	0.187206			8.5152	16.5383	0.0566627	16.2984	0.157048
		8.52	3.6453	0.0796846	3.97859	0.19096			8.52	16.5408	0.0436559	16.3072	0.152982
		8.5248	3.57916	0.0552982	3.88106	0.214079			8.5248	16.5263	0.0532663	16.3325	0.129502
		8.5296	3.56144	0.0794957	3.86535	0.212262			8.5296	16.5814	0.0747829	16.3162	0.133387
		8.5344	3.5788	0.0731438	3.84967	0.229938			8.5344	16.545	0.0352098	16.3528	0.151958
		8.5392	3.61617	0.0439891	3.87589	0.232248			8.5392	16.5367	0.0505698	16.3438	0.177808
		8.544	3.61374	0.0386474	3.95592	0.238419			8.544	16.4907	0.0463318	16.3326	0.165965
		8.5488	3.62101	0.0890158	3.9724	0.211822			8.5488	16.535	0.0194632	16.3428	0.163854
		8.5536	3.58452	0.0908793	4.00791	0.263984			8.5536	16.5399	0.043931	16.3434	0.183388
		8.5584	3.61216	0.0629079	3.94464	0.280503			8.5584	16.5396	0.0156661	16.3489	0.179281
		8.5632	3.6215	0.071594	3.96572	0.25704			8.5632	16.5708	0.0425721	16.3499	0.175527
		8.568	3.59291	0.0788099	3.99939	0.2526			8.568	16.516	0.0330681	16.3248	0.202529
		8.5728	3.62258	0.0845154	3.9207	0.244722			8.5728	16.5105	0.0521327	16.3726	0.187496
		8.5776	3.61823	0.100693	3.95491	0.199521			8.5776	16.5571	0.0624591	16.3803	0.205875
		8.5824	3.63715	0.108448	4.01432	0.213773			8.5824	16.5178	0.0376976	16.3665	0.184657
		8.5872	3.64097	0.0934603	4.01573	0.218221			8.5872	16.5075	0.0286626	16.3605	0.180699
		8.592	3.6435	0.0924953	4.01812	0.194726			8.592	16.5251	0.0214586	16.3411	0.179361
		8.5968	3.65727	0.0768405	4.00735	0.174421			8.5968	16.5445	0.029544	16.3408	0.186945
		8.6016	3.65143	0.0759165	4.04046	0.228845			8.6016	16.5403	0.0392761	16.3646	0.236623
		8.6064	3.58859	0.0569144	4.06916	0.196683			8.6064	16.5468	0.05927	16.3014	0.180167
		8.6112	3.58951	0.0863287	4.01567	0.211463			8.6112	16.5909	0.0370144	16.3155	0.180137
		8.616	3.6185	0.0661625	4.06102	0.244111			8.616	16.5904	0.0586238	16.3129	0.149571
		8.6208	3.63764	0.0676992	4.0062	0.210862			8.6208	16.558	0.0719707	16.3306	0.203246
		8.6256	3.62068	0.0703516	4.03844	0.215119			8.6256	16.5884	0.0362323	16.3323	0.190557
		8.6304	3.65665	0.0841861	4.11218	0.249731			8.6304	16.5466	0.0256859	16.2797	0.179307
		8.6352	3.65054	0.0892764	4.09186	0.200765			8.6352	16.5811	0.0342493	16.3068	0.161328
		8.64	3.6364	0.135145	4.07269	0.194899			8.64	16.5875	0.0635649	16.3395	0.167523
		8.6448	3.6143	0.101009	3.99556	0.196264			8.6448	16.5635	0.0587027	16.3602	0.178632
		8.6496	3.59996	0.107904	3.96755	0.192589			8.6496	16.5905	0.053411	16.3556	0.129112
		8.6544	3.6225	0.0707055	3.95983	0.171447			8.6544	16.6217	0.0500736	16.3169	0.119319
		8.6592	3.61403	0.105727	3.99304	0.199381			8.6592	16.5822	0.0580541	16.3101	0.142037
		8.664	3.64158	0.0876612	4.01546	0.19699			8.664	16.5513	0.0210139	16.2711	0.12967
		8.6688	3.65103	0.0945714	4.02175	0.196292			8.6688	16.6267	0.0289191	16.2765	0.146753
		8.6736	3.6614	0.082729	3.95401	0.235457			8.6736	16.5631	0.0270057	16.304	0.144496
		8.6784	3.63807	0.0616481	3.92929	0.247026			8.6784	16.5801	0.0144374	16.301	0.152088
		8.6832	3.61864	0.055204	3.89045	0.260836			8.6832	16.6105	0.0115157	16.316	0.158945
		8.688	3.60069	0.0507704	3.95325	0.268894			8.688	16.6505	0.0238461	16.2736	0.145905
		8.6928	3.63447	0.0879302	3.95489	0.23124			8.6928	16.5964	0.0317358	16.2883	0.126583
		8.6976	3.57773	0.0308741	3.95547	0.190537			8.6976	16.6093	0.0261868	16.349	0.118705
		8.7024	3.56187	0.0861549	3.96405	0.157726			8.7024	16.601	0.0461321	16.3167	0.118532
		8.7072	3.65131	0.0734425	3.90109	0.159367			8.7072	16.5549	0.00801572	16.3068	0.114288
		8.712	3.60219	0.0624452	3.94542	0.197241			8.712	16.5486	0.0152423	16.3461	0.147079
		8.7168	3.67423	0.0421064	3.92508	0.190224			8.7168	16.5562	0.0125713	16.3305	0.132431
		8.7216	3.66904	0.0427939	3.95394	0.167546			8.7216	16.5917	0.0273425	16.2833	0.121004
		8.7264	3.66639	0.0241883	3.88713	0.219282			8.7264	16.5845	0.0190043	16.3132	0.125851
		8.7312	3.74369	0.0117226	3.89304	0.194035			8.7312	16.5392	0.0311254	16.304	0.122617
		8.736	3.72823	0.0641625	3.94397	0.21164			8.736	16.6034	0.064118	16.3001	0.124023
		8.7408	3.67367	0.0439508	3.90037	0.202325			8.7408	16.5063	0.0264539	16.3259	0.125272
		8.7456	3.6883	0.0559974	3.91555	0.20724			8.7456	16.5395	0.0185585	16.3152	0.129908
		8.7504	3.73962	0.0338504	3.84608	0.170069			8.7504	16.52	0.0290255	16.3324	0.118767
		8.7552	3.70532	0.0356662	3.92795	0.253524			8.7552	16.5204	0.00963389	16.3196	0.136238
		8.76	3.64882	0.0503671	3.85193	0.234631			8.76	16.5247	0.0368137	16.3533	0.121034
		8.7648	3.64934	0.0523886	3.87158	0.250628			8.7648	16.54	0.0342949	16.33	0.124192
		8.7696	3.67832	0.0437862	3.93413	0.241266			8.7696	16.5444	0.0279274	16.3037	0.131501
		8.7744	3.73712	0.0341973	3.9189	0.269341			8.7744	16.5816	0.0315178	16.3308	0.123839
		8.7792	3.70896	0.0203813	4.01243	0.268624			8.7792	16.596	0.0222514	16.342	0.124254
		8.784	3.6742	0.0382646	3.91021	0.28071			8.784	16.5778	0.0479352	16.3218	0.139828
		8.7888	3.73346	0.0407334	3.90755	0.336005			8.7888	16.5596	0.0136112	16.3236	0.123176
		8.7936	3.71681	0.030927	3.92066	0.380011			8.7936	16.5679	0.0326961	16.2935	0.126183
		8.7984	3.74376	0.0295408	3.86361	0.377322			8.7984	16.5698	0.0124797	16.3449	0.101272
		8.8032	3.71302	0.066751	3.86128	0.363713			8.8032	16.581	0.00430839	16.3188	0.105589
		8.808	3.79136	0.0689515	3.89214	0.348065			8.808	16.5698	0.0200194	16.2744	0.107227
		8.8128	3.77208	0.0646502	3.92349	0.364532			8.8128	16.5459	0.0457944	16.2658	0.107119
		8.8176	3.79361	0.114311	3.91302	0.424558			8.8176	16.5697	0.0338151	16.3169	0.112147
		8.8224	3.8138	0.0940381	3.90321	0.365982			8.8224	16.5137	0.0497196	16.3203	0.115156
		8.8272	3.83122	0.0799466	3.92354	0.382336			8.8272	16.5573	0.0219901	16.3081	0.116988
		8.832	3.7841	0.0618524	3.91271	0.3813			8.832	16.5569	0.0169655	16.3332	0.144309
		8.8368	3.81315	0.0492983	3.8866	0.357958			8.8368	16.5422	0.0580955	16.3396	0.0932335
		8.8416	3.79424	0.0542554	3.87826	0.361854			8.8416	16.4873	0.0395573	16.3123	0.117753
		8.8464	3.78347	0.0801342	3.9992	0.412001			8.8464	16.5257	0.0389304	16.3183	0.117224
		8.8512	3.74999	0.0542243	4.00229	0.423539			8.8512	16.5171	0.0524445	16.3168	0.149207
		8.856	3.78533	0.0344187	3.98571	0.417265			8.856	16.5037	0.0719663	16.3047	0.107982
		8.8608	3.71193	0.0521576	3.99218	0.457623			8.8608	16.528	0.0550991	16.3024	0.116613
		8.8656	3.71441	0.0458799	4.00421	0.424959			8.8656	16.5474	0.0768293	16.3373	0.116689
		8.8704	3.754	0.0338309	4.03077	0.397173			8.8704	16.5484	0.059709	16.3424	0.138952
		8.8752	3.78282	0.00580939	3.98562	0.368618			8.8752	16.5451	0.0713464	16.3357	0.118159
		8.88	3.72275	0.058291	4.00136	0.383065			8.88	16.5298	0.0856144	16.3272	0.138315
		8.8848	3.71826	0.0496401	4.02165	0.416147			8.8848	16.5359	0.080244	16.3512	0.154337
		8.8896	3.78115	0.0180741	4.10698	0.421252			8.8896	16.5267	0.0655732	16.3544	0.144621
		8.8944	3.75929	0.00712664	4.07355	0.456861			8.8944	16.5217	0.101209	16.3469	0.162175
		8.8992	3.75645	0.0294002	4.08061	0.452119			8.8992	16.5331	0.0939994	16.3248	0.129516
		8.904	3.7951	0.0110548	4.07103	0.485649			8.904	16.5154	0.058062	16.3083	0.136996
		8.9088	3.79642	0.0680791	4.12314	0.503015			8.9088	16.5261	0.0361148	16.2923	0.110058
		8.9136	3.79671	0.0730883	4.06322	0.476156			8.9136	16.5631	0.0412436	16.2917	0.109342
		8.9184	3.82584	0.0638633	4.05072	0.497567			8.9184	16.5111	0.0708583	16.321	0.146459
		8.9232	3.79068	0.0880135	4.0844	0.508118			8.9232	16.5257	0.0830476	16.3003	0.125415
		8.928	3.72011	0.0403509	4.04803	0.496353			8.928	16.5583	0.0632904	16.3237	0.170304
		8.9328	3.71089	0.0267675	4.0267	0.515397			8.9328	16.5562	0.0642498	16.3038	0.137783
		8.9376	3.66922	0.044374	4.02211	0.498348			8.9376	16.5309	0.0616796	16.3116	0.138811
		8.9424	3.6377	0.0328254	3.95749	0.450916			8.9424	16.5441	0.0328383	16.309	0.134868
		8.9472	3.66798	0.0353907	4.01843	0.450189			8.9472	16.5431	0.0280854	16.32	0.139178
		8.952	3.64631	0.0360116	3.98902	0.466061			8.952	16.5387	0.0509094	16.3316	0.130373
		8.9568	3.6958	0.0227804	4.03444	0.434469			8.9568	16.5463	0.0672789	16.2942	0.126901
		8.9616	3.65397	0.0179767	4.11596	0.419318			8.9616	16.5525	0.066118	16.2824	0.129306
		8.9664	3.62398	0.012318	4.08393	0.404892			8.9664	16.5963	0.0513051	16.292	0.117958
		8.9712	3.64381	0.0273092	4.03848	0.378312			8.9712	16.5313	0.0512347	16.2773	0.105576
		8.976	3.67769	0.0376149	4.07622	0.391135			8.976	16.5311	0.0810972	16.3062	0.123337
		8.9808	3.66585	0.0105762	4.00723	0.38999			8.9808	16.4987	0.0592493	16.3269	0.124114
		8.9856	3.68212	0.0328381	3.98303	0.420802			8.9856	16.5312	0.0610909	16.3456	0.165763
		8.9904	3.70437	0.0392778	4.03447	0.38054			8.9904	16.5698	0.0572368	16.3419	0.127415
		8.9952	3.70573	0.0448156	3.97172	0.42164			8.9952	16.525	0.0780884	16.3784	0.152861
		9	3.73415	0.0151305	3.94977	0.439606			9	16.5578	0.0473496	16.3306	0.125213
		9.0048	3.77497	0.0400473	3.98254	0.439758			9.0048	16.5032	0.0318122	16.3068	0.11273
		9.0096	3.77335	0.019676	3.95436	0.415332			9.0096	16.5127	0.0415472	16.3314	0.134721
		9.0144	3.71017	0.0290638	3.98819	0.405761			9.0144	16.5394	0.0493066	16.2525	0.0880149
		9.0192	3.7321	0.0263385	3.98235	0.411676			9.0192	16.5438	0.0815979	16.2745	0.133406
		9.024	3.66053	0.042205	4.00344	0.384821			9.024	16.5851	0.0689993	16.2808	0.122638
		9.0288	3.74457	0.0118983	3.99579	0.341685			9.0288	16.5671	0.05326	16.2621	0.116916
		9.0336	3.76994	0.0536592	4.00283	0.406587			9.0336	16.5265	0.0406615	16.2488	0.108493
		9.0384	3.77157	0.0137628	3.98712	0.398613			9.0384	16.5129	0.0521154	16.2676	0.112762
		9.0432	3.75891	0.0348599	3.98614	0.425945			9.0432	16.534	0.0492904	16.2833	0.110555
		9.048	3.72839	0.0389985	4.04671	0.43945			9.048	16.5513	0.0524304	16.2328	0.113278
		9.0528	3.74353	0.0484109	4.03166	0.439976			9.0528	16.5231	0.0544159	16.2762	0.106403
		9.0576	3.75738	0.0785976	4.06472	0.47289			9.0576	16.536	0.041918	16.2429	0.109923
		9.0624	3.70757	0.0670535	4.06603	0.458629			9.0624	16.5789	0.0514104	16.2793	0.114014
		9.0672	3.70652	0.0338014	4.13326	0.415056			9.0672	16.5427	0.0214252	16.244	0.0926443
		9.072	3.74523	0.0812274	4.13673	0.397532			9.072	16.5828	0.0683558	16.2828	0.0609024
		9.0768	3.75108	0.0682271	4.15036	0.492799			9.0768	16.5724	0.0297929	16.3101	0.0855457
		9.0816	3.75421	0.0594634	4.07961	0.467425			9.0816	16.5527	0.0223401	16.2764	0.0686742
		9.0864	3.73316	0.0572326	4.02253	0.419183			9.0864	16.5709	0.0434421	16.2872	0.0811581
		9.0912	3.73062	0.0346461	4.09061	0.478099			9.0912	16.5649	0.0751019	16.3236	0.102698
		9.096	3.73499	0.0304243	4.07768	0.460955			9.096	16.5874	0.0741736	16.2845	0.0969384
		9.1008	3.77923	0.0448054	4.0999	0.478369			9.1008	16.5808	0.0681621	16.2938	0.126611
		9.1056	3.79603	0.0753898	4.03363	0.446805			9.1056	16.5588	0.0589578	16.2564	0.139007
		9.1104	3.7402	0.0798015	4.04582	0.432584			9.1104	16.5877	0.0329771	16.2709	0.116655
		9.1152	3.70491	0.055481	4.09298	0.478793			9.1152	16.61	0.0438118	16.3086	0.140074
		9.12	3.72814	0.079809	4.09704	0.513328			9.12	16.5798	0.00118264	16.2947	0.148054
		9.1248	3.68929	0.0198529	4.11326	0.448062			9.1248	16.5917	0.0578683	16.2768	0.135698
		9.1296	3.72221	0.0580804	4.04256	0.456452			9.1296	16.5731	0.021153	16.2671	0.126366
		9.1344	3.66781	0.055022	4.10581	0.478139			9.1344	16.6082	0.0363934	16.2577	0.148449
		9.1392	3.70392	0.0864336	4.07603	0.452173			9.1392	16.5659	0.00312602	16.263	0.141347
		9.144	3.70834	0.090832	4.0525	0.447872			9.144	16.5863	0.0438407	16.2791	0.1239
		9.1488	3.70411	0.117019	4.07392	0.458483			9.1488	16.5999	0.0157701	16.2812	0.160906
		9.1536	3.66967	0.0883315	4.15258	0.41988			9.1536	16.567	0.0157954	16.2882	0.131215
		9.1584	3.69394	0.129781	4.06669	0.426131			9.1584	16.5542	0.0116253	16.2662	0.140524
		9.1632	3.68638	0.0825051	4.05431	0.406073			9.1632	16.5541	0.0216093	16.2997	0.161856
		9.168	3.66748	0.103536	4.04535	0.419822			9.168	16.5647	0.014411	16.2961	0.187359
		9.1728	3.68022	0.0939426	4.0121	0.348256			9.1728	16.6404	0.0225389	16.3242	0.181925
		9.1776	3.76541	0.0817428	4.07469	0.383189			9.1776	16.5883	0.0352313	16.2738	0.136051
		9.1824	3.72994	0.100986	4.06453	0.31471			9.1824	16.5823	0.0237136	16.3015	0.114609
		9.1872	3.6509	0.095617	4.08742	0.377296			9.1872	16.5933	0.0480306	16.3045	0.141521
		9.192	3.67583	0.0707213	4.03017	0.347011			9.192	16.5887	0.0731503	16.3368	0.149066
		9.1968	3.60976	0.0814248	4.06233	0.379447			9.1968	16.6011	0.0498745	16.2911	0.116113
		9.2016	3.67739	0.0567395	4.01412	0.387174			9.2016	16.6027	0.0461423	16.309	0.135938
		9.2064	3.67718	0.0779294	4.03781	0.423883			9.2064	16.6087	0.0375278	16.3397	0.128151
		9.2112	3.68005	0.0749754	4.03099	0.406031			9.2112	16.6039	0.0497548	16.2913	0.161177
		9.216	3.66751	0.0431713	4.04414	0.405617			9.216	16.601	0.0151501	16.3148	0.114889
		9.2208	3.65352	0.0453737	4.05654	0.38942			9.2208	16.625	0.0257937	16.3138	0.154959
		9.2256	3.63223	0.0779331	4.07059	0.337765			9.2256	16.5929	0.0674893	16.3303	0.138769
		9.2304	3.6902	0.0619316	4.04708	0.360616			9.2304	16.5712	0.0430282	16.3077	0.138696
		9.2352	3.65803	0.0537773	4.07298	0.321781			9.2352	16.5858	0.0509986	16.2986	0.127056
		9.24	3.65513	0.0529733	4.10564	0.344552			9.24	16.6173	0.0109302	16.279	0.124701
		9.2448	3.67404	0.0591797	4.07445	0.356229			9.2448	16.5887	0.0342613	16.2988	0.114452
		9.2496	3.63255	0.0882624	4.10609	0.38185			9.2496	16.6111	0.0259102	16.2946	0.106501
		9.2544	3.64043	0.0802128	4.11881	0.399749			9.2544	16.6313	0.0500413	16.2834	0.14983
		9.2592	3.63736	0.00647584	4.14366	0.366208			9.2592	16.6148	0.0430908	16.2719	0.108377
		9.264	3.64853	0.0551909	4.16547	0.396569			9.264	16.6335	0.0277371	16.2757	0.131073
		9.2688	3.66251	0.0831698	4.13591	0.435092			9.2688	16.6082	0.0316141	16.2571	0.133382
		9.2736	3.59717	0.0719027	4.13704	0.430433			9.2736	16.6567	0.0455797	16.2943	0.119856
		9.2784	3.64129	0.0845541	4.15327	0.425939			9.2784	16.6054	0.0424455	16.2898	0.141716
		9.2832	3.64809	0.114599	4.15708	0.42908			9.2832	16.6458	0.0575591	16.2648	0.134814
		9.288	3.57393	0.12852	4.13186	0.404123			9.288	16.6186	0.0377373	16.2719	0.119135
		9.2928	3.61835	0.065095	4.21129	0.431569			9.2928	16.5996	0.048942	16.2914	0.129946
		9.2976	3.61362	0.0864154	4.19382	0.434854			9.2976	16.6081	0.0319024	16.2566	0.108181
		9.3024	3.56732	0.0799416	4.12172	0.432238			9.3024	16.6204	0.0234864	16.3115	0.133623
		9.3072	3.63608	0.0924554	4.07177	0.465534			9.3072	16.5862	0.0388851	16.2843	0.124728
		9.312	3.64267	0.102358	4.1086	0.417143			9.312	16.6143	0.0505814	16.2896	0.114285
		9.3168	3.62908	0.0668173	4.17785	0.431686			9.3168	16.5826	0.0512137	16.2255	0.114303
		9.3216	3.64647	0.0811631	4.08726	0.444857			9.3216	16.5753	0.0511238	16.2725	0.107546
		9.3264	3.65931	0.0895602	4.05158	0.419752			9.3264	16.6001	0.0358595	16.2499	0.148804
		9.3312	3.64139	0.0731095	4.09457	0.429891			9.3312	16.5587	0.0600388	16.2485	0.132834
		9.336	3.63242	0.0859145	4.08782	0.40034			9.336	16.5717	0.0126343	16.265	0.0951058
		9.3408	3.67384	0.0686602	4.12846	0.373012			9.3408	16.5861	0.02605	16.2346	0.0593078
		9.3456	3.676	0.0534145	4.12721	0.420595			9.3456	16.6248	0.0432309	16.2154	0.101025
		9.3504	3.69158	0.0324927	4.13292	0.441706			9.3504	16.6088	0.0375939	16.2648	0.110393
		9.3552	3.65375	0.0163489	4.09937	0.410062			9.3552	16.5866	0.043837	16.2519	0.123595
		9.36	3.65225	0.0183687	4.15795	0.401022			9.36	16.6494	0.036489	16.2556	0.138625
		9.3648	3.69992	0.041538	4.09701	0.426434			9.3648	16.6001	0.0345852	16.2615	0.121938
		9.3696	3.66567	0.0626601	4.09539	0.471608			9.3696	16.6019	0.0584528	16.2846	0.16199
		9.3744	3.70979	0.0465035	4.10849	0.438703			9.3744	16.5897	0.047837	16.2604	0.150417
		9.3792	3.68071	0.0381375	4.1204	0.437472			9.3792	16.6189	0.0159924	16.2785	0.126381
		9.384	3.72543	0.0712683	4.09135	0.412893			9.384	16.6159	0.0259037	16.301	0.127421
		9.3888	3.66371	0.0527112	4.07751	0.393286			9.3888	16.6267	0.0394141	16.2901	0.160867
		9.3936	3.62991	0.0457389	4.06597	0.430996			9.3936	16.6443	0.0631744	16.2494	0.145898
		9.3984	3.65898	0.0439699	4.04333	0.447653			9.3984	16.597	0.0525973	16.234	0.125866
		9.4032	3.65828	0.0332717	4.06925	0.444593			9.4032	16.6462	0.0572429	16.3155	0.177247
		9.408	3.68408	0.0545812	4.04712	0.445384			9.408	16.6278	0.0801776	16.2826	0.150321
		9.4128	3.6538	0.0481099	4.08074	0.446151			9.4128	16.6622	0.0599367	16.2535	0.134467
		9.4176	3.6396	0.0562994	4.0726	0.463404			9.4176	16.6442	0.0430361	16.2764	0.157372
		9.4224	3.6517	0.0665649	4.11629	0.509011			9.4224	16.6528	0.0673202	16.248	0.139543
		9.4272	3.729	0.0670362	4.13114	0.465413			9.4272	16.6429	0.0601936	16.2852	0.178173
		9.432	3.61776	0.0959192	4.10911	0.451375			9.432	16.6535	0.068967	16.2386	0.147215
		9.4368	3.63275	0.0420241	4.10758	0.415224			9.4368	16.6252	0.0978533	16.2235	0.0909984
		9.4416	3.60714	0.0515803	4.08345	0.442049			9.4416	16.6311	0.0519838	16.2354	0.134379
		9.4464	3.65341	0.00618207	4.05522	0.483446			9.4464	16.5868	0.0346242	16.3168	0.133749
		9.4512	3.65061	0.0150808	4.10486	0.43594			9.4512	16.6037	0.0652905	16.2902	0.140814
		9.456	3.66568	0.0562324	4.1537	0.447053			9.456	16.5722	0.048697	16.2775	0.137726
		9.4608	3.6504	0.0727376	4.14513	0.464767			9.4608	16.6206	0.0452829	16.2454	0.150063
		9.4656	3.61952	0.0358914	4.10661	0.468474			9.4656	16.5828	0.0688584	16.2729	0.155065
		9.4704	3.61207	0.120316	4.1519	0.441882			9.4704	16.5947	0.0494471	16.273	0.124522
		9.4752	3.62602	0.100383	4.12409	0.434104			9.4752	16.592	0.0305856	16.2583	0.133227
		9.48	3.63962	0.0663908	4.14361	0.494446			9.48	16.5832	0.0639438	16.2752	0.169172
		9.4848	3.61771	0.069816	4.0943	0.43564			9.4848	16.5873	0.0443377	16.2664	0.159413
		9.4896	3.64115	0.0744055	4.10582	0.474787			9.4896	16.5935	0.0661273	16.2451	0.123432
		9.4944	3.65891	0.0516189	4.11353	0.453911			9.4944	16.609	0.0666778	16.2753	0.145275
		9.4992	3.66487	0.0681969	4.12637	0.479094			9.4992	16.5662	0.0364118	16.2648	0.115544
		9.504	3.66952	0.101977	4.09731	0.46651			9.504	16.5695	0.0425884	16.2296	0.142666
		9.5088	3.66367	0.0718938	4.16242	0.48772			9.5088	16.5637	0.0390615	16.2133	0.103453
		9.5136	3.70667	0.0809448	4.17688	0.475129			9.5136	16.599	0.0601958	16.2347	0.134596
		9.5184	3.71529	0.066786	4.08107	0.443231			9.5184	16.599	0.0702498	16.2412	0.122661
		9.5232	3.71437	0.0465061	4.11039	0.449997			9.5232	16.6159	0.0419968	16.2508	0.129186
		9.528	3.67778	0.0408963	4.14837	0.429402			9.528	16.6339	0.0824989	16.2389	0.131203
		9.5328	3.69933	0.0300886	4.0866	0.419528			9.5328	16.5987	0.0903451	16.2761	0.109065
		9.5376	3.67606	0.00800369	4.06485	0.427969			9.5376	16.5797	0.0457204	16.2686	0.126601
		9.5424	3.65953	0.0445027	4.11634	0.463197			9.5424	16.5663	0.0511777	16.2659	0.156392
		9.5472	3.66328	0.0652503	4.05425	0.398309			9.5472	16.594	0.0459533	16.3129	0.110647
		9.552	3.64369	0.0264833	4.10103	0.422295			9.552	16.6188	0.0348739	16.2811	0.105795
		9.5568	3.68988	0.0642406	4.04727	0.462935			9.5568	16.568	0.0111737	16.2959	0.109652
		9.5616	3.70219	0.057251	4.03733	0.454559			9.5616	16.58	0.0122639	16.3099	0.143546
		9.5664	3.67402	0.0533604	4.07424	0.455619			9.5664	16.5923	0.0475992	16.2644	0.122074
		9.5712	3.669	0.0682432	4.08665	0.437999			9.5712	16.5625	0.021614	16.3127	0.131838
		9.576	3.67405	0.0529553	4.0913	0.428417			9.576	16.5851	0.00555805	16.2641	0.130666
		9.5808	3.66053	0.0859246	4.07994	0.421372			9.5808	16.5929	0.0142554	16.2762	0.151025
		9.5856	3.65586	0.0828339	4.04293	0.419942			9.5856	16.6221	0.0181216	16.2684	0.161577
[truncated: 18,837 more rows]
