# Supplementary material for: Eltrombopag directly inhibits BAX and prevents cell death
Source: Nat Commun. 2021 Feb 18;12:1134. doi: 10.1038/s41467-021-21224-1 (PMC7892824; doi:10.1038/s41467-021-21224-1)
Supplement: Supplementary file 4 — Source Data [file 41467_2021_21224_MOESM4_ESM.zip › Fig5.xlsx]

## Sheet: 5a
		<-25%			-25% – -20%			-20% – -15%			-15% – -10%			-10% – 0%			0% – 10%			10% – 15%			15% – 20%			20% – 25%			>25%
		Residue Number	% Change PRE		Residue Number	% Change PRE		Residue Number	% Change PRE		Residue Number	% Change PRE		Residue Number	% Change PRE		Residue Number	% Change PRE		Residue Number	% Change PRE		Residue Number	% Change PRE		Residue Number	% Change PRE		Residue Number	% Change PRE
		190	-55.2149		128	-24.026		19	-19.8111		109	-14.9557		35	-9.88509		179	0.574325		31	10.1153		99	15.5465		171	20.7646		89	27.5308
		143	-52.4712		172	-22.3318		147	-19.7173		115	-14.8659		127	-9.76457		37	0.603437		183	11.1266					148	21.3118		90	28.1563
		3	-44.4707		27	-22.1496		93	-19.3543		187	-14.7587		163	-9.0686		145	0.609736		174	11.2081					69	23.9259
		5	-36.8185		9	-22.0668		73	-19.337		65	-14.6853		17	-8.99524		111	0.648693		120	11.4983
		153	-34.769		185	-21.983		70	-18.447		68	-14.6695		84	-8.95037		24	0.710892		133	12.7017
		155	-34.6209		164	-20.5402		72	-18.1446		158	-14.4075		121	-8.87033		98	1.52823		34	13.5075
		7	-33.7255		12	-20.292		59	-17.6518		165	-14.3812		95	-8.71117		42	2.1422		67	14.0571
		16	-33.3543					32	-17.3045		64	-14.3136		161	-8.36936		125	2.43665		113	15.2363
		184	-33.0445					83	-17.2273		101	-14.3007		58	-8.22017		91	3.51981
		180	-32.6772					178	-16.7196		102	-14.2557		15	-8.20208		94	4.74229
		116	-31.7935					142	-16.3306		134	-14.2007		28	-8.14994		146	6.33173
		4	-31.4122					53	-16.1501		160	-14.168		80	-7.69452		44	6.65798
		122	-30.6781					85	-16.096		78	-14.0609		137	-7.4803		131	7.24954
		6	-30.6288					135	-15.8263		14	-13.7104		138	-7.35655		71	9.3052
		11	-29.5451					123	-15.6816		62	-13.3966		26	-7.33493		132	9.37523
		108	-28.375					20	-15.3674		182	-13.1182		23	-7.0032
		107	-27.9999					54	-15.0204		162	-12.7917		117	-6.83413
		151	-27.9806					124	-15.0084		105	-12.7443		50	-6.79148
		76	-27.4376								186	-12.4377		154	-6.74686
		112	-26.5878								129	-12.2693		22	-6.31911
		126	-26.0089								63	-11.9352		118	-6.2824
		55	-25.828								61	-11.8871		39	-5.99996
		10	-25.5028								149	-11.8799		36	-5.90788
											141	-11.7631		75	-5.8515
											30	-11.4522		45	-5.647
											92	-11.3378		77	-5.57436
											177	-11.0104		114	-5.41764
											156	-10.6875		74	-5.34315
											136	-10.6414		144	-5.33829
											104	-10.1514		29	-5.30875
														52	-4.63731
														66	-4.61013
														79	-4.53788
														40	-4.46468
														150	-4.44563
														96	-4.44087
														21	-4.33001
														192	-4.29166
														173	-4.03605
														46	-3.93275
														87	-3.82729
														140	-3.62989
														152	-3.62739
														81	-3.45411
														57	-3.40045
														157	-3.27105
														166	-2.93872
														82	-2.93216
														41	-2.50652
														47	-2.36013
														97	-2.20272
														159	-1.95413
														110	-1.64437
														48	-1.58166
														191	-1.55545
														119	-1.47171
														100	-1.43042
														60	-1.27443
														38	-1.08632
														176	-0.85108
														103	-0.676702
														86	-0.636542
														18	-0.47119
														139	-0.385145
														56	-0.373879
