# Supplementary material for: Eltrombopag directly inhibits BAX and prevents cell death
Source: Nat Commun. 2021 Feb 18;12:1134. doi: 10.1038/s41467-021-21224-1 (PMC7892824; doi:10.1038/s41467-021-21224-1)
Supplement: Supplementary file 4 — Source Data [file 41467_2021_21224_MOESM4_ESM.zip › Fig4.xlsx]

## Sheet: 4b
	Time [nsec]	Simulation 1			Simulation 2			Simulation 3			Mean	SEM
	0	3.73639			3.86016			3.83301			3.80985	0.0375578
	0.0048	3.72866			3.73974			3.80058			3.75633	0.022356
	0.0096	3.77535			4.07988			3.65761			3.83761	0.125809
	0.0144	3.91482			4.68193			4.39406			4.33027	0.223731
	0.0192	3.88125			3.97939			4.34798			4.06954	0.142075
	0.024	3.67165			3.91487			4.76823			4.11825	0.332488
	0.0288	3.73742			3.83347			4.04248			3.87112	0.0900508
	0.0336	3.86453			3.82453			4.35702			4.01536	0.17122
	0.0384	4.44415			3.79026			4.51113			4.24851	0.229941
	0.0432	3.97954			3.85405			3.89326			3.90895	0.0370641
	0.048	3.87724			3.97969			3.99541			3.95078	0.0370482
	0.0528	3.61712			3.71381			3.89487			3.74193	0.0814057
	0.0576	3.89969			3.9002			3.85152			3.8838	0.0161433
	0.0624	3.93867			3.76202			3.66608			3.78893	0.0798311
	0.0672	3.88011			3.83915			3.77898			3.83275	0.0293703
	0.072	3.99316			4.01349			3.7698			3.92549	0.0780613
	0.0768	3.93173			3.98645			3.55617			3.82478	0.135234
	0.0816	3.83377			3.87278			3.83654			3.8477	0.0125687
	0.0864	3.79695			3.88405			3.80212			3.82771	0.0282116
	0.0912	3.93343			3.87896			3.79133			3.86791	0.0413921
	0.096	3.72151			4.01136			3.81636			3.84975	0.0853214
	0.1008	3.75417			3.97959			3.83698			3.85691	0.0658319
	0.1056	3.65917			3.91136			3.90659			3.82571	0.0832806
	0.1104	3.78433			3.93401			3.80181			3.84005	0.0472518
	0.1152	3.88673			3.78754			4.27988			3.98472	0.150333
	0.12	3.86058			3.86516			3.8929			3.87288	0.0100966
	0.1248	3.9269			3.93718			3.80687			3.89032	0.0418291
	0.1296	3.9148			3.98124			3.91699			3.93768	0.0217931
	0.1344	3.77318			3.91361			3.90785			3.86488	0.0458793
	0.1392	3.98091			3.93626			3.77898			3.89871	0.0612403
	0.144	3.86381			4.02545			3.76282			3.88403	0.0764862
	0.1488	3.79253			3.87276			3.92231			3.86253	0.0378113
	0.1536	3.79872			3.95571			4.05555			3.93666	0.0747501
	0.1584	3.87333			4.02609			3.76221			3.88721	0.0764908
	0.1632	3.89538			3.91606			3.96864			3.92669	0.0218068
	0.168	3.85711			3.99096			3.75612			3.86806	0.0680127
	0.1728	4.1894			3.93115			3.60358			3.90804	0.169505
	0.1776	4.0298			4.04272			3.84028			3.97093	0.0654322
	0.1824	3.85582			3.90945			3.74187			3.83571	0.049409
	0.1872	4.00818			3.99594			3.79438			3.93283	0.069316
	0.192	3.92972			3.88416			3.74362			3.8525	0.0560058
	0.1968	4.0003			3.85849			3.82524			3.89468	0.0536794
	0.2016	3.85814			3.94286			3.87363			3.89154	0.0260464
	0.2064	3.89546			3.94436			3.80409			3.8813	0.0411044
	0.2112	3.98138			3.92668			3.85036			3.91947	0.0379924
	0.216	3.82857			3.91659			3.80102			3.84872	0.0348505
	0.2208	4.02083			3.933			3.64213			3.86532	0.114439
	0.2256	3.94786			3.93818			4.24411			4.04338	0.100401
	0.2304	4.16634			3.98739			4.3003			4.15134	0.0906386
	0.2352	3.97011			3.92829			4.14603			4.01481	0.0667132
	0.24	3.95402			3.94147			4.44116			4.11222	0.164512
	0.2448	3.96933			3.89037			3.68412			3.84794	0.0850233
	0.2496	3.69023			3.9443			4.13074			3.92176	0.127661
	0.2544	3.81118			3.92021			4.41986			4.05042	0.187385
	0.2592	3.87986			3.8775			4.30042			4.01926	0.140582
	0.264	3.86783			3.85079			4.60796			4.10886	0.249597
	0.2688	3.77978			3.93536			4.16449			3.95988	0.11173
	0.2736	3.79046			3.98288			4.44088			4.0714	0.192906
	0.2784	3.75614			3.99248			3.74014			3.82959	0.0815792
	0.2832	4.0154			3.98729			3.70296			3.90188	0.0997899
	0.288	3.64391			3.88589			3.84017			3.78999	0.0742223
	0.2928	3.87461			4.00764			3.8263			3.90285	0.0542187
	0.2976	4.17127			3.8671			3.68584			3.90807	0.14162
	0.3024	4.28146			3.90451			3.6982			3.96139	0.170756
	0.3072	4.21748			3.94564			3.88079			4.01464	0.103136
	0.312	4.14682			4.10423			3.89501			4.04869	0.0778168
	0.3168	4.28683			4.02206			3.74519			4.01803	0.156372
	0.3216	4.15483			3.94432			4.12327			4.07414	0.0655452
	0.3264	3.98516			4.01431			3.72492			3.90813	0.0919895
	0.3312	4.3239			3.91191			3.91243			4.04941	0.137241
	0.336	4.23883			3.78572			3.78252			3.93569	0.151572
	0.3408	4.19769			4.04704			3.82521			4.02331	0.10818
	0.3456	4.26204			4.00608			3.92445			4.06419	0.101693
	0.3504	3.73276			3.80865			3.90205			3.81449	0.0489563
	0.3552	3.98996			3.86845			3.85131			3.90324	0.0436407
	0.36	4.03655			3.91368			3.66287			3.87103	0.10996
	0.3648	3.68565			3.79581			3.59546			3.69231	0.0579335
	0.3696	3.65178			3.88328			3.70307			3.74605	0.0701984
	0.3744	3.72631			4.03256			3.72009			3.82632	0.103133
	0.3792	3.71175			3.9011			3.73935			3.78407	0.059055
	0.384	3.7403			3.93213			3.68885			3.78709	0.0740255
	0.3888	3.77755			3.9759			3.77357			3.84234	0.0667883
	0.3936	3.82661			3.95564			3.9893			3.92385	0.0495827
	0.3984	3.79116			3.93603			3.79002			3.83907	0.0484808
	0.4032	3.7069			3.91289			3.63818			3.75266	0.0825366
	0.408	3.82121			3.88935			3.78614			3.83223	0.0302998
	0.4128	3.91489			3.90276			3.91207			3.9099	0.00366533
	0.4176	3.99756			3.93321			3.83118			3.92065	0.0484387
	0.4224	3.88035			4.04606			3.78881			3.90507	0.0752829
	0.4272	3.79314			3.97541			3.80237			3.85698	0.0592762
	0.432	3.83199			3.78229			3.84315			3.81914	0.0187066
	0.4368	4.04371			4.21327			3.71343			3.99014	0.146758
	0.4416	3.76424			4.0246			3.72681			3.83855	0.09365
	0.4464	3.73614			3.89443			3.81536			3.81531	0.0456943
	0.4512	3.92503			3.97973			3.59062			3.83179	0.121614
	0.456	3.85031			3.967			3.8075			3.87494	0.0476626
	0.4608	4.02362			3.94037			3.82726			3.93042	0.056903
	0.4656	3.78827			3.92471			3.81907			3.84402	0.0413159
	0.4704	3.76541			3.88526			3.60876			3.75314	0.0800518
	0.4752	3.7701			3.83201			3.80548			3.80253	0.0179318
	0.48	3.72668			3.9383			3.78763			3.81753	0.0628933
	0.4848	3.75441			3.95571			3.76457			3.8249	0.0654722
	0.4896	4.43938			4.01053			3.59644			4.01545	0.243346
	0.4944	4.12718			3.98862			3.77842			3.96474	0.101382
	0.4992	3.74716			3.96936			3.9263			3.88094	0.0680362
	0.504	3.94134			3.88957			3.68444			3.83845	0.0784399
	0.5088	3.93714			3.95109			3.84872			3.91232	0.0320511
	0.5136	4.00047			3.98991			3.66308			3.88449	0.110746
	0.5184	3.65719			4.06213			3.65384			3.79105	0.135542
	0.5232	3.84875			3.87531			3.72321			3.81576	0.0469045
	0.528	3.81346			3.88887			3.82138			3.84124	0.0239268
	0.5328	3.76125			3.83085			3.5701			3.72073	0.0779491
	0.5376	3.71196			4.00467			3.70358			3.80674	0.0989977
	0.5424	3.96705			4.03143			3.74098			3.91316	0.0880692
	0.5472	4.05713			3.93364			3.78491			3.92523	0.0786967
	0.552	3.9212			3.93291			4.19127			4.01513	0.0881378
	0.5568	3.96142			3.87358			4.01172			3.94891	0.0403644
	0.5616	3.78538			3.87666			4.61285			4.09163	0.26194
	0.5664	4.00758			3.91289			4.07832			3.9996	0.0479245
	0.5712	4.03611			3.97548			3.49815			3.83658	0.170116
	0.576	3.89771			3.77212			3.51836			3.7294	0.111573
	0.5808	3.91131			4.07527			3.63585			3.87414	0.128204
	0.5856	4.03663			4.09872			3.70776			3.9477	0.121304
	0.5904	3.65775			3.96372			3.78481			3.80209	0.088745
	0.5952	3.96381			4.02116			4.33082			4.10526	0.113989
	0.6	3.84704			3.8968			3.82468			3.85617	0.0213135
	0.6048	3.85687			4.2096			3.91325			3.99324	0.109399
	0.6096	4.00059			3.97538			4.36639			4.11412	0.126345
	0.6144	3.79498			4.02287			4.41771			4.07852	0.181906
	0.6192	3.74016			3.99423			4.25833			3.99757	0.14959
	0.624	3.83404			3.86991			4.27802			3.99399	0.142394
	0.6288	3.89506			3.97744			4.09231			3.98827	0.0571969
	0.6336	3.98221			3.8279			4.0206			3.94357	0.0588878
	0.6384	3.88874			4.01196			3.64259			3.84776	0.108579
	0.6432	3.95804			3.9484			4.36332			4.08992	0.136728
	0.648	3.97716			3.95559			4.60678			4.17984	0.213559
	0.6528	3.92908			3.90502			4.49775			4.11062	0.193691
	0.6576	3.98607			3.85804			4.35328			4.0658	0.148418
	0.6624	3.76516			3.83111			4.27943			3.95857	0.161558
	0.6672	3.89679			3.84729			4.34785			4.03064	0.159244
	0.672	3.87689			3.97696			4.335			4.06295	0.139057
	0.6768	3.79954			3.95891			4.33339			4.03062	0.158223
	0.6816	3.83779			4.12383			4.30578			4.08914	0.136207
	0.6864	4.07728			3.93273			4.68806			4.23269	0.231476
	0.6912	4.2383			3.92714			4.03058			4.06534	0.09149
	0.696	4.29229			4.00374			4.29486			4.19696	0.0966125
	0.7008	4.33505			3.94587			4.0935			4.12481	0.113432
	0.7056	3.95255			3.9199			4.42008			4.09751	0.161562
	0.7104	3.81448			3.90482			4.24853			3.98928	0.132223
	0.7152	4.05555			3.95392			4.46692			4.1588	0.156831
	0.72	3.80358			3.97122			4.19541			3.99007	0.113501
	0.7248	3.88492			3.96559			4.25575			4.03542	0.112597
	0.7296	3.97506			3.81461			3.8836			3.89109	0.046469
	0.7344	3.71043			3.84806			3.59158			3.71669	0.0741059
	0.7392	3.69667			3.98964			3.59649			3.76093	0.117955
	0.744	3.85212			3.9457			3.76955			3.85579	0.0508845
	0.7488	3.95526			3.92789			3.60923			3.83079	0.111063
	0.7536	3.69686			3.91022			3.86802			3.82503	0.0652325
	0.7584	3.72063			3.84255			4.23107			3.93142	0.153905
	0.7632	3.70009			3.90386			4.29316			3.9657	0.173977
	0.768	3.79958			3.75995			4.18871			3.91608	0.136794
	0.7728	4.20295			3.96078			3.592			3.91858	0.177622
	0.7776	4.5655			3.88322			3.59567			4.0148	0.287591
	0.7824	4.39961			3.87114			3.64375			3.9715	0.223894
	0.7872	4.54216			4.02794			3.7665			4.1122	0.227843
	0.792	4.70317			4.00275			3.81896			4.17496	0.26938
	0.7968	4.45248			3.90393			3.76957			4.04199	0.208878
	0.8016	4.39029			3.85379			4.35873			4.20094	0.173813
	0.8064	4.83993			3.92868			4.06327			4.2773	0.28399
	0.8112	4.49347			3.85612			3.85088			4.06682	0.213328
	0.816	4.14241			3.86783			3.70414			3.90479	0.127862
	0.8208	4.41929			3.84063			3.77708			4.01233	0.204303
	0.8256	4.2877			3.722			3.81656			3.94209	0.174948
	0.8304	4.38058			3.96399			3.73459			4.02639	0.189073
	0.8352	4.22772			3.84858			3.59444			3.89025	0.183996
	0.84	4.33561			3.90665			3.89115			4.04447	0.145639
	0.8448	3.67626			3.81789			3.69678			3.73031	0.0441876
	0.8496	4.15101			3.87033			4.45598			4.1591	0.169112
	0.8544	3.82963			3.88941			4.2295			3.98285	0.124528
	0.8592	4.5095			3.92702			4.10935			4.18196	0.172021
	0.864	3.72467			3.87393			4.16137			3.91999	0.128149
	0.8688	3.77561			3.84572			4.25312			3.95815	0.148866
	0.8736	3.75963			3.86859			4.32406			3.98409	0.172871
	0.8784	3.84399			3.94593			4.59792			4.12928	0.236159
	0.8832	3.82744			3.94672			4.25522			4.00979	0.127455
	0.888	4.21315			3.84548			4.34415			4.13426	0.149258
	0.8928	3.83805			3.89706			4.57045			4.10185	0.234919
	0.8976	3.89478			3.9917			4.37892			4.08847	0.147897
	0.9024	3.67258			4.05638			3.65258			3.79385	0.131393
	0.9072	3.90586			3.97584			3.55738			3.81302	0.129411
	0.912	3.87309			3.96602			3.69138			3.8435	0.0806522
	0.9168	4.10412			3.91089			3.79132			3.93545	0.0911289
	0.9216	3.91791			3.97089			3.71489			3.86789	0.0780171
	0.9264	3.90787			4.01934			3.79842			3.90855	0.0637746
	0.9312	3.87177			3.97649			3.69125			3.8465	0.0833058
	0.936	3.72346			3.90402			3.79065			3.80604	0.0526879
	0.9408	3.8675			4.02282			4.28555			4.05862	0.122001
	0.9456	3.81017			3.86672			4.34613			4.00767	0.170014
	0.9504	3.76493			3.96471			4.38478			4.03814	0.182665
	0.9552	3.60053			3.81622			4.18814			3.8683	0.171616
	0.96	3.89401			3.94673			4.44606			4.0956	0.17589
	0.9648	3.66121			3.97481			4.452			4.02934	0.229904
	0.9696	3.77949			3.87162			4.37732			4.00948	0.185836
	0.9744	3.82784			3.86546			4.4067			4.03333	0.186998
	0.9792	3.71105			3.9393			4.57839			4.07624	0.259575
	0.984	3.7544			3.95524			4.71721			4.14228	0.293252
	0.9888	3.91661			3.94867			4.81197			4.22575	0.293256
	0.9936	3.91069			3.94598			4.82077			4.22581	0.297653
	0.9984	3.8708			3.89937			4.46793			4.07937	0.194457
	1.0032	3.90395			3.96475			4.12579			3.99817	0.0661821
	1.008	4.20477			4.0589			4.16792			4.14386	0.0437928
	1.0128	4.02604			3.89161			4.33157			4.08307	0.130168
	1.0176	4.37374			4.03308			4.39049			4.26577	0.116444
	1.0224	3.71378			3.86346			4.70399			4.09374	0.308166
	1.0272	3.66415			3.97992			4.83691			4.16033	0.350357
	1.032	3.76521			3.89988			4.39178			4.01895	0.190422
	1.0368	3.90826			3.81845			4.86936			4.19869	0.336335
	1.0416	3.78636			3.86316			4.29668			3.98207	0.158863
	1.0464	3.7041			3.90237			4.80261			4.13636	0.338004
	1.0512	3.79719			3.82651			4.7458			4.12317	0.311433
	1.056	3.76391			3.84515			4.60625			4.07177	0.268266
	1.0608	4.14175			3.91593			4.54575			4.20114	0.184222
	1.0656	3.73461			3.88622			5.33597			4.31893	0.510398
	1.0704	3.77351			3.87595			4.43625			4.02857	0.205973
	1.0752	4.00324			3.89461			4.26556			4.05447	0.110104
	1.08	3.94204			4.03094			4.2959			4.08963	0.106281
	1.0848	3.95785			4.1399			4.21281			4.10352	0.0758142
	1.0896	3.69555			3.89488			4.19995			3.93013	0.14667
	1.0944	3.71503			3.98989			4.96152			4.22214	0.378105
	1.0992	3.74785			4.01116			4.34178			4.0336	0.17182
	1.104	3.98755			4.01905			4.43239			4.14633	0.143321
	1.1088	4.23354			3.93865			4.63801			4.27007	0.20271
	1.1136	3.70593			3.86098			4.60469			4.0572	0.277381
	1.1184	3.9417			4.02524			3.9912			3.98605	0.024254
	1.1232	3.66093			3.8886			4.45805			4.00253	0.237054
	1.128	4.16067			3.84479			4.18254			4.06267	0.10912
	1.1328	4.35066			4.00016			4.48767			4.27949	0.145161
	1.1376	4.1404			3.93298			4.51211			4.19516	0.169407
	1.1424	3.64963			3.98045			4.22818			3.95275	0.167584
	1.1472	4.3596			3.78764			4.36678			4.17134	0.19186
	1.152	3.84088			3.95822			4.53137			4.11016	0.213313
	1.1568	3.87451			4.0236			4.97181			4.28998	0.343623
	1.1616	3.82897			4.08432			4.43091			4.11474	0.17443
	1.1664	3.76041			3.82465			4.45072			4.01193	0.220181
	1.1712	3.96581			4.01181			4.39739			4.125	0.136839
	1.176	3.83773			3.86377			4.67141			4.1243	0.273657
	1.1808	3.80575			3.8359			4.92533			4.189	0.368272
	1.1856	3.78889			3.86303			4.68339			4.11177	0.286609
	1.1904	3.84582			3.8804			4.21941			3.98188	0.119186
	1.1952	3.92868			3.82062			4.30581			4.01837	0.147068
	1.2	3.63478			3.91426			3.57532			3.70812	0.10449
	1.2048	3.83355			3.88572			3.82771			3.84899	0.0184416
	1.2096	4.05579			4.05114			3.73871			3.94855	0.104927
	1.2144	4.19805			3.80272			3.77057			3.92378	0.137449
	1.2192	4.25589			3.92559			3.72927			3.97025	0.153654
	1.224	4.9034			4.0473			3.77964			4.24344	0.338902
	1.2288	4.4123			3.80535			3.79123			4.00296	0.20471
	1.2336	4.30611			4.01435			3.73967			4.02004	0.163543
	1.2384	4.29228			3.96572			3.95251			4.07017	0.11112
	1.2432	4.32822			4.04694			4.07442			4.14986	0.0895322
	1.248	3.80155			3.88289			3.7213			3.80191	0.0466469
	1.2528	3.75009			3.90258			3.69219			3.78162	0.0627472
	1.2576	3.87254			3.89804			3.76743			3.846	0.0399678
	1.2624	3.74823			4.09956			3.87556			3.90778	0.102693
	1.2672	3.9011			3.93382			3.69713			3.84402	0.0740474
	1.272	3.7934			3.97778			3.73522			3.83546	0.0731118
	1.2768	3.94447			3.99223			3.67779			3.8715	0.0978289
	1.2816	3.88115			3.97072			3.74584			3.8659	0.0653645
	1.2864	3.86721			3.99994			3.94327			3.93681	0.0384518
	1.2912	3.87167			4.03095			3.99058			3.9644	0.0478076
	1.296	4.04927			3.94919			3.82825			3.94224	0.0638978
	1.3008	3.98961			3.92819			3.83685			3.91822	0.0443773
	1.3056	3.88863			3.88264			3.84233			3.8712	0.0145362
	1.3104	3.91079			3.77962			3.98811			3.89284	0.0608525
	1.3152	3.78806			3.942			3.82024			3.8501	0.0468807
	1.32	3.84382			3.8639			3.87437			3.8607	0.00896321
	1.3248	3.9063			3.98001			4.00427			3.96352	0.0294576
	1.3296	3.91969			3.82714			3.97627			3.9077	0.0434671
	1.3344	3.93599			4.19551			3.93507			4.02219	0.0866622
	1.3392	3.90462			3.91851			3.92067			3.9146	0.00502963
	1.344	4.08968			3.96888			3.86773			3.97543	0.0641558
	1.3488	3.83433			3.99082			3.86221			3.89579	0.0481958
	1.3536	3.9538			3.9833			4.06665			4.00125	0.0337896
	1.3584	3.94081			3.91609			3.93096			3.92929	0.00718564
	1.3632	3.84898			3.88839			4.03829			3.92522	0.0576686
	1.368	3.89407			3.99941			4.14342			4.0123	0.0722693
	1.3728	3.87752			3.96747			3.78255			3.87584	0.0533879
	1.3776	3.99647			3.94523			3.79791			3.9132	0.0595134
	1.3824	3.90916			3.95734			3.90267			3.92306	0.0172427
	1.3872	4.00689			3.97354			3.99829			3.99291	0.00999665
	1.392	3.91026			3.96505			3.97082			3.94871	0.019294
	1.3968	3.98431			4.01332			3.94816			3.98193	0.0188483
	1.4016	4.10747			3.90555			4.07397			4.029	0.0624755
	1.4064	3.82763			3.99277			4.04426			3.95489	0.0653442
	1.4112	4.04339			4.12278			3.954			4.04006	0.0487511
	1.416	3.99966			3.86948			4.11045			3.99319	0.0696373
	1.4208	3.79874			4.08944			3.99624			3.96147	0.0856995
	1.4256	3.90572			3.9818			3.89032			3.92594	0.0282795
	1.4304	3.91695			3.91622			3.88317			3.90545	0.0111408
	1.4352	4.0995			4.04206			3.97555			4.03904	0.0358125
	1.44	4.02074			4.02416			3.98609			4.01033	0.0121614
	1.4448	3.81164			3.9534			3.81619			3.86041	0.0465129
	1.4496	4.00674			4.0148			3.8948			3.97211	0.0387283
	1.4544	3.90667			3.88508			3.96984			3.92053	0.0254287
	1.4592	4.05376			3.94442			3.89627			3.96482	0.0465933
	1.464	3.97542			4.01455			3.87403			3.95467	0.0418702
	1.4688	3.8222			3.83633			3.86356			3.8407	0.0121385
	1.4736	3.7938			3.91994			3.89961			3.87112	0.0391027
	1.4784	4.2177			3.93156			3.76081			3.97003	0.133288
	1.4832	3.83894			3.94469			3.8721			3.88524	0.0312252
	1.488	3.75327			3.898			3.86638			3.83922	0.0439322
	1.4928	3.80429			3.99545			4.04213			3.94729	0.0727582
	1.4976	3.93253			4.16054			3.92311			4.00539	0.07762
	1.5024	3.87591			3.89241			3.87159			3.87997	0.00634168
	1.5072	3.91378			4.00031			3.94427			3.95279	0.0253404
	1.512	4.01833			3.88281			3.94937			3.95017	0.0391225
	1.5168	4.03955			3.96291			3.90892			3.97046	0.0378994
	1.5216	3.80472			3.83147			3.91571			3.85063	0.0334412
	1.5264	4.00343			4.04237			3.90164			3.98248	0.0419552
	1.5312	4.19275			3.83702			4.16166			4.06381	0.113748
	1.536	3.9004			3.96577			3.94273			3.9363	0.0191433
	1.5408	3.93818			4.0106			3.89183			3.94687	0.0345613
	1.5456	4.00609			3.91878			3.92221			3.94903	0.0285499
	1.5504	3.96767			3.89474			3.82709			3.8965	0.0405923
	1.5552	3.98182			4.11503			3.8385			3.97845	0.0798439
	1.56	4.02173			4.07099			3.95126			4.01466	0.0347427
	1.5648	3.97258			4.0319			3.87074			3.9584	0.0470602
	1.5696	3.93986			4.03207			3.96712			3.97968	0.0273475
	1.5744	3.89513			4.1164			3.98411			3.99854	0.0642832
	1.5792	3.87568			3.94625			3.85173			3.89122	0.0283696
	1.584	3.83047			3.96014			3.81731			3.86931	0.0455752
	1.5888	3.96419			3.83756			4.07732			3.95969	0.0692497
	1.5936	3.86993			3.93682			3.94918			3.91865	0.0246162
	1.5984	3.90224			3.91285			3.81601			3.87704	0.0306655
	1.6032	3.94214			4.13765			3.809			3.96293	0.095441
	1.608	3.87981			4.01473			3.82445			3.90633	0.0565063
	1.6128	3.95127			3.78576			3.86095			3.86599	0.047844
	1.6176	3.93755			3.87424			3.88573			3.89918	0.0194728
	1.6224	4.00422			3.87945			3.84523			3.90963	0.0483128
	1.6272	4.10064			4.01011			3.9997			4.03682	0.0320541
	1.632	3.97523			4.02999			3.91316			3.97279	0.033748
	1.6368	3.94791			4.02001			3.91987			3.9626	0.0298268
	1.6416	3.84411			3.94617			3.98304			3.92444	0.0415514
	1.6464	4.08475			4.02754			3.95441			4.02224	0.0377196
	1.6512	3.90301			3.85883			4.10683			3.95623	0.0763749
	1.656	3.98329			4.16575			3.84762			3.99889	0.0921683
	1.6608	3.89744			3.82541			3.91344			3.87877	0.0270736
	1.6656	3.94024			3.83547			4.02804			3.93459	0.0556631
	1.6704	3.93541			3.94892			3.93172			3.93868	0.00522876
	1.6752	3.85533			3.94559			3.81311			3.87134	0.0390736
	1.68	3.98863			4.06132			3.76831			3.93942	0.0880898
	1.6848	3.99822			3.91969			3.82881			3.91557	0.0489476
	1.6896	3.94035			3.84515			4.05321			3.94623	0.0601343
	1.6944	3.87923			3.87016			3.92029			3.8899	0.0154209
	1.6992	3.88952			3.833			3.86209			3.86154	0.0163195
	1.704	3.96189			3.91767			3.94868			3.94275	0.013104
	1.7088	3.8379			3.95943			3.81941			3.87225	0.0439147
	1.7136	3.94383			3.84763			3.87979			3.89042	0.0282752
	1.7184	4.01887			4.0731			3.84961			3.98053	0.0673036
	1.7232	3.86879			4.11407			4.00341			3.99542	0.0709172
	1.728	3.97649			4.12603			3.97372			4.02541	0.0503156
	1.7328	3.95641			4.15645			3.97605			4.02964	0.0636593
	1.7376	4.0282			3.89839			3.85095			3.92585	0.0529788
	1.7424	3.84567			3.8828			3.91422			3.8809	0.0198114
	1.7472	4.0032			4.08224			3.75619			3.94721	0.0981978
	1.752	3.88625			3.86624			3.93269			3.89506	0.0196809
	1.7568	3.6281			3.8986			3.88317			3.80329	0.0877084
	1.7616	3.79774			4.13302			3.83235			3.92103	0.106461
	1.7664	4.00918			3.83956			3.83158			3.89344	0.0579139
	1.7712	3.8341			3.85702			3.90155			3.86422	0.0198041
	1.776	3.92791			3.99161			4.00095			3.97349	0.0229481
	1.7808	4.03452			3.98541			3.85777			3.95924	0.0526736
	1.7856	3.94404			3.9564			3.91476			3.9384	0.0123478
	1.7904	3.90237			3.95893			3.93873			3.93335	0.0165467
	1.7952	3.85297			3.91829			3.97512			3.91546	0.0352918
	1.8	3.84566			3.85228			3.89724			3.86506	0.016202
	1.8048	3.92676			3.97717			3.86729			3.92374	0.031755
	1.8096	3.84312			3.80649			3.87926			3.84296	0.0210068
	1.8144	4.17339			3.94528			3.9227			4.01379	0.0800648
	1.8192	3.81737			4.03614			3.93808			3.93053	0.0632661
	1.824	3.94041			4.0606			3.93243			3.97781	0.0414562
	1.8288	3.88644			3.98808			3.95439			3.94297	0.029893
	1.8336	3.93789			4.08684			3.98102			4.00192	0.0442502
	1.8384	3.91919			3.86609			3.95352			3.91293	0.0254333
	1.8432	3.90653			4.0262			3.99899			3.97724	0.0362177
	1.848	3.76887			3.87493			3.75579			3.79986	0.0377231
	1.8528	3.93977			3.95271			3.79884			3.89711	0.0492744
	1.8576	3.95106			3.97923			3.70199			3.87743	0.0880937
	1.8624	3.91632			4.05374			3.79823			3.92276	0.0738301
	1.8672	3.86966			3.94412			3.79109			3.86829	0.0441807
	1.872	3.9541			4.03248			3.82459			3.93706	0.0606138
	1.8768	3.91533			3.89351			4.06245			3.95709	0.0530538
	1.8816	3.95917			3.8539			4.06733			3.96013	0.0616161
	1.8864	3.80748			3.90227			3.89198			3.86725	0.0300284
	1.8912	3.89221			3.97868			4.06552			3.9788	0.0500309
	1.896	4.00446			4.06415			3.7957			3.95477	0.0813812
	1.9008	3.84593			3.89022			3.85224			3.8628	0.0138323
	1.9056	4.05851			4.12869			3.9012			4.02947	0.067257
	1.9104	3.93398			3.86283			3.99129			3.92937	0.0371567
	1.9152	3.95965			3.92216			4.02083			3.96755	0.0287558
	1.92	3.75966			3.87617			4.01867			3.88483	0.0748939
	1.9248	3.81267			3.84674			4.03563			3.89835	0.0693414
	1.9296	3.83147			3.93434			3.89154			3.88578	0.0298343
	1.9344	3.98578			3.81238			3.82839			3.87552	0.0553266
	1.9392	3.76571			4.05596			4.00124			3.94097	0.0890429
	1.944	3.88822			3.93358			3.9306			3.91747	0.0146478
	1.9488	3.86989			3.98673			3.98183			3.94615	0.0381546
	1.9536	3.90461			3.91223			3.97629			3.93104	0.0227291
	1.9584	4.03702			3.9757			3.93795			3.98356	0.0288686
	1.9632	3.93243			3.88969			3.85875			3.89362	0.0213627
	1.968	4.04977			3.91931			3.86921			3.9461	0.0538142
	1.9728	3.90041			3.88568			3.98643			3.92417	0.0314164
	1.9776	4.0238			3.91637			3.87912			3.93976	0.0433708
	1.9824	4.05375			4.06363			4.09787			4.07175	0.0133669
	1.9872	3.81821			3.93023			3.76926			3.83923	0.0476421
	1.992	3.91088			3.95643			4.01362			3.96031	0.0297222
	1.9968	4.12815			3.89328			3.9338			3.98508	0.0724852
	2.0016	3.90339			4.04308			3.89268			3.94639	0.0484481
	2.0064	4.02092			3.93481			3.9096			3.95511	0.0336998
	2.0112	3.93631			4.06484			3.97177			3.99097	0.0383262
	2.016	3.81756			3.88598			4.02497			3.9095	0.0610174
	2.0208	3.99531			3.92079			3.95038			3.95549	0.0216624
	2.0256	3.98657			3.986			3.81597			3.92952	0.0567708
	2.0304	3.87902			3.93743			3.95492			3.92379	0.0229454
	2.0352	3.80776			3.91278			3.95269			3.89108	0.0432235
	2.04	3.85749			3.89314			3.87285			3.87449	0.0103258
	2.0448	3.95829			4.12604			3.91036			3.99823	0.0653867
	2.0496	3.89178			3.9697			3.98328			3.94825	0.0285072
	2.0544	3.96332			4.13161			4.15989			4.08494	0.0613539
	2.0592	3.7936			3.92481			3.97412			3.89751	0.053868
	2.064	4.03002			3.90217			4.00364			3.97861	0.0389695
	2.0688	3.80626			4.10761			3.93902			3.95096	0.0871987
	2.0736	3.83044			3.9627			4.04351			3.94555	0.0621016
	2.0784	3.86288			3.86065			3.97827			3.9006	0.0388395
	2.0832	3.96202			3.91276			3.86118			3.91199	0.0291112
	2.088	3.91123			3.94167			3.86118			3.90469	0.0234652
	2.0928	3.79867			3.88754			3.87664			3.85429	0.0279837
	2.0976	3.89125			3.95882			3.91214			3.92074	0.0199726
	2.1024	3.9088			4.00802			4.08785			4.00156	0.0517903
	2.1072	3.82819			4.07033			3.99972			3.96608	0.0718949
	2.112	3.72111			4.10708			3.94118			3.92312	0.111786
	2.1168	3.85953			3.9923			3.92216			3.92467	0.0383484
	2.1216	4.14234			3.96496			3.91718			4.00816	0.0684923
	2.1264	3.8412			3.88041			3.80167			3.84109	0.0227302
	2.1312	3.96314			3.89052			3.94453			3.93273	0.0217785
	2.136	3.84836			3.96183			4.02599			3.94539	0.0519321
	2.1408	4.05647			3.94142			3.8431			3.947	0.0616578
	2.1456	3.99349			3.89482			3.88012			3.92281	0.0355939
	2.1504	3.98828			3.86155			3.79307			3.88096	0.0571816
	2.1552	3.7038			3.86503			3.82689			3.79857	0.048646
	2.16	4.01304			3.85439			3.92896			3.93213	0.0458265
	2.1648	4.04713			3.94538			4.1704			4.0543	0.0650567
	2.1696	3.96288			4.03779			3.96522			3.98863	0.0245881
	2.1744	4.16308			3.92941			3.9662			4.01956	0.0725389
	2.1792	3.92851			3.86094			4.08975			3.95974	0.0678723
	2.184	3.85575			3.87035			3.90262			3.87624	0.0138472
	2.1888	3.61791			3.82898			3.87383			3.77358	0.0789014
	2.1936	3.97075			3.98648			4.13001			4.02908	0.0506678
	2.1984	3.89208			3.98578			4.09053			3.98946	0.0573157
	2.2032	3.92675			4.01955			3.94685			3.96438	0.0281884
	2.208	3.96437			4.12357			3.82562			3.97119	0.0860764
	2.2128	3.94026			3.99705			3.81344			3.91692	0.0542736
	2.2176	3.93618			4.01579			3.95856			3.97017	0.0237034
	2.2224	3.88774			3.90594			4.07149			3.95506	0.0584516
	2.2272	4.0381			3.96407			3.89361			3.96526	0.0417167
	2.232	3.96277			4.08121			3.79398			3.94599	0.0833407
	2.2368	3.9562			3.97778			3.93579			3.95659	0.0121225
	2.2416	3.83226			3.92551			3.8727			3.87683	0.0269988
	2.2464	3.79986			4.05018			3.84245			3.8975	0.077326
	2.2512	3.95139			3.88091			3.97067			3.93432	0.0272808
	2.256	3.90141			3.96163			3.90922			3.92409	0.0189051
	2.2608	4.02765			3.84377			3.97991			3.95044	0.0550869
	2.2656	3.96049			3.82506			3.95369			3.91308	0.0440556
	2.2704	4.0951			4.06754			3.92536			4.02933	0.0525936
	2.2752	4.18215			4.10429			3.94753			4.07799	0.0689928
	2.28	4.10889			3.95353			3.72567			3.92937	0.111286
	2.2848	3.89573			3.92506			3.91842			3.91307	0.00887713
	2.2896	3.98801			4.05028			3.99821			4.01217	0.0192833
	2.2944	3.88894			4.03854			4.08442			4.00397	0.0590193
	2.2992	3.99874			3.98312			4.00727			3.99638	0.00706936
	2.304	3.83737			3.902			3.93948			3.89295	0.0298218
	2.3088	3.88463			3.83885			3.98139			3.90162	0.0420161
	2.3136	4.00116			3.93851			3.94143			3.96037	0.0204114
	2.3184	3.82804			3.96527			3.99118			3.92816	0.050619
	2.3232	3.83549			4.05675			3.79698			3.89641	0.08094
	2.328	3.97046			4.02753			3.95187			3.98329	0.0227616
	2.3328	3.99007			3.95958			3.88031			3.94332	0.0327117
	2.3376	3.92228			4.01316			3.91417			3.94987	0.0317313
	2.3424	3.987			3.94076			3.82219			3.91665	0.0490799
	2.3472	3.91016			3.80545			3.83477			3.85013	0.0311869
	2.352	4.03238			4.02207			3.93358			3.99601	0.0313589
	2.3568	3.90339			4.00256			4.00464			3.9702	0.0334078
	2.3616	3.91322			3.98374			3.80812			3.9017	0.0510232
	2.3664	3.86646			3.9099			3.96038			3.91225	0.0271369
	2.3712	4.01035			3.80236			4.11024			3.97432	0.090685
	2.376	4.05779			3.92347			3.93059			3.97061	0.043636
	2.3808	4.02619			3.96466			3.78603			3.92563	0.0720232
	2.3856	3.98854			3.85217			3.8804			3.90703	0.041559
	2.3904	4.03271			3.90672			3.91027			3.9499	0.0414164
	2.3952	3.82781			3.94902			4.06986			3.9489	0.069875
	2.4	3.91511			3.98538			3.94606			3.94885	0.0203349
	2.4048	3.94061			3.88117			3.99338			3.93839	0.0324107
	2.4096	4.04258			3.94356			3.91228			3.96614	0.0392722
	2.4144	3.79828			3.99718			3.84231			3.87925	0.0603171
	2.4192	3.7949			3.90413			3.97736			3.89213	0.0530125
	2.424	3.9308			3.81684			4.00163			3.91642	0.0538261
	2.4288	3.91745			3.9529			3.85062			3.90699	0.0299848
	2.4336	3.91386			3.89573			3.79515			3.86825	0.0369217
	2.4384	3.79645			3.97889			4.02871			3.93468	0.0705968
	2.4432	3.87548			4.02212			4.08995			3.99585	0.0632919
	2.448	3.95361			3.95573			4.08343			3.99759	0.0429228
	2.4528	3.95197			3.86607			3.93351			3.91718	0.0261066
	2.4576	3.97633			4.09975			3.71831			3.93146	0.112372
	2.4624	4.00353			3.78394			3.90645			3.89798	0.0635341
	2.4672	3.87168			3.99044			3.85525			3.90579	0.0425898
	2.472	3.99394			3.91033			3.91309			3.93912	0.027421
	2.4768	4.10262			4.01674			3.99848			4.03928	0.0321037
	2.4816	3.99145			3.90467			3.91072			3.93561	0.0279713
	2.4864	3.82893			3.87348			3.85272			3.85171	0.0128709
	2.4912	3.90559			3.97227			4.01582			3.96456	0.0320541
	2.496	4.03463			3.88092			3.91945			3.945	0.0461735
	2.5008	3.9449			3.97639			3.89427			3.93852	0.0239199
	2.5056	3.9457			3.94562			3.92708			3.93947	0.00619279
	2.5104	3.90931			3.98512			4.08151			3.99198	0.0498284
	2.5152	3.9116			3.8903			3.93534			3.91241	0.0130072
	2.52	3.97768			3.99982			3.93542			3.97097	0.0188919
	2.5248	4.07632			3.90247			3.99012			3.98964	0.0501866
	2.5296	3.8665			3.92299			3.98422			3.92457	0.0339924
	2.5344	3.90803			3.91579			3.97472			3.93285	0.0210563
	2.5392	3.8157			4.02098			3.936			3.92423	0.0595515
	2.544	3.88049			3.89074			3.90419			3.8918	0.00686468
	2.5488	3.9706			4.07785			3.85206			3.96684	0.0652078
	2.5536	4.05068			3.88483			3.76208			3.8992	0.0836227
	2.5584	3.82506			3.85413			3.88928			3.85616	0.0185689
	2.5632	3.967			3.82			3.61432			3.80044	0.102278
	2.568	3.96058			3.96569			3.79331			3.90653	0.0566257
	2.5728	3.92648			3.93935			3.86759			3.91114	0.0220893
	2.5776	3.98359			3.85898			4.074			3.97219	0.0623319
	2.5824	3.93971			3.86214			3.95889			3.92025	0.0295766
	2.5872	3.87478			3.90747			3.887			3.88975	0.00953531
	2.592	4.0946			3.86527			3.87386			3.94458	0.0750531
	2.5968	4.01329			3.95548			3.90243			3.95706	0.0320125
	2.6016	3.85182			3.90893			3.97691			3.91255	0.0361568
	2.6064	4.01901			3.86463			3.90504			3.92956	0.046222
	2.6112	3.85663			3.85098			4.00047			3.90269	0.048917
	2.616	4.12646			4.0077			3.96155			4.0319	0.0491177
	2.6208	4.07064			3.93692			3.84727			3.95161	0.0648991
	2.6256	3.97421			4.26033			3.925			4.05318	0.104546
	2.6304	3.91794			4.0298			3.93019			3.95931	0.0354214
	2.6352	3.92315			3.96257			4.06822			3.98464	0.0433078
	2.64	3.92674			3.89491			4.06051			3.96072	0.0507358
	2.6448	3.96416			3.90637			3.96182			3.94412	0.0188867
	2.6496	4.03108			3.79683			3.92615			3.91802	0.0677446
	2.6544	3.9997			3.85946			3.79942			3.8862	0.0593405
	2.6592	3.99802			3.91767			3.98474			3.96681	0.0248658
	2.664	3.76917			3.8331			3.88142			3.8279	0.0325078
	2.6688	3.92257			4.0615			4.07854			4.02087	0.0493957
	2.6736	3.97833			3.91652			3.94135			3.9454	0.0179556
	2.6784	3.97996			3.95862			3.80294			3.91384	0.0557892
	2.6832	3.89525			4.09153			3.87132			3.9527	0.0697595
	2.688	3.89772			3.89938			3.81045			3.86919	0.0293702
	2.6928	3.86556			3.97385			3.96943			3.93628	0.0353837
	2.6976	3.95315			4.03221			3.92154			3.96897	0.0329105
	2.7024	3.89941			3.88104			3.82975			3.87007	0.0208443
	2.7072	3.9323			3.8747			3.98087			3.92929	0.0306869
	2.712	3.82676			3.91591			3.7942			3.84562	0.0363793
	2.7168	4.02225			3.90756			3.8071			3.9123	0.0621553
	2.7216	4.11654			3.8693			3.94715			3.97767	0.0729841
	2.7264	3.90786			3.95465			3.93121			3.93124	0.0135053
	2.7312	4.03152			3.98615			3.90853			3.9754	0.0359094
	2.736	3.9596			3.82035			3.84694			3.87563	0.0426814
	2.7408	3.95083			3.92313			3.80397			3.89265	0.0450508
	2.7456	3.85834			3.88854			3.7351			3.82733	0.0469285
	2.7504	3.74509			3.90485			3.90421			3.85139	0.0531465
	2.7552	3.95166			3.95772			3.89058			3.93332	0.0214436
	2.76	3.87387			3.95859			4.01129			3.94792	0.040029
	2.7648	3.95495			3.97054			4.0119			3.97913	0.016992
	2.7696	4.06681			3.86528			3.9103			3.94746	0.0610727
	2.7744	3.85545			3.91637			3.99452			3.92211	0.0402486
	2.7792	3.95106			3.92593			3.85864			3.91188	0.0275909
	2.784	3.84332			3.99012			3.90644			3.91329	0.0425144
	2.7888	3.93743			3.95706			3.89231			3.92893	0.0191678
	2.7936	4.01141			3.90091			4.04661			3.98631	0.0438918
	2.7984	3.98598			4.12638			3.87987			3.99741	0.0713882
	2.8032	4.0595			3.96647			4.04781			4.02459	0.0292582
	2.808	4.01052			3.91093			3.91159			3.94434	0.0330874
	2.8128	3.98697			3.84025			3.88759			3.90494	0.0432307
	2.8176	3.9528			3.78481			3.8964			3.87801	0.0493592
	2.8224	3.89655			3.87351			3.94955			3.90654	0.0225104
	2.8272	3.88987			3.9413			3.81212			3.8811	0.0375492
	2.832	3.76689			4.07068			3.7488			3.86212	0.104407
	2.8368	3.95811			3.84826			3.84553			3.88397	0.0370796
	2.8416	3.80687			4.00695			3.85626			3.89003	0.0601738
	2.8464	3.93465			4.02343			3.94774			3.96861	0.0276705
	2.8512	4.05804			3.90435			4.02369			3.99536	0.0465715
	2.856	4.04708			3.83259			3.81628			3.89865	0.0743634
	2.8608	3.98023			3.91138			4.04661			3.97941	0.0390423
	2.8656	3.81075			3.87618			3.92759			3.87151	0.033809
	2.8704	4.00649			3.99513			3.87492			3.95885	0.0420922
	2.8752	3.96841			3.9608			4.06191			3.99704	0.0325095
	2.88	3.9867			3.85641			3.74655			3.86322	0.0694081
	2.8848	3.87616			3.92476			3.82731			3.87608	0.0281316
	2.8896	3.9041			4.01677			3.77893			3.89993	0.0686885
	2.8944	3.99085			3.89127			3.91596			3.93269	0.0299392
	2.8992	3.73048			3.90124			3.8669			3.83287	0.0521479
	2.904	3.94374			3.99437			3.822			3.92003	0.0511514
	2.9088	3.96589			3.92089			3.62054			3.83577	0.108397
	2.9136	3.9664			3.94429			3.80355			3.90475	0.0509988
	2.9184	3.91556			4.07437			3.75922			3.91639	0.0909758
	2.9232	4.0294			4.01058			4.06365			4.03454	0.015535
	2.928	3.95345			4.142			3.88192			3.99246	0.0775697
	2.9328	3.94978			3.91513			3.84315			3.90269	0.0314018
	2.9376	4.04403			4.46871			4.09397			4.20224	0.134015
	2.9424	3.88777			4.19352			4.64092			4.24074	0.218692
	2.9472	3.9967			4.01548			4.76839			4.26019	0.254158
	2.952	3.96419			3.92909			4.28233			4.05853	0.112356
	2.9568	3.98706			3.89342			4.35634			4.07894	0.141308
	2.9616	3.91596			4.27373			4.20976			4.13315	0.110152
	2.9664	3.9449			4.14363			4.44785			4.17879	0.146249
	2.9712	3.99522			3.93858			4.37526			4.10302	0.137098
	2.976	3.97669			3.9826			4.25473			4.07134	0.0917102
	2.9808	4.05377			3.92992			4.35838			4.11402	0.127302
	2.9856	3.92248			3.95277			4.29991			4.05839	0.121079
	2.9904	3.93278			3.98521			4.44794			4.12198	0.163684
	2.9952	3.92989			3.98413			4.23353			4.04919	0.0934938
	3	3.98114			3.93423			3.89898			3.93812	0.0237987
	3.0048	3.91277			4.0323			3.97002			3.9717	0.0345128
	3.0096	3.77487			3.88241			3.80207			3.81979	0.0322823
	3.0144	3.81148			3.78703			3.79028			3.79626	0.00766514
	3.0192	4.01444			3.8727			3.64776			3.84497	0.106755
	3.024	3.76851			3.98337			4.39112			4.04766	0.182584
	3.0288	3.98503			3.99536			3.97417			3.98485	0.00611662
	3.0336	3.99184			3.89331			4.12609			4.00375	0.0674612
	3.0384	3.88622			4.0022			4.21823			4.03555	0.0972833
	3.0432	3.80482			3.9684			3.8742			3.88247	0.0474032
	3.048	3.93082			3.87586			3.79923			3.86864	0.0381575
	3.0528	3.75277			4.0954			3.68109			3.84309	0.127841
	3.0576	3.67279			4.14023			4.32919			4.0474	0.195089
	3.0624	3.92601			3.89456			3.83537			3.88532	0.0265716
	3.0672	3.73858			3.88181			4.16723			3.92921	0.12599
	3.072	3.9215			3.8235			4.06339			3.93613	0.0696368
	3.0768	3.76094			3.89764			3.84886			3.83582	0.039997
	3.0816	3.86214			3.99857			3.92974			3.93015	0.0393845
	3.0864	3.80374			3.89032			3.84241			3.84549	0.0250418
	3.0912	3.90555			4.01226			3.79858			3.90546	0.0616824
	3.096	3.93746			3.89495			3.88207			3.90483	0.0167334
	3.1008	3.93327			4.03522			3.8794			3.9493	0.0456894
	3.1056	3.93884			3.99303			3.83286			3.92157	0.0470364
	3.1104	4.02744			3.88579			3.95584			3.95636	0.0408912
	3.1152	4.13542			4.00299			3.64276			3.92706	0.147198
	3.12	4.1885			3.87906			3.97054			4.0127	0.0917803
	3.1248	3.79266			3.90059			4.07701			3.92342	0.0828747
	3.1296	3.78982			3.97013			3.75463			3.83819	0.066746
	3.1344	4.00384			3.94505			4.03525			3.99471	0.0264348
	3.1392	3.9869			3.88308			3.78652			3.8855	0.0578577
	3.144	3.80986			3.84241			3.89117			3.84781	0.0236276
	3.1488	3.82002			3.92449			3.82714			3.85721	0.0336983
	3.1536	3.8223			3.9187			3.84128			3.86076	0.0294845
	3.1584	3.8976			3.92709			3.73151			3.85207	0.0608772
	3.1632	3.89189			4.05327			3.83156			3.92557	0.0661822
	3.168	3.93166			3.90871			3.84994			3.89677	0.0243332
	3.1728	3.96689			4.14527			3.71865			3.9436	0.123704
	3.1776	3.83512			4.07533			3.7058			3.87208	0.108264
	3.1824	3.99385			4.0555			3.77931			3.94288	0.0837009
	3.1872	3.77089			3.77085			3.71096			3.7509	0.0199688
	3.192	3.88943			3.93873			3.92315			3.9171	0.0145486
	3.1968	3.90549			4.06524			3.69522			3.88865	0.107148
	3.2016	3.97444			3.98201			3.7295			3.89532	0.0829363
	3.2064	4.07286			3.93331			3.71631			3.90749	0.103731
	3.2112	3.89348			3.95728			3.83811			3.89629	0.0344292
	3.216	3.95264			3.86629			3.79744			3.87213	0.0448974
	3.2208	3.9576			3.89719			3.83606			3.89695	0.0350835
	3.2256	3.93486			4.06468			3.74401			3.91451	0.0931275
	3.2304	4.05403			3.93841			3.6616			3.88468	0.116425
	3.2352	4.02018			3.83476			3.90808			3.92101	0.0539173
	3.24	3.91511			4.03054			3.82176			3.92247	0.0603824
	3.2448	4.00941			3.92074			3.75692			3.89569	0.0739552
	3.2496	3.87121			3.96234			3.94843			3.92733	0.0283435
	3.2544	3.80363			3.94674			3.60869			3.78635	0.0979666
	3.2592	4.02934			3.7637			3.76219			3.85174	0.0887985
	3.264	3.82955			3.89636			3.69739			3.80777	0.0584627
	3.2688	3.97318			3.9636			3.69312			3.87664	0.0917993
	3.2736	4.24709			3.89827			3.85801			4.00112	0.123532
	3.2784	4.01586			3.84545			3.77981			3.88037	0.0703421
	3.2832	3.98065			3.96521			3.74078			3.89554	0.0775115
	3.288	3.83913			3.94643			3.7806			3.85539	0.0485566
	3.2928	4.06622			3.92859			3.78031			3.92504	0.0825531
	3.2976	3.89315			3.96521			3.7762			3.87819	0.055074
	3.3024	3.88684			4.13342			3.69138			3.90388	0.127889
	3.3072	4.07865			3.88602			3.72542			3.8967	0.102109
	3.312	4.11827			3.92303			3.96317			4.00149	0.0595282
	3.3168	3.9471			3.87412			3.67765			3.83296	0.0804621
	3.3216	3.85488			3.86403			3.67582			3.79825	0.0612681
	3.3264	3.89694			3.81959			3.83065			3.84906	0.0241497
	3.3312	3.80628			3.90993			3.78715			3.83445	0.0381419
	3.336	3.88639			4.02442			4.204			4.03827	0.0919458
	3.3408	3.88451			3.92821			3.83737			3.88336	0.0262314
	3.3456	3.81061			4.02744			3.80465			3.8809	0.0732906
	3.3504	3.9499			3.92242			3.92784			3.93339	0.00840122
	3.3552	3.82105			3.80936			4.23478			3.95506	0.1399
	3.36	3.93434			3.91583			3.90574			3.91864	0.00837442
	3.3648	3.95678			4.01877			3.83217			3.93591	0.0548702
	3.3696	3.97348			3.98324			3.97077			3.97583	0.00378684
	3.3744	3.9572			3.83268			4.32499			4.03829	0.147786
	3.3792	3.87283			3.88788			3.93827			3.89966	0.0197871
	3.384	4.11637			3.98383			4.41229			4.17083	0.126646
	3.3888	3.91676			3.92632			4.47622			4.10643	0.184913
	3.3936	3.87617			3.8868			3.73541			3.8328	0.0487879
	3.3984	4.08536			3.80298			3.85421			3.91419	0.0868581
	3.4032	3.88828			3.99509			3.69232			3.85857	0.0886544
	3.408	3.81576			3.91553			3.73098			3.82075	0.0533332
	3.4128	3.92593			3.99228			3.79969			3.90597	0.0564852
	3.4176	3.92434			3.97046			3.93446			3.94309	0.0139938
	3.4224	3.92727			3.97743			3.69452			3.86641	0.0871565
	3.4272	3.88178			3.95746			3.69303			3.84409	0.0786275
	3.432	4.03662			3.98548			3.74369			3.92193	0.0903335
	3.4368	3.91241			3.98653			3.72653			3.87516	0.0773323
	3.4416	3.99502			3.93904			3.90795			3.94734	0.0254775
	3.4464	3.93831			3.92833			3.71861			3.86175	0.0716283
	3.4512	3.88346			3.9627			3.6836			3.84325	0.0830385
	3.456	3.87101			3.94185			3.65152			3.82146	0.0873978
	3.4608	3.80918			3.80888			3.7445			3.78752	0.0215091
	3.4656	3.99288			4.07859			3.85562			3.9757	0.0649372
	3.4704	3.78557			3.85811			3.67568			3.77312	0.0530289
	3.4752	3.85283			3.93764			3.79188			3.86078	0.042266
	3.48	3.87901			4.03986			3.73345			3.88411	0.08849
	3.4848	3.91564			3.9531			3.71099			3.85991	0.075241
	3.4896	3.82068			4.01725			3.78844			3.87545	0.071505
	3.4944	3.86419			3.85755			3.66758			3.79644	0.0644576
	3.4992	3.94865			3.84669			3.9233			3.90622	0.0306482
	3.504	3.93524			3.83321			3.70556			3.82467	0.066443
	3.5088	3.83713			3.95145			3.8762			3.88826	0.0335461
	3.5136	4.11507			3.92414			3.76024			3.93315	0.102529
	3.5184	3.91445			3.82956			3.98124			3.90842	0.0438881
	3.5232	3.94582			3.88426			3.83773			3.88927	0.0313011
	3.528	4.02388			4.11626			3.63595			3.92537	0.147143
	3.5328	4.07138			3.87233			3.85893			3.93421	0.0686937
	3.5376	3.90228			3.96183			3.70461			3.85624	0.0777392
	3.5424	3.96294			3.90238			3.90504			3.92345	0.0197598
	3.5472	4.1022			4.13136			3.80874			4.0141	0.103023
	3.552	3.91336			3.98151			3.68655			3.86048	0.0891587
	3.5568	4.03627			3.89157			3.78791			3.90525	0.0720199
	3.5616	4.00208			3.83352			3.91747			3.91769	0.0486588
	3.5664	3.85566			3.99075			3.78535			3.87725	0.0602682
	3.5712	3.92894			3.97108			3.75072			3.88358	0.0675337
	3.576	3.96586			4.16684			3.73929			3.95733	0.123499
	3.5808	4.02993			3.98159			3.85202			3.95451	0.0531148
	3.5856	3.92712			3.80725			3.8713			3.86856	0.0346317
	3.5904	3.89745			3.79137			3.80536			3.83139	0.033276
	3.5952	3.91676			3.84771			4.04726			3.93724	0.0585082
	3.6	3.77941			4.01596			3.61625			3.80387	0.116035
	3.6048	3.92207			3.95955			3.82858			3.9034	0.0389435
	3.6096	3.9026			4.03121			3.71014			3.88132	0.0932952
	3.6144	3.77572			4.04224			3.85414			3.8907	0.0790791
	3.6192	3.90564			3.80845			4.43003			4.04804	0.193045
	3.624	3.8535			3.99627			4.02951			3.95976	0.0539905
	3.6288	3.9367			4.03742			3.77009			3.91473	0.0779494
	3.6336	3.81867			4.03101			4.03732			3.96233	0.0718519
	3.6384	3.89511			3.96842			3.97419			3.94591	0.025451
	3.6432	3.89423			3.98189			3.99613			3.95742	0.031859
	3.648	3.86496			3.95794			3.99835			3.94041	0.0394915
	3.6528	3.85692			3.80873			3.91848			3.86138	0.0317614
	3.6576	3.95403			4.10522			4.06745			4.04224	0.0454294
	3.6624	3.894			3.88954			3.86063			3.88139	0.010458
	3.6672	3.81723			4.02529			3.81006			3.88419	0.0705787
	3.672	3.81279			3.84808			3.87548			3.84545	0.018145
	3.6768	3.9859			4.05229			3.8344			3.95753	0.064477
	3.6816	3.94226			4.04675			3.97748			3.98883	0.0306922
	3.6864	3.90694			3.86544			3.96951			3.91396	0.0302449
	3.6912	3.92433			3.80281			4.04313			3.92342	0.0693754
	3.696	3.88906			3.85596			3.93637			3.8938	0.0233338
	3.7008	3.97391			4.01701			3.9982			3.99637	0.0124747
	3.7056	3.91624			4.04706			4.11739			4.0269	0.0589355
	3.7104	4.00366			3.96424			4.04419			4.00403	0.0230811
	3.7152	4.01947			3.93118			3.90738			3.95268	0.0340967
	3.72	3.83249			3.87118			3.88606			3.86324	0.0159656
	3.7248	4.07121			3.91956			4.12259			4.03779	0.0609453
	3.7296	4.01922			3.99461			3.97734			3.99706	0.0121514
	3.7344	3.99985			4.03009			3.92079			3.98358	0.032582
	3.7392	3.95035			3.91937			3.8364			3.90204	0.0340161
	3.744	4.1806			3.93364			3.81178			3.97534	0.10849
	3.7488	3.88809			4.09128			4.15713			4.0455	0.0809678
	3.7536	3.85223			4.13258			3.9092			3.96467	0.0855522
	3.7584	3.89598			3.72544			3.87056			3.83066	0.0531198
	3.7632	3.86103			3.8273			3.90366			3.864	0.0220921
	3.768	3.83647			3.98118			3.91607			3.91124	0.0418424
	3.7728	3.98419			3.85448			3.92949			3.92272	0.0375971
	3.7776	3.94406			3.98931			3.85498			3.92945	0.0394587
	3.7824	4.01951			3.87661			3.80718			3.9011	0.0625044
	3.7872	3.98689			3.88236			3.90855			3.92593	0.0314013
	3.792	3.9213			3.90803			4.20624			4.01186	0.097266
	3.7968	4.0738			4.00613			3.93652			4.00548	0.039631
	3.8016	3.90646			3.98715			3.89015			3.92792	0.0299868
	3.8064	3.90693			3.99166			3.96606			3.95488	0.0250891
	3.8112	3.94219			3.86478			4.0296			3.94552	0.0476086
	3.816	4.03833			3.87186			4.07931			3.9965	0.0634323
	3.8208	3.84834			3.81872			3.81978			3.82895	0.00970123
	3.8256	4.09578			3.93274			3.9617			3.99674	0.0502193
	3.8304	3.89206			3.86671			3.93973			3.8995	0.021405
	3.8352	4.00476			3.82496			4.0308			3.95351	0.0647124
	3.84	3.9463			3.88383			3.92399			3.91804	0.018277
	3.8448	3.99879			3.82708			3.91179			3.91255	0.0495684
	3.8496	4.09137			4.02812			3.98276			4.03408	0.0314935
	3.8544	3.99416			3.97779			3.9238			3.96525	0.0212563
	3.8592	3.83162			4.04271			4.00288			3.95907	0.0647537
	3.864	4.05989			3.92342			3.92253			3.96862	0.0456385
	3.8688	4.05766			3.88788			3.9288			3.95811	0.0511548
	3.8736	3.80119			3.9438			3.73913			3.82804	0.0605908
	3.8784	3.91658			3.88098			3.89385			3.89713	0.0104074
	3.8832	3.99935			3.86227			3.94065			3.93409	0.0397094
	3.888	4.03136			3.88445			3.96432			3.96004	0.0424636
	3.8928	3.86676			3.83358			4.09028			3.93021	0.0806089
	3.8976	3.89119			3.97961			3.97569			3.94883	0.028842
	3.9024	4.10399			3.83397			3.98517			3.97438	0.0781332
	3.9072	3.84822			3.9199			4.03256			3.93356	0.0536508
	3.912	3.90194			4.00521			3.77754			3.89489	0.0658172
	3.9168	3.92614			3.90594			3.91103			3.91437	0.00606601
	3.9216	3.90334			4.02183			3.93083			3.952	0.0358053
	3.9264	3.76109			3.88852			3.88059			3.8434	0.04122
	3.9312	3.85656			3.95882			3.85019			3.88852	0.0351971
	3.936	3.95345			4.11714			4.01832			4.02964	0.0475909
	3.9408	3.83224			3.85944			3.81109			3.83425	0.0139949
	3.9456	3.94522			4.25783			3.94418			4.04908	0.104376
	3.9504	3.95084			4.10478			3.90188			3.98583	0.0611293
	3.9552	3.81936			3.98214			3.89618			3.89923	0.047015
	3.96	3.94297			4.00813			4.04882			3.99997	0.0308267
	3.9648	3.98642			4.03163			3.81442			3.94415	0.0661679
	3.9696	3.93306			4.00198			3.78996			3.90833	0.062443
	3.9744	4.01183			3.9648			3.79322			3.92328	0.0664341
	3.9792	3.89368			3.83935			3.94118			3.8914	0.0294202
	3.984	3.89928			3.93519			3.91199			3.91548	0.0105128
	3.9888	3.92471			3.96965			4.01686			3.9704	0.0266036
	3.9936	3.93162			3.90429			3.87507			3.90366	0.0163267
	3.9984	3.94285			3.93265			3.94217			3.93923	0.00329085
	4.0032	3.96409			3.98459			4.08667			4.01178	0.0379087
	4.008	4.03944			3.93362			3.8572			3.94342	0.0528373
	4.0128	4.11082			3.98084			3.99893			4.0302	0.0406478
	4.0176	4.01148			4.03495			4.07241			4.03961	0.0177435
	4.0224	3.8161			3.87677			4.07074			3.9212	0.0767926
	4.0272	3.97377			3.94545			3.96925			3.96282	0.00878407
	4.032	3.85897			4.01263			3.97302			3.94821	0.0460594
	4.0368	3.82087			3.83629			4.07409			3.91042	0.0819579
	4.0416	3.90443			3.93115			4.06065			3.96541	0.0482416
	4.0464	4.02328			3.93916			3.90271			3.95505	0.035699
	4.0512	3.96088			3.93357			3.75956			3.88467	0.0630516
	4.056	3.9484			4.03318			4.06101			4.01419	0.0338643
	4.0608	3.85013			3.96537			4.05585			3.95712	0.0595289
	4.0656	3.95446			3.99931			3.95465			3.96947	0.0149165
	4.0704	3.88622			3.81311			3.82605			3.84179	0.0225242
	4.0752	3.95948			3.8811			4.01717			3.95258	0.0394299
	4.08	3.95103			3.82024			3.91072			3.89399	0.0386701
	4.0848	3.81086			4.03009			3.98283			3.94126	0.0666103
	4.0896	4.0128			4.0661			3.9255			4.00147	0.0409811
	4.0944	4.08468			3.98581			3.88207			3.98419	0.0584923
	4.0992	4.0164			4.1486			4.00684			4.05728	0.0457433
	4.104	3.93629			3.92543			3.96461			3.94211	0.0116784
	4.1088	3.98699			3.99514			3.9276			3.96991	0.021284
	4.1136	4.12253			3.89201			3.88688			3.96714	0.0777071
	4.1184	3.95308			3.87341			3.93162			3.91937	0.0237992
	4.1232	3.86631			3.90728			3.82417			3.86592	0.0239949
	4.128	3.88755			3.94135			3.99828			3.9424	0.0319691
	4.1328	3.88967			3.95471			3.99926			3.94788	0.0318197
	4.1376	4.05653			3.97828			3.82007			3.95163	0.0695493
	4.1424	3.94519			3.943			3.93616			3.94145	0.00272095
	4.1472	3.87763			3.94441			3.96405			3.9287	0.0261546
	4.152	4.09217			4.00058			3.90568			3.99948	0.0538379
	4.1568	4.27197			3.95619			4.10836			4.11217	0.0911793
	4.1616	3.84564			3.94211			3.77241			3.85338	0.049142
	4.1664	3.87198			3.90988			4.03355			3.93847	0.0487831
	4.1712	4.06213			3.84309			3.86956			3.92493	0.0690276
	4.176	3.95962			3.965			3.89659			3.9404	0.0219621
	4.1808	3.97164			3.93393			3.95192			3.9525	0.0108878
	4.1856	4.01154			3.94262			4.00099			3.98505	0.0214313
	4.1904	3.99491			4.0175			3.8583			3.9569	0.0497294
	4.1952	3.9591			3.80645			3.88689			3.88415	0.0440895
	4.2	3.94911			3.79502			3.98977			3.9113	0.059313
	4.2048	4.16124			4.01813			3.83462			4.00466	0.0945258
	4.2096	3.85813			4.01837			3.88142			3.91931	0.0499851
	4.2144	3.95661			3.85645			4.04045			3.95117	0.0531851
	4.2192	4.04288			3.95441			3.91617			3.97115	0.0375221
	4.224	3.90503			4.02681			3.84642			3.92609	0.0531283
	4.2288	4.04421			4.007			3.85695			3.96939	0.0572343
	4.2336	3.9831			4.06305			4.07556			4.04057	0.0289615
	4.2384	3.94118			3.87686			3.99748			3.9385	0.0348441
	4.2432	4.05598			3.91583			3.88459			3.95213	0.052701
	4.248	3.87941			3.92421			4.11692			3.97351	0.0728595
	4.2528	3.92137			3.9294			3.96811			3.93962	0.0144292
	4.2576	3.98833			3.8399			3.97397			3.93407	0.0472642
	4.2624	3.90772			4.02583			3.95302			3.96219	0.0344011
	4.2672	3.84111			3.84155			3.94445			3.8757	0.0343742
	4.272	3.90998			3.98352			3.8789			3.92413	0.0310214
	4.2768	4.02762			3.9668			3.93429			3.97624	0.0273504
	4.2816	3.99924			4.04415			3.84087			3.96142	0.0616535
	4.2864	3.83878			4.22791			3.96618			4.01096	0.114539
	4.2912	3.88942			3.9581			4.21249			4.02001	0.0982646
	4.296	4.00433			3.97185			4.20621			4.0608	0.0733103
	4.3008	4.0479			3.8698			4.60337			4.17369	0.220907
	4.3056	4.07408			3.98946			3.97576			4.0131	0.0307478
	4.3104	3.84184			3.79913			4.0289			3.88996	0.0705592
	4.3152	3.99856			3.93757			3.95353			3.96322	0.0182613
	4.32	3.9297			3.92774			3.984			3.94715	0.0184344
	4.3248	3.96711			4.01845			4.06675			4.01744	0.0287676
	4.3296	3.9592			3.90113			4.05958			3.9733	0.04628
	4.3344	3.89704			4.08431			4.03244			4.0046	0.0558221
	4.3392	3.99709			4.11965			4.08925			4.06866	0.0368473
	4.344	3.86324			3.95205			3.89274			3.90268	0.0261142
	4.3488	3.81631			4.13791			3.92799			3.96074	0.0942685
	4.3536	3.87389			4.0037			3.94819			3.94193	0.0376025
	4.3584	3.83822			4.15106			3.83194			3.94041	0.105342
	4.3632	3.77991			3.95826			3.89366			3.87728	0.0521318
	4.368	3.93438			3.88376			3.95579			3.92464	0.0213564
	4.3728	3.91991			3.96851			3.92887			3.9391	0.0149323
	4.3776	4.07735			4.08143			3.95774			4.03884	0.040568
	4.3824	3.9711			3.91509			3.89927			3.92849	0.0217918
	4.3872	3.90506			3.97575			3.95546			3.94542	0.0210158
	4.392	3.89837			3.93816			3.84831			3.89495	0.0259937
	4.3968	3.88143			3.91661			4.12656			3.97487	0.076521
	4.4016	3.86598			3.84099			4.30583			4.00427	0.150956
	4.4064	3.91363			3.942			3.82202			3.89255	0.0362017
	4.4112	4.02594			3.87946			3.95904			3.95481	0.0423382
	4.416	3.92459			3.85694			3.99493			3.92549	0.0398371
	4.4208	3.96071			3.8673			3.91018			3.91273	0.026996
	4.4256	4.13278			3.84049			3.92433			3.96587	0.0868955
	4.4304	3.9742			4.00981			3.86994			3.95132	0.0419682
	4.4352	3.89731			3.91988			3.99183			3.93634	0.0284992
	4.44	3.98988			3.86372			3.91588			3.92316	0.0366022
	4.4448	3.95698			3.88799			4.00857			3.95118	0.0349285
	4.4496	3.92116			3.97985			4.02504			3.97535	0.0300721
	4.4544	3.99883			3.99968			3.92756			3.97536	0.0238996
	4.4592	3.97527			4.00671			3.90238			3.96145	0.0308981
	4.464	3.91684			4.02314			3.9987			3.97956	0.032145
	4.4688	4.0834			4.02379			4.09697			4.06805	0.0224743
	4.4736	3.93536			4.10544			3.99785			4.01288	0.0496701
	4.4784	4.05366			3.97338			3.87775			3.96826	0.0508454
	4.4832	4.1088			3.9369			3.94845			3.99805	0.0554761
	4.488	4.06616			4.02479			3.8756			3.98885	0.0578726
	4.4928	3.79518			3.87346			3.9301			3.86625	0.0391129
	4.4976	3.98718			3.85025			3.92851			3.92198	0.039664
	4.5024	3.8805			3.92609			3.96476			3.92378	0.0243521
	4.5072	3.94591			3.88375			3.87801			3.90255	0.0217404
	4.512	3.8906			3.97629			3.92364			3.93018	0.0249517
	4.5168	4.03701			3.82627			3.93661			3.9333	0.0608587
	4.5216	4.13981			3.7869			3.95151			3.95941	0.101951
	4.5264	3.97015			3.96346			4.0564			3.99667	0.0299274
	4.5312	4.03154			4.03752			4.06948			4.04618	0.0117774
	4.536	3.88984			3.83771			4.01234			3.9133	0.0517569
	4.5408	3.91061			4.13503			3.90817			3.9846	0.0752174
	4.5456	3.96555			3.87162			3.92614			3.9211	0.0272312
	4.5504	3.9205			4.12084			3.95892			4.00009	0.0613871
	4.5552	3.89013			3.94052			4.10809			3.97958	0.0658818
	4.56	3.95705			3.86643			3.90324			3.90891	0.026312
	4.5648	3.99167			3.74972			3.98821			3.90987	0.0800794
	4.5696	3.91975			4.06496			4.04445			4.00972	0.0453708
	4.5744	3.85395			3.89574			3.89748			3.88239	0.0142294
	4.5792	3.98079			3.90746			4.14257			4.01028	0.0694535
	4.584	4.08783			4.017			3.89516			4	0.0562669
	4.5888	3.88643			4.0496			3.87602			3.93735	0.0562042
	4.5936	3.95352			3.9181			4.01399			3.96187	0.0279955
	4.5984	3.90268			3.93068			3.88618			3.90651	0.0129876
	4.6032	3.90677			3.8601			3.95775			3.90821	0.0281979
	4.608	3.99978			4.09263			3.99302			4.02847	0.0321353
	4.6128	4.03646			4.00409			3.87077			3.97044	0.0507033
	4.6176	4.00702			4.02435			3.95516			3.99551	0.0207838
	4.6224	3.96404			3.94153			3.96054			3.95537	0.00699405
	4.6272	3.87646			4.04086			3.94306			3.95346	0.0477425
	4.632	3.84377			3.95071			3.94221			3.91223	0.0343197
	4.6368	4.05508			3.95429			3.9892			3.99952	0.0295493
	4.6416	3.97096			3.89044			3.95913			3.94018	0.0251024
	4.6464	4.05742			3.89333			3.91041			3.95372	0.0520819
	4.6512	3.92964			3.87324			3.97402			3.92563	0.0291613
	4.656	3.89498			4.09851			3.92297			3.97215	0.0636933
	4.6608	4.00808			4.08952			4.04062			4.04608	0.0236672
	4.6656	3.97063			3.80469			3.97922			3.91818	0.0568003
	4.6704	3.9411			3.96322			3.99517			3.9665	0.0156948
	4.6752	4.12483			3.88005			3.97262			3.9925	0.0713588
	4.68	3.94409			3.99703			4.05487			3.99866	0.0319901
	4.6848	3.92025			3.72416			3.86618			3.83686	0.0584718
	4.6896	4.01263			3.85399			3.89634			3.92099	0.0474229
	4.6944	3.9814			3.93143			4.43636			4.1164	0.16063
	4.6992	4.07021			3.86469			3.95336			3.96275	0.0595148
	4.704	4.10505			4.28959			4.0338			4.14281	0.0762167
	4.7088	3.83465			3.99362			3.95049			3.92625	0.0474621
	4.7136	4.00487			4.07534			3.97194			4.01738	0.0304985
	4.7184	3.91502			3.77581			3.96686			3.8859	0.0570419
	4.7232	3.79159			3.9322			3.84477			3.85619	0.0409919
	4.728	3.98168			3.88292			3.98766			3.95075	0.0339602
	4.7328	3.98479			3.95555			3.92433			3.95489	0.0174569
	4.7376	3.88303			3.85977			3.8391			3.86064	0.0126882
	4.7424	3.94133			3.88908			3.8322			3.88754	0.0315106
	4.7472	3.97215			4.06377			3.89675			3.97756	0.0482886
	4.752	3.97272			3.94386			4.205			4.04053	0.0826554
	4.7568	3.82919			3.85357			3.98555			3.88944	0.048567
	4.7616	3.9168			3.92025			3.97762			3.93823	0.019723
	4.7664	3.9839			3.96416			3.75316			3.90041	0.0738454
	4.7712	3.94378			3.92217			3.9441			3.93668	0.00725826
	4.776	4.05819			3.83499			3.90606			3.93308	0.0658326
	4.7808	3.88236			3.93188			3.99353			3.93592	0.0321574
	4.7856	3.87025			3.91663			4.0278			3.93823	0.0467462
	4.7904	3.84849			3.84479			4.54843			4.08057	0.233933
	4.7952	4.03642			4.16216			3.86369			4.02076	0.0865155
	4.8	3.81983			3.90352			4.05618			3.92651	0.0691897
	4.8048	3.92654			3.8974			3.86593			3.89663	0.0175019
	4.8096	4.06262			3.99388			3.91124			3.98925	0.0437628
	4.8144	3.91078			3.83761			3.94433			3.89758	0.0315062
	4.8192	3.97293			3.78987			4.02068			3.92782	0.0703422
	4.824	3.99635			3.96995			3.86217			3.94282	0.0410396
	4.8288	3.95908			3.88604			4.08242			3.97585	0.0573071
	4.8336	3.97079			4.04612			3.93406			3.98366	0.0329853
	4.8384	4.11524			4.01615			3.89389			4.00843	0.0640132
	4.8432	4.02315			4.07469			4.02471			4.04085	0.0169251
	4.848	3.93658			4.04186			4.05233			4.01026	0.0369638
	4.8528	3.86762			4.00451			3.87454			3.91556	0.0445218
	4.8576	3.9967			3.98566			3.80148			3.92795	0.0633152
	4.8624	3.97001			4.06942			3.75446			3.9313	0.0929575
	4.8672	3.92618			3.97136			3.97748			3.95834	0.0161791
	4.872	3.98934			4.01641			3.95239			3.98604	0.0185541
	4.8768	3.79207			3.9764			3.87873			3.8824	0.0532455
	4.8816	3.80943			3.94179			3.86874			3.87332	0.0382771
	4.8864	4.01157			3.83615			3.84292			3.89688	0.0573795
	4.8912	3.85632			3.87203			3.85251			3.86029	0.0059749
	4.896	3.98659			3.8153			3.93829			3.91339	0.0509898
	4.9008	3.94815			3.89966			3.95672			3.93484	0.0177649
	4.9056	3.96264			3.87468			3.85181			3.89638	0.0337806
	4.9104	4.0212			4.00386			3.98405			4.00303	0.0107337
	4.9152	4.04409			3.95058			3.91829			3.97099	0.0377241
	4.92	3.84291			4.12268			3.92504			3.96354	0.0830239
	4.9248	4.01781			3.84147			3.95352			3.9376	0.0515247
	4.9296	4.13047			3.95216			3.88696			3.98986	0.0727811
	4.9344	3.97625			3.86083			3.87022			3.90243	0.037009
	4.9392	3.86619			3.88171			3.91743			3.88844	0.0151699
	4.944	3.90342			3.8673			3.84526			3.87199	0.0169512
	4.9488	3.94604			3.9396			4.18992			4.02519	0.0823902
	4.9536	3.86182			3.97406			3.88222			3.90603	0.0345205
	4.9584	3.82081			3.94523			3.98969			3.91858	0.0505417
	4.9632	3.88277			3.8395			3.89389			3.87205	0.0165897
	4.968	3.89875			3.89548			3.9964			3.93021	0.0331089
	4.9728	3.97617			3.8722			3.98797			3.94545	0.0367823
	4.9776	3.93218			4.06223			4.11336			4.03592	0.0539286
	4.9824	3.9727			4.01034			3.88498			3.956	0.0371396
	4.9872	3.99749			3.95136			3.94188			3.96358	0.0171762
	4.992	3.84661			3.88755			3.80906			3.84774	0.0226648
	4.9968	3.89327			3.98359			4.15808			4.01165	0.0777223
	5.0016	4.02885			3.85263			3.83878			3.90675	0.0611785
	5.0064	3.94555			3.77777			3.884			3.86911	0.0490036
	5.0112	3.91655			3.97989			3.9431			3.94651	0.0183664
	5.016	3.94075			3.80216			4.05922			3.93404	0.0742807
	5.0208	4.00113			3.93429			4.09636			4.0106	0.0470241
	5.0256	3.94844			3.95045			4.79676			4.23188	0.28244
	5.0304	3.87797			3.82366			4.54163			4.08109	0.230806
	5.0352	3.83027			3.91992			4.65647			4.13555	0.26174
	5.04	3.91267			4.01277			4.53914			4.15486	0.194302
	5.0448	3.8074			3.91321			4.7828			4.16781	0.309012
	5.0496	3.82748			3.79888			4.23545			3.95394	0.141
	5.0544	3.88985			3.84789			3.91974			3.88583	0.0208377
	5.0592	3.92817			3.91753			4.69653			4.18074	0.257912
	5.064	3.9669			3.9685			4.1954			4.0436	0.0759034
	5.0688	4.04702			4.07565			4.51006			4.21091	0.149805
	5.0736	3.94537			3.93283			4.73628			4.20483	0.26575
	5.0784	3.89831			3.90046			4.69613			4.16497	0.265583
	5.0832	3.92225			4.09869			6.35195			4.79096	0.782153
	5.088	3.89578			3.94797			6.27919			4.70764	0.785915
	5.0928	3.97453			3.86133			6.50909			4.78165	0.864337
	5.0976	3.99451			3.95868			6.39815			4.78378	0.807251
	5.1024	4.18969			3.94118			6.26189			4.79759	0.735658
	5.1072	4.17522			3.97597			6.41709			4.8561	0.782613
	5.112	4.00359			3.96633			6.48663			4.81885	0.833957
	5.1168	3.8868			4.15157			6.45335			4.83057	0.814981
	5.1216	3.82893			3.8106			6.45555			4.69836	0.878611
	5.1264	3.97122			3.90423			6.77112			4.88219	0.944662
	5.1312	3.80535			3.93367			6.39763			4.71222	0.843519
	5.136	4.0341			4.13222			6.35545			4.84059	0.75796
	5.1408	3.92767			4.00773			6.65399			4.86313	0.89573
	5.1456	3.88564			3.98791			6.18262			4.68539	0.749198
	5.1504	4.03337			3.89262			6.45612			4.79404	0.832033
	5.1552	3.99823			4.06751			6.37113			4.81229	0.779676
	5.16	4.39713			3.92998			6.70217			5.00976	0.856883
	5.1648	3.86322			3.91693			6.48042			4.75353	0.863589
	5.1696	3.82659			3.8955			6.52883			4.75031	0.889484
	5.1744	3.94707			4.01624			6.40728			4.7902	0.808787
	5.1792	3.89628			3.72986			6.85999			4.82871	1.01678
	5.184	3.87354			3.93959			6.62006			4.81106	0.904698
	5.1888	4.11242			3.99616			6.10677			4.73845	0.684984
	5.1936	3.89043			4.05032			6.85894			4.93323	0.963959
	5.1984	3.89618			3.86641			6.2519			4.6715	0.790246
	5.2032	3.95389			3.97134			5.99831			4.64118	0.678583
	5.208	3.81579			4.00924			4.49558			4.10687	0.202219
	5.2128	3.93785			4.05664			4.96785			4.32078	0.325346
	5.2176	3.98482			3.90348			4.42347			4.10392	0.16149
	5.2224	3.83899			3.87188			4.76625			4.15904	0.303753
	5.2272	3.90779			4.02999			3.73309			3.89029	0.0861535
	5.232	3.91895			4.01817			4.11837			4.0185	0.05757
	5.2368	3.95498			4.11178			4.20877			4.09185	0.0739385
	5.2416	3.97422			3.91374			3.95933			3.94909	0.0181934
	5.2464	3.88852			3.98838			4.20336			4.02675	0.0928902
	5.2512	3.87005			3.98284			4.34988			4.06759	0.144852
	5.256	3.97808			3.7793			4.24971			4.00236	0.136336
	5.2608	3.91272			3.90637			4.7347			4.18459	0.275057
	5.2656	3.98821			3.95583			4.5249			4.15631	0.18453
	5.2704	3.98027			3.88527			4.54769			4.13774	0.206799
	5.2752	4.00796			3.81397			4.47708			4.09967	0.196839
	5.28	4.00964			3.81519			4.80751			4.21078	0.303599
	5.2848	3.78262			4.07303			4.26432			4.03999	0.14003
	5.2896	3.91166			4.16416			4.62004			4.23195	0.207284
	5.2944	4.13577			3.87203			4.71736			4.24172	0.249708
	5.2992	3.94007			3.93745			4.67608			4.18453	0.245774
	5.304	3.95621			3.91248			4.88557			4.25142	0.317326
	5.3088	3.88196			3.96113			4.66964			4.17091	0.25041
	5.3136	4.18444			4.09442			4.59432			4.29106	0.15384
	5.3184	3.88061			4.006			4.74549			4.2107	0.269833
	5.3232	3.95635			3.94625			4.84044			4.24768	0.296394
	5.328	3.89499			3.90092			4.85772			4.21788	0.319925
	5.3328	4.07837			3.9768			4.68578			4.24698	0.22135
	5.3376	3.92205			3.94948			4.28724			4.05293	0.117425
	5.3424	3.93009			3.89496			4.32236			4.04914	0.136987
	5.3472	4.02575			3.99136			4.26342			4.09351	0.0855342
	5.352	3.92708			3.87365			4.25992			4.02021	0.120839
	5.3568	3.8812			3.95695			4.15798			3.99871	0.0825825
	5.3616	3.93134			3.93995			4.05492			3.9754	0.0398361
	5.3664	4.01225			4.02032			3.88762			3.97339	0.0429525
	5.3712	3.89154			3.90737			4.08588			3.9616	0.0623101
	5.376	3.97819			3.86713			4.10052			3.98195	0.0673999
	5.3808	3.91931			3.96349			4.56081			4.14787	0.206863
	5.3856	3.98234			3.84301			4.16456			3.99664	0.0930993
	5.3904	3.91362			3.9073			4.0723			3.96441	0.0539781
	5.3952	3.8541			3.88448			3.99836			3.91231	0.043908
	5.4	3.91136			3.93121			3.94698			3.92985	0.010306
	5.4048	3.94043			3.97129			4.18442			4.03205	0.0767067
	5.4096	3.8037			3.8258			3.95415			3.86122	0.0469014
	5.4144	3.90185			3.97284			3.90561			3.92676	0.023063
	5.4192	3.99217			3.95638			3.97184			3.97347	0.010363
	5.424	3.91391			4.059			3.88192			3.95161	0.0544835
	5.4288	3.95671			3.84324			4.04188			3.94728	0.057536
	5.4336	4.06383			3.81214			4.09545			3.99047	0.0896353
	5.4384	3.88143			4.05935			3.8602			3.93366	0.0631439
	5.4432	3.87485			3.94284			3.94676			3.92148	0.0233435
	5.448	3.96691			4.04684			4.15884			4.05753	0.0556622
	5.4528	3.99673			3.96016			3.93254			3.96314	0.018589
	5.4576	3.95927			4.01933			3.84969			3.94276	0.0496636
	5.4624	4.0348			3.90126			4.05366			3.99657	0.0479679
	5.4672	3.96539			3.95615			3.99515			3.97223	0.0117664
	5.472	4.09835			3.84004			3.87294			3.93711	0.0811789
	5.4768	3.95623			3.96858			3.92669			3.9505	0.0124274
	5.4816	4.02893			3.94194			3.85278			3.94122	0.0508488
	5.4864	3.97945			3.96672			4.08067			4.00894	0.0360499
	5.4912	3.85158			4.03704			4.11695			4.00186	0.0785989
	5.496	3.94361			3.83402			4.2905			4.02271	0.137581
	5.5008	3.91956			3.93126			4.07406			3.97496	0.0496642
	5.5056	3.85559			3.85063			3.96409			3.8901	0.0370196
	5.5104	4.18085			3.95909			3.86956			4.00317	0.0925254
	5.5152	3.96961			3.88365			3.97645			3.94323	0.0298572
	5.52	3.82262			3.96605			3.94555			3.9114	0.044785
	5.5248	3.90107			3.88226			3.91888			3.90074	0.0105738
	5.5296	3.99519			4.06652			3.89395			3.98522	0.0500674
	5.5344	3.84881			3.95584			3.96256			3.9224	0.0368464
	5.5392	4.045			4.15815			3.92657			4.04324	0.0668565
	5.544	3.89711			3.86819			3.94671			3.904	0.0229288
	5.5488	3.90226			3.93855			4.02016			3.95366	0.0348612
	5.5536	4.0261			3.91015			4.0113			3.98252	0.0364366
	5.5584	3.86302			3.98245			3.98041			3.94196	0.0394743
	5.5632	3.78936			3.89245			4.02276			3.90152	0.0675292
	5.568	3.94888			4.03916			4.06895			4.019	0.0360981
	5.5728	3.84945			4.01022			3.97452			3.94473	0.048742
	5.5776	3.97284			3.84426			3.97011			3.92907	0.0424119
	5.5824	3.75838			3.79481			4.00203			3.85174	0.0758771
	5.5872	4.05493			4.03943			4.064			4.05279	0.00717375
	5.592	3.8937			4.01948			3.89412			3.93577	0.041859
	5.5968	4.03655			3.86586			3.96391			3.95544	0.0494571
	5.6016	3.85763			3.91815			4.08428			3.95335	0.0677538
	5.6064	3.95704			3.87586			3.88286			3.90525	0.0259735
	5.6112	3.94173			3.85731			4.03995			3.94633	0.0527725
	5.616	3.88276			3.98515			3.98634			3.95142	0.0343281
	5.6208	3.94714			3.87468			4.14531			3.98904	0.0808859
	5.6256	3.82951			4.5634			4.0359			4.14294	0.218511
	5.6304	3.84224			4.81316			3.8468			4.1674	0.322883
	5.6352	4.05183			5.08466			3.97156			4.36935	0.358404
	5.64	3.83585			4.75557			3.98759			4.193	0.284674
	5.6448	3.93797			4.83317			4.01382			4.26166	0.286596
	5.6496	3.92423			4.54396			3.91434			4.12751	0.208244
	5.6544	3.87408			4.57427			3.93356			4.1273	0.224143
	5.6592	3.9031			4.7028			3.98677			4.19755	0.253773
	5.664	3.9059			4.74601			3.96677			4.20623	0.270464
	5.6688	3.97585			4.74421			4.0569			4.25899	0.243737
	5.6736	3.91879			4.55304			3.9242			4.13201	0.210521
	5.6784	3.95854			4.61318			4.02098			4.19757	0.208587
	5.6832	4.06181			4.7928			4.06632			4.30698	0.242914
	5.688	3.96345			4.68999			3.92146			4.19163	0.249472
	5.6928	4.04993			4.84034			3.84122			4.24383	0.304277
	5.6976	4.04076			4.44712			3.84105			4.10964	0.178316
	5.7024	3.96203			4.64545			3.93412			4.18053	0.232599
	5.7072	4.00905			4.72818			4.00565			4.24763	0.240281
	5.712	3.86338			4.94134			3.78162			4.19545	0.373694
	5.7168	3.99768			4.55168			3.97611			4.17516	0.188362
	5.7216	3.89869			4.51497			4.12256			4.17874	0.18011
	5.7264	3.92464			4.64551			3.91518			4.16178	0.241883
	5.7312	3.83924			4.59142			3.88971			4.10679	0.242752
	5.736	3.89349			4.44196			3.88608			4.07384	0.184073
	5.7408	3.99105			4.76313			4.09208			4.28209	0.242283
	5.7456	3.87753			4.26399			4.17348			4.105	0.116698
	5.7504	4.07919			4.57655			3.99559			4.21711	0.181332
	5.7552	3.96994			4.69732			4.10132			4.2562	0.2238
	5.76	3.98163			4.5409			4.16035			4.22762	0.164914
	5.7648	3.88621			4.53513			4.07095			4.1641	0.193029
	5.7696	3.91322			4.90731			4.25615			4.35889	0.291532
	5.7744	3.95929			4.65562			4.04821			4.22104	0.2188
	5.7792	4.05574			4.70561			4.23759			4.33298	0.193569
	5.784	3.92826			4.81839			4.22191			4.32285	0.26187
	5.7888	3.89295			4.57872			4.09047			4.18738	0.203807
	5.7936	4.03649			4.83718			4.34574			4.40647	0.233126
	5.7984	4.16911			4.68778			4.01774			4.29154	0.202879
	5.8032	4.0003			4.8004			3.95023			4.25031	0.275424
	5.808	3.94537			4.82474			4.06476			4.27829	0.27539
	5.8128	3.98399			4.38622			4.5806			4.31694	0.175676
	5.8176	4.00967			4.8305			4.42003			4.42007	0.236953
	5.8224	3.95178			4.72968			3.98301			4.22149	0.254253
	5.8272	3.9673			4.89587			3.85041			4.23786	0.33073
	5.832	4.0044			4.80058			4.37061			4.39186	0.230083
	5.8368	3.95522			4.74193			3.97709			4.22475	0.258669
	5.8416	3.94902			4.67782			3.86659			4.16448	0.257771
	5.8464	4.03013			4.92597			3.87627			4.27746	0.327285
	5.8512	3.91454			4.94718			4.28092			4.38088	0.302259
	5.856	3.87516			4.76093			4.25264			4.29624	0.256627
	5.8608	3.91454			4.80421			4.38727			4.36867	0.256994
	5.8656	3.91908			4.75049			4.56637			4.41198	0.252116
	5.8704	3.90424			4.67772			4.66902			4.41699	0.256387
	5.8752	3.93251			4.74113			4.35103			4.34156	0.233478
	5.88	3.95456			4.88793			3.9799			4.27413	0.306986
	5.8848	3.79179			4.85			4.13679			4.25952	0.311581
	5.8896	4.00365			4.72559			4.00835			4.24587	0.239868
	5.8944	3.95813			4.74027			3.93519			4.2112	0.264617
	5.8992	3.88377			4.89387			3.9261			4.23458	0.32987
	5.904	3.85082			4.62413			3.86605			4.11367	0.255271
	5.9088	3.99594			4.67893			3.82618			4.16702	0.260607
	5.9136	3.8714			4.71328			4.05335			4.21268	0.255755
	5.9184	3.95408			4.78229			4.01674			4.25104	0.266243
	5.9232	3.82924			4.7623			4.33824			4.30993	0.269722
	5.928	3.91465			4.95507			3.85034			4.24002	0.358004
	5.9328	3.85817			4.69957			4.05139			4.20304	0.254452
	5.9376	4.01849			4.79041			4.13309			4.314	0.240491
	5.9424	3.98331			4.9549			4.11605			4.35142	0.304164
	5.9472	3.98357			4.63363			4.41229			4.34316	0.190814
	5.952	3.93771			4.75316			4.60972			4.43353	0.251345
	5.9568	3.97349			4.61066			4.78682			4.45699	0.24704
	5.9616	3.8247			4.8148			4.28098			4.30683	0.286109
	5.9664	3.85329			4.83019			4.55572			4.41307	0.290887
	5.9712	3.9564			4.8797			4.76315			4.53309	0.290298
	5.976	4.06739			5.02875			4.81999			4.63871	0.291945
	5.9808	3.85189			4.6797			4.83395			4.45518	0.304913
	5.9856	3.93564			4.69971			4.7198			4.45172	0.258103
	5.9904	3.90959			4.66854			4.50477			4.36097	0.230585
	5.9952	3.82841			4.72578			4.6338			4.396	0.285033
	6	4.03033			4.73949			4.9134			4.56107	0.270079
	6.0048	4.19151			4.69464			4.87491			4.58702	0.20449
	6.0096	3.87478			4.70807			5.03844			4.54043	0.346221
	6.0144	3.87022			4.76521			4.80802			4.48115	0.305715
	6.0192	3.90667			4.78116			4.74293			4.47692	0.285337
	6.024	4.02872			4.56804			4.73607			4.44427	0.213365
	6.0288	3.94594			4.71072			4.43489			4.36385	0.223613
	6.0336	3.9067			4.65886			4.51292			4.35949	0.230283
	6.0384	3.94997			4.82521			4.6226			4.46592	0.264527
	6.0432	3.90388			4.77443			5.03952			4.57261	0.343011
	6.048	3.93909			4.87675			4.66715			4.49433	0.284135
	6.0528	3.88053			4.70865			4.56441			4.38453	0.255419
	6.0576	3.90631			4.87788			4.66598			4.48339	0.294953
	6.0624	3.93586			4.58237			4.31466			4.27763	0.187548
	6.0672	4.0008			4.7449			4.04479			4.2635	0.241036
	6.072	3.89274			4.73086			4.00983			4.21114	0.262047
	6.0768	3.96967			4.6272			4.24943			4.2821	0.190514
	6.0816	4.04088			4.65286			4.29313			4.32896	0.17757
	6.0864	3.9683			4.87352			4.50444			4.44875	0.262794
	6.0912	3.81876			4.72147			4.69662			4.41228	0.29685
	6.096	4.06455			4.70294			4.60102			4.45617	0.198006
	6.1008	3.91469			4.74114			4.12709			4.26097	0.247789
	6.1056	3.89166			4.60697			4.00054			4.16639	0.222521
	6.1104	3.85199			4.90767			4.16755			4.30907	0.312855
	6.1152	3.87473			4.85086			4.14367			4.28976	0.291098
	6.12	3.84877			4.84837			3.90064			4.19926	0.324901
	6.1248	3.98984			4.71087			4.06771			4.25614	0.228475
	6.1296	3.92349			4.67077			4.05163			4.21529	0.230721
	6.1344	3.98247			4.8367			3.8341			4.21776	0.312422
	6.1392	3.94561			4.64607			4.03078			4.20749	0.220666
	6.144	4.02195			4.48599			4.31974			4.27589	0.135739
	6.1488	3.8715			4.70191			4.39029			4.32123	0.242191
	6.1536	3.98363			5.1214			4.15256			4.4192	0.354472
	6.1584	3.76512			4.43914			3.97794			4.06073	0.198929
	6.1632	3.91196			4.79826			4.18848			4.29957	0.261811
	6.168	3.91777			4.71041			4.07432			4.23417	0.242373
	6.1728	3.93623			4.67727			4.33592			4.31647	0.214143
	6.1776	4.05466			4.71312			4.3058			4.35786	0.191855
	6.1824	4.00964			4.66819			4.323			4.33361	0.190181
	6.1872	4.04875			4.64921			4.47626			4.39141	0.178456
	6.192	3.88142			4.7242			4.32351			4.30971	0.243386
	6.1968	3.97544			4.57444			4.26211			4.27066	0.172969
	6.2016	3.76123			4.60326			3.93225			4.09891	0.256962
	6.2064	4.00377			4.76092			4.62661			4.46377	0.233243
	6.2112	4.07499			4.76807			4.73713			4.52673	0.226048
	6.216	3.89852			4.85198			4.87302			4.54118	0.321385
	6.2208	3.85636			4.53313			5.20406			4.53118	0.389048
	6.2256	3.95612			4.72618			5.06758			4.58329	0.32871
	6.2304	4.04282			4.68417			4.73131			4.4861	0.222056
	6.2352	4.11317			4.50078			4.89126			4.50174	0.224615
	6.24	3.95115			4.6895			4.69711			4.44592	0.247395
	6.2448	3.88908			4.48931			4.64228			4.34022	0.229855
	6.2496	3.81531			4.67478			4.11196			4.20068	0.252043
	6.2544	3.9118			4.74122			4.30914			4.32072	0.239503
	6.2592	4.13953			4.61456			4.66809			4.47406	0.167976
	6.264	3.98266			4.81877			4.95261			4.58468	0.303481
	6.2688	3.8134			4.57005			4.70119			4.36155	0.276676
	6.2736	3.96009			4.93389			4.82025			4.57141	0.307415
	6.2784	4.11818			4.67726			4.63374			4.4764	0.179547
	6.2832	4.13038			4.85056			4.69922			4.56005	0.219234
	6.288	3.9973			4.89146			4.65413			4.5143	0.267422
	6.2928	4.10859			4.88874			4.78054			4.59262	0.244024
	6.2976	3.95459			4.94896			4.66738			4.52364	0.295908
	6.3024	3.82161			5.06999			4.75584			4.54915	0.374904
	6.3072	3.84809			5.03717			4.84256			4.57594	0.368236
	6.312	3.98695			4.5957			4.18031			4.25432	0.179587
	6.3168	3.96913			4.61499			4.45603			4.34672	0.194289
	6.3216	3.9253			4.76747			4.45312			4.38196	0.245702
	6.3264	3.92714			4.86601			4.26959			4.35425	0.274315
	6.3312	4.02311			4.77767			4.74475			4.51518	0.246217
	6.336	3.8881			4.79702			4.53789			4.40767	0.270338
	6.3408	4.08872			4.82989			4.86823			4.59561	0.253687
	6.3456	3.88042			4.65215			4.54771			4.36009	0.241723
	6.3504	4.15793			5.01223			4.68967			4.61995	0.249067
	6.3552	4.01044			4.82436			4.75694			4.53058	0.260796
	6.36	4.06405			4.74841			4.44054			4.41767	0.197889
	6.3648	3.90637			4.45537			4.12036			4.1607	0.159762
	6.3696	4.03368			4.58847			4.06136			4.22784	0.180492
	6.3744	3.96			4.73945			4.17149			4.29031	0.232718
	6.3792	3.89628			4.79144			4.51279			4.40017	0.264473
	6.384	3.9657			4.79048			3.9725			4.24289	0.273802
	6.3888	3.89231			4.88635			3.93797			4.23888	0.324005
	6.3936	3.9974			4.78027			3.90393			4.2272	0.27785
	6.3984	4.00823			4.7446			3.88975			4.21419	0.267399
	6.4032	3.97806			4.82999			3.99305			4.26703	0.281512
	6.408	4.06566			4.93272			3.95052			4.3163	0.309996
	6.4128	3.9137			4.49005			3.84075			4.0815	0.205359
	6.4176	3.90331			4.69904			3.87248			4.15828	0.270529
	6.4224	3.92956			4.66515			3.91504			4.16992	0.24765
	6.4272	3.89136			4.67421			3.87324			4.14627	0.26402
	6.432	4.10703			4.96192			3.89188			4.32028	0.326779
	6.4368	4.0981			4.57841			3.87811			4.18487	0.206763
	6.4416	3.9509			4.72015			3.77088			4.14731	0.291095
	6.4464	3.98866			4.74567			3.90991			4.21474	0.266433
	6.4512	4.0974			4.60884			3.9758			4.22735	0.19395
	6.456	3.95413			4.7115			3.92205			4.19589	0.25797
	6.4608	4.05643			4.77472			3.92679			4.25265	0.263708
	6.4656	4.08059			4.86852			4.0669			4.33867	0.264956
	6.4704	3.95796			4.8021			4.09429			4.28479	0.261635
	6.4752	4.10328			4.87056			4.13446			4.36944	0.250726
	6.48	3.88537			4.87783			4.44789			4.40369	0.287349
	6.4848	3.88558			4.96967			4.70957			4.52161	0.326756
	6.4896	4.07439			4.60168			4.7782			4.48476	0.211416
	6.4944	3.9456			4.70334			4.75315			4.46736	0.261275
	6.4992	3.839			4.84094			4.11103			4.26365	0.299135
	6.504	4.17256			4.69765			4.10128			4.32383	0.188038
	6.5088	3.87126			4.61433			4.82538			4.43699	0.289352
	6.5136	3.98584			4.68729			4.58119			4.41811	0.218293
	6.5184	3.94462			4.95171			4.41508			4.43714	0.290932
	6.5232	3.94205			4.64507			4.13328			4.24013	0.209858
	6.528	3.96404			4.67869			4.30203			4.31492	0.206402
	6.5328	3.9308			4.93152			4.83971			4.56735	0.319372
	6.5376	4.20512			4.82517			4.55721			4.52917	0.179541
	6.5424	4.04182			5.11031			4.17551			4.44254	0.336104
	6.5472	3.99458			4.49719			4.08495			4.19224	0.154689
	6.552	4.09481			4.73961			4.18962			4.34135	0.201005
	6.5568	4.14621			4.74639			4.16224			4.35161	0.197442
	6.5616	3.9669			4.66449			3.92977			4.18705	0.238961
	6.5664	4.02793			4.51659			4.22507			4.25653	0.141939
	6.5712	4.24948			4.64792			4.38755			4.42832	0.116813
	6.576	4.09138			4.80473			4.52341			4.47317	0.207453
	6.5808	3.96591			4.69958			4.3487			4.33806	0.21186
	6.5856	4.12302			4.69651			4.08648			4.30201	0.197535
	6.5904	3.97324			4.60037			4.0259			4.19984	0.200844
	6.5952	3.8813			4.76605			4.57688			4.40807	0.268989
	6.6	3.96198			4.69198			4.51061			4.38819	0.219442
	6.6048	4.00777			4.76552			4.50621			4.4265	0.222344
	6.6096	3.93027			4.87167			4.57432			4.45875	0.277832
	6.6144	3.85394			4.72281			4.31068			4.29581	0.250931
	6.6192	3.92087			4.68495			4.46208			4.35597	0.226863
	6.624	4.16395			5.03092			3.93121			4.37536	0.334595
	6.6288	3.89848			4.78584			3.93673			4.20702	0.289623
	6.6336	3.96327			4.82836			3.92738			4.23967	0.294529
	6.6384	4.11348			5.09618			3.94847			4.38604	0.358249
	6.6432	3.97655			4.8312			3.8991			4.23561	0.298629
	6.648	3.89373			4.99927			4.29367			4.39556	0.32318
	6.6528	4.02458			4.88206			4.59214			4.4996	0.25182
	6.6576	3.97102			5.04568			4.5173			4.51134	0.310243
	6.6624	3.90527			4.70069			4.3618			4.32259	0.230453
	6.6672	4.12563			5.07038			4.66197			4.61933	0.273559
	6.672	3.82975			4.92394			4.33599			4.36323	0.31616
	6.6768	4.08179			4.83275			4.07871			4.33109	0.250835
	6.6816	3.9721			4.73308			4.16398			4.28972	0.228497
	6.6864	4.0857			4.66449			4.01785			4.25601	0.205175
	6.6912	4.07007			4.86369			3.97769			4.30382	0.281206
	6.696	4.04494			4.78803			3.9596			4.26419	0.263076
	6.7008	3.95344			4.63896			3.8905			4.16096	0.239687
	6.7056	3.98739			4.83552			3.92572			4.24954	0.293528
	6.7104	3.97167			4.60634			4.0796			4.2192	0.19606
	6.7152	3.97753			4.64552			4.53444			4.38583	0.206653
	6.72	3.91415			4.53821			4.27346			4.24194	0.180837
	6.7248	4.02572			4.45486			4.28138			4.25398	0.124638
	6.7296	4.02405			4.51283			3.93404			4.15697	0.179813
	6.7344	3.9352			4.87169			3.82593			4.21094	0.33188
	6.7392	3.83241			4.75397			4.1801			4.2555	0.26869
	6.744	4.00774			4.58719			4.21829			4.27107	0.169341
	6.7488	3.89664			4.80456			4.18785			4.29635	0.26765
	6.7536	3.87301			4.59234			3.93059			4.13198	0.23078
	6.7584	4.02931			4.80894			4.07927			4.30584	0.251963
	6.7632	3.86129			4.64151			3.93665			4.14648	0.248467
	6.768	3.95199			4.64673			4.14262			4.24711	0.20725
	6.7728	4.05773			4.61747			4.03568			4.23696	0.190362
	6.7776	3.9446			4.74957			3.94777			4.21398	0.267798
	6.7824	3.92909			4.68578			3.90417			4.17301	0.256485
	6.7872	4.10888			4.74059			4.36426			4.40458	0.183469
	6.792	3.9557			4.64676			4.24849			4.28365	0.200265
	6.7968	3.96043			4.54118			3.96805			4.15655	0.192327
	6.8016	3.99221			4.74512			3.94446			4.22727	0.259295
	6.8064	3.76537			4.73949			4.13037			4.21175	0.284133
	6.8112	3.91005			4.74872			4.02387			4.22755	0.262652
	6.816	4.04051			4.81383			4.03741			4.29725	0.258292
	6.8208	3.963			4.83336			3.96913			4.25516	0.289105
	6.8256	4.05427			4.79182			3.96897			4.27169	0.261229
	6.8304	4.02661			4.71589			4.41192			4.38481	0.199438
	6.8352	3.9103			4.94749			3.93345			4.26375	0.341936
	6.84	3.92443			4.61458			4.02032			4.18645	0.215851
	6.8448	3.88846			4.69158			4.09659			4.22554	0.240641
	6.8496	3.85579			4.55325			3.93362			4.11422	0.22066
	6.8544	4.05749			4.82009			3.94498			4.27419	0.274876
	6.8592	3.86246			4.90381			4.15588			4.30738	0.31001
	6.864	3.97594			4.70454			3.94307			4.20785	0.248527
	6.8688	3.90971			4.61575			4.24881			4.25809	0.203869
	6.8736	4.16982			4.59817			3.89776			4.22192	0.203862
	6.8784	3.96619			4.82969			3.99122			4.26237	0.283755
	6.8832	3.91004			4.73239			3.87798			4.17347	0.279612
	6.888	4.0547			4.81194			3.81357			4.22674	0.300769
	6.8928	3.98915			4.63295			3.89046			4.17085	0.232797
	6.8976	3.81047			4.53657			3.93314			4.09339	0.224399
	6.9024	3.92654			4.58193			4.07958			4.19602	0.197951
	6.9072	3.96427			4.72568			4.01344			4.23447	0.246018
	6.912	3.94432			4.59316			4.28731			4.27493	0.187406
	6.9168	3.85978			4.73752			4.49346			4.36359	0.261571
	6.9216	3.85318			4.73076			4.76815			4.4507	0.298952
	6.9264	3.96943			4.8891			4.15599			4.33817	0.28068
	6.9312	3.9591			4.86931			4.47806			4.43549	0.263615
	6.936	3.90788			4.66007			4.57832			4.38209	0.238275
	6.9408	3.77525			4.67218			4.61933			4.35559	0.290568
	6.9456	3.84504			4.92171			4.92929			4.56535	0.360159
	6.9504	3.88935			4.81585			4.64139			4.44886	0.284253
	6.9552	3.97826			4.98569			4.84216			4.60204	0.31463
	6.96	4.05427			4.95689			4.26022			4.42379	0.273098
	6.9648	4.11418			4.70872			4.67943			4.50078	0.193485
	6.9696	3.77561			4.84459			4.65853			4.42625	0.329721
	6.9744	3.89714			4.8291			4.97978			4.56867	0.338572
	6.9792	3.95944			4.9769			4.60294			4.5131	0.297132
	6.984	3.92552			4.73577			4.6791			4.4468	0.261151
	6.9888	3.88517			4.81397			4.67758			4.45891	0.289558
	6.9936	3.94755			4.68754			4.72223			4.45244	0.252643
	6.9984	3.91408			4.83532			4.59279			4.44739	0.275696
	7.0032	3.88162			4.66519			4.68477			4.41053	0.264512
	7.008	3.87991			4.89665			4.75576			4.51078	0.318042
	7.0128	3.89781			4.69105			4.44193			4.34359	0.234208
	7.0176	3.82172			4.44089			3.92465			4.06242	0.191553
	7.0224	4.05266			4.7981			4.27125			4.374	0.221238
	7.0272	3.92875			4.98161			4.04455			4.3183	0.333334
	7.032	3.94261			4.74995			4.38832			4.36029	0.233481
	7.0368	3.82648			4.57724			4.09652			4.16675	0.219553
	7.0416	3.8865			4.61034			4.32032			4.27239	0.210325
	7.0464	3.87003			4.30865			4.05496			4.07788	0.127137
	7.0512	4.01251			4.96852			4.43621			4.47241	0.276571
	7.056	3.91175			4.80629			4.44911			4.38905	0.259972
	7.0608	4.01239			4.59765			4.25002			4.28669	0.169942
	7.0656	3.81313			4.58245			4.76463			4.38674	0.291586
	7.0704	3.87564			4.72908			4.46662			4.35712	0.252377
	7.0752	4.05321			4.79581			4.67942			4.50948	0.230595
	7.08	3.93701			4.87722			4.99804			4.60409	0.335359
	7.0848	3.85554			5.08899			4.77367			4.57273	0.369969
	7.0896	3.97709			4.7712			4.42926			4.39252	0.229977
	7.0944	3.92587			5.20072			4.10063			4.40907	0.399025
	7.0992	4.03636			4.68662			4.47674			4.39991	0.191607
	7.104	4.04715			4.7706			4.23867			4.35214	0.216411
	7.1088	4.14483			4.79293			4.15405			4.36394	0.214514
	7.1136	4.02308			5.1239			3.93597			4.36098	0.382286
	7.1184	3.94565			4.7587			4.13127			4.27854	0.245989
	7.1232	4.08533			4.82654			3.91049			4.27412	0.280785
	7.128	3.93401			4.74711			4.46838			4.38317	0.238557
	7.1328	3.86155			4.58592			4.68241			4.37663	0.259039
	7.1376	3.9371			4.83801			4.71071			4.49528	0.281495
	7.1424	3.90249			4.76437			4.48826			4.38504	0.254101
	7.1472	3.96024			4.55066			3.93837			4.14976	0.200551
	7.152	4.06464			4.64944			3.90299			4.20569	0.226729
	7.1568	4.15253			4.66739			4.22452			4.34815	0.160971
	7.1616	3.9243			4.81776			3.89254			4.21154	0.303253
	7.1664	3.9324			4.61278			3.92027			4.15515	0.228842
	7.1712	3.96178			4.75021			4.01418			4.24206	0.254526
	7.176	3.97474			4.45829			4.56724			4.33342	0.182076
	7.1808	4.03953			4.62865			4.47823			4.38214	0.176723
	7.1856	3.97032			4.77385			4.6856			4.47659	0.254412
	7.1904	4.05156			4.81533			4.66223			4.5097	0.233297
	7.1952	3.96791			4.63637			4.73545			4.44658	0.241035
	7.2	3.93436			4.60564			4.97611			4.50537	0.304877
	7.2048	3.88786			4.77855			4.80451			4.49031	0.301315
	7.2096	3.87754			4.73461			4.94136			4.51784	0.325665
	7.2144	4.688			4.61173			4.6312			4.64364	0.022879
	7.2192	4.20504			5.06608			4.84136			4.70416	0.257854
	7.224	4.47206			4.8066			4.89644			4.72503	0.129117
	7.2288	4.6157			4.73092			4.38894			4.57852	0.100455
	7.2336	4.60941			4.53137			4.97975			4.70684	0.138299
	7.2384	5.08588			4.85572			4.63484			4.85881	0.130213
	7.2432	4.82902			4.57097			4.98218			4.79406	0.119985
	7.248	4.80399			4.89103			4.79397			4.82966	0.0308202
	7.2528	4.78038			4.66038			4.59742			4.67939	0.0536653
	7.2576	4.655			4.6836			4.67277			4.67046	0.00833579
	7.2624	4.98294			4.94361			4.79386			4.9068	0.0576014
	7.2672	4.58254			4.76257			4.44868			4.59793	0.0909387
	7.272	4.90782			4.8599			4.67017			4.81263	0.0725619
	7.2768	4.53941			4.5875			4.5197			4.54887	0.0201347
	7.2816	4.67144			4.93978			4.5559			4.72237	0.113705
	7.2864	4.79699			4.66945			4.61151			4.69265	0.0547859
	7.2912	4.83882			4.87029			4.48396			4.73102	0.123866
	7.296	4.66067			4.63496			4.63568			4.64377	0.00845408
	7.3008	4.80785			4.60345			4.81015			4.74049	0.0685193
	7.3056	4.74429			4.79849			4.93453			4.82577	0.0565855
	7.3104	4.80892			4.86524			4.52772			4.73396	0.104396
	7.3152	4.9324			4.87903			4.54022			4.78389	0.122801
	7.32	4.8257			4.88714			4.67073			4.79452	0.0643887
	7.3248	4.63511			4.56142			4.61682			4.60445	0.0221528
	7.3296	4.74895			4.61686			4.58164			4.64915	0.050926
	7.3344	4.65549			4.62718			4.88929			4.72399	0.0830535
	7.3392	4.43091			4.71674			4.65171			4.59979	0.0864979
	7.344	4.10928			4.75303			4.67679			4.51303	0.203075
	7.3488	3.8522			4.82623			4.76534			4.48126	0.315018
	7.3536	3.74821			4.74711			4.75952			4.41828	0.335054
	7.3584	4.02106			4.52543			4.75905			4.43518	0.217766
	7.3632	3.9354			4.83896			4.73274			4.50236	0.285135
	7.368	3.80081			4.55469			4.47274			4.27608	0.238808
	7.3728	4.03843			4.69063			4.68459			4.47122	0.216402
	7.3776	3.96925			4.64155			3.86944			4.16008	0.242455
	7.3824	3.93758			5.00153			3.9706			4.30324	0.349276
	7.3872	3.90902			4.68227			4.04195			4.21108	0.238699
	7.392	3.89879			4.51898			4.27858			4.23212	0.180535
	7.3968	3.98478			4.56388			3.96116			4.16994	0.197088
	7.4016	3.92422			4.81459			3.96846			4.23576	0.289696
	7.4064	3.82702			4.60229			3.91995			4.11642	0.244409
	7.4112	3.94408			4.6816			4.0335			4.21973	0.232374
	7.416	3.9081			4.72207			4.08894			4.2397	0.24677
	7.4208	3.92438			4.56245			3.91524			4.13402	0.21423
	7.4256	3.83791			4.63883			3.92199			4.13291	0.254121
	7.4304	4.03814			4.57077			3.99949			4.2028	0.184321
	7.4352	3.99471			4.82429			3.96853			4.26251	0.280993
	7.44	4.01326			4.45677			4.14478			4.20494	0.131514
	7.4448	3.78935			4.67539			3.84691			4.10388	0.286233
	7.4496	3.91886			4.44313			4.01732			4.12644	0.160876
	7.4544	3.9129			4.61687			3.96982			4.16653	0.225769
	7.4592	3.91636			4.6685			3.93805			4.1743	0.247176
	7.464	3.97943			4.79656			3.95161			4.24253	0.277129
	7.4688	3.76586			4.85372			3.79123			4.13694	0.358467
	7.4736	3.99574			4.57481			4.04357			4.20471	0.185566
	7.4784	4.00418			4.63563			4.07738			4.23906	0.199407
	7.4832	3.86333			4.83623			4.04849			4.24935	0.298269
	7.488	3.92022			4.69537			4.16663			4.26074	0.228662
	7.4928	3.92958			4.56453			3.83145			4.10852	0.229757
	7.4976	3.85916			4.68674			4.00743			4.18444	0.25477
	7.5024	4.09146			4.53701			3.88249			4.17032	0.193013
	7.5072	4.04104			4.5681			3.98626			4.19846	0.185493
	7.512	3.93658			4.71524			4.07488			4.24223	0.23985
	7.5168	3.88359			4.44379			4.01282			4.1134	0.169353
	7.5216	3.81521			4.74112			3.97723			4.17785	0.285492
	7.5264	3.85804			4.63057			3.83848			4.10903	0.260831
	7.5312	4.02838			4.79516			3.88683			4.23679	0.282161
	7.536	3.88419			4.42237			3.94898			4.08518	0.169628
	7.5408	3.89414			4.65813			3.99872			4.18366	0.239146
	7.5456	3.97671			4.65731			4.07115			4.23506	0.212881
	7.5504	4.17896			4.75756			3.83043			4.25565	0.270371
	7.5552	4.25694			5.08379			4.35238			4.56437	0.261168
	7.56	3.91942			4.59855			4.26221			4.26006	0.196052
	7.5648	4.28042			4.88858			3.98758			4.38553	0.265352
	7.5696	4.12837			4.94113			3.84711			4.30554	0.328006
	7.5744	4.18007			4.70866			3.92517			4.2713	0.230729
	7.5792	4.16801			4.6749			3.97961			4.27417	0.207615
	7.584	4.3224			4.65601			3.84328			4.2739	0.235865
	7.5888	4.37914			4.87956			3.99186			4.41686	0.25695
	7.5936	4.38216			4.81389			4.02147			4.40584	0.229058
	7.5984	4.47902			4.67855			4.15729			4.43829	0.151848
	7.6032	4.41261			4.78184			3.91969			4.37138	0.249736
	7.608	4.5442			4.62547			4.19074			4.45347	0.133441
	7.6128	4.5417			4.93697			3.7532			4.41062	0.347952
	7.6176	4.34428			4.58061			4.25892			4.3946	0.096212
	7.6224	4.33121			4.79635			3.9894			4.37232	0.23385
	7.6272	4.30712			4.66215			3.94972			4.30633	0.205661
	7.632	4.54216			4.8151			4.12032			4.49253	0.202096
	7.6368	4.50889			4.83734			4.06726			4.47116	0.223101
	7.6416	4.70158			4.76907			4.18744			4.55269	0.183663
	7.6464	4.40952			4.76881			4.29923			4.49252	0.141769
	7.6512	4.15147			4.74167			4.16137			4.3515	0.195103
	7.656	4.25274			4.78529			3.93349			4.32384	0.248452
	7.6608	4.54568			4.64824			4.26193			4.48528	0.115535
	7.6656	4.30272			4.838			4.11814			4.41962	0.215869
	7.6704	4.27821			4.56377			4.19774			4.34657	0.111054
	7.6752	4.24678			4.73054			3.92098			4.29943	0.235178
	7.68	4.46699			4.69207			4.04088			4.39998	0.190944
	7.6848	4.5724			4.58413			3.99084			4.38246	0.195839
	7.6896	4.59635			4.64174			3.9109			4.383	0.236413
	7.6944	4.65027			4.76441			3.89296			4.43588	0.273455
	7.6992	4.53365			4.84965			3.91979			4.43436	0.272979
	7.704	4.28761			4.91116			4.01529			4.40469	0.265157
	7.7088	3.9595			4.71056			4.3093			4.32645	0.216984
	7.7136	4.24537			4.67435			3.88681			4.26884	0.227648
	7.7184	4.18398			4.59548			3.89879			4.22608	0.202216
	7.7232	4.06212			4.72458			4.09848			4.29506	0.215017
	7.728	4.15611			4.70888			4.07346			4.31281	0.199464
	7.7328	3.98373			4.65278			3.79866			4.14505	0.259422
	7.7376	4.18044			4.82043			3.99229			4.33105	0.250645
	7.7424	4.4173			4.81564			3.94844			4.39379	0.250615
	7.7472	4.44848			4.66033			4.26636			4.45839	0.113837
	7.752	4.68743			4.48529			3.94737			4.37336	0.220846
	7.7568	4.48916			4.72444			3.93332			4.38231	0.234543
	7.7616	4.75832			4.70039			4.01492			4.49121	0.238731
	7.7664	4.23716			4.66881			3.91475			4.27357	0.218437
	7.7712	4.43454			4.59224			4.00822			4.345	0.174435
	7.776	4.65675			4.4502			3.98773			4.36489	0.197786
	7.7808	4.17217			4.35873			3.92977			4.15355	0.124178
	7.7856	4.41293			4.83044			3.91865			4.38734	0.263523
	7.7904	4.4093			4.79017			3.95486			4.38478	0.241445
	7.7952	4.63722			4.53114			3.92547			4.36461	0.221695
	7.8	4.41993			4.58801			3.92552			4.31115	0.198827
	7.8048	4.40369			4.5776			3.96563			4.31564	0.182064
	7.8096	4.43106			4.63663			3.89845			4.32205	0.219956
	7.8144	4.30392			4.53457			4.01641			4.28497	0.149881
	7.8192	4.44824			4.52486			3.8688			4.28063	0.207102
	7.824	4.53511			4.79112			3.94867			4.42497	0.249351
	7.8288	4.38916			4.73349			4.17726			4.4333	0.162081
	7.8336	4.08933			4.84779			4.05414			4.33042	0.258886
	7.8384	4.45286			4.69469			4.00453			4.38403	0.202182
	7.8432	4.49368			4.71548			4.02281			4.41066	0.204218
	7.848	4.49197			4.89745			3.93106			4.44016	0.280175
	7.8528	4.41234			5.02634			4.49249			4.64372	0.1927
	7.8576	4.65993			4.63211			4.32307			4.53837	0.107949
	7.8624	4.18849			4.71347			4.56848			4.49015	0.156527
	7.8672	4.22056			4.49136			4.6705			4.46081	0.130783
	7.872	4.17882			4.59677			4.64367			4.47309	0.147753
	7.8768	4.10548			4.69801			4.51028			4.43792	0.174834
	7.8816	4.41716			4.94665			4.28027			4.54803	0.203188
	7.8864	4.40439			4.6725			4.24051			4.43913	0.125906
	7.8912	4.44539			4.89277			4.40158			4.57991	0.15694
	7.896	4.64436			4.5566			4.50201			4.56766	0.0414631
	7.9008	4.48755			4.60986			4.67904			4.59215	0.0559819
	7.9056	4.32409			4.58679			4.57921			4.4967	0.0863309
	7.9104	4.24787			4.7506			4.73027			4.57625	0.164294
	7.9152	4.71023			4.75044			4.77852			4.74639	0.019815
	7.92	4.66586			4.6727			4.60335			4.6473	0.0220649
	7.9248	4.30768			4.65877			4.5359			4.50079	0.102859
	7.9296	4.57075			4.7455			4.7721			4.69612	0.0631513
	7.9344	4.58106			4.30732			4.30582			4.39807	0.0914988
	7.9392	4.24428			4.85316			4.63554			4.57766	0.178136
	7.944	4.78528			4.68343			4.90987			4.79286	0.0654784
	7.9488	4.82045			4.90913			4.83725			4.85561	0.0271967
	7.9536	4.77659			4.64764			4.07948			4.50123	0.214139
	7.9584	4.63089			4.53179			4.6245			4.59572	0.03202
	7.9632	4.47781			4.73528			4.66802			4.62704	0.0770985
	7.968	4.25402			4.72588			4.53623			4.50538	0.137085
	7.9728	4.47709			4.40817			4.60942			4.49823	0.0590496
	7.9776	4.41271			4.75933			4.6715			4.61451	0.104039
	7.9824	4.26146			4.48317			4.77142			4.50535	0.147631
	7.9872	4.73532			4.73801			4.45037			4.64123	0.0954362
	7.992	4.37228			4.68898			4.09495			4.38541	0.171606
	7.9968	4.48628			5.34769			3.85842			4.56413	0.431673
	8.0016	4.28461			4.71649			4.14617			4.38242	0.171749
	8.0064	4.23045			4.62968			3.75374			4.20463	0.253192
	8.0112	4.32162			4.73			4.05554			4.36906	0.196139
	8.016	4.4208			4.76162			3.96011			4.38084	0.232238
	8.0208	4.37838			4.77476			4.00018			4.38444	0.223621
	8.0256	4.28768			4.65761			4.01551			4.32027	0.186073
	8.0304	4.38983			4.63531			3.83474			4.28663	0.236795
	8.0352	4.73912			5.02774			3.85678			4.54122	0.352213
	8.04	4.49133			4.73232			3.78742			4.33702	0.283471
	8.0448	4.49184			4.70981			3.92811			4.37659	0.2329
	8.0496	4.58543			4.83027			3.96667			4.46079	0.25697
	8.0544	4.40764			4.54243			3.81734			4.2558	0.222658
	8.0592	4.90091			4.79755			3.88626			4.52824	0.322373
	8.064	4.70867			4.65224			3.88976			4.41689	0.264065
	8.0688	4.70485			4.72343			3.89778			4.44202	0.272172
	8.0736	4.49005			4.69272			3.93554			4.37277	0.22631
	8.0784	4.96683			4.63282			3.9236			4.50775	0.30758
	8.0832	4.87759			4.73344			4.01788			4.54297	0.265822
	8.088	4.39061			4.80103			3.9719			4.38784	0.239354
	8.0928	4.82886			5.05488			4.22575			4.70316	0.247463
	8.0976	4.85892			4.97344			3.78806			4.54014	0.377492
	8.1024	4.49126			4.90754			4.07815			4.49232	0.239427
	8.1072	4.50206			4.54746			4.17314			4.40755	0.117937
	8.112	4.49685			4.64376			4.11051			4.41704	0.159026
	8.1168	4.46164			4.63394			4.1235			4.40636	0.149921
	8.1216	4.6679			4.62178			4.06456			4.45141	0.193886
	8.1264	4.64092			4.5427			3.95603			4.37988	0.213817
	8.1312	4.70686			4.74464			4.07163			4.50771	0.218313
	8.136	4.47838			4.57073			4.04063			4.36325	0.163498
	8.1408	4.34666			4.98604			3.88587			4.40619	0.318984
	8.1456	4.34432			4.87973			3.96824			4.39743	0.264463
	8.1504	4.43337			4.69033			4.00197			4.37522	0.200828
	8.1552	4.41823			5.15802			3.97916			4.51847	0.343978
	8.16	4.95598			5.09371			4.31684			4.78885	0.239329
	8.1648	4.33714			4.62788			3.87838			4.28114	0.218166
	8.1696	4.5538			4.85885			3.88872			4.43379	0.286406
	8.1744	4.604			5.01179			3.93369			4.51649	0.31428
	8.1792	4.76448			4.71768			3.96823			4.48347	0.257969
	8.184	4.73171			4.76538			4.01107			4.50272	0.246017
	8.1888	4.65158			4.71981			3.94801			4.4398	0.246683
	8.1936	4.69871			4.6555			4.256			4.53674	0.140921
	8.1984	4.84985			4.75521			3.92399			4.50968	0.294117
	8.2032	4.42575			4.79175			3.996			4.4045	0.229961
	8.208	4.56819			4.60837			4.03771			4.40476	0.183891
	8.2128	4.38638			4.588			3.92299			4.29912	0.196868
	8.2176	4.41091			4.33266			4.13739			4.29365	0.0813321
	8.2224	4.76562			4.5983			3.98566			4.44986	0.237073
	8.2272	4.23776			4.76458			3.9959			4.33275	0.226924
	8.232	4.41821			4.78974			4.00065			4.40287	0.227919
	8.2368	4.12306			4.70807			4.00797			4.2797	0.216744
	8.2416	4.42764			4.67375			4.32163			4.47434	0.104295
	8.2464	4.63495			4.84398			3.88494			4.45463	0.291163
	8.2512	4.41031			4.54389			4.10946			4.35455	0.128469
	8.256	4.47831			4.2864			3.96978			4.24483	0.148265
	8.2608	4.36368			4.81107			4.16156			4.44544	0.1919
	8.2656	4.81867			4.82994			4.05546			4.56802	0.256301
	8.2704	4.74159			4.89192			3.79177			4.4751	0.344406
	8.2752	4.62328			4.70069			4.05905			4.46101	0.202216
	8.28	4.71847			4.62978			3.91529			4.42118	0.254237
	8.2848	4.62659			4.58003			4.03678			4.41447	0.189323
	8.2896	4.83442			4.70159			3.87256			4.46953	0.300934
	8.2944	4.58643			4.77829			3.98206			4.44893	0.239915
	8.2992	4.59596			4.8942			3.94846			4.47954	0.27915
	8.304	5.01001			4.90569			3.87739			4.5977	0.361409
	8.3088	4.67941			4.59896			3.99277			4.42371	0.216719
	8.3136	4.80812			4.743			4.37268			4.64127	0.135601
	8.3184	4.93581			4.5229			4.02741			4.49537	0.262594
	8.3232	4.63843			4.83884			3.89925			4.45884	0.285714
	8.328	4.62345			4.82841			4.06407			4.50531	0.228416
	8.3328	5.07805			4.58306			4.06945			4.57686	0.291176
	8.3376	5.06505			4.49326			4.16267			4.57366	0.263577
	8.3424	4.88441			4.67335			4.57184			4.70987	0.0920578
	8.3472	4.66266			4.71671			4.16262			4.514	0.17638
	8.352	4.83735			4.71073			3.97894			4.50901	0.26754
	8.3568	4.43966			4.77215			3.90794			4.37325	0.251677
	8.3616	4.68327			4.75255			3.928			4.45461	0.26406
	8.3664	4.60147			4.59568			3.91079			4.36932	0.229267
	8.3712	4.70829			4.64039			4.05394			4.46754	0.207725
	8.376	4.81682			4.62301			3.98908			4.47631	0.249954
	8.3808	4.77727			4.79403			3.86581			4.47903	0.306652
	8.3856	4.74776			4.68907			3.82265			4.41983	0.299068
	8.3904	4.62719			4.74241			3.88757			4.41905	0.267815
	8.3952	4.86692			4.82959			3.99862			4.56504	0.283417
	8.4	4.77282			4.68094			4.16734			4.54037	0.18839
	8.4048	4.904			4.58444			4.02195			4.50346	0.257825
	8.4096	4.76152			4.82621			3.9864			4.52471	0.269801
	8.4144	4.62907			4.5917			3.75175			4.32417	0.286415
	8.4192	4.58944			4.54814			3.95916			4.36558	0.20356
	8.424	4.6508			4.59996			4.0309			4.42722	0.198701
	8.4288	4.60273			4.77257			3.91743			4.43091	0.261379
	8.4336	4.64373			4.7325			3.91499			4.4304	0.258981
	8.4384	4.51721			4.71047			3.96214			4.39661	0.224285
	8.4432	4.82846			4.63583			4.01157			4.49195	0.246543
	8.448	4.73173			4.71324			3.96121			4.46872	0.253814
	8.4528	4.70422			4.63669			4.02733			4.45608	0.215259
	8.4576	4.79766			4.4766			3.90524			4.39316	0.260976
	8.4624	4.79234			4.33173			4.05699			4.39369	0.214526
	8.4672	4.90929			4.53709			4.09236			4.51292	0.236137
	8.472	4.75764			4.27403			4.02261			4.35143	0.215685
	8.4768	4.7268			5.04237			3.92959			4.56625	0.331109
	8.4816	4.81819			4.46904			4.01124			4.43282	0.233651
	8.4864	4.66255			4.65934			3.97886			4.43358	0.227365
	8.4912	4.62357			4.91162			3.84119			4.45879	0.319801
	8.496	4.44157			4.64491			3.93662			4.34103	0.210556
	8.5008	4.74688			4.88655			3.92063			4.51802	0.301404
	8.5056	4.73949			4.7407			3.95453			4.47824	0.261857
	8.5104	4.66099			4.41496			3.95979			4.34525	0.205398
	8.5152	4.70439			4.63596			3.91814			4.4195	0.251457
	8.52	4.45632			4.66704			4.02895			4.3841	0.187707
	8.5248	4.72408			4.83709			4.1455			4.56889	0.214195
	8.5296	4.29413			4.72379			3.95386			4.32393	0.222761
	8.5344	4.58315			4.84699			4.00423			4.47812	0.248887
	8.5392	4.64753			4.57552			3.86308			4.36204	0.250346
	8.544	4.6659			4.61923			4.0426			4.44258	0.200442
	8.5488	4.75945			4.66852			3.82869			4.41888	0.296263
	8.5536	4.3423			4.84752			3.97585			4.38855	0.25269
	8.5584	4.61833			4.79105			3.93647			4.44862	0.260883
	8.5632	4.77876			4.74744			3.84721			4.4578	0.30543
	8.568	4.87824			4.67109			3.87352			4.47428	0.306274
	8.5728	4.80382			4.64812			3.86116			4.4377	0.291754
	8.5776	4.80675			4.60657			3.94122			4.45151	0.261607
	8.5824	4.70485			4.78502			3.88754			4.45914	0.286735
	8.5872	4.82296			4.81123			4.00939			4.54786	0.269259
	8.592	4.5944			4.86003			4.2043			4.55291	0.190427
	8.5968	4.54221			4.7473			4.12578			4.47176	0.18284
	8.6016	4.78782			4.70717			4.06094			4.51864	0.230032
	8.6064	4.67198			4.42641			4.16915			4.42252	0.145169
	8.6112	4.44601			4.90726			4.21769			4.52365	0.202811
	8.616	4.91781			4.93833			3.8249			4.56035	0.367772
	8.6208	4.85575			4.85197			3.9622			4.55664	0.297222
	8.6256	4.46426			4.36635			4.00766			4.27943	0.138789
	8.6304	4.68653			4.90924			3.8839			4.49322	0.311371
	8.6352	4.59556			4.73085			3.86316			4.39652	0.269525
	8.64	4.71427			4.74989			3.84403			4.43607	0.296195
	8.6448	4.79152			4.9353			3.96518			4.564	0.302275
	8.6496	4.53186			4.77835			3.95414			4.42145	0.244249
	8.6544	4.50569			4.57506			4.34486			4.4752	0.0681775
	8.6592	4.9102			4.79012			3.9055			4.53527	0.31679
	8.664	4.75513			4.81462			3.92587			4.49854	0.286851
	8.6688	4.58071			4.8819			4.19241			4.55167	0.199566
	8.6736	4.76817			4.84027			3.92375			4.51073	0.294228
	8.6784	4.61469			4.82251			4.16206			4.53309	0.194971
	8.6832	4.92184			4.66031			3.9617			4.51462	0.286581
	8.688	4.72864			4.39396			3.95976			4.36078	0.222575
	8.6928	4.62293			4.58508			3.90245			4.37015	0.234106
	8.6976	4.73088			4.93713			4.05833			4.57544	0.265326
	8.7024	4.5679			4.7138			3.92544			4.40238	0.242162
	8.7072	4.85287			4.75518			3.81665			4.4749	0.330331
	8.712	4.59552			4.83982			4.02089			4.48541	0.242732
	8.7168	4.73348			4.76057			3.94809			4.48071	0.266428
	8.7216	4.72425			4.71724			3.93043			4.45731	0.263446
	8.7264	4.64597			4.73013			3.89146			4.42252	0.266638
	8.7312	4.82597			4.67664			3.8999			4.4675	0.287057
	8.736	4.8386			4.71664			3.9419			4.49905	0.280788
	8.7408	4.69433			4.5695			4.36458			4.54281	0.0961224
	8.7456	5.20591			4.57366			4.00513			4.5949	0.346798
	8.7504	4.29672			4.70382			3.74552			4.24869	0.277678
	8.7552	4.14336			4.42437			4.0795			4.21574	0.105928
	8.76	4.11614			4.52532			3.84579			4.16242	0.197523
	8.7648	4.11507			4.72958			3.89001			4.24489	0.250905
	8.7696	4.35774			4.79498			4.01491			4.38921	0.225736
	8.7744	4.51298			4.73737			3.94491			4.39842	0.235825
	8.7792	4.68036			4.64939			3.9812			4.43698	0.228067
	8.784	4.72207			4.68023			4.0965			4.4996	0.20191
	8.7888	4.58654			4.53622			4.03214			4.38497	0.177009
	8.7936	4.59998			4.69275			4.09511			4.46261	0.185695
	8.7984	4.7991			4.92174			4.2243			4.64838	0.214974
	8.8032	4.69872			4.67476			4.00437			4.45928	0.227559
	8.808	4.67561			4.67684			3.95491			4.43578	0.24044
	8.8128	4.65563			4.69668			4.1013			4.48453	0.191983
	8.8176	4.80738			4.78741			3.91181			4.5022	0.29525
	8.8224	4.52824			4.6857			3.91987			4.37793	0.2335
	8.8272	4.65183			4.66483			3.95937			4.42534	0.233016
	8.832	4.85282			4.48833			3.98793			4.44303	0.250698
	8.8368	4.67627			4.69816			3.97207			4.44883	0.238464
	8.8416	4.87292			4.25754			3.96721			4.36589	0.267009
	8.8464	5.02369			4.79114			3.90371			4.57284	0.341238
	8.8512	4.87566			4.81582			4.00477			4.56541	0.280856
	8.856	4.7883			4.63101			3.87539			4.43157	0.281771
	8.8608	4.70489			4.78758			4.0318			4.50809	0.239338
	8.8656	4.75332			4.63215			3.94607			4.44385	0.251333
	8.8704	4.75222			4.73448			4.03303			4.50657	0.23683
	8.8752	4.7882			4.91926			3.96521			4.55756	0.298581
	8.88	4.40276			4.80411			3.97261			4.39316	0.240082
	8.8848	4.72641			4.65579			3.89533			4.42585	0.266039
	8.8896	4.62513			4.86469			4.14579			4.5452	0.211344
	8.8944	5.01582			4.42172			3.96804			4.46853	0.303373
	8.8992	4.62666			4.55728			4.06433			4.41609	0.177019
	8.904	4.43625			4.78531			4.11911			4.44689	0.192386
	8.9088	4.60074			4.76671			4.39452			4.58732	0.107653
	8.9136	4.69712			4.53239			4.37001			4.53317	0.0944308
	8.9184	4.20036			4.90601			4.10205			4.4028	0.253198
	8.9232	4.49505			4.492			3.97532			4.32079	0.172739
	8.928	4.29721			4.58361			3.91944			4.26676	0.192333
	8.9328	4.29202			4.707			3.92538			4.30813	0.225778
	8.9376	4.1708			4.61023			4.18994			4.32365	0.143392
	8.9424	4.17703			4.69028			3.94901			4.2721	0.219203
	8.9472	3.88394			4.80246			3.92726			4.20455	0.299216
	8.952	4.01675			4.74551			3.78846			4.18357	0.288595
	8.9568	4.26404			4.75268			4.03169			4.34947	0.21247
	8.9616	3.87435			4.70326			3.77299			4.11687	0.294651
	8.9664	3.99904			4.8306			3.93861			4.25608	0.287789
	8.9712	3.85227			4.67546			4.00762			4.17845	0.252519
	8.976	3.99982			4.90827			3.9494			4.28583	0.311558
	8.9808	3.96407			4.84322			3.88517			4.23082	0.307045
	8.9856	3.87478			4.78168			4.11236			4.25627	0.27151
	8.9904	3.83157			4.87342			4.03583			4.24694	0.31874
	8.9952	3.81397			4.75912			3.93871			4.1706	0.296455
	9	3.87051			4.68621			3.8994			4.15204	0.267215
	9.0048	3.91963			4.54506			4.10996			4.19155	0.185096
	9.0096	3.84598			4.67916			4.02157			4.18224	0.253578
	9.0144	3.88647			4.61096			3.93766			4.14503	0.233434
	9.0192	3.89809			4.7341			4.04107			4.22442	0.258161
	9.024	3.78579			4.62131			4.0258			4.1443	0.248366
	9.0288	4.05876			4.88865			3.88914			4.27885	0.308806
	9.0336	3.97417			4.75037			3.99977			4.24144	0.254573
	9.0384	3.97959			4.75713			4.04467			4.26046	0.249043
	9.0432	3.96641			4.62814			3.83766			4.14407	0.244873
	9.048	4.10387			4.80183			3.84603			4.25057	0.285501
	9.0528	3.96775			4.63683			4.06864			4.22441	0.208258
	9.0576	3.90437			4.64214			3.97091			4.17247	0.23562
	9.0624	3.85335			4.51737			4.04866			4.13979	0.197027
	9.0672	3.9391			4.97893			3.94949			4.28917	0.344891
	9.072	4.04587			4.65827			3.94628			4.21681	0.222598
	9.0768	3.94912			4.54484			4.08444			4.1928	0.180304
	9.0816	4.0089			4.54883			4.41925			4.32566	0.162737
	9.0864	4.01883			4.73128			3.91488			4.22166	0.256568
	9.0912	4.00305			4.63759			3.94713			4.19592	0.221423
	9.096	4.08661			4.68192			4.44908			4.40587	0.173205
	9.1008	4.01024			4.74171			4.244			4.33199	0.215692
	9.1056	3.88383			4.65701			4.72543			4.42209	0.269853
	9.1104	3.92668			4.72728			3.98467			4.21287	0.257745
	9.1152	3.9271			4.70854			3.96864			4.20143	0.253841
	9.12	4.05414			4.87879			4.05712			4.33002	0.274386
	9.1248	3.7629			4.55547			3.99534			4.10457	0.235223
	9.1296	4.01653			4.66173			4.12453			4.2676	0.199518
	9.1344	3.9224			4.75667			3.91087			4.19664	0.280031
	9.1392	3.89234			4.72422			3.93585			4.18414	0.270335
	9.144	3.90575			4.75354			3.89001			4.1831	0.285256
	9.1488	3.91636			4.8533			4.01133			4.26033	0.297748
	9.1536	3.98654			4.85012			4.0821			4.30625	0.27333
	9.1584	3.89319			4.56188			3.86834			4.1078	0.227151
	9.1632	3.94283			4.69551			3.87487			4.17107	0.262952
	9.168	4.10656			4.68074			3.96443			4.25058	0.218961
	9.1728	3.87601			4.81872			4.11802			4.27092	0.282671
	9.1776	4.06041			4.84586			3.88633			4.2642	0.295139
	9.1824	3.98042			4.86492			3.7693			4.20488	0.335598
	9.1872	3.92217			4.8134			3.84832			4.19463	0.310118
	9.192	3.98148			4.64524			3.96629			4.19767	0.22383
	9.1968	4.06629			4.63099			4.02084			4.23937	0.196247
	9.2016	3.87029			4.36551			3.80319			4.01299	0.177318
	9.2064	4.01663			4.76607			3.87914			4.22062	0.275602
	9.2112	3.81119			4.69091			3.89179			4.1313	0.280773
	9.216	3.90057			4.65469			3.94718			4.16748	0.243977
	9.2208	4.23746			4.84932			3.90421			4.33033	0.276755
	9.2256	4.57735			4.5309			3.94626			4.3515	0.203063
	9.2304	4.21141			4.84502			3.90954			4.32199	0.275652
	9.2352	3.8496			4.66525			4.04095			4.18526	0.246266
	9.24	3.90601			4.57528			3.97493			4.15207	0.212538
	9.2448	3.83224			4.76544			3.88563			4.1611	0.302559
	9.2496	3.88762			5.19403			3.99779			4.35981	0.418319
	9.2544	3.87581			4.65706			3.9842			4.17235	0.244362
	9.2592	4.00526			4.64849			3.83819			4.16398	0.24701
	9.264	4.04817			4.88262			3.98186			4.30422	0.289833
	9.2688	3.97234			4.55501			4.00097			4.17611	0.189633
	9.2736	3.84161			4.78422			3.86044			4.16209	0.311112
	9.2784	3.94764			4.82583			3.84505			4.20617	0.31124
	9.2832	4.28706			4.4823			3.81415			4.1945	0.198353
	9.288	3.82518			4.81049			3.78628			4.14065	0.335107
	9.2928	3.96128			4.79246			3.88583			4.21319	0.290454
	9.2976	4.00203			4.63805			4.00128			4.21379	0.212132
	9.3024	3.90203			4.898			3.89996			4.23333	0.332338
	9.3072	3.88097			4.70514			3.9376			4.17457	0.265788
	9.312	3.81185			4.77791			3.81637			4.13538	0.321269
	9.3168	3.92485			4.81107			4.0102			4.24871	0.28226
	9.3216	4.03317			5.08814			4.09449			4.40527	0.341894
	9.3264	4.05279			4.76817			3.80385			4.20827	0.289026
	9.3312	3.87447			4.85895			3.89737			4.21026	0.324411
	9.336	4.10405			4.79441			3.99717			4.29854	0.249844
	9.3408	3.99965			4.92887			3.90488			4.2778	0.326682
	9.3456	3.93739			4.82726			3.8797			4.21478	0.306691
	9.3504	3.92439			4.71798			3.89225			4.17821	0.270047
	9.3552	3.87731			4.78002			3.90578			4.1877	0.296271
	9.36	4.11949			4.81148			4.06591			4.33229	0.240092
	9.3648	3.96892			4.52366			3.91126			4.13461	0.195235
	9.3696	4.17776			4.80238			3.89487			4.29167	0.268097
	9.3744	3.90707			5.02434			4.0268			4.3194	0.354158
	9.3792	3.89486			4.68545			4.08431			4.22154	0.238314
	9.384	4.06078			4.96003			3.79294			4.27125	0.352963
	9.3888	3.93516			4.83652			3.86892			4.21353	0.312079
	9.3936	3.98771			4.8179			4.0828			4.29614	0.262325
	9.3984	3.84083			4.82659			4.22433			4.29725	0.28689
	9.4032	4.03894			4.76857			3.84513			4.21755	0.281135
	9.408	3.9215			4.56474			4.2165			4.23425	0.185899
	9.4128	3.83719			4.86487			4.27363			4.32523	0.297784
	9.4176	3.89205			4.89718			4.17696			4.32206	0.299092
	9.4224	3.82443			4.63112			4.30677			4.25411	0.234357
	9.4272	3.99302			4.69537			4.1112			4.26653	0.217117
	9.432	3.99944			4.63548			4.17427			4.26973	0.189713
	9.4368	4.0817			4.75732			4.04859			4.29587	0.230922
	9.4416	3.86977			4.62979			4.04851			4.18269	0.229427
	9.4464	3.93324			4.76833			3.83279			4.17812	0.296528
	9.4512	3.91771			4.9608			3.86941			4.24931	0.356021
	9.456	3.96688			4.7221			3.96383			4.2176	0.25225
	9.4608	3.84649			4.57227			3.90087			4.10655	0.23339
	9.4656	3.86138			4.85549			3.90922			4.2087	0.32369
	9.4704	4.08689			4.69836			3.90891			4.23139	0.239075
	9.4752	4.0539			4.73829			3.81991			4.20404	0.275536
	9.48	3.96847			4.80564			3.9295			4.23454	0.285772
	9.4848	3.90189			4.59623			3.92357			4.14056	0.227918
	9.4896	3.95329			4.68394			4.10579			4.24767	0.22253
	9.4944	3.95149			4.7069			4.10155			4.25331	0.230894
	9.4992	3.88209			4.6381			3.85547			4.12522	0.256555
	9.504	3.96517			4.771			4.06103			4.26573	0.254146
	9.5088	3.83142			4.91714			3.96677			4.23845	0.341592
	9.5136	3.91925			4.75714			3.98684			4.22108	0.268741
	9.5184	3.94228			4.6002			3.99861			4.18036	0.210547
	9.5232	3.89885			4.72625			3.96773			4.19761	0.265067
	9.528	3.95423			4.93335			3.93865			4.27541	0.329
	9.5328	3.70936			4.74395			3.94538			4.1329	0.31303
	9.5376	3.96378			4.8836			3.84869			4.23202	0.327478
	9.5424	3.90091			5.02709			3.99591			4.30797	0.360603
	9.5472	3.84194			4.76155			3.7681			4.12386	0.319556
	9.552	3.91816			4.72698			3.81787			4.15434	0.287781
	9.5568	3.96938			4.75014			3.88283			4.20078	0.275814
	9.5616	3.88961			4.69668			4.0735			4.21993	0.244214
	9.5664	4.01556			4.67218			3.85438			4.18071	0.250103
	9.5712	3.9348			4.61334			3.91085			4.153	0.230276
	9.576	3.90359			4.76647			4.22123			4.2971	0.251963
	9.5808	3.92699			4.75512			4.00962			4.23058	0.263354
	9.5856	4.08551			4.68201			3.94875			4.23876	0.225115
	9.5904	3.9867			4.56221			3.92126			4.15672	0.203621
[truncated: 18,836 more rows]

## Sheet: 4c
	Time [ps]	Simulation 1			Simulation 2			Simulation 3			Mean	SEM
	0	4.46523			4.14405			3.56759			4.05896	0.262596
	0.0048	4.85827			3.6345			3.43534			3.97604	0.444846
	0.0096	5.0746			4.63193			3.72948			4.47867	0.395792
	0.0144	5.56437			4.85241			3.49211			4.6363	0.607891
	0.0192	5.17754			4.90692			3.19771			4.42739	0.619783
	0.024	5.30044			4.82356			3.52111			4.54837	0.531759
	0.0288	5.44956			5.13829			3.72337			4.77041	0.531174
	0.0336	4.68009			4.19578			3.53086			4.13557	0.333118
	0.0384	4.90614			4.22613			3.42469			4.18565	0.428136
	0.0432	4.29954			4.75508			3.91609			4.32357	0.242494
	0.048	4.09373			5.37761			3.40453			4.29196	0.578137
	0.0528	3.98412			4.56119			3.56469			4.03666	0.288862
	0.0576	3.6829			3.93021			3.45581			3.68964	0.136988
	0.0624	3.30712			3.61731			3.40876			3.4444	0.0912979
	0.0672	3.5183			3.77805			3.23362			3.50999	0.15722
	0.072	3.81985			3.4224			3.34961			3.53062	0.146132
	0.0768	3.90259			3.27315			3.10163			3.42579	0.243488
	0.0816	3.61547			3.32872			3.41915			3.45445	0.084638
	0.0864	3.9991			3.49065			3.29267			3.59414	0.210392
	0.0912	3.48142			3.61518			3.19056			3.42905	0.125341
	0.096	3.77669			3.63919			3.32554			3.58047	0.133506
	0.1008	4.14841			3.45581			3.45532			3.68651	0.230948
	0.1056	3.69246			3.54501			3.73132			3.65626	0.0567448
	0.1104	4.64754			3.58432			3.87127			4.03438	0.317577
	0.1152	4.55678			3.34014			3.39963			3.76552	0.396002
	0.12	5.055			3.23306			3.31259			3.86688	0.594502
	0.1248	4.05376			3.29172			3.47547			3.60698	0.229601
	0.1296	3.87726			3.3338			3.66534			3.62547	0.158145
	0.1344	3.76302			3.5567			3.46708			3.5956	0.0876172
	0.1392	3.35115			4.3839			3.52751			3.75419	0.318946
	0.144	3.86042			3.36179			3.31861			3.51361	0.173854
	0.1488	3.91983			3.40628			3.40589			3.57733	0.171247
	0.1536	3.6032			3.26659			3.39863			3.42281	0.0979196
	0.1584	3.38303			3.24272			3.3577			3.32782	0.0431715
	0.1632	3.83084			3.48268			3.31988			3.54447	0.150701
	0.168	3.58076			3.35822			3.43364			3.45754	0.0653459
	0.1728	4.22151			3.45245			3.33776			3.67058	0.277451
	0.1776	4.00079			3.29745			3.46517			3.5878	0.212093
	0.1824	4.08234			3.72749			3.25682			3.68888	0.239087
	0.1872	3.24878			3.92396			3.31029			3.49434	0.215541
	0.192	3.076			3.59089			3.34962			3.33884	0.148733
	0.1968	3.68183			3.44635			3.19518			3.44112	0.140507
	0.2016	3.03099			3.61818			3.44043			3.3632	0.173849
	0.2064	3.57462			3.52993			3.43743			3.51399	0.0403951
	0.2112	3.43802			3.28769			3.87265			3.53279	0.175387
	0.216	3.67342			3.4417			3.46444			3.52652	0.0737443
	0.2208	2.96349			3.38869			3.43106			3.26108	0.149297
	0.2256	3.09741			3.44165			3.40495			3.31467	0.109147
	0.2304	2.98366			3.24473			3.81311			3.34717	0.244857
	0.2352	3.06314			3.36594			3.38591			3.27166	0.10442
	0.24	2.97188			3.42658			3.19498			3.19781	0.131269
	0.2448	3.00219			3.67991			3.48878			3.39029	0.201743
	0.2496	3.26503			3.67768			3.5028			3.48184	0.119582
	0.2544	3.15852			3.48324			3.6269			3.42289	0.138536
	0.2592	3.12422			3.48843			3.32502			3.31256	0.105325
	0.264	3.35906			3.79042			3.67983			3.60977	0.129356
	0.2688	3.27348			3.55558			3.50723			3.44543	0.0871
	0.2736	3.62912			3.63315			3.45284			3.57171	0.0594427
	0.2784	4.765			3.58257			3.62855			3.99204	0.386708
	0.2832	4.21008			3.45802			3.55465			3.74092	0.236232
	0.288	4.17956			3.53442			3.51015			3.74138	0.219206
	0.2928	3.05633			3.77461			3.45432			3.42842	0.207755
	0.2976	4.33576			3.4405			3.7014			3.82589	0.26583
	0.3024	4.56381			3.6169			3.55464			3.91178	0.326508
	0.3072	4.24097			3.5628			3.33465			3.71281	0.272172
	0.312	4.20791			3.27657			3.44433			3.64294	0.286607
	0.3168	4.73051			4.01098			3.25161			3.9977	0.426972
	0.3216	4.79564			3.52852			3.50767			3.94395	0.425892
	0.3264	4.65871			3.34432			3.32256			3.7752	0.441802
	0.3312	4.51348			3.47141			3.37387			3.78625	0.364702
	0.336	5.12679			3.41078			3.3323			3.95662	0.585521
	0.3408	5.18932			3.55861			3.39064			4.04619	0.573618
	0.3456	5.6559			3.44197			3.47158			4.18982	0.733092
	0.3504	4.48816			3.4108			3.4159			3.77162	0.358271
	0.3552	4.30737			4.10523			3.28423			3.89894	0.312848
	0.36	4.16523			3.37186			3.33047			3.62252	0.271619
	0.3648	4.54543			3.24932			3.53574			3.77683	0.393094
	0.3696	4.59737			3.31287			3.30263			3.73762	0.429884
	0.3744	4.51678			3.52752			3.27255			3.77228	0.379457
	0.3792	5.31447			3.80641			3.3756			4.16549	0.587796
	0.384	4.43136			3.42286			3.1656			3.67327	0.38625
	0.3888	4.78812			3.46687			3.46314			3.90604	0.441038
	0.3936	4.55747			3.57129			3.41527			3.84801	0.357576
	0.3984	4.29615			3.34435			3.58288			3.74113	0.285927
	0.4032	4.73531			3.30883			3.44346			3.8292	0.454719
	0.408	5.21472			3.54059			3.59051			4.11527	0.549912
	0.4128	4.70835			3.569			3.78449			4.02061	0.34945
	0.4176	4.59122			3.77857			3.55017			3.97332	0.315907
	0.4224	4.49171			3.60047			3.45486			3.84901	0.324085
	0.4272	5.02941			3.75868			3.77554			4.18787	0.420795
	0.432	4.52513			3.29878			3.19833			3.67408	0.426512
	0.4368	4.60124			3.40287			3.2926			3.76557	0.419045
	0.4416	3.48414			3.82353			3.46878			3.59215	0.115775
	0.4464	4.44556			3.30943			3.61062			3.78854	0.339822
	0.4512	4.58648			3.66255			3.42974			3.89292	0.353229
	0.456	4.34601			4.15662			3.4623			3.98831	0.268626
	0.4608	4.95842			3.77753			3.25207			3.99601	0.50455
	0.4656	4.95676			4.01056			3.53671			4.16801	0.417425
	0.4704	4.29559			3.93497			3.40178			3.87745	0.259619
	0.4752	3.4858			3.51967			3.31878			3.44142	0.0620931
	0.48	3.62813			3.56534			3.11705			3.43684	0.16092
	0.4848	3.42798			3.75934			3.31482			3.50071	0.133375
	0.4896	3.77573			3.63983			3.21208			3.54255	0.169828
	0.4944	3.45319			3.40956			3.50206			3.45494	0.0267145
	0.4992	3.88762			3.53786			3.65399			3.69316	0.10285
	0.504	4.06985			3.34148			3.43381			3.61505	0.228957
	0.5088	3.55201			3.6485			4.06266			3.75439	0.15663
	0.5136	3.57542			3.85045			3.61356			3.67981	0.086028
	0.5184	3.92736			3.5979			3.45748			3.66091	0.139252
	0.5232	3.28218			3.50956			3.50617			3.43264	0.0752358
	0.528	3.52319			3.80174			3.46622			3.59705	0.103657
	0.5328	3.72795			3.38835			3.23054			3.44894	0.146751
	0.5376	3.38541			3.32158			3.42369			3.3769	0.0297815
	0.5424	3.32964			4.44213			3.34193			3.70457	0.368799
	0.5472	3.13648			3.43326			3.22867			3.26614	0.0876983
	0.552	3.46262			3.50776			3.37765			3.44934	0.0381425
	0.5568	3.53263			3.53076			3.7061			3.58983	0.0581372
	0.5616	3.55072			3.72561			3.59942			3.62525	0.052113
	0.5664	3.86608			3.61869			3.77042			3.75173	0.0720246
	0.5712	3.69274			3.79176			3.37321			3.61924	0.12629
	0.576	3.22177			3.54485			3.61676			3.46113	0.121465
	0.5808	4.09863			3.60157			3.27566			3.65862	0.239279
	0.5856	3.80677			3.7591			4.22744			3.93111	0.148806
	0.5904	4.54214			3.70108			3.98597			4.0764	0.246966
	0.5952	3.2828			3.59587			3.36521			3.41463	0.0936918
	0.6	4.01794			3.8896			3.258			3.72185	0.234864
	0.6048	3.52019			3.83192			3.31042			3.55417	0.151502
	0.6096	3.32491			3.39038			3.61144			3.44224	0.0866845
	0.6144	3.55318			3.88704			3.81556			3.75192	0.101493
	0.6192	3.14424			3.65639			3.43023			3.41029	0.148181
	0.624	3.24561			3.58365			3.78979			3.53968	0.158625
	0.6288	3.27765			3.60016			3.42812			3.43531	0.0931699
	0.6336	3.34151			3.55699			3.433			3.44383	0.06244
	0.6384	3.58321			3.47309			3.67567			3.57732	0.0585533
	0.6432	3.41347			3.43393			3.47761			3.44167	0.0189146
	0.648	3.81035			3.59339			3.87542			3.75972	0.0852594
	0.6528	3.47855			3.51383			3.38753			3.45997	0.037626
	0.6576	3.57965			3.4055			3.54164			3.50893	0.0528656
	0.6624	4.62917			3.84545			3.47144			3.98202	0.341113
	0.6672	4.27393			3.66739			3.76167			3.901	0.188443
	0.672	3.25856			3.55979			3.94166			3.58667	0.197651
	0.6768	4.41775			3.43815			3.35596			3.73729	0.341059
	0.6816	3.59205			3.37475			3.37282			3.44654	0.0727551
	0.6864	4.1322			3.49952			3.45543			3.69572	0.218612
	0.6912	4.1141			3.43194			3.67127			3.73911	0.199823
	0.696	4.37621			3.68793			3.24822			3.77079	0.328245
	0.7008	4.92866			3.37757			3.44623			3.91749	0.505977
	0.7056	4.72527			3.5205			3.59075			3.94551	0.390411
	0.7104	5.15934			3.46446			3.91817			4.18066	0.506567
	0.7152	4.75277			3.41685			3.55956			3.90973	0.42353
	0.72	4.81133			3.10135			3.39291			3.76853	0.528149
	0.7248	5.25099			3.33818			3.40561			3.99826	0.626668
	0.7296	5.00958			3.37677			3.26033			3.88223	0.564678
	0.7344	4.34123			3.33052			3.46861			3.71345	0.316411
	0.7392	3.51893			3.37615			3.75917			3.55142	0.111755
	0.744	4.08832			3.76091			3.50135			3.78353	0.16982
	0.7488	4.57236			3.92965			3.70293			4.06832	0.260384
	0.7536	4.70015			3.49758			3.60449			3.93407	0.384279
	0.7584	4.51154			3.45728			3.50285			3.82389	0.344075
	0.7632	4.91691			3.35423			3.44442			3.90519	0.506532
	0.768	5.2907			3.8101			4.00468			4.36849	0.464514
	0.7728	5.26179			3.49996			3.63603			4.13259	0.565963
	0.7776	5.54422			3.51634			3.40991			4.15682	0.694377
	0.7824	4.26989			3.47424			3.80032			3.84815	0.230926
	0.7872	4.82721			3.40575			3.74714			3.99337	0.428411
	0.792	4.85796			3.5972			3.49297			3.98271	0.438659
	0.7968	4.38971			3.51887			3.46318			3.79059	0.299992
	0.8016	4.80987			3.74219			3.73409			4.09538	0.357253
	0.8064	5.1866			3.29651			3.72654			4.06988	0.571993
	0.8112	5.26313			3.58814			3.50967			4.12031	0.571857
	0.816	5.05688			3.66866			3.47667			4.06741	0.497835
	0.8208	5.50428			3.57823			3.48396			4.18882	0.658294
	0.8256	5.51649			3.65553			3.93332			4.36845	0.579596
	0.8304	5.20263			3.87495			3.53185			4.20314	0.509464
	0.8352	4.90048			3.70709			3.68661			4.09806	0.401253
	0.84	4.94038			4.0888			3.77565			4.26828	0.347999
	0.8448	4.67237			3.50193			3.86223			4.01218	0.346096
	0.8496	4.52874			3.66152			3.66998			3.95341	0.287675
	0.8544	5.19608			3.89613			3.58218			4.2248	0.494026
	0.8592	4.84875			3.59882			3.40087			3.94948	0.453253
	0.864	5.78381			3.47104			3.65505			4.3033	0.742159
	0.8688	5.13342			3.57551			3.6913			4.13341	0.50112
	0.8736	5.1602			3.63186			3.34276			4.04494	0.563841
	0.8784	5.21812			3.74644			3.50569			4.15675	0.535219
	0.8832	4.84522			3.36462			3.32983			3.84656	0.499433
	0.888	5.03835			3.50932			3.8989			4.14886	0.458743
	0.8928	5.05139			3.63325			3.62278			4.10247	0.474468
	0.8976	5.14803			3.43953			3.80012			4.12923	0.519929
	0.9024	5.8887			3.72559			3.69767			4.43732	0.725734
	0.9072	5.23713			3.57676			3.38179			4.06523	0.588651
	0.912	5.52594			3.89682			3.3863			4.26969	0.645184
	0.9168	5.3917			3.60041			3.33045			4.10752	0.646804
	0.9216	4.57145			3.91409			3.74787			4.0778	0.251442
	0.9264	5.22888			3.98892			3.52494			4.24758	0.508604
	0.9312	4.3739			3.55506			3.41946			3.78281	0.29813
	0.936	5.31124			3.63458			3.31824			4.08802	0.618392
	0.9408	5.30419			3.54732			4.14975			4.33375	0.515441
	0.9456	5.22224			3.73543			3.95242			4.30336	0.463687
	0.9504	4.73473			3.52499			4.43765			4.23246	0.36398
	0.9552	4.88401			4.69491			3.70502			4.42798	0.365578
	0.96	5.61947			3.82323			3.46688			4.30319	0.666128
	0.9648	4.97364			3.65221			3.51273			4.04619	0.465467
	0.9696	5.39501			3.65136			3.41598			4.15412	0.624157
	0.9744	4.60901			4.00081			3.7015			4.10377	0.266986
	0.9792	5.29635			4.11298			4.31228			4.57387	0.365792
	0.984	5.71457			3.94561			3.35381			4.33799	0.709171
	0.9888	4.57122			4.45033			3.26744			4.09633	0.415912
	0.9936	4.69849			4.8639			3.68889			4.41709	0.367221
	0.9984	4.80527			4.22804			3.57972			4.20434	0.353985
	1.0032	5.1037			4.7965			3.31852			4.40624	0.551043
	1.008	5.07149			3.63304			3.53847			4.081	0.495998
	1.0128	5.69063			4.74048			3.47071			4.63394	0.643045
	1.0176	4.97957			5.72673			3.45045			4.71892	0.669903
	1.0224	4.36273			5.16187			3.4576			4.3274	0.4923
	1.0272	4.81425			4.74847			3.47252			4.34508	0.436695
	1.032	5.17745			5.05151			3.544			4.59099	0.524753
	1.0368	4.98663			4.06298			3.30555			4.11839	0.486075
	1.0416	4.81173			3.78474			3.21719			3.93789	0.46663
	1.0464	5.18549			4.38097			3.52142			4.36263	0.480464
	1.0512	4.79982			4.00526			3.60631			4.13713	0.350788
	1.056	4.48155			4.21357			3.67331			4.12281	0.23769
	1.0608	4.70843			3.72449			3.77368			4.06887	0.320095
	1.0656	5.01261			5.27927			3.57468			4.62219	0.529378
	1.0704	4.94377			5.17166			3.46713			4.52752	0.53426
	1.0752	5.1571			5.15975			3.55324			4.62336	0.535063
	1.08	3.44611			5.58944			3.76258			4.26604	0.667974
	1.0848	3.27141			5.01007			3.6172			3.96623	0.531383
	1.0896	3.35154			5.17975			3.99958			4.17696	0.53516
	1.0944	3.36805			5.20861			3.45284			4.00983	0.599887
	1.0992	3.53468			5.7328			3.51822			4.2619	0.735466
	1.104	3.54878			6.01562			3.60173			4.38871	0.813599
	1.1088	3.50724			4.80795			3.61272			3.97597	0.417102
	1.1136	3.52152			5.1882			3.58408			4.09793	0.545434
	1.1184	4.06049			4.83408			3.45822			4.1176	0.398201
	1.1232	3.75586			4.99054			3.24051			3.99564	0.519223
	1.128	3.18871			5.31031			3.66021			4.05307	0.643186
	1.1328	3.33107			4.77111			3.40975			3.83731	0.467449
	1.1376	3.68283			5.41617			4.30926			4.46942	0.506738
	1.1424	3.26428			5.57232			3.47628			4.10429	0.73656
	1.1472	3.42628			5.95015			3.48176			4.28606	0.832195
	1.152	3.49074			5.53658			3.2824			4.10324	0.719189
	1.1568	3.68786			5.75633			3.79673			4.41364	0.67208
	1.1616	3.4594			5.57912			3.47808			4.1722	0.703481
	1.1664	4.69128			5.15194			3.49741			4.44688	0.493007
	1.1712	5.0513			5.09015			3.76267			4.63471	0.436161
	1.176	5.12966			4.9949			3.58564			4.57006	0.493748
	1.1808	5.15272			5.86082			3.90371			4.97242	0.572117
	1.1856	4.37631			6.17747			3.58711			4.71363	0.766556
	1.1904	3.5859			5.31754			3.92169			4.27504	0.530186
	1.1952	3.5442			5.79579			3.41571			4.2519	0.772838
	1.2	3.67711			5.44391			3.42524			4.18208	0.635087
	1.2048	3.66517			5.33248			3.91615			4.3046	0.519021
	1.2096	3.67541			5.24211			3.61666			4.17806	0.532294
	1.2144	3.3776			3.54687			3.60516			3.50988	0.0682461
	1.2192	3.53583			3.59213			3.59994			3.57597	0.0201938
	1.224	3.55652			3.3511			3.43791			3.44851	0.0595354
	1.2288	4.26499			3.67617			3.51336			3.81817	0.228299
	1.2336	5.05906			4.78921			3.89575			4.58134	0.351533
	1.2384	3.51881			3.47518			3.83333			3.60911	0.112817
	1.2432	3.74031			3.8487			3.73947			3.77616	0.0362722
	1.248	3.85086			3.40936			3.42404			3.56142	0.144782
	1.2528	3.62392			3.37242			3.60152			3.53262	0.0803608
	1.2576	3.48021			3.58002			3.55847			3.53957	0.0303248
	1.2624	3.94895			3.5373			3.79482			3.76036	0.120075
	1.2672	4.06364			3.62843			3.49257			3.72822	0.172238
	1.272	3.68027			3.34277			3.71261			3.57855	0.118259
	1.2768	3.66552			3.7282			3.68322			3.69231	0.0186572
	1.2816	3.2954			3.52185			3.84181			3.55302	0.158503
	1.2864	3.61576			3.60347			3.58778			3.60234	0.00809678
	1.2912	3.18725			3.46205			3.53408			3.39446	0.105672
	1.296	3.39082			4.11103			3.65106			3.71764	0.210557
	1.3008	3.43117			4.14135			4.50286			4.02513	0.314781
	1.3056	3.68865			4.81701			3.42688			3.97751	0.426496
	1.3104	3.91501			4.6532			4.18576			4.25132	0.215603
	1.3152	3.77043			4.46779			4.40981			4.21601	0.223419
	1.32	3.49503			4.30223			3.81404			3.87043	0.234718
	1.3248	3.47832			3.93926			4.21445			3.87734	0.214747
	1.3296	3.74368			3.59186			3.9038			3.74645	0.0900592
	1.3344	3.51286			3.60659			4.0857			3.73505	0.1774
	1.3392	3.45926			4.27161			4.10004			3.94364	0.247199
	1.344	3.44253			3.26966			3.6005			3.43757	0.0955387
	1.3488	3.84443			3.55224			3.85112			3.74926	0.09853
	1.3536	3.36896			3.46293			3.83			3.55396	0.140661
	1.3584	3.75953			3.40963			4.08891			3.75269	0.19612
	1.3632	3.65112			3.8311			3.41123			3.63115	0.121619
	1.368	3.31128			3.59664			3.63713			3.51502	0.102536
	1.3728	3.37787			4.46725			3.60186			3.81566	0.332149
	1.3776	3.25001			3.55215			4.57339			3.79185	0.400385
	1.3824	3.5576			3.51655			4.02411			3.69942	0.162776
	1.3872	3.49946			3.43616			3.6201			3.51857	0.0539531
	1.392	3.09518			3.30436			4.13781			3.51245	0.318456
	1.3968	3.57718			3.4355			3.61195			3.54154	0.0539626
	1.4016	3.45768			3.78921			3.66596			3.63762	0.0967467
	1.4064	3.63956			3.85198			4.2385			3.91001	0.175319
	1.4112	3.7222			4.46063			4.08079			4.08787	0.213195
	1.416	3.37872			3.41438			3.97536			3.58949	0.193212
	1.4208	3.76036			3.85685			3.80386			3.80703	0.0278997
	1.4256	3.63954			3.79679			3.9506			3.79564	0.089799
	1.4304	3.36894			3.67542			3.95336			3.66591	0.168776
	1.4352	3.89125			4.30321			3.59539			3.92995	0.205243
	1.44	3.38794			4.44609			3.6749			3.83631	0.315944
	1.4448	3.33752			4.08355			3.87824			3.76644	0.222498
	1.4496	3.40274			4.60632			4.07842			4.02916	0.348316
	1.4544	3.42013			4.99455			3.95457			4.12309	0.462239
	1.4592	3.18021			4.78883			4.10184			4.02363	0.466012
	1.464	3.57232			4.68069			3.93699			4.06333	0.326137
	1.4688	3.44497			4.45761			3.55092			3.81783	0.321345
	1.4736	3.53591			4.22934			3.94054			3.90193	0.201104
	1.4784	3.83949			4.14478			3.52114			3.83514	0.180043
	1.4832	3.75468			3.86021			3.82683			3.81391	0.031144
	1.488	3.70309			4.38878			3.83766			3.97651	0.209765
	1.4928	4.02213			3.81122			3.70573			3.84636	0.0930121
	1.4976	3.37421			3.72261			3.90393			3.66692	0.155431
	1.5024	3.62877			4.24773			4.83634			4.23761	0.348632
	1.5072	3.9366			5.03627			4.17474			4.38254	0.334018
	1.512	3.18497			4.49646			3.84435			3.84193	0.378598
	1.5168	3.85612			4.01365			4.08835			3.98604	0.0684458
	1.5216	3.6362			4.43616			3.647			3.90646	0.264872
	1.5264	4.37754			3.75004			3.80908			3.97889	0.200053
	1.5312	3.56965			3.48458			4.09648			3.7169	0.191369
	1.536	3.61618			3.6114			3.66544			3.63101	0.0172712
	1.5408	3.34191			3.78139			3.69204			3.60511	0.134104
	1.5456	3.50079			3.61765			3.69022			3.60289	0.0551775
	1.5504	3.6267			3.54872			3.88274			3.68605	0.100887
	1.5552	3.81803			3.60994			3.68549			3.70449	0.0608168
	1.56	3.54588			3.85202			3.89314			3.76368	0.109544
	1.5648	4.09639			3.51151			3.91586			3.84125	0.172912
	1.5696	3.49224			3.60465			4.17214			3.75635	0.210415
	1.5744	3.78605			3.64345			3.86611			3.7652	0.0651168
	1.5792	3.48159			3.52838			3.84801			3.61933	0.115138
	1.584	3.70413			3.54573			3.54859			3.59949	0.0523299
	1.5888	3.41849			3.73314			4.04928			3.73364	0.182093
	1.5936	3.42976			3.72362			4.86992			4.00777	0.439345
	1.5984	3.85447			3.87387			3.91249			3.88027	0.0170526
	1.6032	3.64305			3.49913			3.63878			3.59365	0.0472766
	1.608	3.29376			3.92579			3.67757			3.63237	0.183844
	1.6128	3.54668			3.77196			3.96791			3.76218	0.121697
	1.6176	3.56252			3.45103			3.46886			3.49413	0.0345759
	1.6224	3.61398			3.6851			3.78997			3.69635	0.0511154
	1.6272	3.6189			3.49056			3.82998			3.64648	0.098948
	1.632	3.66751			3.95742			3.79983			3.80825	0.0837954
	1.6368	3.58704			3.34603			3.75258			3.56189	0.118031
	1.6416	4.07871			3.56152			4.00494			3.88172	0.16151
	1.6464	3.79165			3.25769			3.70788			3.58574	0.165799
	1.6512	3.51305			3.62668			3.95506			3.69826	0.132524
	1.656	3.31999			3.52923			4.01631			3.62184	0.206277
	1.6608	3.47039			3.47407			3.8955			3.61332	0.141093
	1.6656	3.75776			3.46221			3.91136			3.71044	0.131802
	1.6704	3.45854			3.40012			3.91453			3.59107	0.162611
	1.6752	3.39022			3.45401			4.47037			3.77153	0.349903
	1.68	3.25699			3.92863			3.66187			3.61583	0.195246
	1.6848	3.61398			4.05393			3.78265			3.81685	0.128149
	1.6896	3.67014			3.5565			3.63933			3.62199	0.0339308
	1.6944	3.71948			3.91945			3.90822			3.84905	0.0648657
	1.6992	3.57616			5.76014			3.92264			4.41965	0.677669
	1.704	3.37957			5.58732			4.36564			4.44418	0.638533
	1.7088	3.6336			5.24473			3.73316			4.20383	0.521245
	1.7136	3.26294			6.13209			4.03029			4.47511	0.857592
	1.7184	3.90149			6.09085			3.70179			4.56471	0.765245
	1.7232	3.74493			6.35208			3.59179			4.56293	0.895663
	1.728	3.35987			5.77213			3.74079			4.29093	0.748719
	1.7328	3.47102			5.64135			3.82116			4.31117	0.672724
	1.7376	3.71558			4.98251			3.68817			4.12875	0.426954
	1.7424	3.50639			5.58183			3.92041			4.33621	0.634172
	1.7472	3.78728			5.68294			3.74231			4.40418	0.639513
	1.752	3.26394			6.05365			3.48837			4.26865	0.894847
	1.7568	3.29975			5.29911			3.80138			4.13341	0.600568
	1.7616	3.34726			5.83916			3.67786			4.28809	0.781385
	1.7664	3.14014			6.08607			3.86426			4.36349	0.886295
	1.7712	3.64548			5.65652			3.75083			4.35094	0.653496
	1.776	4.03			5.82915			3.8386			4.56591	0.63403
	1.7808	3.47483			5.80035			3.91413			4.39644	0.713319
	1.7856	3.26537			5.98644			3.99557			4.4158	0.813122
	1.7904	3.81514			6.63471			4.19887			4.88291	0.882879
	1.7952	3.75236			5.8443			4.13718			4.57795	0.642847
	1.8	3.61374			6.0939			3.762			4.48988	0.803152
	1.8048	3.4356			5.50278			3.89069			4.27636	0.627127
	1.8096	3.52341			5.93594			3.86432			4.44122	0.753809
	1.8144	3.38823			6.00278			3.70917			4.36673	0.823256
	1.8192	3.26597			6.01736			3.97568			4.41967	0.824698
	1.824	3.43311			5.73055			3.51951			4.22772	0.751827
	1.8288	3.27308			5.56782			3.8075			4.21613	0.693228
	1.8336	2.98184			5.26813			3.65233			3.96744	0.67854
	1.8384	3.27058			5.50108			3.67939			4.15035	0.685598
	1.8432	3.01489			6.17415			3.97763			4.38889	0.934895
	1.848	3.03147			5.96391			3.7767			4.25736	0.879977
	1.8528	3.26852			5.55651			3.87166			4.23223	0.68465
	1.8576	3.03225			5.48838			3.88297			4.13453	0.720095
	1.8624	3.05971			5.28964			3.6275			3.99228	0.669068
	1.8672	3.37315			4.57123			3.79238			3.91225	0.351012
	1.872	3.95758			4.96226			3.66128			4.19371	0.393679
	1.8768	3.53367			5.38541			3.49123			4.13677	0.62444
	1.8816	3.19048			5.94403			3.52532			4.21994	0.867443
	1.8864	3.47568			5.68842			3.78744			4.31718	0.691502
	1.8912	3.6072			5.41213			3.71225			4.24386	0.584922
	1.896	3.3959			5.72631			3.71261			4.27827	0.729766
	1.9008	3.36626			5.1893			3.62763			4.06106	0.56914
	1.9056	3.35348			3.88889			3.53691			3.59309	0.157089
	1.9104	3.54083			4.57482			4.0051			4.04025	0.299004
	1.9152	3.22806			4.92446			3.86023			4.00425	0.494975
	1.92	3.301			5.43949			3.73986			4.16012	0.652111
	1.9248	3.33582			5.26044			3.86395			4.1534	0.574132
	1.9296	4.40244			5.1304			3.67139			4.40141	0.42118
	1.9344	3.58815			5.51163			3.60301			4.23427	0.638698
	1.9392	3.58611			5.94824			3.69801			4.41079	0.769405
	1.944	3.90537			5.965			3.75351			4.54129	0.713203
	1.9488	3.22135			5.78218			3.79758			4.26703	0.775618
	1.9536	3.30357			6.20809			3.84434			4.452	0.891814
	1.9584	3.59976			6.17928			3.63885			4.47263	0.8534
	1.9632	3.08683			5.27134			3.6253			3.99449	0.657077
	1.968	3.23498			5.41952			3.65907			4.10453	0.6688
	1.9728	3.54897			6.05636			3.53327			4.37954	0.838424
	1.9776	4.03626			5.85457			3.87315			4.58799	0.635036
	1.9824	3.68063			5.3797			3.7348			4.26504	0.55755
	1.9872	3.53398			5.38886			4.39218			4.43834	0.535955
	1.992	3.74275			5.32362			4.27879			4.44839	0.464169
	1.9968	3.49868			5.84724			4.01856			4.45483	0.712197
	2.0016	3.34288			5.32659			3.99735			4.22227	0.583586
	2.0064	3.53761			5.5773			3.55125			4.22205	0.677634
	2.0112	3.7106			5.71195			4.36244			4.595	0.589326
	2.016	3.77039			5.72866			3.93988			4.47964	0.626422
	2.0208	3.3009			5.58131			3.65393			4.17871	0.708664
	2.0256	3.28515			5.70248			3.80014			4.26259	0.735133
	2.0304	3.73067			6.06619			3.51364			4.43684	0.817085
	2.0352	3.35547			5.26388			3.53538			4.05158	0.608374
	2.04	4.07682			5.31754			3.58231			4.32556	0.516128
	2.0448	3.52999			5.15599			3.63093			4.10564	0.525983
	2.0496	3.15205			4.84606			3.86959			3.9559	0.490918
	2.0544	3.21959			5.0771			3.82963			4.0421	0.54664
	2.0592	3.24847			5.32508			3.40523			3.99293	0.667612
	2.064	3.79468			5.61967			3.75063			4.38833	0.615804
	2.0688	3.27359			5.67505			3.64319			4.19728	0.746548
	2.0736	3.72823			5.31356			3.88958			4.31046	0.503709
	2.0784	3.27318			5.90316			4.17987			4.45207	0.77131
	2.0832	3.65209			5.14502			3.52195			4.10635	0.52069
	2.088	3.52155			4.67501			3.68773			3.96143	0.360001
	2.0928	3.46338			4.99972			3.55364			4.00558	0.497753
	2.0976	3.51525			5.50621			4.14771			4.38973	0.587339
	2.1024	3.42733			6.07202			3.70205			4.40046	0.83953
	2.1072	3.32735			5.11075			3.89882			4.11231	0.525771
	2.112	3.24649			5.41562			3.42344			4.02852	0.69543
	2.1168	3.63912			4.86154			3.54621			4.01562	0.423809
	2.1216	3.58507			5.02178			3.55592			4.05426	0.483835
	2.1264	3.75826			5.68775			3.5525			4.33284	0.680056
	2.1312	3.76185			4.79966			3.68733			4.08295	0.359002
	2.136	3.64088			5.04864			3.53448			4.07466	0.487955
	2.1408	3.63202			5.29065			3.67411			4.19893	0.545997
	2.1456	3.71685			4.99243			4.00784			4.23904	0.385947
	2.1504	3.50145			5.92319			3.67409			4.36624	0.780068
	2.1552	3.79975			5.88115			3.34107			4.34066	0.781543
	2.16	3.39717			5.63621			3.71168			4.24835	0.69984
	2.1648	3.37794			5.5843			4.14019			4.36747	0.646981
	2.1696	3.74563			5.96099			3.57548			4.42737	0.768382
	2.1744	3.95266			5.66065			3.80574			4.47302	0.595329
	2.1792	3.66427			5.70532			3.86354			4.41105	0.64969
	2.184	3.76447			6.01914			3.93527			4.57296	0.724769
	2.1888	3.54522			5.71485			4.0281			4.42939	0.657672
	2.1936	3.49189			5.35701			3.77502			4.20797	0.580301
	2.1984	3.53819			5.5371			3.41634			4.16388	0.68751
	2.2032	3.50198			5.17216			4.00198			4.22537	0.49491
	2.208	3.73029			5.40269			3.55319			4.22872	0.589205
	2.2128	3.04041			5.0726			3.57844			3.89715	0.607901
	2.2176	3.26141			5.17595			3.95478			4.13071	0.559635
	2.2224	3.48248			5.37961			3.99655			4.28622	0.566481
	2.2272	2.8234			5.02999			3.87453			3.90931	0.637227
	2.232	3.37931			5.7772			4.00302			4.38651	0.718279
	2.2368	3.11569			5.75932			3.6003			4.15844	0.812573
	2.2416	3.18932			5.65827			3.71999			4.18919	0.750342
	2.2464	3.33029			5.18259			3.75129			4.08806	0.560597
	2.2512	3.76668			6.08356			3.74191			4.53072	0.776455
	2.256	3.64877			6.1882			3.59691			4.47796	0.855252
	2.2608	3.23817			5.71575			3.64626			4.20006	0.766947
	2.2656	3.62158			5.41461			3.73576			4.25732	0.579585
	2.2704	3.601			4.88838			3.72767			4.07235	0.40965
	2.2752	3.12136			4.90327			3.7912			3.93861	0.519648
	2.28	3.48256			5.75349			3.52681			4.25429	0.749711
	2.2848	3.62584			5.38481			3.60657			4.20574	0.589561
	2.2896	3.32287			5.13723			3.86002			4.10671	0.538087
	2.2944	3.20685			5.62417			3.59081			4.14061	0.750014
	2.2992	3.65004			5.50434			3.69357			4.28265	0.610974
	2.304	3.58259			5.95021			3.67619			4.403	0.774078
	2.3088	3.54615			5.05312			3.5749			4.05806	0.497602
	2.3136	3.41586			5.44938			3.74195			4.20239	0.630558
	2.3184	3.40603			5.6554			3.70136			4.25426	0.705737
	2.3232	3.43177			5.52795			3.75915			4.23962	0.65106
	2.328	3.38319			6.18641			3.66787			4.41249	0.890761
	2.3328	3.47412			5.52733			3.53429			4.17858	0.674598
	2.3376	3.81354			4.51917			3.58059			3.9711	0.282163
	2.3424	3.18883			3.57528			3.62078			3.46163	0.137028
	2.3472	3.87097			3.91159			3.73632			3.83963	0.0529662
	2.352	3.5712			3.89197			4.69553			4.0529	0.334393
	2.3568	3.55794			4.05826			3.64999			3.75539	0.153745
	2.3616	3.21451			5.81611			3.63149			4.2207	0.806733
	2.3664	3.151			5.1848			3.78643			4.04074	0.60072
	2.3712	3.43374			6.00855			4.1736			4.53863	0.765362
	2.376	3.48317			5.33649			3.8635			4.22772	0.565152
	2.3808	3.50495			5.6733			3.67145			4.28323	0.696695
	2.3856	3.22177			5.96112			3.89323			4.35871	0.82432
	2.3904	3.62377			6.32967			3.87172			4.60839	0.863613
	2.3952	3.82814			5.41877			3.63386			4.29359	0.565377
	2.4	3.36481			6.56145			3.72125			4.54917	1.01139
	2.4048	3.43143			5.28001			3.61438			4.10861	0.588079
	2.4096	3.07387			5.27436			3.85224			4.06682	0.644225
	2.4144	3.20534			5.46666			3.70335			4.12512	0.686004
	2.4192	3.46735			5.56608			3.94569			4.32637	0.635048
	2.424	4.04927			5.27239			3.59419			4.30528	0.501082
	2.4288	3.49165			5.04914			3.75218			4.09766	0.481649
	2.4336	3.28916			5.07394			3.85497			4.07269	0.526597
	2.4384	3.22192			5.38924			3.52945			4.04687	0.67703
	2.4432	3.31524			5.40023			3.54716			4.08754	0.65975
	2.448	2.95544			5.12999			3.5847			3.89005	0.646039
	2.4528	3.51048			5.39794			3.50868			4.13904	0.629453
	2.4576	3.46843			5.95608			3.46746			4.29733	0.829377
	2.4624	3.4919			5.25902			3.7669			4.17261	0.548977
	2.4672	3.15314			6.26296			3.65037			4.35549	0.964476
	2.472	3.35418			5.78771			3.58271			4.24153	0.775899
	2.4768	3.42998			5.61576			3.87427			4.30667	0.666993
	2.4816	3.64763			5.76782			3.84598			4.42048	0.6761
	2.4864	3.44883			5.11683			3.82522			4.13029	0.505095
	2.4912	3.49579			5.34044			3.74507			4.19377	0.577833
	2.496	3.01027			5.2491			3.56877			3.94271	0.672796
	2.5008	3.24866			5.29324			4.56693			4.36961	0.598409
	2.5056	3.34183			5.40173			3.52331			4.08896	0.658474
	2.5104	3.29722			5.23266			3.87185			4.13391	0.573872
	2.5152	3.30566			6.07338			3.91615			4.43173	0.839533
	2.52	3.20842			5.60084			3.62317			4.14414	0.738125
	2.5248	3.70824			5.97233			4.11794			4.5995	0.696528
	2.5296	3.48833			5.50593			3.44342			4.1459	0.680142
	2.5344	3.10098			5.77172			3.71988			4.19753	0.80712
	2.5392	3.279			5.84766			3.71283			4.27983	0.793855
	2.544	3.40459			5.60901			3.596			4.2032	0.705074
	2.5488	3.89516			5.48438			3.59088			4.32348	0.587061
	2.5536	3.54457			5.38			3.7847			4.23643	0.575974
	2.5584	3.48499			4.95739			3.46282			3.9684	0.494537
	2.5632	3.24862			4.9877			3.39369			3.87667	0.557091
	2.568	3.40653			5.29775			3.46224			4.05551	0.621329
	2.5728	3.42074			4.44274			3.51273			3.79207	0.326415
	2.5776	3.44909			4.54076			3.50677			3.8322	0.354668
	2.5824	3.29506			3.73822			3.8797			3.63766	0.176101
	2.5872	2.92651			3.65577			3.52604			3.36944	0.22461
	2.592	3.48659			4.3293			3.59662			3.80417	0.26448
	2.5968	3.54406			4.18976			3.80792			3.84724	0.187432
	2.6016	3.3165			4.39678			3.72134			3.81154	0.315094
	2.6064	3.42026			4.60228			3.74804			3.92353	0.352321
	2.6112	3.61791			5.12825			3.6588			4.13499	0.496773
	2.616	3.60866			4.09486			4.02224			3.90859	0.151422
	2.6208	3.47132			4.71966			3.90478			4.03192	0.365931
	2.6256	3.17759			5.10918			4.42984			4.23887	0.565719
	2.6304	3.35527			5.38826			3.85588			4.1998	0.611548
	2.6352	3.45889			5.3531			4.14208			4.31803	0.553842
	2.64	3.54655			5.50643			3.97234			4.34178	0.595159
	2.6448	3.75509			5.3749			3.53156			4.22052	0.58079
	2.6496	3.52452			5.86414			3.94413			4.44426	0.720198
	2.6544	3.09273			5.27869			3.83955			4.07032	0.641495
	2.6592	3.68795			5.69547			3.6716			4.35167	0.671915
	2.664	3.90155			5.55271			3.53138			4.32855	0.62134
	2.6688	3.69065			5.07913			3.83243			4.20074	0.441099
	2.6736	4.0694			5.84162			3.65127			4.52077	0.671366
	2.6784	3.80865			5.70089			3.5764			4.36198	0.672804
	2.6832	3.70343			6.34866			3.83289			4.62833	0.860978
	2.688	3.98852			5.72623			3.88332			4.53269	0.597541
	2.6928	3.58661			5.6419			3.86815			4.36555	0.643326
	2.6976	3.68287			5.69791			3.966			4.44893	0.629817
	2.7024	3.63651			5.5885			3.7528			4.32594	0.632173
	2.7072	4.20593			5.8141			4.16211			4.72738	0.543507
	2.712	3.22416			5.85366			3.66052			4.24611	0.813583
	2.7168	3.80624			5.69154			3.82003			4.43927	0.626146
	2.7216	3.53763			5.78528			4.06515			4.46269	0.678601
	2.7264	3.47105			5.82437			3.75826			4.35123	0.741223
	2.7312	3.6297			4.97719			3.8767			4.1612	0.414179
	2.736	3.45116			5.68226			3.66962			4.26768	0.710094
	2.7408	3.68448			5.95984			4.20633			4.61688	0.688167
	2.7456	3.20838			5.54494			4.01669			4.25667	0.685098
	2.7504	3.29735			5.65919			4.02813			4.32822	0.698118
	2.7552	4.0247			5.58142			3.73979			4.44864	0.57233
	2.76	3.23859			5.35975			3.53904			4.04579	0.66268
	2.7648	3.78905			4.87586			3.77986			4.14826	0.363812
	2.7696	3.64862			5.82495			3.74656			4.40671	0.709684
	2.7744	4.01212			5.82971			3.92681			4.58955	0.620571
	2.7792	3.60699			5.17155			3.82992			4.20282	0.488622
	2.784	3.40194			5.31084			4.02422			4.24567	0.562064
	2.7888	3.67818			5.53011			3.51619			4.2415	0.646003
	2.7936	3.5594			5.78189			4.11237			4.48455	0.668022
	2.7984	3.88621			5.49723			3.51009			4.29784	0.609443
	2.8032	3.21963			5.54198			3.4879			4.08317	0.733503
	2.808	3.86123			5.44715			3.71557			4.34131	0.554512
	2.8128	3.92527			5.94325			3.81041			4.55964	0.692598
	2.8176	3.70305			5.20237			3.64947			4.18496	0.508937
	2.8224	3.71946			4.55998			3.76967			4.01637	0.272192
	2.8272	3.64762			5.30315			3.62034			4.19037	0.556446
	2.832	3.6342			5.28393			4.01271			4.31028	0.498938
	2.8368	3.38978			5.34734			3.6794			4.13884	0.610007
	2.8416	3.65962			5.28354			3.41672			4.11996	0.586001
	2.8464	3.3251			5.42064			3.25382			3.99985	0.710693
	2.8512	3.86135			5.31053			3.62222			4.2647	0.527452
	2.856	3.42794			5.07425			3.50163			4.00127	0.536912
	2.8608	3.32977			5.4402			3.80765			4.19254	0.6389
	2.8656	3.4157			5.53745			3.6828			4.21198	0.667205
	2.8704	3.38525			5.434			3.68904			4.16943	0.638339
	2.8752	3.62002			4.90792			3.55515			4.0277	0.440508
	2.88	3.55013			4.55879			4.1209			4.07661	0.292016
	2.8848	3.72415			5.68029			3.72113			4.37519	0.652553
	2.8896	4.27227			5.51645			3.55618			4.4483	0.572684
	2.8944	4.38778			6.34689			3.28962			4.67476	0.894148
	2.8992	4.20102			6.00194			3.86632			4.68976	0.663167
	2.904	3.93077			5.30253			3.69075			4.30802	0.502059
	2.9088	3.45682			6.19975			4.63545			4.76401	0.79442
	2.9136	3.57254			5.24391			4.10118			4.30588	0.493218
	2.9184	3.51229			5.49372			3.80303			4.26968	0.617747
	2.9232	3.71191			6.37478			4.39334			4.82668	0.798658
	2.928	3.59639			5.91997			3.80889			4.44175	0.74165
	2.9328	3.38142			5.88691			4.30769			4.52534	0.731412
	2.9376	3.07947			5.35482			3.9288			4.12103	0.663832
	2.9424	3.27606			5.39269			3.52685			4.0652	0.667681
	2.9472	3.46771			5.47889			3.45426			4.13362	0.672646
	2.952	3.60068			5.84907			3.90623			4.45199	0.704085
	2.9568	3.57409			5.19669			3.62423			4.13167	0.532706
	2.9616	3.39978			5.79869			3.54489			4.24779	0.77658
	2.9664	3.50777			5.24005			3.52723			4.09168	0.574211
	2.9712	3.33767			5.76624			3.57594			4.22661	0.772878
	2.976	3.25298			5.43113			3.70039			4.12817	0.664163
	2.9808	3.52464			5.23381			3.35934			4.03926	0.599175
	2.9856	3.87652			5.58543			3.73141			4.39779	0.595297
	2.9904	3.18239			5.99421			3.3938			4.19013	0.904101
	2.9952	4.11025			5.4716			3.32704			4.30296	0.626534
	3	3.48014			6.03517			3.55892			4.35808	0.838855
	3.0048	3.59379			5.27738			3.91868			4.26328	0.515652
	3.0096	3.46118			6.00775			3.75832			4.40908	0.803922
	3.0144	3.3191			5.4563			3.82299			4.19946	0.645032
	3.0192	3.76048			5.60357			3.48749			4.28385	0.664551
	3.024	3.28859			5.47923			3.48775			4.08519	0.699387
	3.0288	3.70921			4.69619			3.65103			4.01881	0.339107
	3.0336	3.34698			4.14637			3.41693			3.63676	0.255604
	3.0384	3.49554			4.72175			3.71381			3.97703	0.37765
	3.0432	4.92302			5.98638			3.43027			4.77989	0.741346
	3.048	5.04145			4.67861			3.27524			4.33177	0.538547
	3.0528	3.33798			5.70504			3.44884			4.16395	0.771206
	3.0576	3.25686			5.64177			3.78491			4.22784	0.723208
	3.0624	4.58162			5.17058			3.66644			4.47288	0.437599
	3.0672	4.11391			5.49045			3.55078			4.38505	0.576111
	3.072	4.95112			5.17217			4.11085			4.74471	0.323291
	3.0768	4.49443			5.6009			4.02279			4.70604	0.467686
	3.0816	4.26599			6.06872			3.59802			4.64424	0.73788
	3.0864	3.68949			5.56777			3.51263			4.25663	0.657556
	3.0912	3.24397			6.26563			3.63704			4.38221	0.94852
	3.096	3.59792			5.93525			3.48366			4.33894	0.798835
	3.1008	3.63952			5.62787			3.45532			4.2409	0.695519
	3.1056	3.49374			5.9928			3.53882			4.34179	0.82561
	3.1104	3.52026			5.72239			3.60293			4.28186	0.72066
	3.1152	3.46774			5.82301			3.80443			4.36506	0.735427
	3.12	4.44807			5.57483			3.75065			4.59118	0.531435
	3.1248	3.5109			5.65349			3.70126			4.28855	0.684678
	3.1296	3.29944			5.46394			3.80753			4.1903	0.653489
	3.1344	3.25505			5.80046			3.55111			4.20221	0.803682
	3.1392	3.5351			5.57836			3.87285			4.32877	0.632354
	3.144	3.3			5.15567			3.29936			3.91835	0.618663
	3.1488	3.34849			5.33282			3.43801			4.03977	0.647039
	3.1536	3.72383			5.78164			3.55275			4.35274	0.716155
	3.1584	3.56486			5.60471			3.49659			4.22205	0.691611
	3.1632	3.34207			5.99536			3.72563			4.35435	0.827942
	3.168	3.66722			5.71245			3.75371			4.3778	0.667796
	3.1728	3.36012			6.54079			3.9233			4.60807	0.979941
	3.1776	3.4128			5.37187			3.57186			4.11884	0.628195
	3.1824	3.7173			5.6363			3.81409			4.38923	0.62416
	3.1872	3.18816			4.95354			3.64131			3.92767	0.529353
	3.192	3.34029			5.76434			3.74998			4.28487	0.74913
	3.1968	3.11867			5.36737			3.4345			3.97351	0.702865
	3.2016	3.5751			5.36825			3.41995			4.1211	0.625183
	3.2064	4.20962			5.90166			3.57796			4.56308	0.693683
	3.2112	3.9142			5.17022			3.47133			4.18525	0.508809
	3.216	3.62162			5.88692			3.95354			4.48736	0.706307
	3.2208	3.96381			4.41591			3.94674			4.10882	0.153625
	3.2256	3.85619			4.12184			3.84369			3.94057	0.0907062
	3.2304	3.90219			3.54905			3.45876			3.63667	0.135299
	3.2352	3.68191			3.31649			3.89656			3.63166	0.169326
	3.24	3.39355			3.80021			4.26228			3.81868	0.250951
	3.2448	3.68342			3.72025			4.77687			4.06018	0.358502
	3.2496	3.72496			3.61833			5.46759			4.27029	0.599439
	3.2544	4.5139			3.51271			3.77185			3.93282	0.300014
	3.2592	3.78238			3.8058			4.84228			4.14349	0.349461
	3.264	4.14473			3.68596			3.61999			3.81689	0.165019
	3.2688	3.42971			3.54711			3.55801			3.51161	0.0410712
	3.2736	3.36159			3.58216			4.06433			3.66936	0.207495
	3.2784	3.64922			3.74691			3.86316			3.7531	0.0618374
	3.2832	3.3259			3.72832			4.03147			3.69523	0.204351
	3.288	3.97231			3.7053			4.08912			3.92224	0.113594
	3.2928	3.53961			3.65769			3.83243			3.67658	0.0850544
	3.2976	3.41139			3.81023			3.88345			3.70169	0.146683
	3.3024	3.7304			3.41542			3.75692			3.63425	0.109679
	3.3072	3.80271			3.53376			4.45567			3.93071	0.273722
	3.312	3.42662			3.5908			4.69084			3.90275	0.396885
	3.3168	4.25849			3.51966			5.60013			4.45943	0.608927
	3.3216	4.18289			3.817			5.61324			4.53771	0.548041
	3.3264	4.31479			3.59835			5.16659			4.35991	0.453273
	3.3312	3.33684			3.71786			5.27917			4.11129	0.594208
	3.336	3.53527			3.51695			5.46003			4.17075	0.644662
	3.3408	3.44481			3.45294			5.1574			4.01839	0.569513
	3.3456	3.38234			3.5938			3.80204			3.59273	0.121158
	3.3504	3.7673			3.54512			4.14815			3.82019	0.176079
	3.3552	3.75595			3.51884			3.7232			3.666	0.0741821
	3.36	3.26033			3.57214			3.70307			3.51185	0.131316
	3.3648	3.36015			3.60829			3.77703			3.58182	0.121067
	3.3696	3.52015			3.60178			3.72317			3.61503	0.0589822
	3.3744	3.23193			3.90152			3.92068			3.68471	0.226457
	3.3792	3.2469			3.97655			3.36737			3.53027	0.225833
	3.384	3.49209			3.61853			3.57735			3.56266	0.0372304
	3.3888	3.49365			3.73875			3.80741			3.67993	0.0952293
	3.3936	3.56757			3.74472			3.81347			3.70859	0.0732483
	3.3984	3.29874			3.58087			3.36892			3.41618	0.084801
	3.4032	3.46165			3.66556			3.71527			3.61416	0.0775947
	3.408	3.53926			3.77185			3.34262			3.55124	0.124053
	3.4128	3.62414			3.47428			3.84875			3.64906	0.108816
	3.4176	3.50303			3.74237			3.77565			3.67369	0.0858656
	3.4224	3.50078			3.40754			3.59794			3.50209	0.0549696
	3.4272	3.62985			3.28541			3.52872			3.48133	0.102215
	3.432	3.4145			3.86193			3.62744			3.63462	0.129212
	3.4368	3.53798			3.29415			3.41335			3.41516	0.070394
	3.4416	3.55953			3.67692			3.59141			3.60929	0.0350463
	3.4464	3.51788			3.64095			3.55174			3.57019	0.0367051
	3.4512	3.63645			3.59555			3.74981			3.6606	0.046138
	3.456	3.42789			3.56016			3.3442			3.44408	0.0628672
	3.4608	3.71413			3.47017			3.38179			3.52203	0.0993812
	3.4656	3.57639			3.51981			3.66976			3.58865	0.0437181
	3.4704	3.70449			3.64672			3.55912			3.63678	0.0422586
	3.4752	3.47271			3.76125			3.48335			3.57244	0.0944581
	3.48	3.40194			4.27526			3.53544			3.73754	0.271605
	3.4848	3.2499			3.70519			3.48455			3.47988	0.131451
	3.4896	3.51049			4.04345			3.52829			3.69408	0.174764
	3.4944	3.69213			3.71057			3.38995			3.59755	0.103937
	3.4992	3.93988			3.53017			3.20292			3.55766	0.213187
	3.504	3.75895			3.81914			3.35784			3.64531	0.144783
	3.5088	3.56155			3.22591			3.77415			3.52054	0.159587
	3.5136	3.46176			3.60627			3.70915			3.59239	0.0717491
	3.5184	3.45374			3.52866			3.46706			3.48315	0.023076
	3.5232	3.4492			3.61686			3.80831			3.62479	0.103742
	3.528	3.65812			3.51852			3.60126			3.59264	0.0405286
	3.5328	3.28657			3.72357			3.82034			3.61016	0.164188
	3.5376	3.63225			3.80985			3.81377			3.75196	0.0598653
	3.5424	3.31767			3.31138			3.93443			3.52116	0.206644
	3.5472	3.46834			3.62707			4.80666			3.96736	0.422146
	3.552	3.36333			3.52154			4.85378			3.91288	0.472662
	3.5568	3.33113			3.60034			5.00079			3.97742	0.517554
	3.5616	3.43746			3.65191			4.71088			3.93341	0.393633
	3.5664	3.59415			3.6966			5.05624			4.11566	0.471216
	3.5712	3.49766			3.76902			4.50146			3.92271	0.299786
	3.576	3.99905			3.52108			4.52511			4.01508	0.289949
	3.5808	4.01708			3.69319			3.76193			3.82406	0.0985252
	3.5856	4.6797			4.05333			4.1657			4.29958	0.192811
	3.5904	3.49106			3.54249			4.14908			3.72754	0.211289
	3.5952	4.02395			3.35211			4.39578			3.92395	0.305401
	3.6	4.66372			3.64298			4.21212			4.17294	0.295315
	3.6048	4.61706			3.66062			4.98421			4.42063	0.39451
	3.6096	4.01812			3.60486			5.27687			4.29995	0.502817
	3.6144	4.60286			3.73019			4.19227			4.17511	0.252066
	3.6192	4.76119			3.9298			3.89703			4.19601	0.28275
	3.624	4.47284			3.51791			3.73252			3.90776	0.289254
	3.6288	4.72162			3.71675			4.3017			4.24669	0.291382
	3.6336	4.29307			3.80084			3.76498			3.95296	0.170369
	3.6384	4.29545			3.39347			3.87948			3.85613	0.260639
	3.6432	3.71718			3.64824			3.8625			3.74264	0.0631481
	3.648	3.2556			3.56726			3.65071			3.49119	0.120234
	3.6528	3.12593			3.04267			3.53129			3.2333	0.150921
	3.6576	3.49792			3.48149			3.44185			3.47375	0.0166404
	3.6624	3.32416			3.64005			3.76235			3.57552	0.130546
	3.6672	4.40317			3.58945			3.52942			3.84068	0.281779
	3.672	4.05565			3.48746			3.54564			3.69625	0.180484
	3.6768	3.52726			3.81542			3.66648			3.66972	0.0831991
	3.6816	3.73067			3.53786			4.03455			3.76769	0.144574
	3.6864	3.49435			3.68042			3.90574			3.6935	0.118938
	3.6912	3.5452			3.52713			4.09507			3.72247	0.186372
	3.696	3.38544			3.86589			3.79149			3.68094	0.149301
	3.7008	4.43436			3.96828			3.72646			4.04303	0.207745
	3.7056	3.62172			3.58218			3.8892			3.6977	0.0964281
	3.7104	4.28319			3.87185			3.88838			4.01448	0.134444
	3.7152	3.36429			3.43767			3.67462			3.49219	0.0936408
	3.72	3.52279			3.65969			3.79816			3.66021	0.0794932
	3.7248	3.55653			3.43498			4.09987			3.69712	0.204406
	3.7296	3.43014			3.71319			3.77779			3.64038	0.106757
	3.7344	4.36119			3.70918			4.1755			4.08196	0.193946
	3.7392	3.64564			3.80627			3.7946			3.74884	0.0517069
	3.744	3.24445			3.6498			3.97684			3.6237	0.211827
	3.7488	3.73769			3.63206			3.82424			3.73133	0.0555682
	3.7536	3.39051			3.55695			3.73307			3.56018	0.0989027
	3.7584	3.36923			3.9645			3.75329			3.69568	0.174237
	3.7632	3.38784			3.49203			3.80514			3.56167	0.125395
	3.768	3.28824			3.59117			4.11484			3.66475	0.24144
	3.7728	3.42903			3.54362			3.72876			3.56714	0.0873192
	3.7776	3.41376			3.70708			3.63858			3.58648	0.0885919
	3.7824	3.27554			3.45259			3.53625			3.42146	0.0768546
	3.7872	3.6889			4.17195			3.70783			3.85622	0.157955
	3.792	3.40562			3.76383			3.81543			3.66163	0.128867
	3.7968	3.45443			3.63146			4.37445			3.82012	0.281837
	3.8016	3.37977			3.45538			3.6939			3.50968	0.0946591
	3.8064	3.21975			3.58088			3.80349			3.53471	0.170087
	3.8112	3.20265			3.79453			4.0183			3.67183	0.243319
	3.816	3.17781			4.67107			4.00946			3.95278	0.431999
	3.8208	4.06223			4.30251			3.87941			4.08138	0.122514
	3.8256	3.32266			3.53504			3.57947			3.47906	0.0792423
	3.8304	3.38695			3.89616			3.81569			3.6996	0.158041
	3.8352	3.57475			3.62644			3.79534			3.66551	0.0666061
	3.84	3.43483			3.80543			3.78025			3.6735	0.119556
	3.8448	3.35523			3.63699			3.77131			3.58785	0.122599
	3.8496	3.65845			3.45328			3.87638			3.66271	0.122158
	3.8544	3.91244			3.82299			3.39041			3.70861	0.161185
	3.8592	3.76228			3.77621			4.03605			3.85818	0.0890271
	3.864	3.45825			5.48878			3.60153			4.18285	0.654272
	3.8688	3.74038			4.07769			4.71741			4.17849	0.286514
	3.8736	3.10243			4.50535			4.2709			3.95956	0.433877
	3.8784	3.51387			3.86929			4.00939			3.79752	0.147478
	3.8832	3.17118			3.75567			3.79831			3.57506	0.202312
	3.888	3.45072			3.81327			3.88819			3.71739	0.13508
	3.8928	3.26109			3.83709			3.82699			3.64172	0.190339
	3.8976	3.3389			3.78256			3.67327			3.59824	0.133455
	3.9024	3.21228			3.96839			3.97281			3.71783	0.252776
	3.9072	3.43319			3.96527			3.92457			3.77434	0.170981
	3.912	3.22513			4.41607			5.23894			4.29338	0.584565
	3.9168	3.46955			4.28567			3.30642			3.68721	0.30291
	3.9216	3.33947			3.87052			3.66773			3.6259	0.154721
	3.9264	3.44618			3.76688			3.56667			3.59324	0.0935257
	3.9312	3.55478			4.00607			3.38079			3.64721	0.186326
	3.936	3.42864			4.22043			3.62303			3.75737	0.238233
	3.9408	3.17694			5.50235			3.46047			4.04659	0.732471
	3.9456	3.35597			4.94191			3.59949			3.96579	0.493095
	3.9504	3.5094			4.14861			3.58396			3.74732	0.201793
	3.9552	3.70426			4.3534			3.57928			3.87898	0.239938
	3.96	3.47098			4.63538			3.50669			3.87102	0.382321
	3.9648	3.33893			5.41481			3.41273			4.05549	0.679995
	3.9696	3.2131			4.42722			3.76522			3.80185	0.350966
	3.9744	3.14786			3.89947			3.62317			3.55683	0.219492
	3.9792	3.73075			3.43639			3.81347			3.6602	0.114426
	3.984	3.52469			3.62372			4.53564			3.89469	0.321751
	3.9888	3.22651			3.63702			3.89747			3.587	0.195297
	3.9936	3.39637			3.35708			3.51544			3.42296	0.047609
	3.9984	3.31984			3.68759			3.63306			3.54683	0.114581
	4.0032	3.84182			3.56227			4.15347			3.85252	0.170749
	4.008	3.48249			3.95503			3.8747			3.77074	0.145979
	4.0128	3.38094			3.4327			3.31392			3.37585	0.0343821
	4.0176	3.16096			3.69323			3.75292			3.5357	0.188161
	4.0224	3.49144			3.47114			3.63929			3.53396	0.0529907
	4.0272	3.71996			3.73481			3.81184			3.75554	0.0284763
	4.032	4.79361			3.66097			3.71336			4.05598	0.369123
	4.0368	4.74464			3.61376			3.5094			3.95593	0.395502
	4.0416	4.70288			3.62824			3.96119			4.09744	0.317612
	4.0464	3.31557			3.64616			3.54401			3.50191	0.0977265
	4.0512	3.2452			3.65414			4.0429			3.64741	0.230299
	4.056	3.03248			3.34846			3.41388			3.26494	0.117755
	4.0608	3.87315			3.57522			3.67117			3.70651	0.0878006
	4.0656	3.78226			3.42755			3.54734			3.58572	0.104179
	4.0704	3.57267			3.67728			3.60203			3.61733	0.0311504
	4.0752	3.34109			3.6386			3.47979			3.48649	0.0859488
	4.08	3.26185			3.58547			3.677			3.5081	0.125931
	4.0848	3.5615			3.6558			3.83205			3.68312	0.0792849
	4.0896	3.50837			3.72846			3.77697			3.67127	0.0826427
	4.0944	3.35811			3.70874			3.28186			3.44957	0.131442
	4.0992	3.47789			4.35944			3.59888			3.81207	0.275905
	4.104	3.3167			4.40375			3.79307			3.83784	0.314604
	4.1088	3.76168			3.60649			3.63929			3.66915	0.0472218
	4.1136	3.26533			4.06514			3.52163			3.61737	0.235794
	4.1184	3.79581			3.95108			3.43159			3.72616	0.153954
	4.1232	3.54713			4.06815			3.76944			3.79491	0.150941
	4.128	3.58484			4.11441			3.83291			3.84405	0.152977
	4.1328	4.86734			4.13389			3.74585			4.24903	0.328824
	4.1376	4.25662			4.48082			3.67654			4.13799	0.239632
	4.1424	4.98245			4.646			3.98045			4.5363	0.294407
	4.1472	3.64595			4.81186			3.57346			4.01042	0.401265
	4.152	3.22699			4.69382			3.75497			3.89193	0.428938
	4.1568	4.01136			4.59825			3.37447			3.99469	0.353371
	4.1616	4.71529			4.44551			3.56082			4.24054	0.34867
	4.1664	3.98162			5.19275			3.85047			4.34161	0.427247
	4.1712	4.04909			4.15449			3.6284			3.94399	0.160703
	4.176	4.4204			5.04708			3.43508			4.30085	0.46917
	4.1808	3.39531			5.13029			3.7997			4.10843	0.524095
	4.1856	3.06714			4.77704			3.38288			3.74235	0.525311
	4.1904	3.53357			3.75599			3.55124			3.6136	0.0713748
	4.1952	3.55588			5.01791			3.76819			4.11399	0.456092
	4.2	3.76909			4.99329			3.68904			4.15047	0.422041
	4.2048	3.36731			4.1872			3.9652			3.83991	0.244831
	4.2096	3.29012			4.77121			3.75264			3.93799	0.437484
	4.2144	3.37902			3.48184			3.55785			3.4729	0.0518158
	4.2192	3.39055			3.65419			4.43666			3.82713	0.314124
	4.224	4.58139			3.84078			3.60822			4.01013	0.293412
	4.2288	4.85762			4.06746			3.8461			4.25706	0.307002
	4.2336	4.7274			4.86737			3.53345			4.37607	0.423245
	4.2384	4.4247			4.37324			3.51541			4.10445	0.294893
	4.2432	5.00466			4.30733			3.74029			4.35076	0.365638
	4.248	3.74173			5.43656			3.49639			4.2249	0.609958
	4.2528	4.36644			4.21575			3.55281			4.045	0.249907
	4.2576	3.5508			4.25468			3.73852			3.848	0.210436
	4.2624	3.77913			5.48018			3.9966			4.41864	0.534471
	4.2672	3.58319			4.74959			3.80849			4.04709	0.357219
	4.272	3.65318			5.56205			3.64489			4.28671	0.637674
	4.2768	3.67029			4.76878			3.59295			4.01067	0.37971
	4.2816	3.46503			5.08406			4.2976			4.28223	0.467439
	4.2864	3.41174			4.63779			3.81537			3.95497	0.360748
	4.2912	3.35916			4.47046			3.41561			3.74841	0.361391
	4.296	3.32735			4.66621			3.59871			3.86409	0.40864
	4.3008	3.23906			4.7397			3.42315			3.80064	0.472529
	4.3056	3.38901			4.41532			3.44214			3.74882	0.333602
	4.3104	4.49076			4.76135			3.47126			4.24112	0.392779
	4.3152	4.01271			4.51649			4.07365			4.20095	0.158747
	4.32	4.68638			3.77045			3.80742			4.08808	0.299339
	4.3248	4.25461			3.78451			3.96283			4.00065	0.137017
	4.3296	4.13179			4.28149			4.44622			4.2865	0.0908045
	4.3344	4.45585			3.79866			3.97197			4.07549	0.196648
	4.3392	3.51431			3.52693			3.89763			3.64629	0.125724
	4.344	4.60816			3.74207			3.94779			4.09934	0.26125
	4.3488	3.61403			4.24441			4.10233			3.98692	0.190908
	4.3536	3.50994			4.38048			3.51291			3.80111	0.289687
	4.3584	4.03196			3.97977			4.49618			4.1693	0.164132
	4.3632	3.3117			4.16131			4.08907			3.85403	0.271965
	4.368	3.51885			4.40038			3.79642			3.90522	0.260226
	4.3728	3.31978			4.22901			3.55371			3.70083	0.272587
	4.3776	3.43343			4.81213			3.20217			3.81591	0.502564
	4.3824	3.64978			3.97261			3.6641			3.76216	0.105303
	4.3872	3.48951			4.18779			3.38094			3.68608	0.252805
	4.392	3.27423			4.70341			3.76789			3.91517	0.419089
	4.3968	3.58669			3.8676			3.98024			3.81151	0.117019
	4.4016	3.17895			3.96149			3.16787			3.4361	0.262712
	4.4064	3.4682			5.83811			3.66371			4.32334	0.759483
	4.4112	3.30189			5.18806			3.57994			4.0233	0.587886
	4.416	3.34591			3.9474			3.80626			3.69986	0.181603
	4.4208	3.65254			4.2457			3.72124			3.87316	0.187323
	4.4256	3.53522			3.87875			3.4296			3.61452	0.135587
	4.4304	3.43052			3.59242			3.17792			3.40029	0.120608
	4.4352	3.29557			4.23193			3.86973			3.79907	0.272602
	4.44	3.61273			3.83151			3.57031			3.67152	0.0809276
	4.4448	3.29239			4.62484			3.64959			3.85561	0.398199
	4.4496	3.36866			3.80887			3.63201			3.60318	0.127894
	4.4544	3.28919			3.81118			3.37529			3.49189	0.16157
	4.4592	3.4145			4.08959			3.7041			3.73606	0.195535
	4.464	3.80366			3.49781			3.67409			3.65852	0.0886345
	4.4688	3.25792			4.21501			3.53715			3.67002	0.284164
	4.4736	3.71782			3.83217			3.69158			3.74719	0.0431599
	4.4784	3.48863			3.66686			3.46911			3.54153	0.0629163
	4.4832	3.25977			3.31316			3.87018			3.48104	0.195182
	4.488	3.07961			3.66549			3.59323			3.44611	0.184432
	4.4928	3.53314			3.62059			3.7868			3.64684	0.0743924
	4.4976	3.52153			3.02284			3.87224			3.4722	0.246437
	4.5024	3.35603			4.48426			3.70438			3.84822	0.333539
	4.5072	4.34818			3.15721			3.60572			3.7037	0.347275
	4.512	3.34479			3.3366			3.6043			3.42856	0.0878983
	4.5168	3.486			3.0468			3.68719			3.40666	0.189072
	4.5216	3.26471			3.74409			3.59134			3.53338	0.141389
	4.5264	3.51542			3.37951			3.7041			3.53301	0.094112
	4.5312	3.52082			3.74705			3.45418			3.57402	0.0886285
	4.536	3.34289			3.95048			3.63016			3.64118	0.175482
	4.5408	3.83818			3.75278			3.6207			3.73722	0.0632587
	4.5456	3.61663			3.22287			3.54286			3.46079	0.120848
	4.5504	3.48395			3.37666			4.13495			3.66519	0.236912
	4.5552	3.56688			3.64546			3.57448			3.59561	0.0250237
	4.56	3.39943			3.82489			3.49007			3.57146	0.129385
	4.5648	3.48682			4.10354			3.56607			3.71881	0.193722
	4.5696	3.33229			3.78115			3.74187			3.61843	0.143523
	4.5744	3.4899			3.48045			3.39303			3.45446	0.0308369
	4.5792	3.47162			3.78364			4.11092			3.78873	0.184566
	4.584	3.3983			3.36923			3.36162			3.37638	0.0111752
	4.5888	3.23157			3.93917			3.40708			3.52594	0.212736
	4.5936	3.74721			4.32446			3.69705			3.9229	0.201298
	4.5984	3.79491			5.40536			4.16035			4.45354	0.487462
	4.6032	3.22845			5.29234			4.12538			4.21539	0.597491
	4.608	3.33409			5.04886			3.83688			4.07328	0.508928
	4.6128	3.33239			3.5676			3.8222			3.57407	0.141435
	4.6176	3.39089			3.75747			3.85342			3.66726	0.140932
	4.6224	3.29353			3.82517			3.4251			3.5146	0.159864
	4.6272	3.39672			3.62669			3.41426			3.47922	0.0739046
	4.632	3.51142			3.61188			3.66183			3.59504	0.0442296
	4.6368	4.17774			3.29632			3.94846			3.80751	0.264022
	4.6416	3.14982			3.56241			3.98754			3.56659	0.241838
	4.6464	3.51305			3.82132			3.66555			3.66664	0.0889902
	4.6512	3.60562			4.01361			3.43731			3.68551	0.171091
	4.656	3.21159			4.51593			3.75258			3.8267	0.378352
	4.6608	3.34519			4.19039			3.61008			3.71522	0.249587
	4.6656	3.39507			3.70772			3.61279			3.57186	0.0925462
	4.6704	3.60422			3.64694			3.62609			3.62575	0.0123345
	4.6752	3.45288			3.64077			3.54807			3.54724	0.0542388
	4.68	3.36542			3.74129			3.70243			3.60304	0.11934
	4.6848	3.73206			3.78331			3.63854			3.71797	0.0423815
	4.6896	3.9382			4.15182			3.66971			3.91991	0.139474
	4.6944	3.31748			4.08614			3.7939			3.73251	0.224007
	4.6992	3.66847			3.90878			3.43596			3.67107	0.136496
	4.704	3.54316			3.88492			3.52245			3.65018	0.117524
	4.7088	3.40563			3.91499			3.88424			3.73495	0.1649
	4.7136	3.6723			3.67396			3.56698			3.63774	0.0353867
	4.7184	3.52436			3.88982			3.54237			3.65218	0.118931
	4.7232	3.51167			3.96188			3.37513			3.61623	0.177265
	4.728	3.38037			3.74399			3.48679			3.53705	0.107937
	4.7328	3.36233			3.80858			3.18685			3.45259	0.185065
	4.7376	3.60595			3.45078			3.78962			3.61545	0.0979297
	4.7424	3.75947			3.67464			3.69913			3.71108	0.0252073
	4.7472	3.38938			4.09883			3.70134			3.72985	0.205295
	4.752	3.34211			3.7272			3.77455			3.61462	0.136939
	4.7568	3.30525			3.6597			3.67982			3.54826	0.121642
	4.7616	3.29374			4.05977			3.24963			3.53438	0.263006
	4.7664	3.38531			3.79678			3.69465			3.62558	0.123699
	4.7712	3.31909			3.5423			3.51107			3.45749	0.0697818
	4.776	3.39707			4.07051			3.65252			3.7067	0.196285
	4.7808	3.36717			4.0704			3.40999			3.61585	0.227609
	4.7856	3.68839			3.95238			3.53537			3.72538	0.121793
	4.7904	3.31186			4.12489			3.63691			3.69122	0.236268
	4.7952	3.29748			4.48406			3.68191			3.82115	0.349539
	4.8	3.35222			4.58551			3.51338			3.81704	0.387043
	4.8048	3.39173			3.98299			3.73127			3.70199	0.171308
	4.8096	3.44181			3.97321			3.34429			3.58644	0.195424
	4.8144	3.49189			3.99498			3.39447			3.62711	0.186073
	4.8192	3.57864			3.70772			3.72616			3.67084	0.0464059
	4.824	3.22991			3.66618			3.5619			3.486	0.131534
	4.8288	3.2933			3.75365			3.63115			3.55937	0.137652
	4.8336	3.47378			4.48889			3.48498			3.81588	0.336519
	4.8384	3.41894			3.82801			3.60542			3.61746	0.118244
	4.8432	3.28878			4.78929			3.57314			3.88373	0.460157
	4.848	3.23522			3.91319			3.92726			3.69189	0.228372
	4.8528	3.87636			3.93157			3.95827			3.92207	0.0241162
	4.8576	3.53935			3.63455			3.7819			3.65194	0.0705554
	4.8624	3.19559			3.74733			3.92621			3.62304	0.219876
	4.8672	3.89896			4.12425			3.52674			3.84998	0.174215
	4.872	3.95256			4.05668			3.91974			3.97633	0.0412805
	4.8768	3.61353			3.62571			3.89719			3.71214	0.0925879
	4.8816	3.76687			3.98159			3.54181			3.76342	0.126966
	4.8864	4.79705			3.96833			3.39265			4.05268	0.407605
	4.8912	4.48784			3.6656			3.25168			3.80171	0.363281
	4.896	4.8004			3.72198			3.73654			4.0863	0.357071
	4.9008	4.57611			3.84959			3.44546			3.95705	0.330784
	4.9056	5.14359			3.58224			3.33302			4.01961	0.566571
	4.9104	3.98969			3.63537			3.60575			3.7436	0.12334
	4.9152	3.55875			3.43938			3.56326			3.52046	0.0405632
	4.92	4.2429			4.08006			3.61492			3.97929	0.188152
	4.9248	4.01389			3.59617			3.24821			3.61943	0.221338
	4.9296	4.95412			3.2904			3.70239			3.9823	0.500251
	4.9344	4.33015			3.62905			3.49275			3.81732	0.259419
	4.9392	4.25839			3.56837			3.49308			3.77328	0.243525
	4.944	4.56747			3.62735			3.37263			3.85582	0.363346
	4.9488	4.65016			3.70136			3.45498			3.9355	0.364341
	4.9536	4.82384			4.15444			3.33034			4.10287	0.431907
	4.9584	4.32145			3.6439			3.49461			3.81999	0.25441
	4.9632	4.77741			3.77693			3.59684			4.05039	0.367208
	4.968	5.09881			3.74029			3.54845			4.12918	0.487964
	4.9728	4.92929			3.94935			3.39805			4.09223	0.447766
	4.9776	4.11618			4.20289			3.35221			3.89043	0.27027
	4.9824	4.00805			3.83605			3.2174			3.68717	0.240073
	4.9872	4.28567			3.78276			3.30411			3.79085	0.283381
	4.992	4.56377			3.81373			3.4172			3.93156	0.33619
	4.9968	4.81007			4.2485			3.25896			4.10584	0.453412
	5.0016	5.01579			3.6822			3.45958			4.05252	0.485903
	5.0064	4.96318			3.9009			3.44979			4.10462	0.448595
	5.0112	4.88344			3.57037			3.26055			3.90479	0.497432
	5.016	4.43863			4.10005			3.20905			3.91591	0.366698
	5.0208	4.58739			3.75494			3.30293			3.88175	0.376174
	5.0256	4.90855			3.8819			4.01683			4.2691	0.322093
	5.0304	4.41456			3.73884			3.44781			3.86707	0.286345
	5.0352	5.07876			4.00388			3.72074			4.26779	0.413639
	5.04	5.22837			4.01851			3.67907			4.30865	0.470182
	5.0448	4.38712			3.72668			3.54709			3.88696	0.255395
	5.0496	3.86818			4.50341			3.51927			3.96362	0.288075
	5.0544	3.46637			4.00719			3.75713			3.74357	0.156268
	5.0592	3.1024			3.7487			3.51731			3.45614	0.18906
	5.064	4.06257			3.90899			3.41736			3.79631	0.194591
	5.0688	4.37248			3.99887			3.37971			3.91702	0.289495
	5.0736	3.43585			4.30172			3.55338			3.76365	0.271167
	5.0784	4.6414			3.89806			3.6407			4.06005	0.300018
	5.0832	3.49862			3.83323			3.55112			3.62766	0.103897
	5.088	3.31036			3.91618			3.41694			3.54783	0.186729
	5.0928	4.87438			4.04449			3.59356			4.17081	0.375098
	5.0976	3.73539			3.51255			3.53638			3.59477	0.0706456
	5.1024	4.40661			4.49987			3.47339			4.12662	0.327725
	5.1072	4.82367			4.20763			3.4943			4.1752	0.384099
	5.112	4.52048			4.14032			3.31239			3.99106	0.35664
	5.1168	4.63233			4.54929			3.38106			4.18756	0.403962
	5.1216	4.15144			4.134			3.70419			3.99654	0.146263
	5.1264	3.35457			4.40569			3.76197			3.84074	0.30598
	5.1312	3.60153			3.757			3.55977			3.63943	0.0600046
	5.136	3.33698			3.96846			3.3796			3.56168	0.20376
	5.1408	3.67473			4.3218			3.9136			3.97004	0.188911
	5.1456	3.5677			4.64269			3.56873			3.92637	0.358159
	5.1504	3.74617			4.40684			3.68814			3.94705	0.230505
	5.1552	4.83335			4.47632			3.43858			4.24942	0.418315
	5.16	4.66813			4.1492			3.20813			4.00848	0.427298
	5.1648	3.32686			3.76697			3.41381			3.50255	0.134574
	5.1696	3.89682			3.74093			3.91468			3.85081	0.0551808
	5.1744	4.06647			3.58372			3.88499			3.84506	0.140781
	5.1792	3.44126			3.9022			3.3422			3.56189	0.172545
	5.184	3.38459			3.86353			3.46434			3.57082	0.148153
	5.1888	3.69936			3.71957			3.89444			3.77112	0.0619333
	5.1936	3.78423			3.92149			3.67674			3.79415	0.0708285
	5.1984	4.34376			4.14722			3.80681			4.09926	0.156849
	5.2032	4.72397			4.12865			3.55223			4.13495	0.338267
	5.208	3.98925			3.62279			3.70018			3.77074	0.111516
	5.2128	3.94032			3.66488			3.87849			3.8279	0.0834387
	5.2176	3.74455			3.83214			3.42686			3.66785	0.12312
	5.2224	3.63874			4.32011			3.4012			3.78668	0.275386
	5.2272	3.46297			3.76192			3.23255			3.48582	0.153242
	5.232	3.35309			4.0732			3.84672			3.75767	0.212593
	5.2368	3.55185			4.38786			3.4218			3.78717	0.302683
	5.2416	3.39475			4.12144			3.38618			3.63412	0.24367
	5.2464	5.15198			4.00516			3.75518			4.30411	0.430037
	5.2512	5.10363			4.00426			3.94695			4.35161	0.376374
	5.256	4.5955			4.05839			3.63275			4.09555	0.278544
	5.2608	4.33215			4.08541			3.51296			3.97684	0.242632
	5.2656	5.13678			3.79828			3.60823			4.1811	0.48098
	5.2704	4.29271			4.13208			3.56761			3.99746	0.219872
	5.2752	4.7421			3.79473			3.87796			4.13826	0.302875
	5.28	4.47376			3.9846			3.74759			4.06865	0.213799
	5.2848	4.82229			3.92273			3.55188			4.09897	0.377173
	5.2896	4.7685			4.2421			3.7627			4.25776	0.290457
	5.2944	4.71789			4.02208			3.54145			4.09381	0.341498
	5.2992	4.68372			4.0135			3.59315			4.09679	0.317562
	5.304	4.77883			3.84139			3.39192			4.00405	0.408545
	5.3088	4.79809			3.90434			3.56339			4.0886	0.368144
	5.3136	4.82521			3.76444			3.44889			4.01285	0.416271
	5.3184	4.96058			3.80524			3.57666			4.11416	0.428323
	5.3232	4.43096			3.91392			3.93385			4.09291	0.169124
	5.328	4.96686			4.34211			3.6903			4.33309	0.368538
	5.3328	4.40353			3.81234			3.89033			4.0354	0.185438
	5.3376	5.20129			4.53658			3.6055			4.44779	0.462802
	5.3424	4.97616			3.82252			3.60549			4.13472	0.425355
	5.3472	5.59702			4.15685			3.69225			4.48204	0.573398
	5.352	4.78083			4.08439			3.40661			4.09061	0.396715
	5.3568	4.81642			3.86347			3.52351			4.0678	0.38696
	5.3616	5.08035			3.96017			3.80844			4.28298	0.40108
	5.3664	4.87969			4.18723			3.64801			4.23831	0.356472
	5.3712	5.28194			4.06873			3.23739			4.19602	0.593633
	5.376	5.71878			4.17741			3.62697			4.50772	0.626033
	5.3808	5.06941			4.50377			3.46213			4.34511	0.470715
	5.3856	5.61169			3.69934			3.52086			4.2773	0.669182
	5.3904	4.83026			4.04989			3.31727			4.06581	0.436834
	5.3952	4.25729			3.93455			3.34873			3.84686	0.265918
	5.4	3.7085			4.10177			3.29061			3.7003	0.234197
	5.4048	4.43568			3.97619			3.37034			3.92741	0.308502
	5.4096	5.17545			3.78463			3.57692			4.179	0.501819
	5.4144	5.58246			3.79271			3.40426			4.25981	0.670766
	5.4192	5.56262			3.91861			3.45005			4.31043	0.640541
	5.424	5.21375			3.80113			4.01352			4.3428	0.439768
	5.4288	4.96942			3.86454			3.58646			4.14014	0.422338
	5.4336	5.53004			3.9678			3.63623			4.37802	0.583905
	5.4384	4.54692			3.70339			3.32023			3.85685	0.362332
	5.4432	5.14161			3.61955			3.62448			4.12854	0.506533
	5.448	5.29243			3.81204			3.52377			4.20941	0.547863
	5.4528	5.7042			3.92652			3.94116			4.52396	0.590134
	5.4576	5.14407			4.02067			3.54945			4.23806	0.472988
	5.4624	5.15998			4.51405			3.56506			4.41303	0.463176
	5.4672	4.98487			4.17957			3.4516			4.20535	0.442803
	5.472	5.1752			4.03364			3.65485			4.28789	0.45693
	5.4768	3.76286			3.83432			3.70454			3.76724	0.0375281
	5.4816	4.24233			4.12959			3.85253			4.07482	0.115811
	5.4864	4.24478			4.21009			3.80776			4.08754	0.140249
	5.4912	4.75737			4.01144			3.3093			4.02604	0.418084
	5.496	3.98963			4.11545			3.25533			3.78681	0.268207
	5.5008	4.00119			4.28599			3.72256			4.00325	0.162652
	5.5056	4.14002			4.50638			3.48658			4.04432	0.298254
	5.5104	4.89143			3.98067			3.74176			4.20462	0.35026
	5.5152	5.72064			3.84769			3.47512			4.34782	0.694787
	5.52	5.67936			4.04014			3.9095			4.543	0.56943
	5.5248	5.71775			4.1858			3.79865			4.5674	0.585932
	5.5296	5.97599			4.30581			3.70612			4.66264	0.679109
	5.5344	5.26814			4.37161			3.48772			4.37582	0.513969
	5.5392	4.78489			4.37835			3.64624			4.26983	0.333147
	5.544	5.58581			4.18258			3.51032			4.42623	0.611404
	5.5488	6.06946			4.31678			3.13338			4.50654	0.852867
	5.5536	5.33735			4.13792			3.71647			4.39725	0.48554
	5.5584	5.21316			3.64111			3.57579			4.14335	0.535236
	5.5632	4.51815			4.48955			3.45011			4.1526	0.351343
	5.568	4.71932			4.23563			3.59296			4.18264	0.326228
	5.5728	5.52837			4.20933			3.5588			4.43217	0.57938
	5.5776	5.44613			4.14373			3.26396			4.28461	0.633862
	5.5824	5.05456			4.50204			3.55892			4.37184	0.436635
	5.5872	3.61082			4.95686			3.30848			3.95872	0.506645
	5.592	3.4894			4.69069			3.45751			3.8792	0.405849
	5.5968	3.35484			4.1169			3.58256			3.68476	0.225847
	5.6016	3.45027			4.09388			3.31051			3.61822	0.241228
	5.6064	3.42352			4.28485			3.38845			3.69894	0.29313
	5.6112	3.51897			4.13997			3.52751			3.72881	0.205591
	5.616	3.75705			4.20252			3.65589			3.87182	0.16791
	5.6208	3.63505			4.15188			3.4258			3.73757	0.215778
	5.6256	4.42972			3.88995			3.50432			3.94133	0.268373
	5.6304	3.4889			3.97441			3.7428			3.73537	0.140203
	5.6352	3.64417			4.16616			3.33779			3.71604	0.241813
	5.64	3.30864			3.92397			3.29307			3.50856	0.207754
	5.6448	3.39123			3.83924			3.44271			3.55773	0.141539
	5.6496	3.7558			4.36754			3.29273			3.80536	0.311258
	5.6544	3.34826			4.77289			3.3503			3.82382	0.474538
	5.6592	3.52623			4.2615			3.67915			3.82229	0.223997
	5.664	3.26104			4.47706			3.47608			3.73806	0.374677
	5.6688	3.4681			4.27414			3.37311			3.70512	0.28583
	5.6736	3.32475			4.21828			3.4478			3.66361	0.279602
	5.6784	3.27452			4.05853			3.79747			3.71017	0.230492
	5.6832	3.18482			4.39995			3.50745			3.69741	0.363409
	5.688	3.44285			4.51548			3.39686			3.78506	0.36545
	5.6928	3.19749			3.96194			3.40037			3.51993	0.228632
	5.6976	3.73716			3.67555			3.52005			3.64425	0.0645989
	5.7024	3.46728			4.05232			3.62861			3.71607	0.174457
	5.7072	3.28476			4.07771			3.7212			3.69455	0.229294
	5.712	3.87021			4.51997			3.34446			3.91155	0.339968
	5.7168	3.60995			4.52057			3.92905			4.01986	0.266765
	5.7216	3.67134			4.83804			3.6307			4.04669	0.395846
	5.7264	3.67099			4.60364			3.5173			3.93065	0.33941
	5.7312	3.5421			4.51191			3.45352			3.83584	0.338999
	5.736	3.56773			4.7261			3.81035			4.03473	0.352711
	5.7408	3.4826			4.1088			3.77699			3.78946	0.180874
	5.7456	3.56786			4.49505			3.42913			3.83068	0.334591
	5.7504	3.4555			5.02392			3.37884			3.95275	0.536041
	5.7552	3.47522			4.15402			3.50055			3.70993	0.222167
	5.76	3.79705			4.14634			3.28128			3.74156	0.251256
	5.7648	3.46823			4.90549			3.25417			3.87596	0.518458
	5.7696	3.67705			4.56056			3.23683			3.82481	0.389204
	5.7744	3.17592			4.43225			3.67924			3.76247	0.365052
	5.7792	3.63069			4.35507			3.82318			3.93631	0.216626
	5.784	4.02838			4.50896			3.60075			4.04603	0.262325
	5.7888	3.30169			4.75016			3.51019			3.85402	0.452096
	5.7936	3.89005			4.17492			3.37966			3.81488	0.232626
	5.7984	3.44107			4.57259			3.14109			3.71825	0.43586
	5.8032	4.15758			4.57768			3.49441			4.07656	0.315325
	5.808	3.65845			4.30416			3.63007			3.86422	0.220121
	5.8128	3.29091			4.07721			3.32646			3.56486	0.256382
	5.8176	3.61368			4.59107			3.28779			3.83085	0.39158
	5.8224	3.26909			4.34552			3.33148			3.6487	0.348876
	5.8272	3.55933			3.73376			3.60069			3.63126	0.0526235
	5.832	3.69302			4.04343			3.02969			3.58871	0.297253
	5.8368	3.64117			5.09127			3.27778			4.00341	0.553954
	5.8416	3.60607			4.47324			3.65719			3.91216	0.280924
	5.8464	3.68188			3.47876			3.59657			3.58574	0.0588846
	5.8512	4.30169			3.72801			3.55039			3.86003	0.226703
	5.856	3.53579			3.72183			3.4157			3.55777	0.0890534
	5.8608	3.25968			3.85242			3.43971			3.51727	0.175448
	5.8656	3.56272			4.40186			3.30857			3.75772	0.330324
	5.8704	3.43199			3.91857			3.42938			3.59331	0.162632
	5.8752	3.58604			3.62769			3.7421			3.65194	0.0466543
	5.88	3.16846			3.66617			3.5764			3.47034	0.153152
	5.8848	3.58598			3.91043			3.4296			3.64201	0.141603
	5.8896	3.48848			4.31051			3.05021			3.6164	0.369395
	5.8944	4.17534			3.87408			3.34671			3.79871	0.242155
	5.8992	3.92181			4.19545			3.31548			3.81091	0.260007
	5.904	3.74422			3.40018			3.31302			3.48581	0.131632
	5.9088	4.55113			3.95434			3.58778			4.03109	0.280731
	5.9136	3.60623			3.93978			3.30182			3.61594	0.184229
	5.9184	3.64424			3.54711			3.55536			3.58224	0.0310934
	5.9232	3.47748			3.99495			3.27737			3.58327	0.213795
	5.928	3.38982			3.75704			3.54969			3.56552	0.106302
	5.9328	3.34592			3.72376			3.31159			3.46042	0.13204
	5.9376	4.15088			3.79785			3.50916			3.8193	0.185559
	5.9424	4.03064			4.17435			3.67272			3.95923	0.149143
	5.9472	3.75894			3.76594			3.58829			3.70439	0.0580872
	5.952	5.53798			4.1078			3.52516			4.39031	0.597975
	5.9568	5.27367			4.35633			3.63355			4.42118	0.474571
	5.9616	5.60012			4.44019			3.60799			4.54943	0.577666
	5.9664	4.91581			4.26486			3.46813			4.21626	0.418614
	5.9712	5.20861			4.08893			3.6101			4.30254	0.473649
	5.976	5.1789			4.61262			3.41918			4.40356	0.518631
	5.9808	5.64417			3.64122			3.60619			4.29719	0.673563
	5.9856	5.02041			4.22175			3.41325			4.21847	0.46395
	5.9904	5.58676			4.73269			3.73381			4.68442	0.535445
	5.9952	4.65517			3.91236			3.60027			4.05593	0.312869
	6	4.46545			5.41239			3.46661			4.44815	0.561763
	6.0048	5.05755			4.34998			3.57624			4.32792	0.42776
	6.0096	4.67765			4.2086			3.23748			4.04124	0.424078
	6.0144	5.03491			4.22817			3.50847			4.25718	0.440883
	6.0192	5.23337			4.20453			3.23067			4.22285	0.578203
	6.024	4.62072			4.39481			3.76115			4.25889	0.257275
	6.0288	5.24066			3.76558			3.42824			4.14482	0.556503
	6.0336	5.26056			3.92389			3.5948			4.25975	0.509342
	6.0384	5.46309			3.62228			3.35569			4.14702	0.662517
	6.0432	5.14029			4.26707			3.7407			4.38269	0.408142
	6.048	4.97022			3.65699			3.51071			4.04597	0.464049
	6.0528	4.97325			3.65204			3.32757			3.98429	0.503273
	6.0576	5.20557			3.56925			3.33749			4.03744	0.587887
	6.0624	5.59878			3.60336			3.40047			4.20087	0.701406
	6.0672	5.27383			3.98617			3.28727			4.18243	0.581806
	6.072	4.72197			3.54928			3.39426			3.88851	0.41913
	6.0768	5.11731			3.81964			3.49099			4.14265	0.496479
	6.0816	4.27516			3.83814			3.39912			3.83747	0.25289
	6.0864	4.09335			3.86925			3.43776			3.80012	0.192383
	6.0912	4.81936			3.65401			3.58919			4.02085	0.399694
	6.096	3.81102			4.13988			3.34691			3.76593	0.230018
	6.1008	4.40409			3.87438			3.35149			3.87665	0.30386
	6.1056	3.55689			3.98285			3.26557			3.60177	0.208272
	6.1104	3.61428			4.02912			3.6			3.7478	0.140721
	6.1152	3.91402			3.90528			3.40603			3.74178	0.167894
	6.12	3.96514			4.35364			3.25255			3.85711	0.322414
	6.1248	3.44957			4.33099			3.39244			3.72434	0.303777
	6.1296	3.70484			4.13064			3.70786			3.84778	0.141433
	6.1344	3.381			3.93721			3.87046			3.72956	0.175343
	6.1392	4.19477			4.33284			3.56698			4.03153	0.235671
	6.144	3.73652			4.30665			3.51025			3.85114	0.236934
	6.1488	3.77367			4.63095			3.52786			3.97749	0.334345
	6.1536	3.17197			3.75526			3.70249			3.54324	0.18626
	6.1584	3.16997			3.67194			3.62388			3.4886	0.159917
	6.1632	3.12926			3.45178			3.29393			3.29166	0.0931093
	6.168	3.04298			3.5857			3.43401			3.35423	0.16167
	6.1728	3.62166			3.70831			3.36883			3.56627	0.101839
	6.1776	3.75991			3.74316			3.7953			3.76612	0.0153694
	6.1824	3.19315			3.77105			3.4326			3.4656	0.167638
	6.1872	3.65698			3.6522			3.35423			3.55447	0.100131
	6.192	3.41773			3.70183			3.28252			3.46736	0.123563
	6.1968	3.39318			4.20008			3.65044			3.7479	0.237973
	6.2016	2.9755			3.78676			3.48469			3.41565	0.236722
	6.2064	4.12511			3.68249			3.82972			3.87911	0.130136
	6.2112	4.36241			4.20595			3.33067			3.96634	0.32103
	6.216	3.87752			3.96579			3.48196			3.77509	0.148764
	6.2208	4.56178			3.76012			3.32958			3.88383	0.361043
	6.2256	4.74871			4.08945			3.59422			4.14413	0.33439
	6.2304	4.58654			3.99146			3.68004			4.08601	0.265921
	6.2352	5.32694			3.34921			3.45024			4.04213	0.643066
	6.24	5.39578			3.73596			3.75687			4.2962	0.549821
	6.2448	5.26587			3.5801			3.51042			4.1188	0.573888
	6.2496	4.99261			3.61133			3.51558			4.03984	0.477187
	6.2544	4.51881			3.55582			3.35556			3.81006	0.359058
	6.2592	4.87898			3.33356			3.59619			3.93625	0.477426
	6.264	4.95172			4.35275			3.77307			4.35918	0.340264
	6.2688	4.1089			3.33435			3.47227			3.63851	0.238543
	6.2736	4.27755			3.1513			3.36307			3.59731	0.345571
	6.2784	4.17606			3.77539			3.31258			3.75467	0.24948
	6.2832	5.14954			3.18207			4.22965			4.18709	0.568358
	6.288	4.70597			3.60114			3.75354			4.02022	0.345686
	6.2928	4.03879			3.4308			3.96477			3.81145	0.191521
	6.2976	4.40392			4.09504			3.54211			4.01369	0.252088
	6.3024	5.25372			3.36285			3.39119			4.00259	0.625621
	6.3072	4.61453			3.21508			3.45116			3.76026	0.432539
	6.312	5.04248			3.51154			3.19747			3.91716	0.569916
	6.3168	4.53415			4.26602			3.41611			4.07209	0.337002
	6.3216	4.49102			4.00279			3.68016			4.05799	0.235696
	6.3264	3.9445			3.77917			3.45965			3.72778	0.142303
	6.3312	3.9613			3.8567			3.61153			3.80984	0.103651
	6.336	3.59008			3.71125			3.33177			3.54437	0.111905
	6.3408	3.90114			3.66833			3.86983			3.8131	0.0729467
	6.3456	3.32403			3.42316			3.59336			3.44685	0.0786469
	6.3504	3.73739			3.78024			3.3907			3.63611	0.123326
	6.3552	4.33737			3.40665			3.44546			3.72983	0.303976
	6.36	3.74731			4.40602			3.31502			3.82278	0.317197
	6.3648	3.44904			3.74908			3.48737			3.56183	0.0942774
	6.3696	3.42124			3.66993			3.61023			3.56713	0.0749561
	6.3744	3.87802			3.37396			3.43933			3.56377	0.158254
	6.3792	4.14012			3.57322			3.38131			3.69822	0.227792
	6.384	4.45444			3.93744			3.39919			3.93035	0.304644
	6.3888	4.1426			4.08941			3.40338			3.87846	0.23804
	6.3936	3.59483			4.95404			3.2638			3.93756	0.517146
	6.3984	4.05729			5.48193			3.24801			4.26241	0.652982
	6.4032	4.2283			3.65963			3.3869			3.75828	0.247849
	6.408	4.61815			4.36883			3.46538			4.15079	0.350179
	6.4128	4.07474			3.56259			3.37794			3.67176	0.208422
	6.4176	3.38147			3.79901			3.39694			3.52581	0.136675
	6.4224	3.41497			3.56186			3.34775			3.44153	0.0632177
	6.4272	3.65076			5.29925			3.40639			4.1188	0.594426
	6.432	3.59911			3.74921			3.41473			3.58768	0.0967229
	6.4368	3.45802			3.34802			3.72413			3.51006	0.111647
	6.4416	4.21369			3.92658			3.46544			3.86857	0.217939
	6.4464	3.62578			4.11333			3.49473			3.74461	0.188199
	6.4512	3.8908			4.6827			3.67081			4.08144	0.307267
	6.456	4.38672			4.02073			3.70181			4.03642	0.197872
	6.4608	4.08002			3.99751			3.69565			3.92439	0.116825
	6.4656	4.48947			3.49636			3.62932			3.87172	0.311254
	6.4704	3.9266			4.19183			3.46894			3.86246	0.21113
	6.4752	3.75988			3.84864			3.64398			3.75083	0.059256
	6.48	3.74891			4.09059			3.69033			3.84327	0.124809
	6.4848	3.63528			3.98873			3.39137			3.67179	0.173408
	6.4896	3.68151			3.81162			3.48114			3.65809	0.0961181
	6.4944	3.72531			3.56897			3.29436			3.52955	0.125955
	6.4992	3.72262			3.55937			3.21765			3.49988	0.148777
	6.504	3.63837			3.8828			3.39936			3.64017	0.13956
	6.5088	3.71168			3.48285			3.46894			3.55449	0.0786979
	6.5136	3.31393			3.61212			3.37977			3.43527	0.0904418
	6.5184	3.2147			4.04505			3.41234			3.55736	0.250428
	6.5232	3.8295			3.58415			4.05966			3.82444	0.137289
	6.528	4.82998			4.33365			3.6652			4.27628	0.337466
	6.5328	4.27615			3.94793			3.51468			3.91292	0.220514
	6.5376	5.10368			4.20141			3.73195			4.34568	0.402499
	6.5424	4.9008			3.615			3.35906			3.95829	0.477013
	6.5472	4.58017			3.83712			3.59621			4.0045	0.296115
	6.552	4.14917			3.65112			3.36455			3.72161	0.229228
	6.5568	4.22702			3.1752			3.3658			3.58934	0.323552
	6.5616	4.52733			3.75147			3.3464			3.87507	0.346462
	6.5664	3.72683			3.94425			3.55866			3.74325	0.111612
	6.5712	3.13433			4.05606			3.48773			3.55937	0.268479
	6.576	3.44153			4.45129			3.53036			3.80773	0.322802
	6.5808	3.97722			4.35745			3.6066			3.98042	0.216757
	6.5856	3.99016			5.2171			3.69603			4.3011	0.465808
	6.5904	3.48381			3.96455			3.38773			3.61203	0.178428
	6.5952	3.49102			4.23093			3.78841			3.83679	0.214956
	6.6	3.40967			4.20042			3.47539			3.69516	0.253341
	6.6048	4.29591			3.92496			3.51033			3.9104	0.226894
	6.6096	3.25809			4.27705			3.60423			3.71312	0.299145
	6.6144	4.06572			3.74164			3.36591			3.72442	0.202204
	6.6192	4.31037			3.83526			3.41765			3.85443	0.257883
	6.624	4.99802			4.02666			3.20562			4.07677	0.518028
	6.6288	4.62463			3.82878			3.36367			3.93903	0.36816
	6.6336	4.36847			3.89898			3.45025			3.9059	0.265091
	6.6384	4.77654			3.41917			3.19952			3.79841	0.49316
	6.6432	4.39451			3.83048			3.20919			3.81139	0.342304
	6.648	4.63163			4.40267			3.44361			4.1593	0.3639
	6.6528	4.13514			3.61714			3.12052			3.62427	0.292916
	6.6576	5.23408			4.23188			3.11151			4.19249	0.613051
	6.6624	4.25391			3.86781			3.29365			3.80512	0.278968
	6.6672	4.55936			4.14882			3.55751			4.08856	0.290773
	6.672	4.02657			3.85696			3.41526			3.76626	0.182203
	6.6768	3.68953			4.09908			3.30657			3.69839	0.228819
	6.6816	4.13655			3.80635			3.26163			3.73485	0.255085
	6.6864	4.10333			3.95171			3.63586			3.89697	0.137695
	6.6912	3.47981			3.82862			3.25595			3.52146	0.166622
	6.696	3.69371			4.67773			3.44751			3.93965	0.375822
	6.7008	3.74692			3.82965			3.57723			3.71793	0.0742943
	6.7056	4.13047			4.29035			3.14995			3.85692	0.356487
	6.7104	3.93423			4.0149			3.4791			3.80941	0.166791
	6.7152	4.16505			3.70472			3.23465			3.70147	0.268587
	6.72	3.16457			3.54729			3.4345			3.38212	0.113542
	6.7248	4.43167			4.09765			3.4248			3.98471	0.296092
	6.7296	4.79471			3.91013			3.33412			4.01299	0.424761
	6.7344	4.32024			3.73902			3.45236			3.83721	0.2553
	6.7392	3.69109			3.52197			3.29624			3.5031	0.114372
	6.744	4.75575			3.88756			3.39833			4.01388	0.39691
	6.7488	4.53737			3.39781			3.65323			3.8628	0.345249
	6.7536	4.68553			3.89582			3.28075			3.95403	0.406569
	6.7584	4.42317			3.59515			3.22028			3.7462	0.355364
	6.7632	3.81017			3.69559			3.52514			3.67697	0.0828061
	6.768	3.4116			3.41916			3.55223			3.46099	0.0456703
	6.7728	3.95217			3.68296			3.41296			3.6827	0.155657
	6.7776	4.79698			3.66728			3.32808			3.93078	0.444032
	6.7824	4.70047			3.96885			3.27268			3.98067	0.41221
	6.7872	3.75226			3.77515			3.20439			3.57727	0.186554
	6.792	4.92835			3.61285			3.56636			4.03585	0.446449
	6.7968	4.72747			3.30736			3.27245			3.76909	0.479296
	6.8016	5.27656			3.60291			3.47014			4.11653	0.581277
	6.8064	4.87486			3.67066			3.42098			3.98883	0.448839
	6.8112	3.63748			3.71796			3.40453			3.58666	0.0939791
	6.816	4.76161			3.60699			3.72062			4.02974	0.367404
	6.8208	4.52929			4.28606			3.86356			4.2263	0.194489
	6.8256	4.75633			3.77341			3.2758			3.93518	0.434979
	6.8304	4.02401			3.46675			3.39426			3.62834	0.198938
	6.8352	4.62024			3.83587			3.40021			3.95211	0.356953
	6.84	5.41701			3.60739			3.27918			4.1012	0.664695
	6.8448	4.8122			3.78406			3.15967			3.91864	0.481768
	6.8496	5.07169			3.59012			3.56635			4.07605	0.497867
	6.8544	4.76859			3.92432			3.48103			4.05798	0.377648
	6.8592	4.76547			3.6062			3.22523			3.86564	0.463165
	6.864	5.29731			3.21364			3.55331			4.02142	0.645437
	6.8688	4.99785			3.40156			3.48424			3.96122	0.518867
	6.8736	4.93903			4.44725			3.42119			4.26915	0.447119
	6.8784	4.71123			4.61585			3.21349			4.18019	0.484131
	6.8832	4.8853			3.60158			3.2929			3.92659	0.487568
	6.888	4.69556			3.5071			3.36003			3.85423	0.422803
	6.8928	4.92483			3.77104			3.64018			4.11201	0.408159
	6.8976	4.75774			3.87239			3.33346			3.98786	0.415189
	6.9024	5.30889			3.92147			3.59321			4.27452	0.525792
	6.9072	5.15359			3.83945			3.43141			4.14148	0.51958
	6.912	4.67233			3.20189			3.34563			3.73995	0.468033
	6.9168	4.14078			3.6751			3.32704			3.71431	0.235723
	6.9216	5.00325			3.73924			3.5441			4.09553	0.457341
	6.9264	4.47304			3.49865			3.47819			3.81663	0.328261
	6.9312	4.65477			3.59338			3.3131			3.85375	0.4086
	6.936	3.40075			4.32841			3.05445			3.59454	0.380311
	6.9408	3.76434			4.2663			3.38608			3.80557	0.254932
	6.9456	4.65427			3.74329			3.86156			4.08637	0.285993
	6.9504	3.95363			3.93179			3.60392			3.82978	0.113104
	6.9552	3.573			3.65109			3.21569			3.47993	0.134027
	6.96	3.75402			4.0916			3.63899			3.8282	0.135818
	6.9648	4.17614			4.24745			3.65851			4.02737	0.185574
	6.9696	3.93248			3.49407			3.32075			3.58243	0.182032
	6.9744	4.38784			3.51046			3.26645			3.72158	0.340494
	6.9792	3.72185			3.67425			4.08404			3.82671	0.129397
	6.984	3.64535			3.22246			3.51909			3.4623	0.125338
	6.9888	3.35771			3.27549			3.62717			3.42012	0.106209
	6.9936	3.54528			3.5743			3.56138			3.56032	0.00839311
	6.9984	3.61559			3.41783			3.35059			3.46134	0.0795335
	7.0032	3.67304			3.74984			3.46334			3.62874	0.085618
	7.008	3.29208			3.86439			3.39339			3.51662	0.176326
	7.0128	4.19843			3.67664			3.39051			3.75519	0.23651
	7.0176	3.76646			3.32528			3.43522			3.50899	0.132592
	7.0224	3.64637			3.41531			3.43031			3.49733	0.0746459
	7.0272	4.3687			3.70731			3.43366			3.83655	0.277553
	7.032	4.09699			3.60225			3.55481			3.75135	0.173362
	7.0368	4.68962			3.74543			3.36752			3.93419	0.393156
	7.0416	3.56941			3.53672			3.58155			3.56256	0.0133862
	7.0464	3.85855			3.70065			3.46223			3.67381	0.115191
	7.0512	3.53623			4.06154			3.17655			3.59144	0.256961
	7.056	4.42127			4.04478			3.10389			3.85665	0.391754
	7.0608	4.04531			3.84624			3.31463			3.7354	0.218089
	7.0656	3.47195			3.82949			3.53899			3.61348	0.109725
	7.0704	2.85994			3.80248			3.42716			3.36319	0.273963
	7.0752	3.42968			4.37154			3.43642			3.74588	0.312835
	7.08	3.8965			4.38279			3.69713			3.99214	0.203629
	7.0848	3.469			4.11155			3.68223			3.75426	0.188952
	7.0896	3.28307			4.4547			3.49747			3.74508	0.360168
	7.0944	4.01645			4.75966			3.46965			4.08192	0.373831
	7.0992	3.86229			5.04946			3.57599			4.16258	0.451075
	7.104	3.82973			3.93595			3.52626			3.76398	0.122752
	7.1088	4.29641			3.67689			3.6932			3.88883	0.203842
	7.1136	3.98945			4.04163			3.61411			3.88173	0.134656
	7.1184	4.08194			3.94862			3.40843			3.813	0.205911
	7.1232	4.08361			3.69634			3.2423			3.67409	0.24312
	7.128	3.94102			3.71556			3.5698			3.74213	0.107982
	7.1328	3.97641			3.31621			3.40528			3.56597	0.206825
	7.1376	4.26891			3.74089			3.26791			3.75924	0.289111
	7.1424	3.68436			3.98584			3.71419			3.7948	0.0959067
	7.1472	4.50484			3.72446			3.5404			3.92323	0.29562
	7.152	3.56996			3.92958			3.19653			3.56536	0.211625
	7.1568	4.53629			3.60252			3.59025			3.90968	0.31332
	7.1616	4.96581			3.78051			3.55695			4.10109	0.437149
	7.1664	4.46757			3.83515			3.17423			3.82565	0.373383
	7.1712	4.36072			4.09263			3.39727			3.95021	0.287096
	7.176	3.8404			4.4717			3.39552			3.90254	0.312217
	7.1808	3.92924			3.82635			3.63925			3.79828	0.0848823
	7.1856	4.31498			4.02443			3.74307			4.02749	0.165103
	7.1904	4.20672			3.68846			3.38083			3.75867	0.240987
	7.1952	4.00708			3.99016			3.54871			3.84865	0.150051
	7.2	4.05382			3.68319			3.46279			3.73326	0.172443
	7.2048	4.20671			4.33548			3.49115			4.01111	0.262625
	7.2096	3.10577			4.95843			3.1741			3.7461	0.606486
	7.2144	3.38044			4.17006			3.34412			3.63154	0.269464
	7.2192	4.08103			4.08179			3.25433			3.80572	0.275694
	7.224	4.23159			4.0256			3.57664			3.94461	0.193355
	7.2288	3.28021			3.7892			3.71878			3.59606	0.15923
	7.2336	3.97418			4.29452			3.26677			3.84516	0.303619
	7.2384	3.94203			4.1444			3.39577			3.8274	0.223585
	7.2432	3.37724			3.91428			3.30137			3.53096	0.192905
	7.248	3.94054			3.6691			3.57559			3.72841	0.109446
	7.2528	4.29907			4.43206			3.58364			4.10493	0.263455
	7.2576	4.04074			3.91679			3.39886			3.78547	0.196584
	7.2624	4.42845			4.53667			3.57915			4.18142	0.302751
	7.2672	5.22193			3.91542			3.59131			4.24289	0.498383
	7.272	4.34886			3.77979			3.86766			3.99877	0.176874
	7.2768	4.62471			3.84012			3.61088			4.02524	0.306955
	7.2816	4.55331			4.03229			3.26314			3.94958	0.374731
	7.2864	4.76848			3.90192			3.86294			4.17778	0.295562
	7.2912	5.1973			4.43746			3.7028			4.44585	0.431446
	7.296	5.14314			3.77827			3.38582			4.10241	0.532556
	7.3008	5.19776			4.35274			3.47328			4.34126	0.497847
	7.3056	4.48686			4.78283			3.4035			4.22439	0.419246
	7.3104	5.41451			4.64475			3.53458			4.53128	0.545648
	7.3152	5.2285			4.52032			3.47462			4.40781	0.509418
	7.32	5.09095			4.40452			3.68841			4.39463	0.404908
	7.3248	5.36418			5.54887			3.52841			4.81382	0.644913
	7.3296	4.94147			4.97942			3.3132			4.41136	0.549191
	7.3344	5.696			5.36421			3.45033			4.83685	0.699844
	7.3392	5.00749			4.91461			3.57433			4.49881	0.463016
	7.344	5.28135			5.89913			3.62963			4.93671	0.677434
	7.3488	5.07857			6.22154			3.45935			4.91982	0.801316
	7.3536	5.15424			6.76026			3.72219			5.21223	0.877495
	7.3584	5.24359			5.81079			3.51391			4.8561	0.690778
	7.3632	4.41161			6.53152			3.37926			4.77413	0.927856
	7.368	3.81909			6.27657			3.64423			4.57996	0.849805
	7.3728	5.33435			6.56502			3.42097			5.10678	0.914712
	7.3776	5.38298			6.3905			3.33529			5.03626	0.89884
	7.3824	5.34829			6.17811			3.1791			4.90183	0.894056
	7.3872	4.32723			5.32104			3.31229			4.32019	0.579887
	7.392	5.4304			6.67688			3.28248			5.12992	0.991328
	7.3968	5.40856			6.51421			3.47354			5.13211	0.888583
	7.4016	5.59983			6.04603			3.21584			4.9539	0.878525
	7.4064	6.17631			5.09592			3.16429			4.81217	0.880993
	7.4112	6.14855			5.16376			3.44372			4.91868	0.790376
	7.416	5.7148			5.17422			3.46781			4.78561	0.677128
	7.4208	5.54989			4.86538			3.72147			4.71225	0.533343
	7.4256	5.37682			5.01079			3.65148			4.6797	0.524855
	7.4304	5.77655			5.15686			3.26101			4.73147	0.756679
	7.4352	5.18764			5.05239			3.57504			4.60502	0.516471
	7.44	5.4205			5.183			3.57907			4.72752	0.578305
	7.4448	6.56575			5.49014			3.60951			5.2218	0.863875
	7.4496	6.35064			5.59356			3.55562			5.16661	0.834617
	7.4544	5.96131			5.87791			3.53086			5.12336	0.796614
	7.4592	5.9225			5.55672			3.51069			4.99664	0.750438
	7.464	5.85054			5.68903			3.1887			4.90942	0.861623
	7.4688	5.39845			5.32659			3.29048			4.67184	0.690992
	7.4736	5.21403			5.54882			3.48153			4.74813	0.640631
	7.4784	5.63957			5.54427			3.38455			4.85613	0.736305
	7.4832	4.38977			5.1334			3.48393			4.3357	0.476928
	7.488	3.76486			4.8887			3.19315			3.9489	0.498036
	7.4928	3.89331			5.41978			3.38397			4.23235	0.61165
	7.4976	4.67254			5.22031			3.32429			4.40571	0.563359
	7.5024	4.99562			4.96248			3.3464			4.43483	0.544299
	7.5072	5.25125			4.93747			3.43455			4.54109	0.560634
	7.512	4.0888			4.89791			3.41211			4.13294	0.42948
	7.5168	5.05987			4.70766			3.46171			4.40975	0.484798
	7.5216	4.81369			5.20023			3.30757			4.4405	0.577348
	7.5264	4.99511			4.95465			3.36557			4.43844	0.536564
	7.5312	4.87102			5.7271			3.50698			4.7017	0.646461
	7.536	4.72346			5.34473			3.30605			4.45808	0.603291
	7.5408	5.50104			5.2749			3.64723			4.80772	0.583907
	7.5456	4.91703			4.38594			3.47614			4.2597	0.420709
	7.5504	5.06216			4.02564			3.43496			4.17425	0.475572
	7.5552	4.77952			5.18214			3.43222			4.46463	0.529128
	7.56	4.88545			4.3436			3.83054			4.3532	0.304564
	7.5648	5.06388			4.79303			3.58495			4.48062	0.454609
	7.5696	4.72392			4.75803			3.50093			4.32763	0.413466
	7.5744	5.25494			4.66488			3.73253			4.55078	0.443171
	7.5792	5.48654			5.18719			3.60668			4.76014	0.583167
	7.584	4.83924			5.36986			3.22481			4.47797	0.64503
	7.5888	5.6156			5.13328			3.54447			4.76445	0.625679
	7.5936	5.28659			5.29716			3.368			4.65058	0.641298
	7.5984	5.18135			5.18434			3.52528			4.63033	0.552522
	7.6032	5.44423			5.564			3.36096			4.78973	0.715223
	7.608	5.30009			5.12708			3.41197			4.61305	0.602613
	7.6128	4.98222			5.52278			3.511			4.672	0.601106
	7.6176	4.84219			5.59029			3.38051			4.60433	0.648902
	7.6224	5.30757			5.63366			3.50972			4.81699	0.660377
	7.6272	5.39096			5.60513			3.54233			4.84614	0.654832
	7.632	5.11156			5.94533			3.50235			4.85308	0.716973
	7.6368	5.7923			4.29518			3.2396			4.44236	0.740568
	7.6416	5.70709			4.28035			3.42761			4.47168	0.664947
	7.6464	5.58858			4.51016			3.51292			4.53722	0.599342
	7.6512	5.64607			4.2864			3.53186			4.48811	0.618597
	7.656	5.22283			3.93778			3.43617			4.19892	0.532037
	7.6608	5.20244			3.62846			3.16793			3.99961	0.615932
	7.6656	5.01994			4.08776			3.30935			4.13901	0.494469
	7.6704	5.41831			4.26234			3.67411			4.45159	0.512322
	7.6752	5.77856			4.31778			3.49621			4.53085	0.667414
	7.68	5.48335			4.08234			3.55472			4.37347	0.575462
	7.6848	5.0749			4.19902			3.62156			4.29849	0.42248
	7.6896	4.87225			4.15454			3.22389			4.08356	0.477161
	7.6944	4.84273			4.07288			3.28406			4.06656	0.449961
	7.6992	6.53123			4.46821			3.27287			4.75744	0.951661
	7.704	5.83132			3.80548			3.43096			4.35592	0.745579
	7.7088	5.99369			3.786			3.61019			4.46329	0.76688
	7.7136	5.38386			4.09009			3.67259			4.38218	0.515138
	7.7184	5.48364			3.6929			3.51986			4.23213	0.627745
	7.7232	5.11247			3.91378			3.52			4.18209	0.47888
	7.728	4.64453			4.44008			3.48061			4.18841	0.358785
	7.7328	4.91364			4.29204			3.32282			4.17617	0.462871
	7.7376	5.5404			4.62051			3.45858			4.53983	0.602322
	7.7424	5.43557			4.12786			3.58951			4.38432	0.548121
	7.7472	5.12682			4.41853			3.52282			4.35606	0.464089
	7.752	5.9793			5.10953			3.79256			4.96046	0.635643
	7.7568	6.16791			5.34804			3.4854			5.00045	0.793639
	7.7616	5.57773			4.9624			3.51453			4.68489	0.611545
	7.7664	5.4929			6.21887			3.70459			5.13879	0.747094
	7.7712	6.43713			5.6638			3.41916			5.17336	0.905069
	7.776	6.18925			5.67946			3.74571			5.20481	0.744243
	7.7808	5.62284			5.74826			3.599			4.99003	0.696458
	7.7856	6.15265			5.68672			3.44021			5.09319	0.837365
	7.7904	5.33247			5.35493			3.6965			4.79464	0.549104
	7.7952	5.95033			5.63072			3.51779			5.03295	0.763176
	7.8	5.38077			5.71896			3.54739			4.88238	0.674594
	7.8048	5.5096			5.0324			3.52439			4.6888	0.598279
	7.8096	5.4021			4.61048			3.59474			4.53578	0.523075
	7.8144	5.28823			5.1702			3.18961			4.54935	0.680721
	7.8192	5.04492			5.35598			3.64097			4.68062	0.527525
	7.824	5.77899			5.06737			3.47919			4.77518	0.67978
	7.8288	5.25368			4.85047			3.49762			4.53392	0.531065
	7.8336	5.35098			4.52962			3.35284			4.41115	0.579845
	7.8384	5.42335			5.10032			3.52316			4.68228	0.587014
	7.8432	4.76744			5.23532			3.48803			4.49693	0.522218
	7.848	5.21046			5.25462			3.33346			4.59951	0.633156
	7.8528	5.22147			4.33206			3.717			4.42351	0.436703
	7.8576	4.17156			3.97042			3.61719			3.91972	0.162029
	7.8624	5.11401			4.56642			3.33452			4.33832	0.526203
	7.8672	5.14539			4.68878			3.60019			4.47812	0.458329
	7.872	5.18101			4.66383			3.59092			4.47859	0.468272
	7.8768	5.51011			4.33921			3.58861			4.47931	0.559095
	7.8816	4.71243			4.32802			3.53923			4.19322	0.345315
	7.8864	5.2149			4.35905			3.41095			4.3283	0.520982
	7.8912	4.62784			3.93008			3.85092			4.13628	0.246842
	7.896	5.38511			5.08499			3.51845			4.66285	0.578723
	7.9008	5.06104			4.78934			3.33461			4.395	0.535963
	7.9056	5.11473			4.40739			3.74897			4.4237	0.394347
	7.9104	5.17941			4.37367			3.6503			4.40113	0.441628
	7.9152	5.15604			4.03338			3.62511			4.27151	0.457699
	7.92	5.19132			4.28753			3.42862			4.30249	0.508903
	7.9248	5.59714			4.26052			3.57548			4.47771	0.593619
	7.9296	5.47144			4.5297			3.92327			4.64147	0.4504
	7.9344	6.34726			4.05149			3.27279			4.55718	0.92284
	7.9392	6.25955			4.25474			3.67327			4.72919	0.783376
	7.944	5.46359			3.89837			3.54019			4.30072	0.590561
	7.9488	4.94241			4.17701			3.32793			4.14912	0.466269
	7.9536	4.32648			4.62862			3.1828			4.04597	0.440309
	7.9584	5.28748			4.04058			3.5809			4.30299	0.509818
	7.9632	4.97359			4.15397			3.4894			4.20566	0.429229
	7.968	5.53221			3.99249			3.21966			4.24812	0.679701
	7.9728	5.58606			4.60706			3.48922			4.56078	0.605746
	7.9776	5.89101			4.73113			3.60571			4.74262	0.659735
	7.9824	5.34551			4.41386			3.64756			4.46898	0.49093
	7.9872	4.81577			4.40871			3.56277			4.26242	0.369032
	7.992	5.78033			4.13173			3.37006			4.42737	0.711316
	7.9968	4.46565			3.98165			3.68198			4.04309	0.228303
	8.0016	6.2313			4.1744			3.87786			4.76119	0.740026
	8.0064	5.61618			4.0836			3.62769			4.44249	0.601422
	8.0112	5.61751			4.19311			3.54003			4.45022	0.613339
	8.016	4.79912			4.35364			3.48694			4.21323	0.385245
	8.0208	5.04675			4.35932			3.44226			4.28278	0.464755
	8.0256	5.41457			4.29456			3.49626			4.4018	0.556359
	8.0304	5.48873			4.436			3.40601			4.44358	0.601239
	8.0352	5.38709			4.08784			3.29217			4.2557	0.610546
	8.04	5.27226			4.03753			3.34313			4.21764	0.564128
	8.0448	5.19397			4.22408			3.59185			4.33664	0.465904
	8.0496	5.19884			4.53158			3.71703			4.48248	0.428467
	8.0544	4.43638			4.05177			3.52142			4.00319	0.265241
	8.0592	5.34853			3.55704			3.56105			4.15554	0.596497
	8.064	4.66119			3.99572			3.33762			3.99818	0.382084
	8.0688	5.20654			3.80634			3.3435			4.1188	0.560046
	8.0736	4.98876			4.3672			3.57337			4.30978	0.409598
	8.0784	5.19723			3.53106			3.54377			4.09068	0.553283
	8.0832	5.54628			3.93415			3.40821			4.29621	0.64321
	8.088	5.40369			4.13727			3.6128			4.38459	0.531567
	8.0928	5.40602			4.63081			3.58178			4.53954	0.528589
	8.0976	6.88361			4.70612			3.52606			5.0386	0.983393
	8.1024	5.37015			4.5498			3.51845			4.47947	0.535696
	8.1072	5.61538			4.32299			3.59815			4.51217	0.589955
	8.112	6.1073			4.67396			3.30671			4.69599	0.808537
	8.1168	5.37543			4.91367			3.25921			4.5161	0.642428
	8.1216	4.80971			4.54141			3.21104			4.18739	0.494279
	8.1264	5.5205			4.64814			3.70061			4.62308	0.525508
	8.1312	5.40876			3.94425			3.47817			4.27706	0.581626
	8.136	5.20752			3.72018			3.55962			4.16244	0.524593
	8.1408	4.97524			5.24294			3.48046			4.56621	0.548351
	8.1456	5.21977			4.79479			3.51754			4.5107	0.51151
	8.1504	5.82005			4.10234			3.39858			4.44032	0.719155
	8.1552	5.67256			3.84327			3.27275			4.26286	0.723837
	8.16	5.77644			3.57947			3.35551			4.23714	0.772362
	8.1648	5.29315			4.06435			3.60065			4.31938	0.504948
	8.1696	5.4886			3.77233			3.18712			4.14935	0.690604
	8.1744	5.98253			5.30916			3.27457			4.85542	0.813976
	8.1792	5.9824			5.35452			3.44301			4.92664	0.763638
	8.184	6.47388			5.01285			3.477			4.98791	0.865215
	8.1888	4.94351			4.6951			3.54228			4.39363	0.431673
	8.1936	5.05588			4.15741			3.40945			4.20758	0.475946
	8.1984	4.99694			3.89746			3.9953			4.29657	0.351326
	8.2032	4.63965			4.29204			3.62607			4.18592	0.29737
	8.208	5.04975			4.41026			3.50475			4.32159	0.4482
	8.2128	4.98638			4.61184			3.67404			4.42409	0.390299
	8.2176	5.34136			4.25914			3.37189			4.32413	0.569466
	8.2224	4.80769			4.05663			3.50583			4.12339	0.377294
	8.2272	4.80902			4.47985			3.56862			4.28583	0.370981
	8.232	5.33015			3.63083			3.58399			4.18165	0.574406
	8.2368	6.07377			3.56318			3.30885			4.31526	0.882311
	8.2416	5.08467			3.62616			3.49951			4.07011	0.508594
	8.2464	5.19476			4.53334			3.24735			4.32515	0.571726
	8.2512	5.28948			4.41657			3.33076			4.3456	0.566545
	8.256	4.85324			4.04662			3.39201			4.09729	0.422582
	8.2608	3.45518			4.22756			3.44439			3.70905	0.259278
	8.2656	3.58723			4.22162			3.45626			3.75503	0.236335
	8.2704	3.59226			4.09998			3.55327			3.74851	0.176099
	8.2752	4.3993			4.5074			3.33843			4.08171	0.372948
	8.28	4.39281			4.41769			3.29488			4.03513	0.370192
	8.2848	4.54113			4.56056			3.56685			4.22285	0.328047
	8.2896	3.49141			4.93367			3.43225			3.95244	0.490911
	8.2944	3.42472			4.8141			3.33882			3.85921	0.478087
	8.2992	3.42337			4.78577			3.21195			3.80703	0.493162
	8.304	3.87506			4.73104			3.42057			4.00889	0.384171
	8.3088	3.27904			4.56431			3.6264			3.82325	0.383857
	8.3136	3.34698			5.15849			3.5631			4.02285	0.571233
	8.3184	3.15875			5.39474			3.34913			3.96754	0.715713
	8.3232	3.38812			5.35448			3.16617			3.96959	0.695402
	8.328	3.51708			6.11149			3.54305			4.39054	0.860507
	8.3328	3.39863			5.98816			3.26159			4.21613	0.886901
	8.3376	3.13707			6.53976			3.29756			4.3248	1.10845
	8.3424	3.392			6.00779			3.70638			4.36872	0.824542
	8.3472	3.2292			4.87419			3.6978			3.93373	0.489301
	8.352	3.32318			5.33112			3.2823			3.97887	0.676227
	8.3568	3.631			5.28933			3.75037			4.22357	0.533996
	8.3616	3.63599			5.72758			3.31201			4.2252	0.756993
	8.3664	4.0451			5.66649			3.83822			4.5166	0.578036
	8.3712	3.4834			4.89702			3.44709			3.9425	0.477374
	8.376	4.45484			4.73063			3.18701			4.12416	0.47529
	8.3808	3.88271			4.49665			3.74368			4.04101	0.231325
	8.3856	3.93586			5.3426			3.7959			4.35812	0.493895
	8.3904	4.15409			5.35098			3.26434			4.25647	0.604532
	8.3952	4.14739			4.89466			3.45777			4.1666	0.414906
	8.4	3.58272			5.72693			3.50579			4.27181	0.727896
	8.4048	3.716			5.26479			3.38744			4.12275	0.578848
	8.4096	4.10772			4.95486			3.69456			4.25238	0.370936
	8.4144	4.15036			4.90295			3.32625			4.12652	0.455312
	8.4192	4.87567			5.55894			3.57603			4.67022	0.581563
	8.424	4.69443			5.48084			3.46326			4.54618	0.587121
	8.4288	5.48408			4.83782			3.71545			4.67912	0.516688
	8.4336	4.80569			5.40931			3.3727			4.52923	0.603949
	8.4384	5.41871			4.67688			3.53376			4.54312	0.548233
	8.4432	5.23479			5.57014			3.29721			4.70072	0.708397
	8.448	5.28978			4.85869			3.25301			4.46716	0.619699
	8.4528	4.89687			4.66206			3.46182			4.34025	0.444415
	8.4576	5.22557			5.2042			3.31657			4.58211	0.632802
	8.4624	5.85003			5.22614			3.33206			4.80274	0.757077
	8.4672	5.21505			4.53302			3.67472			4.47426	0.445625
	8.472	3.45488			4.82369			3.59243			3.957	0.435162
	8.4768	3.61715			5.09072			3.74347			4.15045	0.471547
	8.4816	3.74084			4.54019			3.77048			4.01717	0.261649
	8.4864	4.20643			5.47886			3.68129			4.45553	0.533652
	8.4912	4.47761			5.77764			3.44939			4.56821	0.673633
	8.496	5.21301			4.73031			3.53863			4.49398	0.497586
	8.5008	3.49556			5.32193			3.33586			4.05112	0.637075
	8.5056	3.66174			5.49808			3.62009			4.25997	0.619173
	8.5104	4.23299			4.89573			3.27642			4.13504	0.470014
	8.5152	4.317			4.76403			3.65247			4.2445	0.322919
	8.52	3.22807			4.67602			3.44393			3.78267	0.450999
	8.5248	3.24613			4.56867			3.5759			3.7969	0.397456
	8.5296	3.73364			4.92491			3.30472			3.98776	0.48466
	8.5344	3.84218			4.79906			3.47473			4.03866	0.394721
	8.5392	3.94594			4.69633			3.74499			4.12909	0.289495
	8.544	3.22208			5.19054			3.58492			3.99918	0.604819
	8.5488	4.65824			5.0102			3.483			4.38381	0.461723
	8.5536	5.07841			4.26071			3.76624			4.36845	0.382603
	8.5584	5.22211			4.27844			3.8516			4.45072	0.404901
	8.5632	6.2337			4.46296			3.4784			4.72502	0.806105
	8.568	5.50589			3.942			3.52361			4.32383	0.603244
	8.5728	4.84679			4.74829			3.55139			4.38216	0.416355
	8.5776	5.03052			3.74762			3.42245			4.06686	0.490888
	8.5824	4.62912			4.05578			3.47745			4.05412	0.33246
	8.5872	4.14414			4.16325			3.44369			3.91703	0.236735
	8.592	3.95317			5.22449			3.36185			4.17984	0.549511
	8.5968	4.37034			4.9403			3.58075			4.29713	0.394169
	8.6016	5.1099			4.64059			3.30226			4.35092	0.541548
	8.6064	4.36093			5.67965			3.7901			4.61023	0.559527
	8.6112	4.6992			4.75195			3.3911			4.28075	0.445084
	8.616	4.68692			5.71921			3.67332			4.69315	0.590607
	8.6208	4.18808			5.93728			3.6015			4.57562	0.701573
	8.6256	4.65249			6.06877			3.6738			4.79835	0.695206
	8.6304	5.13278			6.65153			3.34413			5.04281	0.955824
	8.6352	5.13007			5.52475			3.39967			4.68483	0.652603
	8.64	4.53534			5.20781			3.29949			4.34755	0.558827
	8.6448	4.99979			5.41155			3.72859			4.71331	0.506505
	8.6496	4.9973			4.66923			3.53184			4.39946	0.444027
	8.6544	5.18618			4.01424			3.49248			4.23097	0.500796
	8.6592	5.75134			5.48801			3.61126			4.95021	0.673773
	8.664	5.30995			3.83537			3.76261			4.30264	0.504092
	8.6688	5.07912			4.32589			3.57591			4.32698	0.433938
	8.6736	5.79797			4.18852			3.63275			4.53975	0.649248
	8.6784	5.78527			4.95272			3.54571			4.76123	0.653558
	8.6832	6.19866			5.33643			3.33704			4.95738	0.847544
	8.688	5.18865			5.56323			3.42624			4.72604	0.658834
	8.6928	5.15726			5.72828			3.53086			4.80547	0.658276
	8.6976	5.14043			5.6732			3.63974			4.81779	0.608772
	8.7024	5.00478			5.96638			3.5061			4.82575	0.715841
	8.7072	5.40097			5.99088			3.50348			4.96511	0.750392
	8.712	5.59339			7.3716			3.57821			5.5144	1.09577
	8.7168	4.89461			6.04015			3.557			4.83059	0.717537
	8.7216	5.20863			5.71479			3.43645			4.78662	0.690717
	8.7264	4.80143			6.52899			3.54027			4.9569	0.866264
	8.7312	4.88549			5.98398			3.48639			4.78529	0.722732
	8.736	5.211			6.29205			3.57334			5.02546	0.790289
	8.7408	5.38633			5.73833			3.51502			4.87989	0.689958
	8.7456	5.41025			5.6002			3.4138			4.80809	0.699294
	8.7504	5.29302			5.2151			3.72235			4.74349	0.511064
	8.7552	5.68567			5.77811			3.96094			5.14158	0.59092
	8.76	5.47393			5.48121			3.60586			4.85367	0.623907
	8.7648	5.35589			5.13238			3.31311			4.60046	0.6469
	8.7696	5.88767			5.04413			3.65904			4.86361	0.649649
	8.7744	5.70907			5.77233			3.47673			4.98604	0.754878
	8.7792	5.68702			5.0081			3.48987			4.72833	0.649504
	8.784	6.51507			5.50708			3.53182			5.18466	0.876149
	8.7888	5.70317			5.39625			3.60868			4.9027	0.653049
	8.7936	5.04891			5.37818			3.37787			4.60165	0.619231
	8.7984	4.37611			5.5995			3.20883			4.39481	0.69019
	8.8032	5.06527			5.30565			3.45536			4.60876	0.580859
	8.808	3.67129			5.56395			3.41657			4.21727	0.677343
	8.8128	4.8806			5.80181			3.47997			4.7208	0.675004
	8.8176	3.6638			5.20906			3.49053			4.12113	0.546258
	8.8224	4.96466			5.5215			3.29725			4.59447	0.668233
	8.8272	5.247			5.15165			3.70528			4.70131	0.498773
	8.832	5.0182			4.84219			3.34329			4.40122	0.531403
	8.8368	5.65469			4.40351			3.573			4.54373	0.605008
	8.8416	5.72981			4.60135			3.43165			4.5876	0.663459
	8.8464	4.78627			5.67186			3.30231			4.58681	0.691261
	8.8512	4.6747			4.93926			3.28289			4.29895	0.513738
	8.856	4.78487			5.2115			3.38908			4.46182	0.550324
	8.8608	5.46482			4.25127			3.50042			4.40551	0.572293
	8.8656	5.02549			4.41979			3.20116			4.21548	0.536453
	8.8704	4.79228			4.03079			3.36977			4.06428	0.410984
	8.8752	5.73815			4.45518			3.80603			4.66645	0.56767
	8.88	5.73874			4.71915			3.32469			4.59419	0.699669
	8.8848	5.84402			4.5785			3.45384			4.62545	0.690384
	8.8896	4.84296			3.85229			3.35507			4.01677	0.437322
	8.8944	4.89884			4.36119			3.29956			4.18653	0.46986
	8.8992	4.84969			5.80571			3.45563			4.70368	0.682325
	8.904	5.39281			5.51448			3.52311			4.81013	0.644469
	8.9088	5.23859			5.42148			3.71599			4.79202	0.540602
	8.9136	4.87665			5.50708			3.62066			4.66813	0.554451
	8.9184	4.8361			5.61017			3.52634			4.65754	0.608138
	8.9232	5.19794			5.1279			3.26937			4.53174	0.631507
	8.928	5.10502			5.19639			3.27246			4.52462	0.626638
	8.9328	5.36256			3.91002			3.33154			4.20138	0.604133
	8.9376	5.49502			4.24098			3.67595			4.47065	0.537529
	8.9424	5.55316			3.52898			3.31856			4.13357	0.712392
	8.9472	5.09971			4.47135			3.38435			4.31847	0.501047
	8.952	5.26277			3.90139			3.22862			4.13093	0.598319
	8.9568	5.52443			3.75111			3.58933			4.28829	0.619834
	8.9616	5.07629			3.67296			3.3784			4.04255	0.523817
	8.9664	5.40053			3.84009			3.42044			4.22035	0.602396
	8.9712	5.46539			4.04815			3.24507			4.25287	0.649072
	8.976	5.58076			3.62359			3.6409			4.28175	0.649522
	8.9808	4.55207			3.90321			3.58707			4.01412	0.284037
	8.9856	5.07016			4.14262			3.83616			4.34965	0.370959
	8.9904	4.80175			4.16032			3.48494			4.14901	0.380172
	8.9952	4.9931			3.4963			3.56476			4.01805	0.487923
	9	5.07085			4.2827			3.36346			4.239	0.493364
	9.0048	5.27461			4.29657			3.51541			4.3622	0.508897
	9.0096	4.8443			3.64509			3.50219			3.9972	0.425557
	9.0144	3.37233			4.13059			3.3411			3.61467	0.258115
	9.0192	3.46565			3.38701			3.55184			3.46817	0.0475995
	9.024	3.6247			4.01673			3.65825			3.76656	0.125461
	9.0288	3.47372			3.95167			3.23926			3.55488	0.209621
	9.0336	3.56062			3.8552			3.80559			3.74047	0.0910573
	9.0384	3.45889			3.97748			3.32032			3.58557	0.199999
	9.0432	5.85918			3.90225			3.57237			4.4446	0.713671
	9.048	5.38968			3.97887			3.39183			4.25346	0.592845
	9.0528	4.97446			3.85125			3.27764			4.03445	0.498321
	9.0576	4.12083			4.05154			3.44383			3.87207	0.215049
	9.0624	5.31152			4.25434			3.20249			4.25612	0.608827
	9.0672	3.51851			4.30492			3.27537			3.6996	0.310693
	9.072	3.53356			4.73625			4.02134			4.09705	0.349243
	9.0768	3.36755			4.134			3.3281			3.60989	0.262306
	9.0816	3.46314			4.08561			3.0829			3.54388	0.29226
	9.0864	3.40878			4.02543			3.8388			3.75767	0.182576
	9.0912	3.58372			4.57815			3.22633			3.79607	0.404423
	9.096	3.73868			4.22595			3.48364			3.81609	0.217752
	9.1008	4.19455			4.01948			3.33041			3.84815	0.263756
	9.1056	3.40861			3.91844			3.30547			3.54417	0.189487
	9.1104	4.11422			4.33745			3.58473			4.01214	0.223205
	9.1152	4.08373			3.52387			3.34796			3.65185	0.221831
	9.12	3.29168			4.04275			3.51531			3.61658	0.222647
	9.1248	4.29437			3.28874			3.26233			3.61515	0.339695
	9.1296	4.77119			4.26711			3.62698			4.22176	0.331081
	9.1344	3.32515			3.90614			3.3622			3.53116	0.187792
	9.1392	3.54355			4.11515			3.5977			3.75214	0.182179
	9.144	3.65763			4.1011			3.56126			3.77333	0.166229
	9.1488	3.4286			4.46583			3.63007			3.8415	0.317535
	9.1536	3.575			4.06362			3.55822			3.73228	0.165741
	9.1584	3.71239			4.40086			3.29419			3.80248	0.32263
	9.1632	3.52995			4.15275			3.57952			3.75407	0.199849
	9.168	3.72371			4.21984			3.55839			3.83398	0.198747
	9.1728	3.60944			4.10329			3.41909			3.71061	0.203885
	9.1776	3.39539			4.33381			3.42539			3.7182	0.307928
	9.1824	4.41676			5.03792			3.63772			4.36413	0.405056
	9.1872	4.97389			4.40071			3.20257			4.19239	0.521836
	9.192	4.75473			4.57156			3.52001			4.2821	0.384698
	9.1968	4.59955			5.21831			3.43922			4.41903	0.521448
	9.2016	5.48029			5.11978			3.55237			4.71748	0.591776
	9.2064	4.95448			4.91207			3.61426			4.4936	0.439842
	9.2112	4.83027			4.43876			3.44722			4.23875	0.411586
	9.216	4.24038			4.2523			3.56982			4.02083	0.225533
	9.2208	4.54319			4.50265			3.37379			4.13988	0.383221
	9.2256	5.08142			4.43938			3.87338			4.46473	0.34896
	9.2304	5.63033			4.4398			3.35087			4.47367	0.65824
	9.2352	4.87879			4.11289			3.35672			4.11613	0.439389
	9.24	5.70627			4.29783			3.83844			4.61418	0.561919
	9.2448	5.0358			3.88351			3.627			4.1821	0.433225
	9.2496	4.7762			4.05901			3.70537			4.18019	0.315003
	9.2544	4.86302			4.17367			3.74291			4.25987	0.326209
	9.2592	5.30888			4.94782			3.72479			4.6605	0.479325
	9.264	5.36504			3.95097			3.70396			4.33999	0.517461
	9.2688	4.99687			4.2499			3.3259			4.19089	0.483268
	9.2736	5.1933			4.15245			3.46099			4.26891	0.503456
	9.2784	4.39851			4.30864			3.48973			4.06563	0.289113
	9.2832	4.91639			4.15374			3.65085			4.24033	0.367886
	9.288	4.62197			3.92668			3.69794			4.08219	0.277847
	9.2928	4.05594			3.97882			3.48387			3.83955	0.179226
	9.2976	3.35187			3.75795			3.64576			3.58519	0.121073
	9.3024	3.55944			3.89922			3.48991			3.64952	0.126451
	9.3072	4.41923			4.57725			3.90133			4.29927	0.204133
	9.312	3.17202			4.11212			3.68371			3.65595	0.271741
	9.3168	3.40334			4.09196			3.58408			3.69313	0.20613
	9.3216	3.27138			3.98843			3.63745			3.63242	0.20701
	9.3264	4.96455			4.33439			3.36912			4.22269	0.463934
	9.3312	5.30761			3.98091			3.69018			4.32623	0.497813
	9.336	3.64662			4.15842			3.40512			3.73672	0.222077
	9.3408	3.29774			4.53746			3.6345			3.82323	0.370108
	9.3456	3.91151			4.54116			3.29201			3.91489	0.360603
	9.3504	4.63032			5.18979			3.45683			4.42564	0.510625
	9.3552	3.61039			3.93073			3.55933			3.70015	0.116231
	9.36	3.46587			3.88763			3.29209			3.54853	0.176816
	9.3648	3.44496			4.03521			3.20926			3.56314	0.245646
	9.3696	3.37004			4.03127			3.50782			3.63638	0.201413
	9.3744	3.93726			3.98961			3.82535			3.91741	0.0484469
	9.3792	4.06756			4.00051			3.26316			3.77708	0.257686
	9.384	4.32069			4.31769			3.3739			4.00409	0.315097
	9.3888	3.71485			4.09789			3.58721			3.79999	0.153442
	9.3936	4.76333			4.63781			3.42124			4.27413	0.427979
	9.3984	3.94993			4.13953			3.53707			3.87551	0.17785
	9.4032	3.56706			4.61535			3.45828			3.88023	0.3689
	9.408	3.8314			4.82179			3.21977			3.95765	0.466753
	9.4128	3.56338			4.65848			3.47784			3.8999	0.380095
	9.4176	3.78533			4.27321			3.37864			3.81239	0.258593
	9.4224	4.06464			4.12757			3.57689			3.92304	0.174022
	9.4272	3.53105			4.27			3.38852			3.72986	0.273188
	9.432	3.62917			4.32925			3.64803			3.86882	0.230283
	9.4368	3.55902			4.24699			3.54487			3.78363	0.231716
	9.4416	3.36181			4.43837			3.5445			3.78156	0.332614
	9.4464	3.45955			4.23615			3.64537			3.78036	0.234125
	9.4512	3.38247			4.3452			3.69598			3.80788	0.283495
	9.456	3.32829			5.0975			3.72983			4.05187	0.535511
	9.4608	4.36669			4.76033			3.35457			4.16053	0.418697
	9.4656	4.25451			4.04486			3.20073			3.83337	0.322055
	9.4704	3.5658			4.2678			3.60163			3.81174	0.228264
	9.4752	3.84355			3.41395			3.34154			3.53301	0.156668
	9.48	4.94313			4.27286			3.4905			4.2355	0.419754
	9.4848	4.75693			4.32677			3.37719			4.15363	0.407595
	9.4896	3.45801			3.96182			3.21345			3.54443	0.220313
	9.4944	3.66			3.76611			3.54793			3.65802	0.0629916
	9.4992	3.28332			3.9399			3.51632			3.57985	0.192181
	9.504	3.29726			3.80102			3.4791			3.5258	0.147285
	9.5088	3.96945			4.20517			3.71248			3.96237	0.142273
	9.5136	3.5521			4.65263			3.85134			4.01869	0.32853
	9.5184	3.66145			3.76551			3.60037			3.67578	0.0482056
	9.5232	3.87423			4.0367			3.89864			3.93652	0.050584
	9.528	3.45344			3.56922			3.56673			3.5298	0.0381844
	9.5328	4.81885			3.79078			3.34953			3.98638	0.435285
	9.5376	4.65174			3.98388			3.45467			4.0301	0.346337
	9.5424	4.06939			3.87994			3.30874			3.75269	0.228613
	9.5472	3.90403			4.41499			3.57792			3.96565	0.243596
	9.552	3.42881			3.86772			3.58846			3.62833	0.12826
	9.5568	3.31627			4.21634			3.19788			3.57683	0.321578
	9.5616	3.40362			4.13062			3.53105			3.68843	0.224133
	9.5664	3.64441			3.9347			3.50136			3.69349	0.127479
	9.5712	3.59985			3.89049			3.49235			3.6609	0.118917
	9.576	3.66557			4.2938			3.46455			3.80797	0.249749
	9.5808	3.90647			4.01547			3.47167			3.79787	0.166107
	9.5856	3.76069			5.0522			3.42488			4.07926	0.496037
	9.5904	4.54184			4.45616			3.64959			4.21586	0.284216
[truncated: 18,836 more rows]

## Sheet: 4d
		Bin Center	BAX	BAX + EO			BAX	BAX + EO
		9.6	0	1		Mean	13.7624	13.4451
		9.8	0	4		SEM	0.00518259	0.00692191
		10	0	18
		10.2	0	29
		10.4	0	77
		10.6	0	181
		10.8	0	372
		11	0	552
		11.2	0	520
		11.4	2	292
		11.6	7	161
		11.8	24	157
		12	69	112
		12.2	189	133
		12.4	400	193
		12.6	743	399
		12.8	1098	641
		13	1528	1002
		13.2	1761	1351
		13.4	2023	1692
		13.6	2256	2198
		13.8	2185	2527
		14	2086	2900
		14.2	1879	2583
		14.4	1399	1662
		14.6	1027	779
		14.8	695	231
		15	440	54
		15.2	338	11
		15.4	243	3
		15.6	212	0
		15.8	122	0
		16	66	0
		16.2	29	0
		16.4	8	0
		16.6	4	0
		16.8	2	0

## Sheet: 4e
			Bin Center	BAX	BAX + EO			BAX	BAX + EO
			6.4	0	5		Mean	10.032	8.02431
			6.6	0	53		SEM	0.00486964	0.00287202
			6.8	0	218
			7	0	386
			7.2	1	524
			7.4	1	970
			7.6	1	1786
			7.8	0	2965
			8	10	4454
			8.2	28	4442
			8.4	107	2928
			8.6	276	1326
			8.8	577	531
			9	1008	167
			9.2	1382	55
			9.4	1649	19
			9.6	1926	6
			9.8	2169	0
			10	2144	0
			10.2	2012	0
			10.4	1954	0
			10.6	1734	0
			10.8	1474	0
			11	977	0
			11.2	672	0
			11.4	390	0
			11.6	197	0
			11.8	101	0
			12	34	0
			12.2	6	0
			12.4	4	0
			12.6	1	0

## Sheet: 4f
		Residue	Mean	SD
		1	44.1343	18.5708
		2	47.2331	19.1285
		3	33.2435	4.87873
		4	8.05584	4.33934
		5	0.339286	11.0184
		6	19.2007	27.3721
		7	31.6041	36.0796
		8	30.4974	49.2274
		9	30.0942	36.1769
		10	45.2442	30.4634
		11	33.9477	5.70218
		12	13.9712	36.8694
		13	3.59826	30.0659
		14	18.6062	26.1067
		15	27.0928	9.00256
		16	23.8072	1.8229
		17	11.92	1.60308
		18	12.6888	6.56621
		19	19.3045	14.2919
		20	9.95188	12.7229
		21	-0.653074	12.7293
		22	2.40586	19.0489
		23	5.98974	19.2816
		24	-4.41308	15.0211
		25	-5.04712	17.0365
		26	3.55438	23.5776
		27	-3.16798	15.9442
		28	-8.73181	13.0256
		29	4.48424	10.1575
		30	3.43265	15.8335
		31	-7.42944	12.0758
		32	-9.31447	12.09
		33	-6.7041	4.90583
		34	-9.58447	11.1059
		35	-29.4192	14.2786
		36	-5.91514	26.6446
		37	12.4888	38.8378
		38	9.91098	17.1766
		39	-5.87526	22.3627
		40	-21.587	24.7045
		41	-29.6754	18.5216
		42	-26.7618	10.5316
		43	-5.63191	23.8443
		44	5.48711	11.3819
		45	13.6175	24.7924
		46	6.47265	44.5903
		47	-2.35249	31.9998
		48	-7.5003	11.0072
		49	34.7549	17.3138
		50	11.5375	16.4251
		51	10.9949	17.9415
		52	37.1345	38.9991
		53	14.5111	21.1522
		54	8.96909	14.3331
		55	1.83155	6.13428
		56	5.09536	11.9872
		57	12.7083	18.5727
		58	8.028	19.0644
		59	6.9199	20.7053
		60	15.2493	26.1059
		61	12.4342	26.7781
		62	13.0178	23.3949
		63	13.757	17.1919
		64	13.2922	23.3452
		65	15.2888	25.7264
		66	13.679	21.0475
		67	4.8747	13.4896
		68	8.88098	9.68129
		69	10.1208	16.8018
		70	6.49412	18.3017
		71	0.846055	4.64552
		72	3.88189	1.66881
		73	6.66971	2.90272
		74	7.7341	6.77999
		75	10.8372	4.45473
		76	8.99202	8.74498
		77	5.36312	5.18271
		78	6.30378	4.02141
		79	5.88152	7.27717
		80	-6.43036	8.62379
		81	-16.9848	3.67109
		82	-18.8782	9.11775
		83	-18.9666	11.6984
		84	-10.3609	13.3822
		85	-25.5829	17.1135
		86	-13.2713	26.26
		87	0.281554	35.0607
		88	-30.2955	6.39591
		89	-22.1017	7.78775
		90	-22.5071	9.46059
		91	-19.6996	4.09369
		92	2.73034	1.91554
		93	1.00693	2.02918
		94	-3.15008	5.96792
		95	2.55444	5.83829
		96	9.00936	6.17838
		97	7.54791	7.57482
		98	7.13609	7.80248
		99	-2.60017	8.91205
		100	7.32704	21.7735
		101	30.7504	21.1966
		102	31.0816	32.3404
		103	13.2988	16.4173
		104	16.3305	15.8337
		105	32.3697	11.0289
		106	18.9294	19.6134
		107	0.206854	8.21999
		108	-2.34126	7.4833
		109	4.6617	14.9206
		110	6.0675	7.33764
		111	-2.23931	5.2448
		112	-4.45328	1.99418
		113	2.24132	1.76379
		114	3.75995	11.1537
		115	-1.40441	13.2485
		116	-4.68935	3.94882
		117	-4.20889	6.07765
		118	-6.90058	18.7522
		119	-8.64493	19.3484
		120	-7.74425	11.8479
		121	-7.03201	18.5066
		122	-3.03609	26.4459
		123	-0.642178	24.1427
		124	-1.0124	20.285
		125	-2.33095	25.4039
		126	3.63771	25.2097
		127	6.42872	24.1251
		128	5.33225	22.6674
		129	6.15294	23.1752
		130	10.8929	28.4599
		131	10.8239	26.2449
		132	-5.93927	10.2358
		133	-8.23219	7.50451
		134	-11.3064	12.1827
		135	-6.95249	8.69532
		136	-4.24362	5.66702
		137	0.547974	9.88453
		138	5.93338	9.54259
		139	8.13052	2.0282
		140	12.7616	4.29687
		141	17.1933	2.77199
		142	19.8648	1.28423
		143	22.1733	10.5566
		144	22.4383	5.19378
		145	22.9987	14.0129
		146	19.9298	14.5808
		147	10.2531	13.0014
		148	42.4287	39.6575
		149	59.6824	65.168
		150	52.5948	45.5214
		151	47.1394	33.9116
		152	42.364	32.9576
		153	39.9065	28.938
		154	31.8244	22.4242
		155	19.0351	9.46042
		156	14.3995	5.06651
		157	14.218	9.31878
		158	8.98929	12.4549
		159	7.94738	13.6132
		160	5.50171	15.5995
		161	-0.118762	13.0963
		162	-0.268384	14.0637
		163	8.2391	11.0925
		164	13.0509	8.56615
		165	7.17826	9.63069
		166	10.0033	16.8314
		167	14.3628	17.9654
		168	0.107527	13.3618
		169	10.7255	16.2072
		170	11.4956	16.903
		171	15.3732	9.40975
		172	14.2578	2.88711
		173	12.5181	2.50789
		174	14.8037	9.11985
		175	16.4497	18.4138
		176	14.0928	18.5149
		177	9.27994	11.4662
		178	8.54564	17.794
		179	3.20793	16.3695
		180	9.96107	12.6999
		181	10.8237	14.2663
		182	-0.49342	16.2824
		183	-4.86236	13.0804
		184	0.514079	13.059
		185	-3.64694	14.5718
		186	-5.24935	14.2297
		187	-5.51538	15.3235
		188	-8.23978	14.2202
		189	-15.0245	16.3652
		190	-22.5767	26.2182
		191	-29.502	44.8581
		192	-29.6936	47.1585

## Sheet: 4g
		Bin Center	BAX	BAX + EO			BAX	BAX + EO
		6.8	0	5		Mean	9.99453	8.81654
		7	0	10		SEM	0.00239498	0.00346817
		7.2	0	27
		7.4	0	72
		7.6	0	141
		7.8	0	332
		8	0	763
		8.2	0	1527
		8.4	0	2471
		8.6	1	3287
		8.8	8	3541
		9	93	3159
		9.2	344	2290
		9.4	1079	1467
		9.6	2501	844
		9.8	4193	428
		10	4836	219
		10.2	4018	122
		10.4	2209	73
		10.6	1062	40
		10.8	354	14
		11	114	2
		11.2	18	1
		11.4	4	0
		11.6	1	0

## Sheet: 4h
			Bin Center	BAX	BAX + EO			BAX	BAX + EO
			11.6	0	2		Mean	14.7865	13.6315
			11.8	1	0		SEM	0.00438384	0.00346682
			12	2	9
			12.2	5	52
			12.4	4	133
			12.6	2	379
			12.8	8	848
			13	23	1504
			13.2	80	2382
			13.4	224	3107
			13.6	494	3315
			13.8	823	3179
			14	1323	2396
			14.2	1843	1634
			14.4	2171	972
			14.6	2341	493
			14.8	2416	232
			15	2384	116
			15.2	2279	40
			15.4	1765	30
			15.6	1220	8
			15.8	646	4
			16	361	0
			16.2	198	0
			16.4	126	0
			16.6	62	0
			16.8	27	0
			17	4	0
			17.2	3	0
