# Supplementary material for: Eltrombopag directly inhibits BAX and prevents cell death
Source: Nat Commun. 2021 Feb 18;12:1134. doi: 10.1038/s41467-021-21224-1 (PMC7892824; doi:10.1038/s41467-021-21224-1)
Supplement: Supplementary file 4 — Source Data [file 41467_2021_21224_MOESM4_ESM.zip › SuppFig7.xlsx]

## Sheet: SuppFig7a
	Time Trace	BAX		BAX + Eltro			Histogram					BAX	BAX + Eltro
	Time (nsec)	Mean	SEM	Mean	SEM		Bin Center	BAX	BAX + Eltro		Mean	13.7624	13.4451
	0	11.9863	0.42844	10.0734	0.964838		9.6	0	1		SEM	0.00518259	0.00692191
	0.0048	11.8478	0.456017	9.86958	0.76501		9.8	0	4
	0.0096	11.7434	0.0984007	9.81243	0.908588		10	0	18
	0.0144	12.1049	0.069474	9.90155	0.84428		10.2	0	29
	0.0192	12.2053	0.431033	10.0518	1.02734		10.4	0	77
	0.024	11.5283	0.108128	9.92132	0.805022		10.6	0	181
	0.0288	11.4897	0.510396	9.82415	0.969958		10.8	0	372
	0.0336	11.3942	0.365512	9.97482	1.0911		11	0	552
	0.0384	11.8714	0.26177	10.4356	0.433968		11.2	0	520
	0.0432	11.9106	0.61853	10.7284	0.319976		11.4	2	292
	0.048	12.1412	0.235511	10.6993	0.337515		11.6	7	161
	0.0528	12.0335	0.152296	10.6472	0.473551		11.8	24	157
	0.0576	12.2981	0.212785	10.5739	0.396079		12	69	112
	0.0624	11.906	0.528146	10.0879	0.620627		12.2	189	133
	0.0672	12.1236	0.534828	10.2217	0.518635		12.4	400	193
	0.072	11.7476	0.295164	10.3455	0.525575		12.6	743	399
	0.0768	12.122	0.765854	10.6416	0.478983		12.8	1098	641
	0.0816	11.8606	0.692918	10.5298	0.500248		13	1528	1002
	0.0864	11.8072	0.750726	10.5803	0.548418		13.2	1761	1351
	0.0912	12.0462	0.929322	10.46	0.598754		13.4	2023	1692
	0.096	12.3327	0.992532	10.532	0.484239		13.6	2256	2198
	0.1008	12.5555	1.31377	10.625	0.459251		13.8	2185	2527
	0.1056	13.1802	1.1792	10.5662	0.235877		14	2086	2900
	0.1104	12.9237	1.24911	10.5825	0.682674		14.2	1879	2583
	0.1152	13.0481	0.948468	10.6213	0.539079		14.4	1399	1662
	0.12	13.2324	1.27181	10.4687	0.532948		14.6	1027	779
	0.1248	13.2047	1.27306	10.4171	0.254207		14.8	695	231
	0.1296	13.2831	1.402	10.5453	0.440568		15	440	54
	0.1344	13.3767	1.40392	10.4011	0.434121		15.2	338	11
	0.1392	13.459	1.53617	10.406	0.341844		15.4	243	3
	0.144	13.8921	1.60163	10.6558	0.365009		15.6	212	0
	0.1488	13.1795	0.828658	10.1409	0.48317		15.8	122	0
	0.1536	13.1958	1.07551	10.4948	0.275181		16	66	0
	0.1584	13.3698	1.40164	10.78	0.0433327		16.2	29	0
	0.1632	13.9347	1.56218	10.7521	0.286664		16.4	8	0
	0.168	14.0883	1.53132	10.7087	0.426256		16.6	4	0
	0.1728	13.7568	1.43866	10.7179	0.349557		16.8	2	0
	0.1776	13.6162	1.58196	10.5208	0.367067
	0.1824	13.4178	1.507	10.6666	0.220363
	0.1872	13.3824	1.30594	10.7602	0.263069
	0.192	13.5033	1.63997	10.6024	0.135478
	0.1968	13.4899	1.18239	10.5232	0.354875
	0.2016	13.5581	0.969719	10.8861	0.181278
	0.2064	13.5174	1.06698	10.6972	0.216181
	0.2112	13.6471	0.938362	10.6092	0.386545
	0.216	13.2526	1.17205	10.8758	0.287176
	0.2208	13.9132	1.0152	10.6476	0.453545
	0.2256	13.7217	1.07118	10.5982	0.48101
	0.2304	13.8291	1.16764	10.7302	0.305656
	0.2352	13.9163	1.29928	10.6466	0.324362
	0.24	13.9536	1.30564	10.5706	0.154476
	0.2448	13.8389	0.764451	10.4272	0.413175
	0.2496	13.5141	1.28533	10.5793	0.363169
	0.2544	13.3238	1.17831	10.9085	0.317607
	0.2592	13.5032	1.22291	10.737	0.302785
	0.264	13.6182	1.19836	10.7795	0.284795
	0.2688	13.6133	1.00945	10.767	0.338278
	0.2736	12.9783	0.580163	10.843	0.262003
	0.2784	13.6259	0.806456	10.9665	0.192311
	0.2832	13.3137	0.888394	10.9181	0.380378
	0.288	13.539	0.901737	10.7296	0.299548
	0.2928	13.9187	0.925314	10.7517	0.400687
	0.2976	13.3796	1.02912	10.6823	0.439028
	0.3024	13.2614	1.23842	10.6622	0.455016
	0.3072	12.8336	1.34336	10.7609	0.628777
	0.312	13.093	1.44945	10.7173	0.45679
	0.3168	14.3824	1.02843	10.692	0.268538
	0.3216	13.4772	0.905967	10.8143	0.451783
	0.3264	13.4516	0.52171	10.513	0.576121
	0.3312	13.3807	0.778052	10.5722	0.402416
	0.336	13.7099	1.13736	10.3377	0.521115
	0.3408	13.5994	1.05118	10.6206	0.475902
	0.3456	13.379	1.34008	10.3909	0.380289
	0.3504	13.6505	1.46742	10.4393	0.379117
	0.3552	13.2759	1.37915	10.5583	0.449579
	0.36	13.5799	1.28591	10.4047	0.417642
	0.3648	13.5452	1.54408	10.5237	0.385114
	0.3696	12.9819	1.40358	10.801	0.397176
	0.3744	13.4174	1.38647	10.7062	0.215478
	0.3792	13.9563	1.14457	10.7357	0.300466
	0.384	13.8319	1.01729	10.9259	0.352541
	0.3888	13.1185	0.782286	10.6389	0.41442
	0.3936	13.2464	1.22004	10.7219	0.265679
	0.3984	13.2337	0.710713	10.7594	0.463914
	0.4032	13.6823	0.968724	10.5141	0.370829
	0.408	13.9079	0.869174	10.7407	0.22866
	0.4128	13.5021	0.81933	11.1233	0.277108
	0.4176	14.0322	0.968094	10.6416	0.228633
	0.4224	14.3032	0.971097	10.8218	0.180001
	0.4272	13.6843	0.891347	10.809	0.284078
	0.432	13.6921	0.78562	10.4687	0.300908
	0.4368	14.2491	0.933536	10.6768	0.256169
	0.4416	14.1246	1.08662	10.8397	0.320607
	0.4464	13.8854	1.2987	10.7006	0.295611
	0.4512	14.0336	1.04405	10.8171	0.306999
	0.456	14.0807	1.01491	10.7526	0.292116
	0.4608	13.646	0.890873	10.79	0.274577
	0.4656	13.4342	1.03919	10.7075	0.471556
	0.4704	13.0682	0.389443	10.7075	0.314549
	0.4752	13.3558	0.493521	10.8096	0.323335
	0.48	13.6549	0.594709	10.7027	0.254451
	0.4848	13.8168	0.534776	10.9155	0.271275
	0.4896	13.5526	0.675057	11.0297	0.196501
	0.4944	13.6766	0.826617	11.055	0.362927
	0.4992	13.6541	0.617605	10.6866	0.29902
	0.504	12.6656	0.701338	10.7284	0.423779
	0.5088	13.0253	0.673741	11.0867	0.420828
	0.5136	13.0618	0.704699	11.1002	0.397113
	0.5184	13.1407	0.779071	11.1606	0.273491
	0.5232	12.7468	0.980592	11.0857	0.319867
	0.528	13.1977	0.666279	11.2872	0.25237
	0.5328	13.056	0.620473	10.6677	0.351894
	0.5376	13.6024	0.939676	11.0812	0.517634
	0.5424	13.5436	0.858763	11.0467	0.293354
	0.5472	13.5152	0.769403	10.9408	0.601791
	0.552	13.0971	0.868298	10.8363	0.295628
	0.5568	13.2709	0.743399	11.0123	0.241688
	0.5616	13.5108	1.07744	10.7126	0.322912
	0.5664	13.7309	1.0446	11.0472	0.308756
	0.5712	13.4605	0.758863	10.6951	0.303307
	0.576	13.6328	0.725853	10.7261	0.22006
	0.5808	12.8941	0.924652	11.0419	0.192853
	0.5856	13.3733	0.916984	10.7696	0.267432
	0.5904	13.3446	0.463785	10.8548	0.278683
	0.5952	13.1685	0.282168	10.8038	0.291537
	0.6	13.0833	0.353632	10.8484	0.195574
	0.6048	13.2168	0.126155	10.7975	0.236269
	0.6096	12.9143	0.488008	11.0327	0.358521
	0.6144	13.7367	0.636022	11.1257	0.471415
	0.6192	13.5748	0.515909	11.2241	0.319755
	0.624	14.2083	0.695745	11.1001	0.269159
	0.6288	13.4972	0.644922	11.3067	0.453125
	0.6336	13.5099	0.677486	10.9915	0.24955
	0.6384	13.5741	0.469795	11.2843	0.255592
	0.6432	13.6011	0.54426	11.2885	0.288091
	0.648	13.0698	0.276366	10.9899	0.37127
	0.6528	13.6404	0.588173	11.1177	0.484521
	0.6576	13.8349	0.180443	11.1983	0.420494
	0.6624	13.3198	0.317556	10.9919	0.207824
	0.6672	13.502	0.334221	11.025	0.459867
	0.672	13.0257	0.507536	11.0706	0.527813
	0.6768	13.5725	0.490414	11.0596	0.556459
	0.6816	13.2724	0.677043	10.9144	0.629732
	0.6864	12.8812	0.347066	10.9443	0.365996
	0.6912	12.799	0.619833	11.1056	0.41091
	0.696	13.3931	0.838358	11.143	0.398034
	0.7008	13.6816	0.935247	11.372	0.283884
	0.7056	13.4539	0.807729	11.2341	0.242149
	0.7104	13.6168	0.683586	11.0786	0.272464
	0.7152	12.9302	0.157882	11.1056	0.17868
	0.72	13.4359	0.318718	11.0839	0.397116
	0.7248	13.4646	0.180907	11.0482	0.38082
	0.7296	13.1464	0.0413142	11.1865	0.415763
	0.7344	13.6358	0.276806	11.2382	0.100152
	0.7392	13.2847	0.418057	11.4817	0.667353
	0.744	12.9031	0.325269	11.0073	0.423888
	0.7488	12.9344	0.211865	11.1753	0.612582
	0.7536	13.1203	0.15882	11.0946	0.547914
	0.7584	13.2415	0.427672	11.1306	0.376483
	0.7632	13.0018	0.204303	11.0118	0.5053
	0.768	13.3186	0.226007	11.2113	0.438674
	0.7728	13.6256	0.0586348	11.102	0.527704
	0.7776	13.3192	0.310357	10.6973	0.39257
	0.7824	13.7335	0.320242	11.0147	0.671106
	0.7872	13.6398	0.569546	11.1814	0.432626
	0.792	13.5761	0.237336	10.9776	0.445297
	0.7968	12.8788	0.297192	11.0636	0.326828
	0.8016	12.6648	0.13853	10.8805	0.416394
	0.8064	12.7517	0.512587	11.1438	0.44968
	0.8112	13.2531	0.461424	11.2285	0.607066
	0.816	13.0847	0.762744	10.9727	0.578321
	0.8208	12.8209	0.335645	10.7317	0.287548
	0.8256	12.8713	0.130619	10.9268	0.401709
	0.8304	12.4683	0.164653	10.6286	0.361213
	0.8352	13.2297	0.704373	11.0937	0.417707
	0.84	13.1318	0.691562	11.1982	0.391333
	0.8448	13.3404	0.771995	10.8609	0.393988
	0.8496	12.9824	0.420376	11.1197	0.32551
	0.8544	13.141	0.345917	10.9735	0.251112
	0.8592	13.4528	0.399046	10.9678	0.442055
	0.864	12.9412	0.495732	11.0467	0.399023
	0.8688	12.8313	0.603421	11.1715	0.349078
	0.8736	13.5528	0.229957	11.1587	0.416516
	0.8784	13.0311	0.256139	11.2121	0.530244
	0.8832	12.9141	0.330145	10.8926	0.628783
	0.888	12.4546	0.180768	11.0006	0.520712
	0.8928	12.7531	0.344168	11.111	0.510924
	0.8976	12.1062	0.433437	11.0293	0.409617
	0.9024	12.4803	0.468056	10.6955	0.305342
	0.9072	12.8466	0.275431	10.9946	0.43594
	0.912	12.3947	0.691634	10.9047	0.366037
	0.9168	12.4438	0.419989	11.2033	0.333775
	0.9216	12.6498	0.366124	10.9622	0.488654
	0.9264	12.591	0.800662	10.8586	0.423083
	0.9312	12.6428	0.695688	11.3005	0.286089
	0.936	12.6365	0.310084	10.9926	0.43485
	0.9408	12.5376	0.332151	11.0307	0.465718
	0.9456	12.6831	0.766308	10.8235	0.549887
	0.9504	12.6745	0.479635	11.0387	0.573287
	0.9552	12.9813	0.390659	11.1302	0.453157
	0.96	12.6753	0.496643	11.0876	0.478645
	0.9648	12.4031	0.357116	10.9509	0.618515
	0.9696	12.5805	0.318236	10.8791	0.438509
	0.9744	12.8219	0.613835	11.1477	0.466599
	0.9792	13.1254	0.380303	10.9893	0.609831
	0.984	12.9781	0.434587	11.3064	0.433436
	0.9888	12.2145	0.334269	10.9413	0.465474
	0.9936	12.4983	0.299095	10.9335	0.712614
	0.9984	12.9613	0.235251	10.8771	0.624293
	1.0032	12.8693	0.440435	10.9146	0.63669
	1.008	12.9135	0.187013	10.9111	0.597997
	1.0128	12.9189	0.529743	10.9636	0.394144
	1.0176	13.141	0.643981	10.8272	0.570591
	1.0224	13.2502	0.223252	10.5593	0.563683
	1.0272	12.8035	0.267933	10.7555	0.368413
	1.032	13.1257	0.629151	10.5238	0.648586
	1.0368	13.044	0.138117	10.9276	0.692124
	1.0416	12.56	0.670316	10.9768	0.53627
	1.0464	13.1632	0.718606	11.0029	0.766857
	1.0512	12.9848	0.460881	10.7999	0.64985
	1.056	12.8155	0.552669	11.0333	0.561525
	1.0608	12.586	0.239609	10.6807	0.579189
	1.0656	12.8376	0.64305	10.9129	0.494426
	1.0704	12.3702	0.495862	10.5978	0.504246
	1.0752	12.6482	0.398313	10.6791	0.61405
	1.08	12.5106	0.59844	10.8596	0.609666
	1.0848	12.442	0.43734	11.1842	0.581731
	1.0896	12.4028	0.577297	11.0349	0.701819
	1.0944	12.8347	0.396235	11.3899	0.615388
	1.0992	12.6377	0.531239	11.0796	0.628436
	1.104	13.0923	0.775767	11.0456	0.410073
	1.1088	13.2374	0.738047	10.9656	0.76631
	1.1136	13.0006	0.705151	11.2198	0.784879
	1.1184	12.7175	0.695101	11.0112	0.724198
	1.1232	12.9061	0.980099	10.9279	0.718328
	1.128	12.6798	0.619775	11.2272	0.772413
	1.1328	12.921	0.483012	11.2011	0.925703
	1.1376	12.8893	0.914278	11.2019	0.982402
	1.1424	13.0566	0.762082	11.1594	1.11624
	1.1472	12.9333	0.907682	11.2046	0.646583
	1.152	12.5827	0.766025	11.2549	0.82135
	1.1568	13.157	0.908405	11.3976	0.761762
	1.1616	13.4576	1.00614	11.0326	0.886005
	1.1664	13.3291	0.967111	10.8922	0.665889
	1.1712	13.1269	0.999976	10.9881	0.67866
	1.176	12.9705	0.852466	11.084	0.5257
	1.1808	12.849	0.221909	10.9566	0.441842
	1.1856	12.6038	0.763522	10.9157	0.711023
	1.1904	12.7945	0.530317	10.8859	0.591029
	1.1952	12.8001	0.411675	10.742	0.654645
	1.2	12.3579	0.37321	10.553	0.655301
	1.2048	12.8391	0.58592	11.155	0.823597
	1.2096	12.9343	0.559508	11.256	0.784179
	1.2144	12.9534	0.560076	10.9572	0.558458
	1.2192	12.6087	0.691515	11.0891	0.482686
	1.224	13.1981	1.10809	10.6785	0.564904
	1.2288	12.6876	0.612425	10.8105	0.628002
	1.2336	13.2235	0.50344	10.7051	0.577053
	1.2384	13.4276	1.11295	10.7911	0.486862
	1.2432	13.6633	0.909071	10.8518	0.353275
	1.248	12.7618	0.743494	10.5944	0.553373
	1.2528	13.0213	1.14656	10.676	0.46835
	1.2576	13.184	1.03068	10.7803	0.429431
	1.2624	13.0617	0.945281	10.6733	0.538186
	1.2672	12.9168	1.2458	10.3173	0.417758
	1.272	13.1004	0.924699	10.7529	0.205761
	1.2768	13.1957	1.16679	10.9314	0.224038
	1.2816	12.9799	1.21219	10.486	0.412977
	1.2864	13.0674	1.28006	10.5777	0.372053
	1.2912	12.6815	0.796015	10.6703	0.463284
	1.296	12.458	0.571802	10.4966	0.457863
	1.3008	12.6499	0.808553	10.2748	0.576443
	1.3056	12.8131	0.942082	10.6783	0.517111
	1.3104	13.2952	0.819764	10.4397	0.383705
	1.3152	12.1855	0.633749	10.4305	0.672871
	1.32	12.3744	0.819804	10.3266	0.408344
	1.3248	12.4573	0.82576	10.0254	0.601353
	1.3296	12.9115	0.615657	10.0043	0.559047
	1.3344	12.6561	0.864244	10.4575	0.30725
	1.3392	12.6965	0.783391	10.4153	0.468228
	1.344	13.0617	0.812256	10.7386	0.241732
	1.3488	13.0926	0.772435	10.5619	0.268233
	1.3536	12.8291	0.624621	10.198	0.262995
	1.3584	13.0299	0.797727	10.4588	0.411621
	1.3632	13.1525	0.615574	10.2668	0.289366
	1.368	12.9174	0.83124	10.1125	0.475235
	1.3728	13.3432	0.965821	10.2899	0.379137
	1.3776	13.5066	1.1592	10.3191	0.510817
	1.3824	12.8156	0.58904	10.0563	0.439662
	1.3872	12.8037	0.728446	10.0754	0.438591
	1.392	13.1639	0.605002	9.6356	0.354816
	1.3968	12.8956	0.840753	10.0433	0.479905
	1.4016	13.1793	0.539155	10.0663	0.408155
	1.4064	13.2089	1.43469	10.1307	0.647882
	1.4112	12.8558	1.08711	10.3519	0.373662
	1.416	13.3636	0.560542	10.0575	0.502692
	1.4208	13.1196	0.62559	10.0767	0.562163
	1.4256	12.8952	0.476009	10.2833	0.22724
	1.4304	12.7901	0.776086	10.114	0.471359
	1.4352	12.8937	0.550904	10.2824	0.497404
	1.44	13.2257	0.663324	10.4529	0.611944
	1.4448	12.3498	0.853528	10.3664	0.266883
	1.4496	13.173	0.559124	10.0996	0.365298
	1.4544	13.3606	0.681321	10.2336	0.303133
	1.4592	13.4258	0.526592	10.1072	0.385286
	1.464	12.8374	0.791466	10.182	0.624904
	1.4688	13.5209	0.487385	10.3768	0.478964
	1.4736	13.1567	0.60691	10.2081	0.479042
	1.4784	12.5883	0.631259	10.4249	0.348409
	1.4832	12.7761	0.967874	10.0577	0.52808
	1.488	12.8236	0.728789	10.2906	0.222692
	1.4928	12.9777	0.598856	10.4334	0.263408
	1.4976	12.9788	0.358806	10.2041	0.363124
	1.5024	12.9357	0.638134	10.5226	0.20022
	1.5072	13.2346	0.532378	10.3844	0.418078
	1.512	12.9637	0.629054	10.2699	0.368464
	1.5168	12.7812	0.663586	10.4067	0.501242
	1.5216	13.1028	0.521684	10.2763	0.585799
	1.5264	13.0083	0.589692	10.3259	0.395113
	1.5312	12.5391	0.39436	10.0725	0.451665
	1.536	12.7486	0.659822	9.83852	0.5269
	1.5408	12.8911	0.667358	10.3235	0.353729
	1.5456	13.2938	0.728271	10.0902	0.33394
	1.5504	13.4092	1.02741	10.2963	0.275215
	1.5552	13.204	0.773371	10.4014	0.487248
	1.56	12.9437	0.411626	10.5258	0.108956
	1.5648	12.9782	0.583516	10.5244	0.340048
	1.5696	12.9276	0.94171	10.6126	0.221403
	1.5744	12.7984	0.767434	10.4541	0.293643
	1.5792	13.2093	1.14301	10.333	0.202304
	1.584	13.2545	0.987687	10.7282	0.252749
	1.5888	12.966	0.892571	10.8167	0.109639
	1.5936	12.7245	0.657918	11.0909	0.26619
	1.5984	12.5693	0.581553	10.6543	0.278632
	1.6032	12.2505	0.736507	10.9065	0.0773578
	1.608	12.9341	0.459858	11.221	0.323175
	1.6128	12.9428	0.418159	10.9974	0.353471
	1.6176	12.7221	0.283475	10.8962	0.359957
	1.6224	13.0526	0.718538	10.8753	0.258922
	1.6272	12.1987	0.440651	10.7604	0.304045
	1.632	12.5175	0.480932	11.0413	0.313594
	1.6368	12.7659	0.802776	11.0349	0.450005
	1.6416	12.8551	0.72279	11.1593	0.259948
	1.6464	12.6131	0.853268	10.7446	0.294247
	1.6512	12.8188	0.729496	11.1506	0.391842
	1.656	12.8823	0.627681	11.2161	0.236433
	1.6608	13.4234	1.29355	10.8179	0.197765
	1.6656	12.9381	0.863311	11.1735	0.494286
	1.6704	13.0939	1.02805	10.75	0.349497
	1.6752	13.0144	0.887923	10.9129	0.247592
	1.68	12.8552	1.29989	10.8299	0.365823
	1.6848	13.5174	1.06485	11.0435	0.328698
	1.6896	13.5274	1.00836	11.0306	0.385346
	1.6944	13.1121	0.986225	10.9173	0.487984
	1.6992	12.8459	0.810147	11.2864	0.467959
	1.704	12.9935	0.94618	11.0938	0.271664
	1.7088	13.2482	0.895051	11.2381	0.747357
	1.7136	13.2657	1.16656	11.2631	0.631069
	1.7184	12.9959	1.17693	11.2073	0.368524
	1.7232	12.6792	0.926313	11.3028	0.362154
	1.728	13.3206	0.81007	11.2181	0.263513
	1.7328	12.6578	1.15752	11.5977	0.436903
	1.7376	12.6691	0.690833	11.1966	0.117627
	1.7424	12.8617	0.624137	11.5688	0.540574
	1.7472	12.9395	0.33847	11.5973	0.510233
	1.752	12.9411	0.63028	11.4192	0.380457
	1.7568	13.0486	0.90631	11.198	0.590323
	1.7616	12.3678	0.932601	10.8499	0.183924
	1.7664	12.5175	0.883689	11.1476	0.180143
	1.7712	12.434	1.42936	10.4986	0.218817
	1.776	12.8255	1.50012	10.8701	0.0863875
	1.7808	13.2273	1.39504	10.8341	0.206535
	1.7856	12.6715	1.50212	10.9389	0.0621041
	1.7904	12.7035	1.08502	11.2389	0.0995578
	1.7952	13.1081	1.09903	11.2656	0.149231
	1.8	13.3405	1.31097	11.1005	0.0914443
	1.8048	13.0817	1.07594	11.2557	0.159901
	1.8096	13.3277	1.36006	11.1229	0.123761
	1.8144	13.3363	1.15504	11.2569	0.203
	1.8192	13.1916	1.03456	11.1749	0.0410051
	1.824	13.7223	1.32304	10.768	0.0571804
	1.8288	13.4552	0.989982	10.797	0.088504
	1.8336	13.0689	1.52581	10.949	0.113088
	1.8384	13.2585	1.14666	10.4302	0.0735864
	1.8432	14.0745	0.942162	10.8261	0.0618124
	1.848	13.8573	1.03879	10.9797	0.0870523
	1.8528	14.4187	1.29967	10.691	0.351255
	1.8576	13.9174	1.42584	10.5389	0.0729797
	1.8624	13.9729	1.60514	10.7062	0.217832
	1.8672	14.0665	1.08348	10.6777	0.134403
	1.872	13.5783	1.25048	10.8612	0.0113833
	1.8768	13.4605	1.29338	10.4347	0.113779
	1.8816	13.5949	1.06521	10.9442	0.205348
	1.8864	13.7318	1.5079	10.8324	0.33501
	1.8912	13.8275	1.15484	10.9775	0.223756
	1.896	13.9321	1.41858	10.9091	0.247101
	1.9008	14.193	1.20691	11.1402	0.209759
	1.9056	14.3437	1.00937	10.6802	0.442724
	1.9104	14.1186	1.1633	11.3296	0.553524
	1.9152	13.924	0.940446	11.2152	0.356356
	1.92	14.3417	1.0029	10.9085	0.173813
	1.9248	14.2129	1.18843	11.041	0.462712
	1.9296	14.2958	0.766045	11.0953	0.147833
	1.9344	14.321	1.27298	11.1528	0.40031
	1.9392	14.1648	0.872058	10.9299	0.205404
	1.944	13.9384	0.886473	10.8197	0.234335
	1.9488	13.8989	0.987934	11.3677	0.316923
	1.9536	13.9074	0.652986	11.2772	0.297894
	1.9584	13.7099	0.791316	11.1828	0.396245
	1.9632	13.5497	1.21206	11.1486	0.575702
	1.968	13.5702	0.946269	10.9658	0.292517
	1.9728	13.553	1.13942	11.2231	0.260486
	1.9776	13.6578	0.771832	10.9531	0.125535
	1.9824	13.4229	0.832633	10.7885	0.185524
	1.9872	13.7558	0.766595	11.1856	0.371717
	1.992	13.2934	0.740906	11.1761	0.298438
	1.9968	13.2661	0.823413	11.3249	0.202823
	2.0016	13.1437	0.788541	10.9975	0.00454678
	2.0064	13.2063	0.97744	11.3502	0.456237
	2.0112	13.47	0.871874	11.3624	0.627294
	2.016	13.6573	0.544839	11.0382	0.187213
	2.0208	13.4821	0.478949	11.0375	0.220364
	2.0256	13.5412	0.475418	11.5656	0.206961
	2.0304	13.7616	0.603355	11.0446	0.14847
	2.0352	13.4419	0.896105	11.3303	0.288423
	2.04	13.1218	0.755504	11.2418	0.335373
	2.0448	13.2406	0.562503	11.0548	0.164016
	2.0496	13.1734	0.393001	10.9477	0.311844
	2.0544	13.1	0.41471	10.8608	0.256179
	2.0592	12.9912	0.620377	10.8044	0.239747
	2.064	13.5937	1.07484	11.3588	0.334536
	2.0688	13.7236	1.02561	11.1782	0.341851
	2.0736	13.7393	0.956396	11.1932	0.349452
	2.0784	14.187	1.05653	11.4481	0.213029
	2.0832	13.882	0.846872	11.0425	0.371472
	2.088	14.4537	0.99715	10.9455	0.421479
	2.0928	14.0633	0.749089	11.2043	0.523509
	2.0976	14.2885	0.382785	11.3185	0.304517
	2.1024	14.4352	0.584417	11.2792	0.254895
	2.1072	14.4241	0.790491	11.3347	0.515296
	2.112	14.3822	0.755854	11.2192	0.70388
	2.1168	14.3878	0.596958	11.0901	0.477519
	2.1216	14.3509	0.578202	10.952	0.587418
	2.1264	14.0831	0.478389	10.9105	0.589792
	2.1312	14.1987	0.758384	11.4161	0.666177
	2.136	14.4078	1.01203	11.5223	0.449619
	2.1408	14.811	1.02849	10.8438	0.625417
	2.1456	14.2402	0.999052	11.234	0.650866
	2.1504	14.9727	0.584215	11.2311	0.61125
	2.1552	14.3724	1.09698	11.0289	0.328086
	2.16	14.551	0.765479	11.1274	0.358628
	2.1648	14.5766	0.894444	11.5979	0.641021
	2.1696	15.0391	0.839673	11.2455	0.264038
	2.1744	14.6526	0.881929	10.7117	0.276555
	2.1792	15.2768	1.53224	10.9817	0.25033
	2.184	15.8135	1.87124	11.0595	0.338409
	2.1888	15.3849	1.47985	11.3583	0.532066
	2.1936	15.0193	1.4212	11.3351	0.216904
	2.1984	15.1877	1.08581	11.4021	0.453717
	2.2032	15.0628	0.959144	11.5083	0.73167
	2.208	14.3194	0.796397	11.3732	0.556344
	2.2128	14.9451	0.905122	10.97	0.196199
	2.2176	15.5975	0.771432	10.86	0.442328
	2.2224	15.1317	0.89028	11.2719	0.471393
	2.2272	14.7611	0.652246	10.8144	0.253518
	2.232	14.4762	0.701759	11.3273	0.463432
	2.2368	14.7283	0.533578	11.3539	0.498566
	2.2416	14.7334	0.949663	11.3493	0.3783
	2.2464	14.7738	0.966359	11.1075	0.318925
	2.2512	15.5702	1.18328	11.5244	0.231539
	2.256	14.574	1.1927	11.1778	0.213236
	2.2608	15.1717	1.04103	10.9131	0.143715
	2.2656	15.045	1.2158	10.752	0.425324
	2.2704	14.6876	1.23783	10.9695	0.34496
	2.2752	14.1983	1.07937	10.857	0.414063
	2.28	15.0519	0.917162	11.1528	0.508962
	2.2848	14.2807	0.953504	10.9975	0.148707
	2.2896	14.5396	1.18248	11.0124	0.364526
	2.2944	14.1718	1.0595	11.2539	0.413677
	2.2992	14.538	0.879029	10.8686	0.288944
	2.304	14.6172	0.888881	10.9795	0.425987
	2.3088	14.8215	1.0768	10.9484	0.101036
	2.3136	14.831	1.07127	11.0813	0.101641
	2.3184	14.5141	1.61997	10.9951	0.446446
	2.3232	15.0386	1.04943	10.8472	0.514145
	2.328	15.2853	1.49067	11.2824	0.3852
	2.3328	14.9825	1.00183	11.1615	0.228339
	2.3376	15.0402	1.01277	10.9492	0.397109
	2.3424	14.765	1.23428	10.9941	0.252184
	2.3472	15.0096	1.49695	11.0415	0.424122
	2.352	15.1213	1.7354	10.9439	0.195814
	2.3568	14.7177	1.33725	11.5149	0.50253
	2.3616	14.8604	1.40113	11.3737	0.229408
	2.3664	14.3583	1.4257	11.1695	0.298274
	2.3712	14.8442	1.80065	11.0839	0.292859
	2.376	14.6846	2.0432	11.0364	0.206177
	2.3808	14.9633	1.81093	11.2052	0.328915
	2.3856	14.7273	1.81888	11.25	0.460512
	2.3904	14.4575	1.22241	11.3977	0.460948
	2.3952	14.3773	1.39473	11.1408	0.483468
	2.4	14.0187	1.54024	11.0395	0.311488
	2.4048	14.3506	1.44906	11.1504	0.141003
	2.4096	14.5383	1.60152	11.0886	0.285197
	2.4144	14.1576	1.72466	11.1234	0.195894
	2.4192	13.8587	1.63192	10.9886	0.0280779
	2.424	14.2084	1.6027	11.0915	0.391749
	2.4288	14.0055	1.33811	10.9767	0.254868
	2.4336	13.9166	1.53554	11.1683	0.136537
	2.4384	13.7332	1.19814	11.0842	0.284021
	2.4432	14.0663	1.59883	11.0005	0.365898
	2.448	13.9626	1.60215	11.064	0.310218
	2.4528	13.975	1.55511	11.0436	0.42923
	2.4576	14.4132	1.52673	11.0918	0.36702
	2.4624	14.4886	1.52096	11.3179	0.536763
	2.4672	14.0952	1.71072	11.0532	0.263099
	2.472	14.2558	1.64204	10.9987	0.386052
	2.4768	14.3926	1.41741	11.1407	0.280846
	2.4816	14.3641	1.43655	11.3185	0.400424
	2.4864	14.6276	1.68786	11.0289	0.255297
	2.4912	13.5483	1.17087	11.0173	0.515563
	2.496	13.7044	1.14231	11.2331	0.382717
	2.5008	13.8837	1.32656	11.0788	0.25137
	2.5056	14.1473	1.16569	11.0432	0.426747
	2.5104	14.1855	1.02412	11.0527	0.4136
	2.5152	14.3849	1.39381	11.2335	0.222275
	2.52	14.0048	1.58929	11.1951	0.414535
	2.5248	14.2264	1.51684	11.1033	0.394459
	2.5296	13.9443	1.77048	11.0086	0.0911491
	2.5344	14.699	2.03924	11.3804	0.308275
	2.5392	14.4296	1.86835	10.9218	0.153741
	2.544	14.5485	1.93274	11.1849	0.307621
	2.5488	14.5967	1.58854	11.2629	0.508882
	2.5536	14.9196	1.38886	11.399	0.430541
	2.5584	15.3353	1.75285	11.1487	0.437031
	2.5632	14.8701	1.38228	11.2503	0.241217
	2.568	15.2061	1.57762	11.3313	0.0776493
	2.5728	15.0101	1.78013	11.0017	0.227072
	2.5776	15.062	1.41713	11.2056	0.145024
	2.5824	15.0616	1.61134	11.3782	0.36941
	2.5872	14.6554	1.17665	11.3182	0.304191
	2.592	15.0399	1.53646	11.205	0.221089
	2.5968	14.5666	1.3933	10.8979	0.0555534
	2.6016	14.6318	1.60907	11.0493	0.143138
	2.6064	14.8167	1.52629	11.4606	0.544386
	2.6112	14.959	1.64322	11.0449	0.150278
	2.616	14.3058	1.58812	11.0683	0.274256
	2.6208	14.6216	1.46615	11.0064	0.143368
	2.6256	14.6996	1.16551	10.6744	0.120741
	2.6304	14.6289	1.32907	11.1006	0.0680977
	2.6352	14.6185	1.36501	10.7148	0.144456
	2.64	14.5884	1.28714	10.7992	0.246917
	2.6448	13.8347	1.33853	10.7128	0.0234938
	2.6496	13.855	1.05831	11.1262	0.0377889
	2.6544	14.2167	1.21852	11.0364	0.175323
	2.6592	14.5614	1.08182	11.1595	0.157752
	2.664	14.5099	1.25438	11.072	0.127635
	2.6688	14.2106	1.24257	10.934	0.137188
	2.6736	14.1007	1.22996	11.0412	0.184575
	2.6784	14.342	0.995647	10.9448	0.175712
	2.6832	14.4576	1.11771	10.9892	0.0347676
	2.688	14.3914	1.17107	10.9119	0.0758623
	2.6928	14.4839	0.880431	10.868	0.083185
	2.6976	14.0906	1.04998	10.832	0.0772492
	2.7024	14.0671	0.983351	10.912	0.0756933
	2.7072	14.255	1.37414	10.7578	0.0965833
	2.712	14.4127	1.26347	10.8405	0.376774
	2.7168	13.9271	1.12579	11.2739	0.0982321
	2.7216	14.2217	1.02865	10.8934	0.174097
	2.7264	14.4323	1.12623	10.9699	0.101404
	2.7312	14.1304	1.11105	11.0486	0.242581
	2.736	14.1991	0.887059	11.0256	0.140154
	2.7408	14.2612	0.796349	10.9886	0.258709
	2.7456	14.9581	0.891807	10.9563	0.0530162
	2.7504	14.447	0.874189	11.113	0.368725
	2.7552	14.8419	0.786107	11.0067	0.29399
	2.76	14.6309	0.381654	10.8103	0.202149
	2.7648	14.6911	0.408817	11.0118	0.32228
	2.7696	14.6092	0.67228	11.2009	0.142247
	2.7744	14.4345	0.533249	11.1301	0.203647
	2.7792	14.9232	0.668279	11.0698	0.314906
	2.784	15.4015	1.03455	11.1876	0.150984
	2.7888	15.1871	0.702836	10.9394	0.304407
	2.7936	15.1096	0.736739	11.3538	0.230128
	2.7984	15.2601	0.746362	11.1075	0.362442
	2.8032	14.9629	0.821823	10.9946	0.251753
	2.808	15.1715	1.10254	10.9573	0.140266
	2.8128	15.185	1.02448	10.9315	0.145207
	2.8176	15.5539	0.956412	10.8729	0.0706021
	2.8224	15.2771	0.658985	10.992	0.288556
	2.8272	15.2761	0.997347	10.814	0.144099
	2.832	14.8236	0.773777	10.7707	0.146169
	2.8368	15.0671	0.826244	10.9497	0.108265
	2.8416	14.9388	0.835061	10.903	0.254787
	2.8464	15.2624	0.72156	10.6342	0.0370382
	2.8512	14.8384	1.18077	10.6975	0.139422
	2.856	14.462	0.958582	10.8832	0.0350648
	2.8608	14.6831	0.905173	10.9957	0.0577044
	2.8656	14.7843	0.617061	11.0736	0.206549
	2.8704	14.8492	0.647315	10.7149	0.0849051
	2.8752	14.8483	0.70752	10.7628	0.0427365
	2.88	14.5011	0.750206	10.9854	0.0915662
	2.8848	14.6394	0.749874	11.0886	0.066597
	2.8896	14.5338	0.840745	10.7181	0.145143
	2.8944	14.9022	0.688591	10.9937	0.224711
	2.8992	14.6186	0.601737	11.0903	0.122912
	2.904	14.227	1.09353	10.6283	0.0887755
	2.9088	14.5002	1.22492	11.0394	0.39076
	2.9136	14.3279	1.37209	10.7308	0.0357062
	2.9184	14.5454	1.09916	11.1185	0.115869
	2.9232	14.6882	0.939595	11.0319	0.318301
	2.928	14.5585	1.31234	10.9184	0.203984
	2.9328	15.4315	1.22506	10.9199	0.121696
	2.9376	15.13	1.45061	10.7499	0.0887281
	2.9424	15.4652	1.38154	11.1801	0.140861
	2.9472	14.8928	1.06544	10.8708	0.0847088
	2.952	14.7331	1.207	11.0834	0.0895074
	2.9568	14.999	1.36968	11.3235	0.216414
	2.9616	15.617	1.49653	11.1108	0.125894
	2.9664	15.5357	1.31044	11.121	0.156698
	2.9712	15.2034	1.52678	11.1274	0.265568
	2.976	15.1658	1.60665	10.9595	0.135338
	2.9808	15.4403	1.4746	10.9326	0.126464
	2.9856	15.34	1.4296	11.0362	0.131338
	2.9904	15.0773	1.65742	11.0193	0.109939
	2.9952	15.2552	1.81662	10.9396	0.142691
	3	15.3567	1.64083	10.9729	0.0544907
	3.0048	15.0311	1.38428	10.9952	0.21308
	3.0096	15.0932	1.15864	11.2741	0.154933
	3.0144	15.5139	1.4238	11.0436	0.191759
	3.0192	15.08	1.27779	11.1873	0.125595
	3.024	15.4352	1.40813	10.7343	0.155262
	3.0288	14.7127	1.31946	10.9835	0.119763
	3.0336	15.0033	1.21897	10.9804	0.0351035
	3.0384	14.2898	1.24951	11.0492	0.148099
	3.0432	14.2719	1.65882	11.0349	0.211162
	3.048	14.2758	1.44534	11.0715	0.245094
	3.0528	14.2246	1.69908	11.4299	0.146218
	3.0576	14.4834	1.72879	11.3201	0.0967464
	3.0624	14.0341	1.99098	11.1313	0.120349
	3.0672	14.0692	2.14768	11.1509	0.163269
	3.072	14.4582	2.01989	11.1235	0.248003
	3.0768	14.8178	1.66869	11.2683	0.172145
	3.0816	15.4936	1.65585	11.2035	0.0594282
	3.0864	14.7276	1.32994	11.0893	0.226418
	3.0912	14.7765	1.50372	11.2334	0.266822
	3.096	14.6392	1.55247	11.3266	0.290809
	3.1008	14.7973	1.69159	10.833	0.223319
	3.1056	14.5249	1.53025	11.1398	0.159842
	3.1104	15.1067	1.64383	11.1382	0.139138
	3.1152	14.7665	1.23226	10.8571	0.171175
	3.12	14.3183	1.27228	11.1845	0.172254
	3.1248	14.7204	1.33359	11.3511	0.256222
	3.1296	14.963	1.41205	10.991	0.148651
	3.1344	15.188	1.2207	11.3525	0.246221
	3.1392	15.5337	1.44416	10.9887	0.21442
	3.144	14.6653	1.34107	11.2322	0.339437
	3.1488	15.249	1.59656	11.126	0.162329
	3.1536	15.5932	1.39416	10.947	0.121507
	3.1584	15.0895	1.54636	10.8375	0.249402
	3.1632	14.8919	1.38718	11.1029	0.256603
	3.168	15.3195	1.53716	11.0433	0.0364231
	3.1728	15.1777	1.72169	11.1429	0.133596
	3.1776	15.278	1.21359	11.0205	0.232034
	3.1824	14.7652	1.12958	10.767	0.0788211
	3.1872	14.6152	0.937253	10.7405	0.127121
	3.192	14.8766	0.888569	10.8375	0.119219
	3.1968	14.5983	0.698561	10.6041	0.247478
	3.2016	14.6363	0.500945	10.8805	0.125516
	3.2064	14.5732	1.02158	10.9434	0.226479
	3.2112	14.4755	1.12971	10.6579	0.0258368
	3.216	14.8755	1.02078	10.9535	0.18247
	3.2208	14.7671	0.959183	10.9547	0.092317
	3.2256	14.6972	1.24012	10.7734	0.126621
	3.2304	14.197	1.2312	10.917	0.103846
	3.2352	14.774	1.01534	11.2124	0.207457
	3.24	14.4731	1.20428	11.0325	0.315156
	3.2448	14.2448	1.02385	10.725	0.11352
	3.2496	14.6331	0.749355	10.8716	0.119011
	3.2544	14.3948	1.29775	10.7904	0.156115
	3.2592	14.3881	1.23056	11.0947	0.179709
	3.264	14.749	1.08881	11.1539	0.301661
	3.2688	14.5687	1.23731	11.0819	0.208701
	3.2736	14.4473	1.35638	11.058	0.251915
	3.2784	14.6565	1.27251	10.9289	0.223442
	3.2832	14.6001	1.4158	10.8793	0.479576
	3.288	14.4576	1.15927	10.8106	0.104378
	3.2928	14.4966	1.08728	11.1099	0.169123
	3.2976	14.9395	1.39185	11.0773	0.265594
	3.3024	14.6883	0.917844	10.907	0.33917
	3.3072	14.2964	1.06921	10.9905	0.318281
	3.312	14.5253	1.26983	10.7929	0.292075
	3.3168	14.822	1.39223	10.9488	0.210715
	3.3216	14.3987	1.39674	10.9081	0.211826
	3.3264	14.5397	1.15835	10.8686	0.119595
	3.3312	14.5462	1.30829	11.0084	0.210924
	3.336	14.493	1.08835	11.2948	0.169634
	3.3408	14.798	1.10068	11.2309	0.115596
	3.3456	14.4015	1.16546	10.8181	0.187758
	3.3504	14.3013	1.19724	11.0599	0.321157
	3.3552	13.8129	0.794899	10.8024	0.111759
	3.36	14.5204	0.698012	10.773	0.326165
	3.3648	14.8035	0.771623	11.0495	0.177097
	3.3696	14.5111	1.43102	10.9367	0.0353335
	3.3744	14.5673	1.28052	10.9587	0.236188
	3.3792	14.9578	1.02131	11.0697	0.496596
	3.384	14.9369	0.940267	11.1794	0.148955
	3.3888	14.9129	1.0371	11.0807	0.19923
	3.3936	14.7382	0.643845	10.7906	0.261731
	3.3984	14.7072	0.869593	10.623	0.179276
	3.4032	15.2288	1.02952	10.878	0.281726
	3.408	14.8333	0.824371	10.9085	0.527499
	3.4128	14.7732	1.04932	11.1179	0.158682
	3.4176	14.3549	0.859494	10.805	0.167901
	3.4224	14.8189	0.869258	10.6514	0.121755
	3.4272	15.1231	1.47974	10.862	0.108818
	3.432	14.7714	1.14252	10.7416	0.293604
	3.4368	14.988	1.18119	10.9298	0.379426
	3.4416	15.2294	1.0395	10.9817	0.185142
	3.4464	14.9897	0.523148	11.1209	0.196765
	3.4512	14.7642	0.916647	11.0471	0.0882209
	3.456	15.0499	1.02007	10.9473	0.135369
	3.4608	15.5129	1.02322	10.7149	0.0656584
	3.4656	15.0842	1.27304	10.8676	0.215205
	3.4704	15.2834	1.03298	10.8655	0.0661142
	3.4752	15.3254	0.821999	11.0034	0.127591
	3.48	15.6313	0.724833	10.8913	0.156128
	3.4848	15.3716	0.952553	10.9499	0.133478
	3.4896	15.3219	0.655884	10.8834	0.19145
	3.4944	15.4245	0.779822	11.0659	0.0692265
	3.4992	15.3022	1.0188	10.7633	0.178419
	3.504	15.1939	0.924798	10.9758	0.0981074
	3.5088	15.3802	0.92748	11.0479	0.0535323
	3.5136	15.4899	1.17968	10.9433	0.330082
	3.5184	15.4996	1.06128	11.0966	0.262826
	3.5232	15.8394	0.979551	10.7602	0.230484
	3.528	15.6868	1.47685	11.0378	0.244566
	3.5328	15.5954	1.17952	11.001	0.204917
	3.5376	15.8241	1.01581	10.934	0.116875
	3.5424	16.3284	1.08705	10.8773	0.262107
	3.5472	15.587	1.42975	11.2003	0.15382
	3.552	15.4552	1.14813	11.2026	0.0251053
	3.5568	15.3066	1.26873	11.1689	0.226672
	3.5616	15.2977	1.43569	10.943	0.242971
	3.5664	15.038	1.49772	10.9232	0.394097
	3.5712	15.5348	1.61994	11.034	0.118162
	3.576	15.1366	1.35224	10.9733	0.251073
	3.5808	15.3125	1.26263	11.1183	0.398625
	3.5856	14.9178	1.26566	11.0913	0.242451
	3.5904	15.4505	1.42636	10.9861	0.271797
	3.5952	14.9351	1.54017	11.0207	0.236565
	3.6	15.6334	1.48163	11.2954	0.294809
	3.6048	15.5051	1.22936	11.3841	0.130447
	3.6096	15.3956	1.05131	11.1372	0.341613
	3.6144	15.2376	1.0211	11.2298	0.238936
	3.6192	14.8896	1.29378	11.1239	0.207747
	3.624	15.0504	1.46758	11.0792	0.311825
	3.6288	15.6309	1.07312	11.1694	0.26421
	3.6336	15.4372	1.25016	10.9197	0.109768
	3.6384	15.2669	1.1854	10.7465	0.0551571
	3.6432	15.3626	1.36882	10.9827	0.110701
	3.648	15.2968	1.36147	10.9738	0.0356334
	3.6528	15.6177	1.68189	10.8933	0.104101
	3.6576	15.5487	1.48656	10.8541	0.11974
	3.6624	16.0875	1.62301	10.9589	0.174983
	3.6672	15.4631	1.86251	11.148	0.0935882
	3.672	15.1567	1.77169	11.0054	0.20655
	3.6768	14.9302	1.77767	11.3471	0.0958632
	3.6816	14.9373	1.44473	11.2825	0.118561
	3.6864	14.8993	1.46015	11.6508	0.4516
	3.6912	14.3678	1.4816	11.1132	0.353141
	3.696	14.471	1.53569	11.3586	0.292472
	3.7008	14.3392	1.4937	11.1574	0.207155
	3.7056	14.5843	1.10666	11.0967	0.305753
	3.7104	14.575	1.13214	10.9413	0.193226
	3.7152	14.4316	1.50351	10.9299	0.164007
	3.72	14.3023	1.48306	10.9045	0.0213874
	3.7248	13.9556	1.21818	11.2331	0.144223
	3.7296	13.8139	1.45883	11.1885	0.102945
	3.7344	14.2857	1.06967	11.3048	0.170426
	3.7392	14.3501	1.25237	11.0824	0.179425
	3.744	14.3473	1.27583	11.0509	0.142286
	3.7488	14.0463	1.28592	10.9003	0.0880765
	3.7536	14.343	1.11401	11.1398	0.407136
	3.7584	14.2027	1.3904	10.8567	0.144005
	3.7632	14.1991	1.14253	10.8838	0.0996342
	3.768	14.4716	1.4656	10.7229	0.0373872
	3.7728	14.0542	1.23056	11.1975	0.39817
	3.7776	14.5503	1.30895	11.2126	0.432608
	3.7824	14.3717	1.18269	11.108	0.369696
	3.7872	14.3385	1.25539	11.2893	0.382855
	3.792	14.3214	1.16726	11.3404	0.470357
	3.7968	14.2407	1.50308	11.2022	0.402279
	3.8016	14.4511	1.39379	11.2404	0.157022
	3.8064	14.76	1.29493	11.1185	0.290143
	3.8112	15.0005	1.22885	11.6324	0.23369
	3.816	14.7853	1.2237	11.2654	0.197297
	3.8208	14.5821	1.50135	11.2456	0.471545
	3.8256	14.418	1.25984	11.0908	0.248297
	3.8304	14.5302	1.29186	11.504	0.328808
	3.8352	13.9829	1.3822	11.2035	0.299032
	3.84	14.0058	1.30551	11.3973	0.452401
	3.8448	14.0803	1.12656	11.3847	0.415495
	3.8496	14.5168	1.08403	11.4715	0.207825
	3.8544	14.5402	0.957353	11.2775	0.337431
	3.8592	14.651	0.753748	10.9	0.396432
	3.864	14.4281	1.12639	11.9287	0.447404
	3.8688	14.7337	1.34204	11.3431	0.519666
	3.8736	14.1254	1.23716	11.6367	0.503438
	3.8784	14.7802	1.00976	11.6703	0.386665
	3.8832	14.6597	0.803876	11.6211	0.422585
	3.888	14.2431	1.04875	11.2185	0.389442
	3.8928	14.3218	1.28436	11.5292	0.310621
	3.8976	14.3466	1.27208	11.2806	0.343982
	3.9024	14.5307	0.975533	11.4144	0.244598
	3.9072	14.1885	1.27123	11.446	0.152874
	3.912	14.4223	0.896111	11.1369	0.345429
	3.9168	14.2728	1.44553	10.8416	0.209562
	3.9216	14.2102	1.00991	11.1787	0.291666
	3.9264	14.273	1.19405	11.2768	0.229505
	3.9312	14.3525	1.41698	11.079	0.142432
	3.936	14.8532	1.26017	11.3887	0.0673092
	3.9408	14.7708	1.20077	11.6168	0.278511
	3.9456	14.5501	1.16968	11.1622	0.289264
	3.9504	15.258	0.863217	11.0521	0.067974
	3.9552	14.7699	0.77263	11.2679	0.166637
	3.96	14.8736	0.931173	11.254	0.324623
	3.9648	15.0805	0.866323	11.2695	0.289342
	3.9696	14.8283	0.819173	11.3389	0.436791
	3.9744	14.8375	0.699241	11.1966	0.235349
	3.9792	14.9359	0.652572	11.1958	0.200361
	3.984	14.9588	0.83393	11.1709	0.260547
	3.9888	14.5082	1.08951	11.4144	0.390971
	3.9936	14.6467	0.830006	11.1766	0.428171
	3.9984	14.6351	1.18246	11.4102	0.308224
	4.0032	15.018	0.970251	11.2219	0.293961
	4.008	14.4808	0.961149	11.629	0.485103
	4.0128	14.5361	0.63632	11.6696	0.421032
	4.0176	15.137	0.823366	11.7848	0.443634
	4.0224	14.9604	0.861847	11.46	0.455836
	4.0272	14.7182	0.933252	11.3019	0.177154
	4.032	15.3834	0.780419	11.4544	0.169703
	4.0368	15.2819	1.40156	11.3499	0.0730655
	4.0416	15.2539	0.827516	11.3238	0.42151
	4.0464	15.0304	1.00709	11.586	0.281507
	4.0512	15.0446	1.04715	11.5996	0.278452
	4.056	14.1736	0.764254	11.3617	0.393032
	4.0608	14.8227	0.887209	11.5466	0.247974
	4.0656	15.3413	0.89157	11.7601	0.493978
	4.0704	15.3586	0.88073	11.8023	0.593259
	4.0752	15.0426	0.941326	11.4485	0.310654
	4.08	14.7181	0.910678	11.6891	0.593444
	4.0848	15.1668	0.779511	11.6149	0.0712307
	4.0896	15.7316	0.865945	11.4223	0.161357
	4.0944	14.9505	0.913342	12.0235	0.495125
	4.0992	15.3082	0.899097	11.9702	0.232617
	4.104	15.4745	0.746851	11.8369	0.346544
	4.1088	15.4434	0.847602	11.8356	0.490732
	4.1136	14.9539	0.377363	11.6456	0.494995
	4.1184	15.3103	0.757621	11.493	0.490315
	4.1232	14.8447	1.08216	11.6658	0.633524
	4.128	15.1133	0.837168	11.7398	0.64299
	4.1328	15.1264	0.48772	11.716	0.418969
	4.1376	15.2323	0.451007	11.8889	0.504876
	4.1424	15.2418	0.354511	11.7556	0.28249
	4.1472	15.4653	0.374536	11.6654	0.273244
	4.152	15.6239	0.990543	11.7769	0.262166
	4.1568	15.642	0.862078	11.5699	0.250083
	4.1616	15.5248	0.566043	11.3734	0.23208
	4.1664	15.4493	0.888425	11.4229	0.13823
	4.1712	15.3696	0.770524	11.928	0.358512
	4.176	15.5385	0.843731	11.4734	0.0602617
	4.1808	15.2806	0.730036	11.8589	0.410152
	4.1856	15.1699	0.950056	11.7764	0.36173
	4.1904	15.3097	1.10468	11.8092	0.248826
	4.1952	15.1899	1.177	11.5979	0.306493
	4.2	15.2932	1.25806	12.1108	0.206855
	4.2048	14.8732	1.14052	11.8228	0.290644
	4.2096	14.8184	1.19683	12.2845	0.485138
	4.2144	14.8077	1.10802	11.9613	0.243264
	4.2192	14.9555	1.52221	11.9122	0.457163
	4.224	15.6505	1.28438	11.6092	0.357859
	4.2288	15.8168	1.38442	11.8799	0.420742
	4.2336	15.2887	1.09937	11.8107	0.421705
	4.2384	15.0983	1.01416	11.8004	0.239442
	4.2432	15.3456	1.23462	11.5874	0.199858
	4.248	15.0855	0.992389	11.714	0.254426
	4.2528	15.4371	1.11313	11.6824	0.196869
	4.2576	15.2768	1.30548	11.4097	0.23683
	4.2624	15.1831	1.28623	11.9238	0.532078
	4.2672	15.231	0.796348	11.7899	0.353551
	4.272	15.2917	1.3758	11.7092	0.333294
	4.2768	14.7839	1.3661	11.5413	0.314159
	4.2816	15.0519	1.20179	11.8465	0.547297
	4.2864	15.0836	1.2925	11.8482	0.636823
	4.2912	14.4197	1.01232	11.3781	0.404713
	4.296	15.3888	1.322	11.3971	0.321004
	4.3008	15.0699	1.26899	11.9466	0.961823
	4.3056	15.2661	1.05602	11.8007	0.447627
	4.3104	15.0078	1.64702	11.5155	0.482943
	4.3152	14.5236	1.18756	11.2897	0.327384
	4.32	14.9104	1.14795	11.0583	0.10973
	4.3248	15.0792	1.67647	11.128	0.116967
	4.3296	15.0304	1.46725	11.1213	0.3872
	4.3344	14.7064	1.43295	11.1945	0.243961
	4.3392	15.0445	1.21936	11.1783	0.396039
	4.344	14.9754	1.52411	11.1692	0.38027
	4.3488	14.932	1.78515	10.9767	0.482472
	4.3536	14.912	1.62223	11.0522	0.247132
	4.3584	15.5244	1.58892	11.501	0.45588
	4.3632	14.7437	1.34635	11.2167	0.237624
	4.368	14.8475	1.18583	11.2053	0.611032
	4.3728	14.8258	1.05868	11.4871	0.48473
	4.3776	14.743	1.08528	11.1655	0.546839
	4.3824	14.906	1.06691	11.2043	0.662497
	4.3872	15.136	1.13786	11.1802	0.542776
	4.392	15.1804	1.17509	11.4221	0.497688
	4.3968	14.7458	1.24783	11.2908	0.545651
	4.4016	14.5251	1.1347	11.1419	0.526914
	4.4064	15.2884	1.33344	11.1163	0.439214
	4.4112	14.6973	1.52105	11.4611	0.46816
	4.416	14.809	1.21934	11.4631	0.511944
	4.4208	14.5242	1.22768	11.3855	0.539641
	4.4256	14.6938	1.42093	11.7543	0.24325
	4.4304	14.4557	0.942273	11.3899	0.383852
	4.4352	14.2168	1.06313	11.3071	0.480274
	4.44	14.3499	1.17303	11.7371	0.488121
	4.4448	14.0964	1.5495	11.6711	0.260655
	4.4496	14.0562	0.991031	11.5731	0.146762
	4.4544	15.213	1.08135	11.6879	0.286384
	4.4592	14.6845	1.27956	11.9058	0.410692
	4.464	14.7341	1.26368	11.5565	0.382847
	4.4688	14.6869	1.27051	11.6574	0.446214
	4.4736	14.6132	1.05481	11.7381	0.182522
	4.4784	14.6931	1.58948	11.4541	0.29984
	4.4832	15.1696	1.42557	11.45	0.0313247
	4.488	14.9452	1.57899	11.4829	0.0908802
	4.4928	14.8969	1.51216	11.5301	0.24244
	4.4976	15.2549	1.02387	11.1095	0.421617
	4.5024	14.6513	0.951566	10.8779	0.280765
	4.5072	14.7817	0.662346	11.3592	0.33666
	4.512	14.6978	0.870642	11.7681	0.506705
	4.5168	14.8659	0.616019	11.3704	0.28328
	4.5216	14.8648	0.826145	11.5252	0.327154
	4.5264	15.0785	0.726695	11.552	0.36478
	4.5312	15.0882	0.814451	11.1637	0.299485
	4.536	14.768	0.698959	11.1016	0.409212
	4.5408	14.5614	0.856982	11.1283	0.20266
	4.5456	14.9961	0.355004	11.312	0.430621
	4.5504	15.1775	0.697303	11.4377	0.200903
	4.5552	15.0274	0.822898	11.1292	0.491284
	4.56	15.1223	0.815365	11.2104	0.131121
	4.5648	14.6774	0.728604	11.2534	0.323079
	4.5696	14.923	0.860324	11.1746	0.366606
	4.5744	14.7373	0.838988	11.1848	0.127119
	4.5792	14.349	0.979975	11.1245	0.333692
	4.584	14.8904	1.0694	11.0833	0.108657
	4.5888	14.5895	0.915459	10.9972	0.125448
	4.5936	14.5035	0.668868	11.3429	0.327681
	4.5984	15.0461	0.871435	11.1717	0.370987
	4.6032	14.9613	0.880211	11.5786	0.42926
	4.608	14.9258	0.615877	11.0766	0.273645
	4.6128	14.1698	0.846053	11.7325	0.332545
	4.6176	14.3389	0.582897	11.668	0.571665
	4.6224	14.8388	0.826833	11.5307	0.437284
	4.6272	15.479	1.03646	11.8402	0.561365
	4.632	15.3675	1.22261	11.7569	0.520197
	4.6368	15.5755	1.03801	11.6674	0.362124
	4.6416	14.7493	0.888805	11.4106	0.560375
	4.6464	14.9048	0.945115	11.7405	0.417026
	4.6512	14.9084	0.75509	11.7866	0.577135
	4.656	14.5058	1.02004	12.0478	0.622267
	4.6608	14.7398	0.876488	11.4805	0.370819
	4.6656	14.9011	0.779201	11.3561	0.602439
	4.6704	15.0336	0.794843	11.5237	0.516785
	4.6752	14.9816	0.612669	11.5225	0.899663
	4.68	15.3232	0.897448	11.7809	0.949687
	4.6848	15.3582	1.12942	11.0697	0.739487
	4.6896	15.5864	1.46093	11.2837	0.866862
	4.6944	14.9038	0.867319	11.2737	0.935685
	4.6992	14.817	0.868572	11.5981	0.889328
	4.704	14.6798	0.747372	11.3741	0.832397
	4.7088	15.0876	1.16825	11.6065	0.568203
	4.7136	14.6631	0.595185	11.4508	0.811873
	4.7184	14.7541	0.745143	11.512	0.719187
	4.7232	14.8605	1.1916	11.4882	0.541448
	4.728	14.8022	1.05901	11.3383	0.522778
	4.7328	15.2737	1.22932	11.1007	0.639316
	4.7376	15.1584	1.6077	11.4595	0.408737
	4.7424	15.0644	1.4265	11.4612	0.516769
	4.7472	15.0412	1.47394	11.2814	0.499505
	4.752	15.3376	1.35636	11.5156	0.525394
	4.7568	15.4212	1.43288	11.3408	0.49789
	4.7616	15.0323	1.30891	11.7035	0.398955
	4.7664	14.5921	1.23546	11.6517	0.85877
	4.7712	14.7127	1.24628	11.8618	0.602853
	4.776	14.7788	1.0691	11.6083	0.843853
	4.7808	14.8788	0.967964	11.7225	0.484188
	4.7856	14.6741	0.931166	11.6059	0.489995
	4.7904	14.8795	1.00637	11.534	0.68343
	4.7952	15.1237	0.644641	11.6442	0.747008
	4.8	14.9507	1.08611	11.575	0.663845
	4.8048	14.6518	1.15299	11.5519	0.515082
	4.8096	14.6107	1.03142	11.4557	0.539856
	4.8144	14.5627	1.11594	11.1932	0.636724
	4.8192	14.9124	1.3117	11.3851	0.567231
	4.824	15.0614	1.23944	11.2113	0.636882
	4.8288	15.1592	0.89014	11.1146	0.575082
	4.8336	15.3357	0.882251	11.4606	0.80176
	4.8384	15.1888	1.21871	11.2792	0.529142
	4.8432	15.0797	1.20818	11.5604	0.566403
	4.848	15.1415	1.21698	11.3235	0.465727
	4.8528	14.8019	0.983468	11.5366	0.558209
	4.8576	14.7387	1.14988	11.175	0.588829
	4.8624	14.6858	0.948125	11.4518	0.377294
	4.8672	14.4835	1.18591	11.1419	0.389737
	4.872	15.1986	1.1424	11.2478	0.553272
	4.8768	14.7115	1.11304	11.0142	0.567192
	4.8816	14.2456	0.812662	11.1682	0.598265
	4.8864	14.2577	0.860517	10.8974	0.319866
	4.8912	14.4547	0.448524	11.1974	0.319457
	4.896	14.8824	0.775236	11.1174	0.414972
	4.9008	14.9212	0.7576	10.9374	0.325762
	4.9056	14.2743	0.797919	11.1587	0.391631
	4.9104	14.8844	0.526423	10.9384	0.387874
	4.9152	14.9768	0.774492	11.374	0.215877
	4.92	14.7787	0.812293	11.0031	0.141234
	4.9248	14.5637	0.784135	11.0268	0.305771
	4.9296	14.3684	0.907307	11.1383	0.488178
	4.9344	14.6356	1.11692	11.2626	0.315085
	4.9392	14.5423	0.51132	11.0389	0.346489
	4.944	14.967	0.923552	11.1333	0.352028
	4.9488	14.581	1.00856	11.2439	0.362476
	4.9536	14.8538	1.01586	11.1797	0.245658
	4.9584	14.0348	1.21666	11.0581	0.552988
	4.9632	14.4333	1.08405	11.2779	0.509228
	4.968	14.6171	0.884089	11.0925	0.597935
	4.9728	14.0979	1.35051	11.0415	0.376623
	4.9776	14.4002	1.33643	10.9637	0.32579
	4.9824	14.9652	1.00762	11.0566	0.38054
	4.9872	14.7149	0.763117	11.4621	0.55725
	4.992	14.8694	0.746773	11.0477	0.399475
	4.9968	14.6243	0.882081	11.0876	0.30023
	5.0016	14.7738	0.95354	11.1804	0.445904
	5.0064	15.0765	1.22995	10.9606	0.412233
	5.0112	14.5353	0.795569	10.9988	0.520624
	5.016	14.8697	0.818806	11.0407	0.326879
	5.0208	14.5134	0.950384	10.7539	0.449348
	5.0256	14.3389	1.15383	11.0194	0.114184
	5.0304	14.84	1.3817	11.0666	0.289672
	5.0352	14.9235	1.20876	11.02	0.309065
	5.04	14.5134	1.15842	11.2646	0.4834
	5.0448	14.4038	1.00327	11.2057	0.3821
	5.0496	14.1658	1.12265	11.3385	0.535556
	5.0544	14.1841	1.24602	11.206	0.341944
	5.0592	14.7121	1.10193	11.2724	0.665719
	5.064	14.5059	1.18011	11.4045	0.589955
	5.0688	14.4373	1.5324	11.0973	0.184543
	5.0736	14.7261	1.9754	11.432	0.648333
	5.0784	14.0203	1.7876	11.1289	0.375714
	5.0832	14.1184	1.48596	11.1785	0.282741
	5.088	14.3232	1.59497	11.3122	0.254272
	5.0928	14.5155	1.46962	11.3475	0.319034
	5.0976	14.0566	1.49257	11.116	0.218045
	5.1024	14.5012	1.70473	11.4242	0.119046
	5.1072	14.5519	1.29012	11.0852	0.38201
	5.112	14.3395	1.59402	11.2797	0.262458
	5.1168	14.4037	1.54225	11.1555	0.333567
	5.1216	14.5196	1.45106	11.4494	0.319539
	5.1264	14.3297	1.35765	11.2718	0.53424
	5.1312	14.456	1.49648	11.401	0.362811
	5.136	14.9289	1.06323	11.4033	0.217159
	5.1408	14.7736	0.959169	10.9684	0.203636
	5.1456	14.5254	1.16255	11.3171	0.168009
	5.1504	14.5959	1.20067	10.8146	0.468985
	5.1552	14.5936	0.919548	10.7959	0.402277
	5.16	14.3577	0.926357	10.9906	0.470766
	5.1648	14.4449	1.21773	11.0039	0.338838
	5.1696	14.4562	0.726457	10.9805	0.237095
	5.1744	14.6516	1.18396	11.1563	0.270052
	5.1792	14.4373	1.14149	11.2431	0.111071
	5.184	14.3395	1.41028	10.832	0.062803
	5.1888	14.5669	1.47832	11.1674	0.422229
	5.1936	14.3484	1.09639	10.8975	0.326559
	5.1984	14.3888	1.2785	11.3679	0.676174
	5.2032	14.1888	1.24317	11.0716	0.734533
	5.208	14.463	1.0669	11.1973	0.626361
	5.2128	14.7237	0.946442	11.0966	0.302056
	5.2176	14.5891	0.790358	10.8081	0.162346
	5.2224	14.7631	0.948295	11.0954	0.192934
	5.2272	14.6432	0.593106	11.1069	0.512861
	5.232	14.7506	0.798311	11.0741	0.722066
	5.2368	15.2721	0.322246	11.3261	0.356196
	5.2416	15.1341	0.381839	10.8547	0.600769
	5.2464	14.5683	0.648819	10.9437	0.661046
	5.2512	14.7345	0.791477	11.0685	0.652861
	5.256	14.6772	0.879898	10.7787	0.682692
	5.2608	14.6843	0.657112	11.0382	0.387428
	5.2656	14.3939	0.732787	11.2922	0.342289
	5.2704	14.2626	0.723693	11.0018	0.23416
	5.2752	14.6294	0.63269	11.1265	0.0789025
	5.28	14.4446	0.693134	11.2317	0.257996
	5.2848	14.5978	0.805163	11.344	0.213881
	5.2896	15.1554	0.963384	11.1342	0.151636
	5.2944	14.9738	0.82249	11.1975	0.292681
	5.2992	14.6318	0.997527	11.0776	0.256015
	5.304	14.9928	1.06185	10.9915	0.117726
	5.3088	15.0361	0.921676	11.1994	0.122155
	5.3136	15.0916	0.813054	11.3641	0.0410952
	5.3184	14.4671	1.41381	11.0616	0.0433865
	5.3232	14.4698	1.43159	10.9465	0.113369
	5.328	14.7284	1.18511	11.1729	0.255965
	5.3328	14.7908	1.30071	11.0803	0.436508
	5.3376	14.6392	1.35643	10.9723	0.345917
	5.3424	14.3843	1.22103	10.9766	0.222276
	5.3472	14.5388	1.44768	11.7768	0.140032
	5.352	14.7258	1.24162	11.2707	0.132283
	5.3568	14.6053	1.31845	11.2654	0.280411
	5.3616	14.5998	1.21092	11.0787	0.515888
	5.3664	14.4788	1.30236	11.2791	0.357276
	5.3712	14.615	1.25705	11.1067	0.253138
	5.376	14.8172	1.28204	11.1741	0.129309
	5.3808	14.6439	1.33809	10.9652	0.215769
	5.3856	14.4684	1.54061	11.2289	0.50607
	5.3904	14.6415	1.39077	11.0834	0.23656
	5.3952	14.6441	1.40464	11.4371	0.297366
	5.4	14.2771	1.20944	11.126	0.292827
	5.4048	14.0889	1.10535	11.4428	0.457111
	5.4096	14.0176	0.824067	11.3133	0.292756
	5.4144	14.458	0.880797	11.4331	0.2276
	5.4192	14.0554	1.16933	11.2155	0.0720308
	5.424	14.3058	1.3322	11.2385	0.401932
	5.4288	14.4345	1.21844	10.698	0.298523
	5.4336	14.8279	1.17735	10.7946	0.373408
	5.4384	14.3901	1.19155	10.8996	0.359113
	5.4432	14.7127	1.16115	10.806	0.527416
	5.448	14.0567	1.12958	10.8316	0.320789
	5.4528	14.3071	1.10988	10.7532	0.657914
	5.4576	14.9866	1.08564	10.6251	0.376944
	5.4624	14.4307	1.16117	10.866	0.439977
	5.4672	13.9011	1.29871	10.8943	0.375173
	5.472	14.1568	1.20726	11.0429	0.408834
	5.4768	14.2889	1.20608	10.7817	0.292193
	5.4816	14.6479	1.3443	10.995	0.191194
	5.4864	14.6347	1.50734	11.1576	0.546772
	5.4912	14.6956	0.797993	10.9691	0.479051
	5.496	14.4304	1.31419	10.9691	0.504359
	5.5008	14.8283	1.21621	11.1266	0.418908
	5.5056	14.462	1.35002	10.8799	0.325162
	5.5104	14.4665	1.06991	10.6074	0.50492
	5.5152	14.1737	1.02477	10.8775	0.247091
	5.52	14.2594	1.11646	10.9107	0.396398
	5.5248	14.2539	1.14939	10.6851	0.414051
	5.5296	14.1241	1.27092	10.7446	0.552721
	5.5344	14.2491	1.34078	10.8577	0.418983
	5.5392	14.3101	0.824526	10.8864	0.405212
	5.544	14.5756	0.927978	10.5856	0.414763
	5.5488	14.5621	0.727186	10.6845	0.4116
	5.5536	14.9004	0.674748	10.7207	0.509278
	5.5584	14.5516	0.968524	10.8976	0.745629
	5.5632	14.7296	0.912214	10.695	0.795282
	5.568	14.6668	0.972672	10.9036	0.552123
	5.5728	14.33	1.05398	10.6261	0.546135
	5.5776	14.2576	1.56622	10.8207	0.40534
	5.5824	14.7088	1.15585	11.1198	0.64974
	5.5872	14.5341	1.51532	11.1433	0.646183
	5.592	14.7966	1.35277	11.2812	0.77343
	5.5968	15.0933	1.26998	11.216	0.744138
	5.6016	14.3988	0.984577	11.2599	0.883114
	5.6064	14.4938	1.27797	11.0127	0.661758
	5.6112	14.2974	0.951948	11.0505	0.676044
	5.616	14.1954	0.925919	11.1605	0.718292
	5.6208	14.224	1.1464	11.2555	1.09192
	5.6256	13.939	0.892509	10.8494	0.695725
	5.6304	13.8358	0.863755	10.8478	0.588331
	5.6352	13.9992	0.856127	10.8166	0.613361
	5.64	14.0597	0.861138	10.8585	0.641289
	5.6448	14.112	0.992237	10.3654	0.396683
	5.6496	14.6063	1.30237	10.8773	0.567899
	5.6544	14.7129	1.12066	11.0156	0.372427
	5.6592	14.5865	0.676978	10.7079	0.442221
	5.664	14.4807	1.35241	10.6739	0.467724
	5.6688	14.7531	0.972569	10.6784	0.524331
	5.6736	14.6452	1.02931	10.5232	0.394633
	5.6784	14.6633	1.14105	10.9551	0.506463
	5.6832	14.8656	1.33113	10.8129	0.575701
	5.688	14.7437	1.30548	10.6334	0.536729
	5.6928	14.7432	1.2038	10.6335	0.459271
	5.6976	14.5552	0.91679	11.2937	0.488521
	5.7024	13.972	1.39599	10.9885	0.316389
	5.7072	14.3688	1.46769	10.8843	0.528438
	5.712	14.527	1.08864	10.9208	0.418364
	5.7168	14.3401	1.12119	10.9057	0.539318
	5.7216	14.5719	0.909863	10.4586	0.361272
	5.7264	14.6728	1.23192	10.6652	0.197746
	5.7312	14.335	0.918876	10.7368	0.408916
	5.736	14.8694	0.704353	11.1134	0.623223
	5.7408	14.653	1.32431	11.0011	0.340423
	5.7456	14.789	1.09232	10.8031	0.381296
	5.7504	14.492	1.18827	10.5922	0.37054
	5.7552	14.3175	1.10911	10.8403	0.259584
	5.76	14.0602	1.17651	10.4412	0.530227
	5.7648	13.7872	0.941122	10.6945	0.493145
	5.7696	14.2279	1.36846	10.6757	0.511327
	5.7744	14.1315	1.29061	10.8085	0.455708
	5.7792	14.0392	1.28838	10.6939	0.336062
	5.784	14.2035	1.32189	10.7901	0.353523
	5.7888	13.978	1.66212	10.9667	0.451307
	5.7936	14.0056	1.55545	10.7701	0.570876
	5.7984	13.8263	1.70889	11.0123	0.679385
	5.8032	14.2914	1.21619	10.8422	0.4009
	5.808	14.5422	1.58973	10.9316	0.554196
	5.8128	14.2225	1.28256	10.9333	0.575561
	5.8176	14.1512	1.01586	10.764	0.425844
	5.8224	13.7277	1.27602	10.7277	0.6152
	5.8272	14.1274	1.01573	11.0035	0.527643
	5.832	14.1369	1.34856	10.8066	0.406663
	5.8368	14.0114	1.09994	10.778	0.462309
	5.8416	14.6647	1.29303	10.5468	0.406043
	5.8464	13.9644	1.4336	10.9445	0.763669
	5.8512	14.3339	0.862567	10.697	0.754762
	5.856	14.5012	1.19084	10.404	0.729422
	5.8608	14.2308	1.19897	10.5709	0.717931
	5.8656	14.0154	1.3787	10.5685	0.507794
	5.8704	14.1471	1.27756	10.4562	0.542271
	5.8752	14.2544	1.03171	10.6398	0.665261
	5.88	13.9457	1.31649	10.6436	0.623121
	5.8848	14.3583	1.14399	10.4659	0.521968
	5.8896	14.0417	1.11491	10.7154	0.492059
	5.8944	14.1341	1.02376	10.5992	0.483139
	5.8992	14.3234	1.04984	10.7354	0.471362
	5.904	14.9782	1.00021	10.5445	0.742378
	5.9088	14.3001	0.882315	10.5033	0.372035
	5.9136	14.107	1.04233	10.3926	0.432011
	5.9184	14.4528	1.11929	10.8282	0.373224
	5.9232	13.676	1.32212	10.3888	0.54022
	5.928	14.2169	1.06171	10.7454	0.578883
	5.9328	14.2961	0.913979	10.396	0.51375
	5.9376	13.4953	0.85727	10.5681	0.527874
	5.9424	13.7624	0.757642	10.2194	0.549727
	5.9472	13.6962	0.910942	10.2688	0.523588
	5.952	13.3547	0.779438	10.6076	0.583731
	5.9568	13.6686	1.2141	10.4849	0.681326
	5.9616	13.943	1.30865	10.7346	0.862615
	5.9664	13.8868	1.21659	10.4606	0.514463
	5.9712	13.8557	0.839372	10.279	0.424507
	5.976	14.5792	1.16981	10.284	0.515755
	5.9808	14.248	1.02363	10.2438	0.650688
	5.9856	13.8407	1.09056	10.2124	0.596994
	5.9904	13.7144	1.07363	10.7124	0.608421
	5.9952	13.9128	0.739537	10.4222	0.594983
	6	14.2046	0.666451	10.3837	0.767646
	6.0048	14.2423	0.336597	10.7644	0.72382
	6.0096	14.3632	0.770367	10.4396	0.733977
	6.0144	14.2441	1.07703	10.526	0.58773
	6.0192	14.6965	1.32664	10.7017	0.696775
	6.024	14.4529	1.2093	10.7597	0.391505
	6.0288	14.5343	0.811298	10.4527	0.438368
	6.0336	14.9815	0.887755	10.3908	0.49064
	6.0384	14.6989	1.04597	10.3336	0.623289
	6.0432	13.9049	0.802391	10.5136	0.506162
	6.048	14.276	1.12841	10.598	1.02344
	6.0528	14.3176	0.853064	10.6566	0.918689
	6.0576	14.5963	0.767083	10.6625	0.595987
	6.0624	14.573	0.727762	10.7145	0.634695
	6.0672	15.1024	0.866288	10.7858	0.586173
	6.072	14.8091	0.842688	10.5616	0.855638
	6.0768	14.9752	0.91228	10.4217	0.64837
	6.0816	14.7938	0.91461	11.0906	0.722981
	6.0864	14.8445	0.79456	11.0291	0.797898
	6.0912	14.6638	0.676607	10.6008	0.797382
	6.096	14.9324	0.571314	10.6214	0.527954
	6.1008	14.6173	0.555814	10.6875	0.661922
	6.1056	14.4792	0.959266	10.7096	0.799211
	6.1104	14.7676	1.06885	10.8976	0.729186
	6.1152	15.0808	1.12809	10.9439	0.80451
	6.12	14.341	0.7797	10.6794	0.736502
	6.1248	14.6721	0.713128	10.7295	0.90111
	6.1296	14.4905	0.635829	10.7875	1.0311
	6.1344	14.0197	0.675245	10.7836	0.998454
	6.1392	14.3336	0.78995	10.6321	0.789254
	6.144	14.286	0.376578	10.7429	0.904415
	6.1488	14.2247	0.866317	10.7463	0.582465
	6.1536	14.5792	0.805496	10.8589	1.0313
	6.1584	14.6606	0.687633	10.5661	0.910276
	6.1632	14.1215	0.686003	10.2492	0.897396
	6.168	14.4946	1.30448	10.2166	0.815805
	6.1728	14.6122	1.06154	10.5837	0.703209
	6.1776	15.0243	1.208	10.5699	0.936389
	6.1824	14.9159	1.09139	10.6356	0.777098
	6.1872	14.1232	0.964346	11.0459	0.857252
	6.192	14.225	1.3165	10.6532	0.80135
	6.1968	13.8711	1.28213	10.9152	0.598887
	6.2016	14.0246	1.49872	10.4661	0.673789
	6.2064	13.8182	1.37023	10.5689	0.692001
	6.2112	14.384	1.1591	10.2654	0.802752
	6.216	14.3622	0.742132	10.3536	0.788956
	6.2208	14.4512	0.853864	10.3324	0.695505
	6.2256	14.6241	0.616869	10.8031	0.950871
	6.2304	14.3609	0.730542	10.9314	0.973278
	6.2352	14.0414	0.822393	10.5447	1.11052
	6.24	14.1333	1.02806	10.6676	0.904462
	6.2448	14.4506	1.47873	10.4549	0.699796
	6.2496	14.5472	1.10436	10.5354	1.00632
	6.2544	14.8691	1.24765	10.8679	0.843015
	6.2592	14.6216	1.05916	10.7017	1.38398
	6.264	14.5441	0.87016	10.759	0.956663
	6.2688	15.2998	1.20943	10.7033	1.06402
	6.2736	14.6715	1.17855	10.8089	1.178
	6.2784	14.36	0.879463	10.563	1.07917
	6.2832	14.555	0.787845	10.7913	1.0537
	6.288	14.3215	0.880907	10.7237	1.15841
	6.2928	14.514	1.22493	10.3452	0.873078
	6.2976	14.532	0.773523	10.7458	1.0766
	6.3024	14.7383	1.05959	10.5946	1.01405
	6.3072	14.8869	0.803953	10.5415	0.922469
	6.312	14.7075	0.797377	10.6796	0.922003
	6.3168	14.1881	0.891222	10.4971	0.935814
	6.3216	14.4667	0.466123	10.4831	0.787121
	6.3264	14.7541	1.22239	10.633	0.869334
	6.3312	14.5469	1.31904	10.6775	0.85186
	6.336	15.2062	0.938465	10.6794	0.925381
	6.3408	14.5601	0.801944	10.7672	0.780454
	6.3456	14.7297	0.832754	10.9976	0.952876
	6.3504	14.8478	0.680074	10.6996	0.631003
	6.3552	15.2574	0.647803	10.4197	0.883341
	6.36	15.1846	0.556627	10.9492	0.927734
	6.3648	15.2849	0.505276	10.5976	0.802327
	6.3696	14.8684	0.698839	10.6366	0.645232
	6.3744	15.1058	0.636983	10.4619	0.872735
	6.3792	15.1526	1.14198	10.8525	0.637529
	6.384	14.7913	0.869388	10.533	0.797825
	6.3888	15.0107	0.506467	10.7518	0.537426
	6.3936	15.1481	0.840299	10.8745	0.641505
	6.3984	15.2306	0.72139	10.821	0.784901
	6.4032	14.5835	0.920917	10.8726	0.766425
	6.408	14.8733	0.699432	10.8407	0.623149
	6.4128	14.6348	0.504809	10.6173	1.06367
	6.4176	14.8682	0.909192	10.8884	0.973422
	6.4224	14.2997	1.10628	10.8971	1.21284
	6.4272	14.6173	0.831725	10.7782	1.22224
	6.432	14.5859	1.4045	10.7111	0.815035
	6.4368	14.8983	1.64376	10.3984	0.822651
	6.4416	14.5674	1.0328	10.7433	0.894409
	6.4464	14.4651	1.17171	10.8014	0.892298
	6.4512	14.6637	1.10731	10.6339	0.953859
	6.456	14.3354	1.26933	10.8091	0.829722
	6.4608	14.4693	1.0656	10.6859	0.881523
	6.4656	14.7218	1.41071	10.3779	0.798833
	6.4704	14.7631	1.14611	10.696	0.662532
	6.4752	14.7995	1.31613	10.7312	0.791286
	6.48	15.1705	1.90657	10.7774	0.844057
	6.4848	15.6297	1.04867	10.6174	0.837534
	6.4896	15.2212	1.13583	10.7513	0.837681
	6.4944	14.9337	1.53417	10.9285	0.95649
	6.4992	14.8877	1.0755	10.9937	0.927287
	6.504	15.4928	1.26487	11.0195	0.946178
	6.5088	15.665	1.09316	10.9434	1.04468
	6.5136	15.5717	0.725118	10.8776	1.07885
	6.5184	15.5544	0.920975	10.8892	1.22058
	6.5232	15.4468	0.931863	11.0338	1.12165
	6.528	15.4578	1.34687	11.0876	1.3549
	6.5328	15.4908	1.34837	10.5641	0.975156
	6.5376	14.9323	0.858523	11.1433	0.973528
	6.5424	14.4306	1.13008	10.8893	1.19215
	6.5472	14.8957	1.27719	10.7834	1.0689
	6.552	14.7143	1.39474	11.0574	1.10546
	6.5568	15.0829	1.29742	11.215	1.25709
	6.5616	14.8836	1.39287	10.764	0.917568
	6.5664	14.7403	1.26231	10.714	0.870384
	6.5712	14.8579	1.35521	10.9343	1.05425
	6.576	14.7572	0.940842	11.0154	0.985501
	6.5808	14.3631	1.10356	10.7457	0.880476
	6.5856	14.5412	1.19595	11.019	0.963015
	6.5904	14.8419	1.18399	10.8242	0.773477
	6.5952	15.1941	0.995026	10.9527	0.867705
	6.6	14.5051	1.08188	10.7296	0.868852
	6.6048	14.8511	0.76882	10.9277	0.807661
	6.6096	15.2911	0.846731	10.9664	0.853052
	6.6144	14.445	0.93099	10.6795	0.936276
	6.6192	15.0399	0.712709	10.787	0.898008
	6.624	14.5461	1.34814	10.9291	0.972029
	6.6288	15.0233	0.96326	10.8064	0.835224
	6.6336	14.9438	0.955717	11.2062	1.1053
	6.6384	14.5759	1.00865	10.679	1.00612
	6.6432	14.9196	1.19274	10.9261	0.775911
	6.648	14.9608	0.950023	10.7687	0.846421
	6.6528	14.82	1.67031	10.91	0.813575
	6.6576	14.5507	1.49468	11.005	0.972854
	6.6624	14.2951	1.09911	10.9334	1.14702
	6.6672	14.8086	0.952954	10.6702	0.725898
	6.672	15.1253	1.21817	11.0171	0.982145
	6.6768	15.2213	1.12758	10.4868	0.88593
	6.6816	14.9956	1.00075	10.8038	0.884431
	6.6864	15.233	1.2023	10.9427	0.748632
	6.6912	14.7931	1.3584	11.0023	0.917663
	6.696	14.9466	1.39767	11.2493	0.82504
	6.7008	14.6869	1.0409	10.7663	0.772932
	6.7056	14.9451	1.15656	10.8219	0.88118
	6.7104	15.1781	0.918447	10.9436	0.82232
	6.7152	14.5683	0.687711	11.153	0.993384
	6.72	14.4751	1.06532	11.2198	0.788289
	6.7248	14.7306	0.991541	11.0893	1.04778
	6.7296	14.7237	1.19269	10.8675	0.870195
	6.7344	14.5728	1.05383	10.4869	0.74793
	6.7392	14.9448	0.871554	10.8286	0.728994
	6.744	15.1886	1.00175	10.7076	1.02122
	6.7488	15.2867	1.13317	10.7733	0.94113
	6.7536	14.5557	1.21991	10.7522	0.935539
	6.7584	14.7849	1.18515	10.7482	0.68634
	6.7632	14.6259	1.38081	11.2784	0.947821
	6.768	14.6919	1.2786	11.0589	1.17837
	6.7728	14.8698	1.14725	11.0079	1.03891
	6.7776	14.7928	1.22752	10.9525	0.807353
	6.7824	14.9382	1.15406	10.6557	0.918953
	6.7872	15.1445	1.02998	10.9233	0.755946
	6.792	14.6411	1.18286	10.8458	0.645927
	6.7968	14.5237	1.55357	10.7502	0.686243
	6.8016	14.3443	1.31361	10.6852	0.741349
	6.8064	14.551	1.29511	10.673	0.8893
	6.8112	14.7488	1.18697	10.9143	0.922556
	6.816	14.2233	1.43342	11.0403	0.973525
	6.8208	14.8701	1.22617	10.9999	0.68043
	6.8256	14.9319	1.40408	10.8879	0.869873
	6.8304	14.7287	1.64083	10.6999	0.94712
	6.8352	14.6931	1.50987	10.9734	0.565345
	6.84	14.1743	1.50649	10.485	0.643298
	6.8448	13.8966	1.58176	10.5343	0.825336
	6.8496	14.4118	1.49308	10.7443	0.857305
	6.8544	14.8398	1.59349	10.6821	0.806722
	6.8592	14.1742	1.54728	10.6092	0.788753
	6.864	14.189	1.61084	10.5219	0.824129
	6.8688	14.4791	1.5437	10.7321	0.859401
	6.8736	14.025	1.6936	10.7312	0.912009
	6.8784	14.18	1.39275	10.8524	0.906044
	6.8832	14.3644	1.49608	10.5985	0.884768
	6.888	14.2557	1.31683	10.6175	0.850601
	6.8928	14.5266	1.44659	10.601	0.978629
	6.8976	14.5463	1.42133	10.479	0.657478
	6.9024	14.8463	1.24605	10.5464	1.0677
	6.9072	14.2749	1.57577	10.6921	0.657927
	6.912	14.194	1.60645	11.001	0.839134
	6.9168	14.3905	1.51833	10.9084	0.974414
	6.9216	14.2484	1.37443	10.7471	0.922069
	6.9264	14.3167	1.32971	10.5091	0.745155
	6.9312	14.4826	1.53693	10.6214	0.940404
	6.936	14.8483	1.48064	10.6666	0.797109
	6.9408	15.0783	1.34366	10.7022	0.947911
	6.9456	14.6328	1.46068	10.7212	0.857183
	6.9504	14.8624	1.43105	10.6014	0.604751
	6.9552	14.871	1.13561	10.5771	0.648986
	6.96	14.7234	1.67007	10.6316	0.711814
	6.9648	14.4973	1.88379	10.52	0.66104
	6.9696	14.3151	1.76326	10.595	0.749273
	6.9744	14.6054	1.25212	10.5352	0.832482
	6.9792	14.4939	1.35729	11.1047	0.951567
	6.984	14.877	1.56952	10.9148	0.890471
	6.9888	14.632	1.27729	10.4611	0.928585
	6.9936	14.5858	1.32312	10.708	0.858579
	6.9984	15.1174	1.31628	10.7537	0.782445
	7.0032	14.5467	1.25121	10.9205	0.80244
	7.008	14.6156	1.13774	10.7094	0.583003
	7.0128	14.8886	1.34519	10.7268	0.709341
	7.0176	14.455	1.11571	10.3908	0.626913
	7.0224	14.3373	1.5183	10.6396	0.527723
	7.0272	14.0705	1.72437	10.671	0.588047
	7.032	14.6976	1.4271	10.7457	0.891089
	7.0368	14.2462	1.4503	10.4167	0.722969
	7.0416	14.4921	1.43001	10.8013	0.539988
	7.0464	14.4208	1.11489	10.4947	0.831198
	7.0512	14.5618	1.29372	10.9611	0.990307
	7.056	14.4653	1.27786	10.8371	0.690619
	7.0608	14.4657	1.29509	10.8471	1.01405
	7.0656	14.5432	1.41398	10.7515	0.743275
	7.0704	14.4478	1.23157	10.8978	0.798611
	7.0752	14.8862	1.04425	10.9003	0.816074
	7.08	14.5497	1.00795	11.1924	0.59072
	7.0848	14.1946	1.02538	11.0452	0.825965
	7.0896	14.6165	1.04772	10.7748	0.714004
	7.0944	14.4906	1.0963	10.8984	0.589569
	7.0992	14.3856	0.827062	11.1008	0.526461
	7.104	14.8002	1.08806	10.7985	0.62098
	7.1088	14.6525	0.990575	10.675	0.477406
	7.1136	14.2776	1.18629	11.0081	0.428496
	7.1184	14.8814	0.850501	11.1529	0.662793
	7.1232	14.4883	0.783354	11.0467	0.674024
	7.128	14.2514	0.898629	10.928	0.645984
	7.1328	14.9217	0.729994	11.0546	0.64126
	7.1376	14.0606	1.03821	10.8829	0.571266
	7.1424	14.5518	0.74457	11.1671	0.569686
	7.1472	14.5877	0.733952	10.7956	0.661905
	7.152	14.8022	0.892648	10.6538	0.614479
	7.1568	14.4699	0.899362	10.6941	0.519106
	7.1616	14.3138	0.999455	10.709	0.708205
	7.1664	14.564	1.03742	10.7177	0.639458
	7.1712	13.979	0.777894	10.7822	0.447249
	7.176	13.8869	0.974601	10.8554	0.469738
	7.1808	13.6813	0.804625	10.7615	0.59807
	7.1856	14.1109	1.17174	10.6702	0.392842
	7.1904	13.878	1.1589	10.5143	0.554767
	7.1952	14.1557	0.772063	10.6645	0.525069
	7.2	14.5531	0.905322	10.736	0.623524
	7.2048	14.1064	0.812764	10.8374	0.459516
	7.2096	14.4017	0.615055	10.9925	0.410038
	7.2144	14.0671	0.821796	10.5752	0.343212
	7.2192	14.2109	0.858776	10.7215	0.349738
	7.224	14.1975	0.595538	10.7967	0.369511
	7.2288	14.0016	0.768398	10.6137	0.632744
	7.2336	14.0657	0.61281	10.8323	0.482236
	7.2384	13.9584	0.820724	10.791	0.631003
	7.2432	13.9691	0.603568	10.9366	0.493147
	7.248	14.3604	0.95384	10.9127	0.731259
	7.2528	14.1978	0.924841	10.7075	0.58721
	7.2576	14.235	0.970111	10.9092	0.610563
	7.2624	14.2859	1.25039	10.7273	0.703558
	7.2672	15.0019	1.17336	10.6646	0.663006
	7.272	14.1834	1.14706	11.1517	0.810682
	7.2768	14.4352	1.12705	10.8131	0.796489
	7.2816	13.9522	1.10373	10.7495	0.642825
	7.2864	14.4697	1.09494	10.9505	0.59516
	7.2912	14.4439	1.11179	10.8925	0.686732
	7.296	14.7673	0.945853	10.8202	0.87665
	7.3008	14.6448	0.661458	10.6535	0.752212
	7.3056	14.4224	1.06215	10.945	0.708078
	7.3104	14.6225	0.957975	11.0701	0.711934
	7.3152	14.1807	1.09893	11.191	0.515461
	7.32	14.8461	1.14486	10.9101	0.571233
	7.3248	14.8642	1.23186	10.9411	0.597443
	7.3296	15.1186	1.28206	10.9415	0.767365
	7.3344	15.1945	0.990294	11.1604	0.464516
	7.3392	15.435	1.27823	11.3304	0.641203
	7.344	15.5437	1.45126	10.8136	0.615895
	7.3488	15.6254	1.51965	11.2155	0.562095
	7.3536	15.5352	1.60321	10.8061	0.68957
	7.3584	15.24	1.42074	10.7608	0.757541
	7.3632	15.344	1.52267	11.0023	0.754832
	7.368	15.5432	1.24413	10.9266	0.824989
	7.3728	15.8607	1.50693	11.3082	0.728487
	7.3776	15.4906	1.4759	10.8761	0.576633
	7.3824	15.2343	1.49445	10.7826	0.490894
	7.3872	15.1319	1.08325	10.9718	0.658357
	7.392	15.0946	1.43825	10.8198	0.473819
	7.3968	14.871	1.14747	10.8497	0.608362
	7.4016	14.8714	1.12741	10.9937	0.352436
	7.4064	15.2546	1.29587	10.7592	0.500352
	7.4112	15.2774	1.35844	10.6375	0.441681
	7.416	15.259	1.41179	11.0194	0.417491
	7.4208	14.7087	1.0748	10.6015	0.485566
	7.4256	14.618	1.19866	10.9001	0.701521
	7.4304	14.4473	1.33913	10.7181	0.371949
	7.4352	14.7465	1.25363	11.0056	0.724121
	7.44	14.9049	1.62236	10.8311	0.666989
	7.4448	15.2115	1.27801	10.844	0.376537
	7.4496	14.8691	1.20705	10.7926	0.531062
	7.4544	15.052	1.21376	10.716	0.570343
	7.4592	15.0533	1.36507	11.289	0.551357
	7.464	15.1729	1.54729	10.7926	0.587392
	7.4688	14.6896	1.67293	11.2153	0.573296
	7.4736	14.613	1.48831	10.8887	0.558329
	7.4784	14.892	1.40659	11.3217	0.990218
	7.4832	14.9611	1.37457	11.4171	1.1107
	7.488	14.9343	1.57233	11.5415	1.12235
	7.4928	15.2083	1.60433	11.1507	0.903064
	7.4976	15.576	1.79996	11.1156	0.892667
	7.5024	15.2304	1.24674	11.2881	0.997627
	7.5072	15.1592	1.48706	11.0789	0.674066
	7.512	15.4718	1.67956	11.2117	0.871495
	7.5168	15.3534	1.97162	10.7369	0.827559
	7.5216	15.4734	1.63897	11.0454	0.589947
	7.5264	15.1974	1.85039	10.922	0.821123
	7.5312	15.0734	1.58769	11.1399	0.894428
	7.536	14.9452	1.62261	10.7475	0.928965
	7.5408	14.7145	1.707	11.4552	0.87031
	7.5456	15.2188	1.52819	11.2622	0.816144
	7.5504	15.1551	1.21434	11.1837	0.912574
	7.5552	15.1801	1.39792	11.3457	0.895558
	7.56	15.1159	1.55982	11.372	0.916025
	7.5648	15.0447	1.96081	11.2831	0.898926
	7.5696	14.7578	1.80059	11.2986	0.925843
	7.5744	14.78	2.09263	11.0241	0.53553
	7.5792	15.535	1.88597	11.1443	0.627418
	7.584	14.8927	1.9123	11.0884	0.647275
	7.5888	15.0054	1.36028	10.77	0.583143
	7.5936	15.0333	1.6232	11.0026	0.780016
	7.5984	14.9023	1.64151	11.0043	0.488102
	7.6032	15.021	1.60822	10.8818	0.671712
	7.608	15.7535	1.51585	10.6616	0.632654
	7.6128	15.7312	1.52561	11.1683	0.68732
	7.6176	15.5717	1.77484	10.8703	0.606461
	7.6224	15.2479	1.72513	10.9198	0.575637
	7.6272	15.0299	1.75989	11.2661	0.776854
	7.632	14.8703	1.6331	11.1125	0.671188
	7.6368	14.5842	1.32576	10.8564	0.571488
	7.6416	14.6722	1.4086	11.0841	0.580809
	7.6464	14.8894	1.23259	11.0663	0.581056
	7.6512	15.0912	1.39544	11.0465	0.514496
	7.656	15.1573	1.70744	11.0454	0.512731
	7.6608	14.8582	1.43092	11.0885	0.807061
	7.6656	15.32	1.51025	10.9842	0.927775
	7.6704	15.058	1.44877	10.8438	0.836028
	7.6752	15.3652	1.69014	10.9979	0.650698
	7.68	15.7775	1.14942	10.9359	0.72971
	7.6848	15.9537	0.819171	10.7023	0.711358
	7.6896	15.7193	1.58772	10.9488	0.685848
	7.6944	15.8371	1.34559	10.915	0.488735
	7.6992	15.7241	1.57856	11.1987	0.722186
	7.704	15.983	1.80363	10.9164	0.547762
	7.7088	15.5999	1.66682	10.7561	0.619808
	7.7136	15.3984	1.61643	10.8556	0.56884
	7.7184	15.2187	1.36867	10.8264	0.648439
	7.7232	15.4422	1.80179	10.8813	0.760315
	7.728	15.9767	1.64076	11.0612	0.743457
	7.7328	15.5077	1.50988	11.1882	0.469272
	7.7376	15.1852	1.98464	10.9878	0.463264
	7.7424	15.0131	1.78947	10.9177	0.492751
	7.7472	15.016	1.44752	11.2076	0.728095
	7.752	15.0455	1.40469	11.1321	0.764167
	7.7568	15.2098	1.50309	11.1148	0.546567
	7.7616	15.5319	1.30146	11.2777	0.6498
	7.7664	15.5167	1.63299	11.1584	0.636136
	7.7712	15.0697	1.3109	11.0894	0.691434
	7.776	15.2295	1.76689	10.9823	0.5992
	7.7808	15.6881	1.74763	11.1902	0.738087
	7.7856	15.8585	1.45262	10.854	0.634551
	7.7904	15.8213	1.90617	10.9505	0.63574
	7.7952	15.7196	1.54651	11.0944	0.526359
	7.8	15.6103	1.66419	11.2055	0.673511
	7.8048	15.78	1.76772	10.8355	0.58217
	7.8096	15.8369	1.65626	10.8137	0.793052
	7.8144	15.8993	1.76065	11.0524	0.560355
	7.8192	15.8908	1.79223	11.135	0.633421
	7.824	15.9641	1.93884	11.238	0.588622
	7.8288	16.1178	2.26148	11.4265	0.444502
	7.8336	16.4853	2.03786	11.4198	0.709815
	7.8384	16.0338	1.98707	11.5349	0.768375
	7.8432	16.1869	2.04051	11.4432	0.487719
	7.848	16.1307	2.02342	11.4903	0.433261
	7.8528	16.8144	2.07424	11.5118	0.612411
	7.8576	16.1676	2.03875	11.5391	0.705795
	7.8624	16.5957	2.08445	11.1756	0.621472
	7.8672	16.5968	1.88712	11.355	0.713808
	7.872	16.3241	2.00007	11.2935	0.794031
	7.8768	16.1654	1.84018	11.2799	0.521419
	7.8816	15.7373	1.89329	11.0345	0.686877
	7.8864	15.6823	1.60675	11.2366	0.753064
	7.8912	15.6306	1.98253	11.1681	0.624246
	7.896	15.2576	1.99169	11.11	0.546444
	7.9008	15.9066	1.93245	10.8904	0.927907
	7.9056	15.917	2.15374	11.0134	0.779128
	7.9104	16.2052	2.08661	11.254	0.734351
	7.9152	15.6662	2.01255	11.2865	0.801531
	7.92	15.8198	1.78629	11.3171	0.767989
	7.9248	15.9332	1.85558	11.2436	0.62932
	7.9296	15.6897	2.02792	11.1526	0.779502
	7.9344	15.8121	1.92019	11.0899	1.08778
	7.9392	15.6973	1.76267	11.0929	0.88759
	7.944	15.4673	1.71173	11.0169	0.734306
	7.9488	15.6605	1.78545	11.0072	0.811234
	7.9536	15.5856	1.76089	11.0743	0.885186
	7.9584	15.5771	1.92429	11.183	0.943107
	7.9632	15.1282	1.63038	10.9174	0.856141
	7.968	15.6249	1.59222	11.0787	0.862291
	7.9728	15.5447	1.8394	11.2228	0.415399
	7.9776	15.2438	1.75057	11.1695	0.418006
	7.9824	15.7693	2.01379	11.1843	0.683495
	7.9872	15.6773	1.82343	11.0719	0.889473
	7.992	15.6227	1.19109	11.2503	0.873838
	7.9968	15.8876	1.25926	11.3016	0.725848
	8.0016	15.5694	1.40686	11.228	0.696557
	8.0064	15.653	1.65925	11.1192	0.761835
	8.0112	15.365	1.70722	10.7211	0.929166
	8.016	15.6056	1.75791	11.0186	0.71663
	8.0208	15.8144	1.7695	11.197	0.755456
	8.0256	15.9936	1.86415	11.3314	0.834618
	8.0304	15.9949	2.12387	11.2992	0.777099
	8.0352	16.0861	2.01633	10.9861	0.780061
	8.04	15.9674	1.58781	11.2526	0.849202
	8.0448	15.7413	2.3401	11.0443	0.655011
	8.0496	15.6056	1.83566	11.0328	0.762592
	8.0544	15.8538	1.8989	11.317	0.71532
	8.0592	15.654	1.57739	10.9392	0.605107
	8.064	16.134	1.55921	10.9173	0.738179
	8.0688	15.9493	2.06425	10.7461	0.680308
	8.0736	15.5648	1.61041	10.7658	0.627751
	8.0784	15.4958	1.71194	10.8516	1.01426
	8.0832	15.6159	1.8958	10.9136	0.594972
	8.088	15.27	1.8259	11.1001	0.915742
	8.0928	15.6114	1.6868	11.0137	0.766583
	8.0976	15.4945	1.80284	11.16	0.782168
	8.1024	15.6913	1.69498	11.1056	0.746752
	8.1072	15.6456	1.67196	11.1283	0.819486
	8.112	15.3483	1.68761	10.8055	0.724683
	8.1168	15.5957	1.77995	11.3501	0.908011
	8.1216	15.5296	1.40445	11.3025	0.868505
	8.1264	15.5911	1.61703	11.5759	0.716853
	8.1312	15.2797	1.76059	11.4733	1.02881
	8.136	15.6391	2.06118	11.3489	0.879345
	8.1408	15.0924	1.86742	11.2358	0.943982
	8.1456	15.2922	1.60983	11.2003	0.884949
	8.1504	15.8835	1.57058	11.2078	1.01654
	8.1552	15.4313	1.83864	11.1008	0.771225
	8.16	15.8047	1.88582	10.9786	1.02427
	8.1648	15.4011	1.86514	11.0992	0.945838
	8.1696	15.4427	1.76575	11.1339	0.868124
	8.1744	15.3056	2.00015	11.4786	0.868296
	8.1792	15.8226	1.67006	11.2698	0.839469
	8.184	15.3571	1.81881	11.496	0.905718
	8.1888	15.8011	2.0675	11.455	0.887617
	8.1936	15.9336	1.51158	11.3345	1.11718
	8.1984	15.9474	1.53237	11.1611	0.933948
	8.2032	16.086	1.69353	11.0837	0.748765
	8.208	15.244	1.8512	11.3256	0.90393
	8.2128	15.7401	1.68788	10.9724	0.897031
	8.2176	15.3203	1.57388	11.1499	0.881537
	8.2224	14.9257	1.38523	10.8492	0.599189
	8.2272	15.2802	1.65817	11.1313	0.909717
	8.232	15.0114	1.65089	11.1807	0.816518
	8.2368	15.2638	1.88801	10.8866	0.74994
	8.2416	15.3252	1.67432	11.2399	0.867952
	8.2464	15.1975	1.88238	11.1186	0.677893
	8.2512	15.3496	1.6914	11.2214	0.770654
	8.256	15.0886	1.85998	11.1048	0.851947
	8.2608	15.7304	1.46518	10.8448	0.704667
	8.2656	14.9575	1.55214	10.9505	0.72082
	8.2704	15.019	1.59772	10.9293	0.865011
	8.2752	15.2231	1.36921	10.8513	0.620362
	8.28	15.0364	1.52647	11.0072	0.644352
	8.2848	14.5146	1.50469	11.0527	0.698023
	8.2896	14.9933	1.4767	11.0697	0.695502
	8.2944	15.4291	1.82085	11.0229	0.540376
	8.2992	15.8558	1.99094	10.6037	0.652433
	8.304	15.6771	1.48329	10.9649	0.463947
	8.3088	15.6213	1.7494	10.9997	0.604023
	8.3136	15.8266	1.84268	11.0087	0.621834
	8.3184	15.4375	1.75203	11.1025	0.747682
	8.3232	15.5202	1.72387	10.8236	0.691278
	8.328	14.9607	1.56255	10.9011	0.56531
	8.3328	15.4109	1.60855	11.1402	0.801099
	8.3376	15.9452	1.62704	10.996	0.578986
	8.3424	15.1296	1.66263	10.8951	0.742334
	8.3472	15.1492	2.05199	11.031	0.542057
	8.352	15.3427	1.82898	10.7874	0.738009
	8.3568	15.5916	1.84175	10.8835	0.562421
	8.3616	15.5974	1.81651	11.0395	0.565247
	8.3664	15.1926	1.72381	10.9177	0.641151
	8.3712	15.7072	1.82919	11.1813	0.758724
	8.376	15.5081	1.67835	11.0524	0.534074
	8.3808	15.4085	1.89353	11.2253	0.576728
	8.3856	15.6838	1.30818	10.8719	0.804891
	8.3904	15.6466	1.87313	11.0582	0.59179
	8.3952	15.4659	1.56695	10.8176	0.528251
	8.4	14.9437	1.52748	11.1791	0.487239
	8.4048	15.1312	1.45022	10.7569	0.48233
	8.4096	15.3948	1.61551	11.179	0.794039
	8.4144	16.2068	1.89076	11.2768	0.683722
	8.4192	15.9842	1.30637	11.1629	0.658523
	8.424	15.6353	1.56276	11.182	0.789544
	8.4288	15.3605	1.60204	11.0634	0.535372
	8.4336	15.4144	1.64397	11.1467	0.827603
	8.4384	15.2665	1.42113	11.0209	0.738579
	8.4432	15.1773	1.66605	10.8838	0.807549
	8.448	15.5418	1.68337	11.0109	1.01959
	8.4528	15.3719	1.54043	11.2472	0.642484
	8.4576	15.5982	1.64149	11.1129	0.845612
	8.4624	15.5673	1.55661	11.2697	0.900805
	8.4672	15.6549	1.36654	11.507	0.980139
	8.472	15.508	1.58934	11.4506	0.83769
	8.4768	15.4103	1.49055	11.3461	0.864879
	8.4816	15.587	1.45713	11.457	1.04497
	8.4864	15.3962	1.86578	11.277	0.58717
	8.4912	15.7696	1.55863	11.2727	0.648231
	8.496	15.6071	1.63812	11.1037	0.800021
	8.5008	15.8966	1.5381	11.2005	0.677316
	8.5056	15.4921	1.50842	11.2968	0.615271
	8.5104	15.4235	1.4523	11.0894	0.667185
	8.5152	15.295	1.46167	11.2927	0.73138
	8.52	15.78	1.56658	11.2349	0.760196
	8.5248	15.8881	1.19519	11.2889	0.590684
	8.5296	15.6748	1.54652	11.3118	0.762635
	8.5344	15.928	1.21554	11.6862	0.843046
	8.5392	15.7523	1.28891	11.4602	0.72653
	8.544	15.7735	1.70738	11.5249	1.04177
	8.5488	15.8899	1.80551	11.4464	0.877275
	8.5536	15.4119	1.89428	11.4942	0.727091
	8.5584	15.8429	1.75321	11.0031	0.659654
	8.5632	15.6716	1.75764	11.1042	0.720034
	8.568	15.427	1.72792	11.2841	0.73529
	8.5728	15.0826	1.44506	11.2892	0.69977
	8.5776	15.1877	1.80734	11.0776	0.635162
	8.5824	14.9877	1.91074	11.1608	0.545237
	8.5872	14.7859	1.83407	11.174	0.824964
	8.592	14.9319	2.14016	11.1837	0.757826
	8.5968	15.1563	2.23977	11.0791	0.693861
	8.6016	14.6347	2.05543	11.2232	0.819677
	8.6064	14.8518	2.05576	11.3155	0.831989
	8.6112	14.6147	2.01772	11.23	0.919184
	8.616	15.2169	2.15002	11.236	0.785043
	8.6208	14.7857	2.04741	11.5025	0.810872
	8.6256	14.5264	1.78377	11.4649	0.514292
	8.6304	15.5543	1.88619	11.1733	0.729557
	8.6352	15.684	1.78915	11.3891	0.618895
	8.64	15.4642	1.74296	11.2175	0.753231
	8.6448	15.5352	1.54418	11.1351	0.855575
	8.6496	15.4734	1.94798	11.0196	0.795696
	8.6544	15.519	1.74002	11.0849	0.988972
	8.6592	15.161	1.58484	11.108	0.784362
	8.664	15.2899	1.68774	11.1577	0.747375
	8.6688	15.2368	1.85745	11.1596	0.745252
	8.6736	15.6008	1.45232	11.1888	0.923206
	8.6784	15.3251	1.62679	11.1086	0.863868
	8.6832	15.3289	1.52556	11.1379	0.709889
	8.688	15.2416	1.76744	11.1377	0.864637
	8.6928	15.5847	1.87632	11.2255	0.85481
	8.6976	15.0522	1.55347	11.4404	0.993942
	8.7024	15.3271	1.46021	11.331	0.908296
	8.7072	15.2783	1.48721	11.216	0.746659
	8.712	14.8504	1.75696	11.39	0.683812
	8.7168	15.1423	1.93454	11.3394	0.803164
	8.7216	14.754	2.06442	11.6884	1.04856
	8.7264	15.0947	2.04584	11.3622	1.06706
	8.7312	15.2208	1.81358	11.3119	1.08132
	8.736	14.7995	1.81989	11.474	1.21386
	8.7408	15.0841	1.78849	11.5414	1.0524
	8.7456	15.3374	1.59402	11.5378	0.977591
	8.7504	15.4686	2.08715	11.595	1.03606
	8.7552	15.7682	1.97829	11.3379	1.05348
	8.76	15.2975	2.03476	11.2917	0.972159
	8.7648	15.1376	1.52424	11.3819	0.965902
	8.7696	15.3319	1.74466	11.6084	0.92643
	8.7744	15.3727	2.03297	11.7789	1.16165
	8.7792	15.5392	1.78601	11.3933	1.04597
	8.784	15.1912	1.87373	11.422	1.10878
	8.7888	15.5464	2.11867	11.0975	0.99635
	8.7936	15.5249	1.71999	11.1031	1.07543
	8.7984	15.4087	1.35893	11.5489	0.95962
	8.8032	15.4694	1.43165	11.107	1.01801
	8.808	15.699	1.52932	11.3741	0.974376
	8.8128	15.1366	1.46532	11.3203	0.624994
	8.8176	15.3027	1.51395	11.0227	0.916014
	8.8224	14.9959	1.48393	11.1775	1.04733
	8.8272	15.0275	1.12758	11.14	0.991713
	8.832	15.1401	1.48122	11.5361	1.31661
	8.8368	14.8124	1.23334	11.4931	0.97602
	8.8416	15.7769	1.46177	11.4588	0.90432
	8.8464	15.9081	1.70196	11.226	1.0765
	8.8512	15.2553	1.59913	11.3849	1.3216
	8.856	15.2859	1.32909	11.5894	0.957946
	8.8608	15.1065	1.4067	11.1346	0.856646
	8.8656	15.1993	1.12794	11.1504	0.884426
	8.8704	15.2405	1.22723	11.7313	1.21638
	8.8752	15.188	1.45004	11.3456	0.812564
	8.88	15.2558	1.41016	11.4243	0.73989
	8.8848	15.8771	1.30961	11.2988	0.914187
	8.8896	15.9751	1.29324	11.4472	1.18574
	8.8944	15.1929	1.52386	11.2376	1.17692
	8.8992	15.364	1.19734	11.6469	1.13569
	8.904	15.6507	1.42816	11.7858	1.14794
	8.9088	15.7354	1.73048	11.7865	1.19616
	8.9136	15.6579	1.70215	11.6048	1.064
	8.9184	15.7526	1.74195	11.3904	0.998002
	8.9232	15.1992	1.66405	11.7929	1.2748
	8.928	15.1873	1.48319	11.7541	1.19236
	8.9328	15.1365	1.70595	11.7818	1.26998
	8.9376	14.8859	1.45446	11.7268	0.971583
	8.9424	15.1371	1.6297	11.5406	1.15974
	8.9472	15.151	1.59341	11.7683	1.27732
	8.952	14.9512	1.41245	11.4634	0.996533
	8.9568	15.1861	1.80188	11.812	0.937642
	8.9616	15.1891	1.49348	11.7607	1.21094
	8.9664	15.2718	1.79833	11.2927	1.2717
	8.9712	15.4863	1.66278	11.8005	1.10106
	8.976	15.258	2.15071	11.8172	1.08399
	8.9808	15.7441	1.79846	11.6701	1.14091
	8.9856	15.3311	1.9602	11.4413	1.06745
	8.9904	15.4764	1.3779	11.3965	1.17902
	8.9952	15.4627	1.80027	11.5112	1.15201
	9	15.803	1.72328	11.4079	0.999393
	9.0048	15.8296	2.0475	11.366	0.886816
	9.0096	15.6613	1.94406	11.4188	1.02196
	9.0144	15.413	1.80359	11.2159	0.799458
	9.0192	15.8432	1.89355	11.4787	1.2847
	9.024	15.3879	1.97257	11.3276	1.06347
	9.0288	15.2945	1.62344	10.9387	0.979654
	9.0336	15.5509	1.87785	11.2566	0.954989
	9.0384	15.2293	1.61424	11.3048	0.790731
	9.0432	15.8724	1.67429	11.1328	0.881768
	9.048	15.8817	1.58574	11.3285	0.86095
	9.0528	15.4477	1.9429	11.0689	0.942763
	9.0576	15.2164	1.38614	11.2985	1.07059
	9.0624	15.7619	1.72563	11.235	0.761789
	9.0672	15.5523	1.95087	11.7903	1.18787
	9.072	15.3464	1.93114	11.523	1.29091
	9.0768	15.4549	1.61908	11.2792	1.24778
	9.0816	15.2177	2.06888	11.393	1.05691
	9.0864	15.251	1.95043	11.7148	1.21538
	9.0912	15.2789	1.99258	11.4361	1.11012
	9.096	14.7946	1.63347	11.2985	0.981093
	9.1008	14.738	1.98753	11.718	1.14223
	9.1056	14.7582	1.9245	11.5141	1.22553
	9.1104	15.0576	2.08788	11.804	1.11162
	9.1152	15.6373	1.7798	11.4303	1.19273
	9.12	15.5731	2.11992	11.2779	1.01773
	9.1248	15.2588	1.83746	11.3587	1.18081
	9.1296	14.7569	1.65572	11.3489	1.18395
	9.1344	14.8327	1.87512	11.8234	1.37184
	9.1392	15.1183	1.69538	11.3348	0.994984
	9.144	15.234	1.68057	11.6157	1.30863
	9.1488	15.4156	1.66436	11.615	1.21037
	9.1536	15.5774	2.00163	11.7377	1.2528
	9.1584	15.5018	1.58492	11.2517	1.22523
	9.1632	15.1785	1.60005	11.5316	1.41676
	9.168	15.0554	1.54077	11.5271	1.18137
	9.1728	15.389	1.4345	11.9067	1.2585
	9.1776	16.1521	1.85627	11.5856	0.932411
	9.1824	15.9196	1.97074	11.5773	1.12377
	9.1872	15.5782	1.73538	11.6481	1.29281
	9.192	15.3808	1.7043	11.5908	1.40885
	9.1968	15.1451	1.54774	11.6807	0.990807
	9.2016	15.605	1.81515	11.4327	0.939577
	9.2064	15.7944	2.07625	11.6609	0.982496
	9.2112	16.0029	1.89663	11.2301	0.94252
	9.216	15.5414	1.72524	11.6777	0.961358
	9.2208	15.7268	1.60186	11.3131	1.24481
	9.2256	15.5427	1.86674	11.7331	1.30518
	9.2304	15.6983	1.67384	11.2309	0.99262
	9.2352	15.5253	1.41255	11.2185	0.721771
	9.24	15.8971	1.4277	11.2075	0.875989
	9.2448	15.7693	1.71986	11.5147	0.98889
	9.2496	16.1093	1.89703	11.2021	0.790365
	9.2544	16.1101	2.08389	11.3695	0.906099
	9.2592	15.618	1.80503	11.1477	0.701724
	9.264	15.5239	2.16861	11.2903	0.807169
	9.2688	15.371	1.79738	11.0376	0.644505
	9.2736	15.2006	1.89599	11.0518	0.666321
	9.2784	15.7145	2.18811	11.1632	0.754349
	9.2832	15.9545	2.07693	11.0921	0.573342
	9.288	15.1993	1.71174	11.1619	0.541344
	9.2928	15.5555	1.70585	11.2985	0.669933
	9.2976	15.4673	1.40475	10.8923	0.870241
	9.3024	15.1016	1.4614	11.2119	0.968422
	9.3072	15.4655	1.14406	11.3601	0.796302
	9.312	15.5956	1.17671	11.205	0.749105
	9.3168	15.3012	1.44503	11.1567	0.846413
	9.3216	15.4287	2.1237	11.1664	0.714148
	9.3264	15.5329	1.89574	11.093	0.875016
	9.3312	15.2278	1.66554	10.9676	0.737871
	9.336	15.1639	1.88919	11.0729	0.848763
	9.3408	15.4712	1.73441	11.154	0.778428
	9.3456	15.4875	2.0573	11.2354	0.582223
	9.3504	15.8209	1.74647	11.0494	0.534831
	9.3552	15.2451	1.84137	10.8644	0.651051
	9.36	15.0948	2.15627	11.4247	0.786021
	9.3648	15.874	1.90316	11.0817	0.557228
	9.3696	15.8437	1.92774	11.0238	0.771828
	9.3744	15.5855	1.75789	11.0097	0.739911
	9.3792	15.9215	1.92797	11.0418	0.493891
	9.384	15.4135	2.13248	11.326	0.690444
	9.3888	16.2434	2.07091	11.2398	0.608023
	9.3936	15.7799	2.14475	11.0158	0.564907
	9.3984	15.2395	2.0235	11.0964	0.62865
	9.4032	15.6725	1.94476	11.3326	0.929816
	9.408	15.7474	1.88101	11.1605	0.931573
	9.4128	15.8018	2.22857	11.5948	0.981252
	9.4176	15.813	1.72609	11.3121	0.830228
	9.4224	15.7011	1.93253	11.3128	0.966284
	9.4272	15.8245	2.17732	11.3188	0.824439
	9.432	15.8826	2.22939	11.274	0.921378
	9.4368	15.6955	2.06617	11.3049	0.796109
	9.4416	15.6967	2.23739	11.0661	0.868695
	9.4464	15.2827	1.91155	11.1068	0.763329
	9.4512	15.1437	2.03418	11.0089	0.816266
	9.456	15.5011	2.07638	11.1658	0.786265
	9.4608	15.9741	2.01542	11.2363	0.830785
	9.4656	15.5391	1.76102	10.881	0.832569
	9.4704	15.5894	1.73688	11.2439	0.751979
	9.4752	15.6814	1.56084	11.1097	0.906751
	9.48	15.4421	1.84343	11.2892	0.818047
	9.4848	15.949	1.41362	11.4358	0.890608
	9.4896	15.8631	1.24587	11.1465	0.765456
	9.4944	16.145	1.81489	11.231	0.72201
	9.4992	15.6229	1.62931	11.0845	0.63768
	9.504	15.6527	1.81326	11.0214	0.846099
	9.5088	15.6273	1.89133	11.0754	0.708797
	9.5136	15.9233	2.12566	11.1354	0.709339
	9.5184	15.4599	1.96399	11.301	0.607952
	9.5232	16.0775	2.05979	11.2018	0.438954
	9.528	15.4579	1.72573	11.5436	0.857571
	9.5328	15.8475	1.70359	11.3814	0.852788
	9.5376	15.1673	2.1015	10.8565	0.935061
	9.5424	15.5535	1.90679	11.4617	0.984092
	9.5472	15.9304	2.28666	11.1675	0.533126
	9.552	15.6693	2.4635	11.0546	0.529351
	9.5568	15.1983	2.27141	11.152	0.619245
	9.5616	15.3374	2.25549	11.2392	0.748493
	9.5664	15.1485	2.25675	11.1373	0.830731
	9.5712	15.4609	2.08458	11.2306	0.794791
	9.576	15.3191	1.99508	11.0829	0.496752
	9.5808	15.2901	1.84945	11.0812	0.801087
	9.5856	15.4459	2.18337	11.0996	0.555719
[truncated: 18,837 more rows]

## Sheet: SuppFig7b
	Time Trace	BAX		BAX + Eltro			Histogram					BAX	BAX + Eltro
	Time (nsec)	Mean	SEM	Mean	SEM		Bin Center	BAX	BAX + Eltro		Mean	14.9351	11.0654
	0	13.4177	0.298813	3.86015	0.125616		4	0	89		SEM	0.00914651	0.0168603
	0.0048	12.9225	0.683112	3.83765	0.0882739		4.5	0	295
	0.0096	12.5802	0.901372	3.76513	0.0525225		5	0	457
	0.0144	13.0827	0.748363	3.77932	0.0304168		5.5	0	523
	0.0192	13.0711	1.26551	3.78964	0.0928525		6	0	389
	0.024	12.793	1.08015	3.82751	0.0480146		6.5	0	389
	0.0288	13.3008	1.25162	3.81866	0.0798697		7	0	189
	0.0336	12.4712	0.79435	3.89213	0.0979454		7.5	0	212
	0.0384	12.2177	0.953442	4.00595	0.115814		8	0	416
	0.0432	12.6251	1.06865	3.96785	0.192749		8.5	0	664
	0.048	12.9436	0.979122	3.96995	0.233279		9	0	633
	0.0528	12.285	1.06972	4.00285	0.168956		9.5	0	623
	0.0576	12.2338	0.839802	3.91993	0.173384		10	0	639
	0.0624	12.6188	1.2867	3.98807	0.119938		10.5	1	744
	0.0672	12.9098	0.83645	3.89146	0.148163		11	9	1288
	0.072	12.4283	0.74636	4.15722	0.222963		11.5	80	1843
	0.0768	13.0168	1.30634	4.08443	0.248453		12	184	2769
	0.0816	11.9797	1.59915	4.04917	0.229771		12.5	506	3363
	0.0864	12.8056	1.79175	3.97793	0.287407		13	1001	2988
	0.0912	12.5739	1.75753	3.95468	0.154118		13.5	1863	1778
	0.096	12.7643	1.69726	4.00325	0.17888		14	2832	494
	0.1008	12.9948	2.03705	4.02676	0.287156		14.5	3527	50
	0.1056	13.4785	2.09576	3.96333	0.202986		15	3204	0
	0.1104	13.7406	2.82608	4.01533	0.206705		15.5	2485	0
	0.1152	13.4209	2.22905	4.01997	0.172343		16	1734	0
	0.12	13.3182	2.76183	3.97704	0.156748		16.5	1241	0
	0.1248	13.9906	2.75184	4.03256	0.267801		17	958	0
	0.1296	13.6276	2.85821	4.08441	0.256997		17.5	648	0
	0.1344	13.8666	2.41729	3.96539	0.206012		18	361	0
	0.1392	13.377	2.54276	4.04206	0.200241		18.5	149	0
	0.144	13.5924	2.45084	4.3038	0.251749		19	43	0
	0.1488	13.1698	2.11275	3.89176	0.1953		19.5	9	0
	0.1536	13.5554	2.28297	3.95263	0.188651
	0.1584	14.1	2.19324	4.06426	0.155597
	0.1632	14.0299	2.5475	4.0654	0.19372
	0.168	14.038	2.37513	4.08829	0.229398
	0.1728	13.9496	2.40391	4.09327	0.218207
	0.1776	13.7062	2.81435	4.04381	0.283139
	0.1824	14.1557	2.83874	4.12603	0.28757
	0.1872	13.3934	2.59666	3.92684	0.224666
	0.192	13.8819	2.7856	3.95828	0.197715
	0.1968	14.4114	1.87758	4.04803	0.174993
	0.2016	13.9715	1.83591	4.0918	0.179602
	0.2064	13.9766	1.66471	4.13294	0.185917
	0.2112	14.2644	1.95411	3.96576	0.151575
	0.216	13.4864	2.0751	3.97802	0.14802
	0.2208	13.9043	2.16362	4.00555	0.210271
	0.2256	13.7001	2.62294	4.05026	0.228285
	0.2304	13.5977	2.82508	4.14917	0.284596
	0.2352	14.0719	2.75018	4.09727	0.249391
	0.24	14.3238	2.78367	4.20684	0.30502
	0.2448	14.2115	2.308	3.97573	0.139332
	0.2496	13.569	2.65673	4.09237	0.188182
	0.2544	13.9598	2.65276	4.02863	0.225539
	0.2592	13.9237	2.70458	4.07757	0.254858
	0.264	14.514	2.95988	4.06804	0.259026
	0.2688	14.0377	2.86202	4.06004	0.230327
	0.2736	13.3509	2.1166	3.97631	0.151352
	0.2784	12.9528	2.13028	4.084	0.225079
	0.2832	13.2713	2.05034	3.99099	0.29327
	0.288	13.1968	1.91859	4.02989	0.150779
	0.2928	13.5836	2.03898	4.00249	0.214407
	0.2976	13.1983	1.64021	3.88928	0.117271
	0.3024	13.4327	1.68627	4.07979	0.381624
	0.3072	12.3644	2.1382	4.17216	0.324922
	0.312	13.0423	1.72436	4.58042	0.715493
	0.3168	13.779	1.56062	4.2052	0.372716
	0.3216	12.4247	1.17876	4.343	0.490527
	0.3264	12.3319	0.799313	4.40911	0.634915
	0.3312	12.5838	0.998663	4.36417	0.575962
	0.336	12.825	0.807059	4.00345	0.227309
	0.3408	12.6898	1.2187	4.07144	0.275333
	0.3456	12.7246	1.72553	4.13517	0.308906
	0.3504	13.3201	2.31661	3.96964	0.259044
	0.3552	12.8377	2.02508	3.98165	0.215588
	0.36	13.1561	2.24095	4.07134	0.301417
	0.3648	13.3775	2.27123	4.10476	0.299818
	0.3696	12.8562	1.94203	4.03153	0.252317
	0.3744	12.9668	2.14437	4.06399	0.269501
	0.3792	13.2495	2.43491	4.6721	0.82966
	0.384	13.6524	1.32383	4.64773	0.886363
	0.3888	12.6796	0.986476	4.38088	0.516571
	0.3936	12.9412	1.62803	4.50139	0.841967
	0.3984	12.981	1.1518	4.67726	0.743106
	0.4032	13.3826	1.72137	4.47293	0.65151
	0.408	13.4136	1.31619	4.55092	0.705322
	0.4128	13.4553	1.45964	4.57989	0.696997
	0.4176	13.7894	1.60423	4.61132	0.822813
	0.4224	14.1923	1.31006	4.55585	0.516236
	0.4272	13.9779	1.51517	4.63907	0.886443
	0.432	13.5397	0.919467	4.52956	0.665532
	0.4368	14.3117	1.41144	4.62976	0.838931
	0.4416	14.3853	1.86111	4.6645	0.837519
	0.4464	14.0282	2.10535	4.72146	0.841505
	0.4512	14.226	2.01765	4.53587	0.742292
	0.456	14.4383	1.26065	4.28072	0.554971
	0.4608	13.8444	1.36696	4.47581	0.606403
	0.4656	13.3025	1.36212	4.45759	0.522336
	0.4704	12.4572	0.514508	4.13668	0.306986
	0.4752	12.9635	0.221505	4.27839	0.381062
	0.48	12.4249	0.759582	4.26884	0.457787
	0.4848	13.1286	0.614516	4.42189	0.574613
	0.4896	12.7609	0.737631	4.91361	1.07506
	0.4944	13.2767	0.833343	4.87378	1.04014
	0.4992	13.1438	0.413201	4.73106	0.936463
	0.504	12.4786	0.40965	4.50144	0.676762
	0.5088	12.8265	0.475866	4.84648	0.910269
	0.5136	12.781	0.178748	4.94065	1.17309
	0.5184	12.4029	0.618407	4.94091	1.10606
	0.5232	13.1198	0.786785	5.05686	1.2845
	0.528	13.5168	0.720233	4.88022	1.0888
	0.5328	13.2749	0.378125	4.96335	1.12417
	0.5376	13.5282	0.919143	4.63597	0.806317
	0.5424	12.7801	0.839203	5.00049	1.08275
	0.5472	13.7341	0.592063	5.09212	1.23974
	0.552	12.8257	0.405092	4.86201	1.06555
	0.5568	12.6033	0.775577	4.91152	0.959505
	0.5616	12.9315	1.20297	4.98077	1.15974
	0.5664	13.4125	1.13844	5.17261	1.30491
	0.5712	12.2735	1.10323	5.13883	1.44181
	0.576	12.8912	1.22351	5.38845	1.56237
	0.5808	12.4574	0.996247	5.28109	1.51249
	0.5856	12.4359	0.781463	5.35393	1.51964
	0.5904	12.1564	0.5047	5.42268	1.6565
	0.5952	12.5455	0.820897	5.12447	1.35598
	0.6	12.5265	0.811299	5.20022	1.39321
	0.6048	12.3479	0.56716	5.14395	1.41062
	0.6096	12.6164	0.66202	5.30073	1.35986
	0.6144	12.8764	1.24442	5.30501	1.49945
	0.6192	12.5921	1.10255	4.96616	1.10571
	0.624	13.0177	1.18502	5.10893	1.29971
	0.6288	12.8589	1.10956	5.10628	1.35769
	0.6336	12.7177	1.03174	5.19587	1.31544
	0.6384	12.8794	0.725413	5.01673	1.2497
	0.6432	13.4031	0.715747	5.35267	1.57082
	0.648	12.7935	0.483167	5.18027	1.46318
	0.6528	12.5062	0.740332	5.58639	1.74194
	0.6576	12.1865	0.894527	5.52119	1.6996
	0.6624	11.7531	0.799175	5.58131	1.70732
	0.6672	12.1906	0.714105	5.33379	1.5188
	0.672	12.8043	0.18241	5.39053	1.583
	0.6768	13.2681	0.615632	5.35788	1.57677
	0.6816	12.8541	0.566717	5.05894	1.15625
	0.6864	12.7695	0.574769	5.08698	1.3768
	0.6912	12.7546	0.654709	5.18247	1.42208
	0.696	13.7099	0.987144	5.65655	1.75436
	0.7008	13.6284	0.97901	5.25932	1.40403
	0.7056	14.1407	0.705492	5.29625	1.45715
	0.7104	13.8465	0.368231	5.2696	1.47369
	0.7152	12.514	0.831112	5.31661	1.44453
	0.72	13.1242	0.685182	5.35523	1.52758
	0.7248	13.0996	0.915646	5.26675	1.47274
	0.7296	13.5925	0.892466	5.15618	1.50739
	0.7344	13.5383	0.811492	5.04854	1.26904
	0.7392	13.7957	0.575045	4.9548	1.20396
	0.744	12.8032	0.672779	4.82661	1.01161
	0.7488	12.8712	1.47686	5.49923	1.56793
	0.7536	13.3536	1.36772	5.31937	1.52315
	0.7584	12.9372	1.29424	5.23646	1.41647
	0.7632	13.2373	0.884024	5.39192	1.50988
	0.768	13.2445	1.28253	5.32927	1.53425
	0.7728	13.6944	1.30027	5.39002	1.622
	0.7776	13.3314	1.01476	5.14496	1.37561
	0.7824	14.327	0.731594	5.14867	1.34618
	0.7872	13.8358	0.65126	5.16422	1.37005
	0.792	13.4493	0.868849	5.17747	1.34618
	0.7968	12.6608	0.932813	4.95022	1.1477
	0.8016	12.3486	0.874237	4.84585	1.06208
	0.8064	12.6168	0.76573	4.7057	0.857833
	0.8112	13.2992	0.476634	5.01321	1.19672
	0.816	13.4747	0.758979	4.793	1.07039
	0.8208	13.2413	0.444407	4.64791	0.879155
	0.8256	12.5001	0.775387	4.66863	0.763321
	0.8304	12.5406	0.716587	4.61536	0.871849
	0.8352	12.7329	0.311445	4.84846	1.05813
	0.84	13.2397	0.30787	4.84535	1.04378
	0.8448	12.7732	0.0620819	4.89377	1.02649
	0.8496	12.7219	0.474356	5.31756	1.39192
	0.8544	12.8259	0.579741	5.07906	1.23409
	0.8592	12.5613	1.47443	5.05192	1.31263
	0.864	12.6268	1.3395	5.30178	1.48522
	0.8688	11.3758	1.20142	5.52129	1.57653
	0.8736	12.3301	1.02368	5.43405	1.48981
	0.8784	11.4225	0.83424	5.15155	1.40683
	0.8832	11.7544	0.919763	5.17123	1.33658
	0.888	11.4635	0.735005	5.22561	1.41265
	0.8928	11.5034	0.903502	5.23764	1.53535
	0.8976	11.146	0.970838	5.22923	1.2932
	0.9024	11.2535	1.41384	5.27364	1.55058
	0.9072	11.3322	1.20569	5.42045	1.62173
	0.912	10.7968	1.81482	5.21886	1.42209
	0.9168	10.959	1.77317	5.0436	1.26506
	0.9216	11.0618	0.879005	5.06011	1.29792
	0.9264	11.3797	1.61517	5.24843	1.51055
	0.9312	11.567	1.13176	5.46205	1.6283
	0.936	11.4033	0.97728	5.51606	1.63603
	0.9408	10.6004	1.34042	5.32992	1.45765
	0.9456	11.1017	1.4921	5.22434	1.482
	0.9504	11.325	1.39766	5.33454	1.4676
	0.9552	11.5383	1.2399	5.29457	1.45692
	0.96	12.0586	1.06931	5.07347	1.2681
	0.9648	11.0039	1.26404	5.5333	1.70061
	0.9696	11.331	0.660467	5.4471	1.65619
	0.9744	11.8768	0.767088	5.27776	1.55432
	0.9792	11.9586	0.894505	5.31362	1.44622
	0.984	11.9839	1.44854	5.24822	1.40858
	0.9888	11.8505	0.832606	5.19847	1.24958
	0.9936	11.2612	0.536959	5.21673	1.40345
	0.9984	12.106	0.776295	5.07901	1.31847
	1.0032	12.3091	0.669531	5.5584	1.79765
	1.008	12.2616	1.06753	5.25152	1.40476
	1.0128	12.5426	1.06524	5.50689	1.52219
	1.0176	12.381	0.925091	5.23766	1.48403
	1.0224	13.6248	0.57289	5.19243	1.37041
	1.0272	13.0534	0.891036	5.26299	1.49027
	1.032	12.4545	1.16385	5.17843	1.31309
	1.0368	12.4649	1.19165	5.20939	1.38473
	1.0416	12.9776	1.10311	5.14242	1.31482
	1.0464	13.1259	0.994182	5.36516	1.64664
	1.0512	12.947	1.17602	5.24648	1.4216
	1.056	11.6401	0.935031	5.32023	1.52835
	1.0608	12.1393	1.22947	5.16493	1.31448
	1.0656	12.9842	1.05168	5.18951	1.43123
	1.0704	12.8353	1.13938	5.081	1.20528
	1.0752	12.7089	0.553418	5.10621	1.26578
	1.08	12.5726	1.30259	4.82977	1.04757
	1.0848	12.5757	1.06044	5.25378	1.39976
	1.0896	12.4772	0.603463	5.23219	1.36395
	1.0944	12.7699	0.930821	4.94388	1.08014
	1.0992	13.0395	0.960848	4.81604	1.08834
	1.104	12.2572	1.77609	4.76887	1.01772
	1.1088	12.6416	1.64313	4.79394	1.03204
	1.1136	11.9859	1.04508	4.99924	1.24532
	1.1184	12.22	1.4643	5.05129	1.23606
	1.1232	12.2075	1.89066	4.88857	1.10566
	1.128	12.1764	1.50465	5.10153	1.30984
	1.1328	12.4528	1.6268	5.1043	1.33717
	1.1376	12.2755	1.43377	4.90363	1.10324
	1.1424	12.1223	0.957644	4.99365	1.24059
	1.1472	12.2358	1.03226	4.99088	1.15309
	1.152	11.6191	1.27452	4.82977	0.99176
	1.1568	12.4986	1.32815	5.22026	1.33326
	1.1616	12.7206	1.89087	5.00967	1.13088
	1.1664	12.108	1.45593	4.98181	1.21439
	1.1712	12.536	1.87276	5.1922	1.53007
	1.176	12.3374	1.66024	5.27118	1.45867
	1.1808	12.1221	1.07943	5.17789	1.41439
	1.1856	11.4575	1.29367	5.09782	1.2651
	1.1904	11.8069	0.903754	5.02417	1.20362
	1.1952	12.3024	0.766234	5.14257	1.19582
	1.2	11.7089	1.08207	4.92714	1.1162
	1.2048	12.6195	1.30431	5.0634	1.17049
	1.2096	12.675	1.28062	5.19565	1.43463
	1.2144	12.6221	1.07485	4.56804	0.814545
	1.2192	12.5604	1.16575	4.64687	0.760418
	1.224	12.5338	1.72474	4.46069	0.722406
	1.2288	12.2902	1.30268	4.60486	0.717033
	1.2336	13.0135	1.01613	4.40512	0.596873
	1.2384	13.4492	1.67345	4.40446	0.596792
	1.2432	13.6606	1.38556	4.62651	0.840023
	1.248	13.2365	1.27546	4.56668	0.731728
	1.2528	12.9001	1.67337	4.32691	0.548816
	1.2576	13.6545	1.48072	4.54747	0.738023
	1.2624	13.2006	1.80796	4.40453	0.666465
	1.2672	13.166	2.34686	4.56675	0.872743
	1.272	13.06	1.77812	4.66802	0.852456
	1.2768	13.1463	1.72602	4.83373	1.02722
	1.2816	13.9296	1.82384	4.53812	0.727578
	1.2864	13.7259	2.23293	4.53308	0.725446
	1.2912	13.3961	1.98952	4.64861	0.881792
	1.296	13.0432	1.06059	4.7127	0.932541
	1.3008	12.7844	0.830511	4.2965	0.53124
	1.3056	13.1993	1.24674	4.76251	0.774509
	1.3104	14.0098	0.913198	4.52818	0.671911
	1.3152	12.2768	0.422068	4.36143	0.46607
	1.32	12.5379	0.608376	4.31689	0.440295
	1.3248	13.1407	0.801834	4.18334	0.426641
	1.3296	13.2575	0.769438	4.44297	0.434852
	1.3344	13.1999	1.19787	4.26547	0.399184
	1.3392	13.4106	1.16102	4.3481	0.526236
	1.344	13.8463	0.870767	4.40162	0.609607
	1.3488	14.0841	0.431828	4.23571	0.520725
	1.3536	13.9464	0.195211	4.16136	0.399306
	1.3584	13.5545	0.368257	4.11756	0.333457
	1.3632	13.7696	0.0804999	4.13183	0.337559
	1.368	14.2345	0.687004	4.22287	0.450775
	1.3728	14.4168	0.433343	4.46389	0.605913
	1.3776	14.1222	1.10257	4.70382	0.801594
	1.3824	13.3524	0.372518	4.53563	0.741129
	1.3872	13.7743	0.600824	4.59871	0.881658
	1.392	14.2864	0.693157	4.80435	0.953298
	1.3968	14.1453	1.01073	4.68696	0.918814
	1.4016	14.0065	0.416248	4.51068	0.77889
	1.4064	14.1432	1.6825	4.43576	0.629267
	1.4112	13.9589	1.23421	4.53341	0.680881
	1.416	14.5911	0.739475	4.43192	0.648566
	1.4208	14.5227	0.486189	4.41929	0.581246
	1.4256	14.4495	0.0964475	4.56991	0.720298
	1.4304	14.3416	0.331865	4.50435	0.611109
	1.4352	14.2125	0.780374	4.19746	0.326593
	1.44	14.7179	1.12376	4.07033	0.263343
	1.4448	13.1169	0.948816	4.27719	0.511059
	1.4496	14.1967	0.744657	4.56449	0.695813
	1.4544	14.2392	0.396066	4.34924	0.49107
	1.4592	14.3851	0.267001	4.28366	0.442718
	1.464	13.3549	1.51572	4.39082	0.481784
	1.4688	14.0766	1.04886	4.42567	0.575739
	1.4736	13.6066	0.94639	4.18539	0.33342
	1.4784	13.0007	0.615696	4.65505	0.690468
	1.4832	12.8329	0.684228	4.44787	0.652683
	1.488	13.4858	0.770076	4.27436	0.39165
	1.4928	13.9631	1.10458	4.28488	0.292457
	1.4976	12.9744	0.621444	4.45768	0.432339
	1.5024	13.7522	0.888591	4.64122	0.747945
	1.5072	13.6827	0.726371	4.38626	0.508729
	1.512	13.3222	0.632878	4.41123	0.572879
	1.5168	12.6751	0.66718	4.72197	0.844557
	1.5216	13.1818	0.529726	4.56045	0.743866
	1.5264	13.7011	0.71053	4.51815	0.708085
	1.5312	13.4834	0.595098	4.77517	0.882842
	1.536	13.3296	1.15352	4.23795	0.419669
	1.5408	13.219	1.23793	4.20285	0.442879
	1.5456	13.3967	1.11889	4.20684	0.378152
	1.5504	13.6551	1.31477	4.53466	0.679551
	1.5552	13.816	0.831397	4.42868	0.603338
	1.56	12.9631	0.826872	4.49004	0.704047
	1.5648	12.5009	0.708424	4.46716	0.776513
	1.5696	12.88	0.80397	4.53875	0.718421
	1.5744	13.1765	0.947172	4.35175	0.427483
	1.5792	13.2611	1.38762	4.74685	0.903715
	1.584	13.7725	1.53011	4.93832	1.0736
	1.5888	13.5462	1.06683	5.02011	1.04377
	1.5936	13.4152	1.01107	4.97284	0.979854
	1.5984	12.3149	0.491107	4.85557	0.965396
	1.6032	12.4023	0.9592	5.42966	1.31123
	1.608	12.4255	0.892879	5.27086	1.54723
	1.6128	13.195	0.886405	5.472	1.63445
	1.6176	13.7001	1.11528	5.35974	1.47371
	1.6224	13.9117	1.50469	5.23741	1.47579
	1.6272	12.6092	0.869369	5.27935	1.43304
	1.632	13.0789	0.830012	5.2969	1.38756
	1.6368	13.5304	1.22605	5.50864	1.60739
	1.6416	13.4557	1.51235	5.42536	1.6223
	1.6464	12.9801	1.40525	5.62299	1.78776
	1.6512	13.4345	0.926521	5.74226	1.90849
	1.656	13.581	1.03138	5.44725	1.61127
	1.6608	14.406	2.03294	5.14642	1.28037
	1.6656	13.7373	1.58674	5.55705	1.72686
	1.6704	14.2065	1.59663	5.20012	1.31559
	1.6752	13.852	1.33602	4.99453	1.13562
	1.68	13.9153	1.25703	4.97611	1.17919
	1.6848	14.4961	1.18654	5.20665	1.37859
	1.6896	14.775	0.988508	5.76586	1.8713
	1.6944	13.8693	1.01817	5.31275	1.55586
	1.6992	13.7263	1.06449	5.58787	1.66283
	1.704	14.0475	1.12297	5.02682	1.12846
	1.7088	14.319	1.45296	5.5475	1.6348
	1.7136	14.6685	1.40051	5.43676	1.62183
	1.7184	14.2207	1.50342	5.51186	1.57717
	1.7232	14.1136	1.51903	5.40561	1.51681
	1.728	14.6619	1.85272	5.32445	1.29858
	1.7328	14.2487	1.47549	5.44343	1.53755
	1.7376	13.7965	1.59711	5.55951	1.51403
	1.7424	13.8348	1.42577	5.8586	1.90418
	1.7472	13.7989	1.05222	5.9426	1.93844
	1.752	13.9882	1.44443	5.92959	1.86238
	1.7568	14.2929	1.61264	5.85544	1.92948
	1.7616	13.4447	1.27618	5.69678	1.80062
	1.7664	13.789	0.957574	5.16648	1.18298
	1.7712	13.7473	1.77626	4.82356	0.917845
	1.776	14.0079	1.96339	4.49393	0.611746
	1.7808	14.1603	2.12422	4.7663	0.881809
	1.7856	13.8706	2.00489	4.89868	0.98425
	1.7904	14.1242	1.54156	5.29241	1.43272
	1.7952	14.6306	1.88398	5.04459	1.1927
	1.8	14.1275	1.60859	4.60713	0.593212
	1.8048	14.5959	1.7974	5.03096	1.07794
	1.8096	14.3582	2.02397	5.06264	0.854311
	1.8144	14.4509	2.17428	5.25969	1.2513
	1.8192	14.6384	1.47605	5.09867	1.19573
	1.824	15.1206	1.87789	4.4361	0.538446
	1.8288	14.5996	1.25764	4.41658	0.408512
	1.8336	14.4317	2.1404	4.44108	0.543729
	1.8384	14.885	1.98478	4.64899	0.710423
	1.8432	15.558	1.69548	4.16438	0.344795
	1.848	15.8443	1.80086	4.66231	0.717933
	1.8528	15.8769	2.34602	4.72833	0.771951
	1.8576	15.3659	2.20681	4.66372	0.842846
	1.8624	15.4442	1.87146	4.84238	0.968898
	1.8672	15.3993	1.26729	4.93382	1.09319
	1.872	14.3265	1.66157	4.98645	1.12194
	1.8768	14.0405	1.82809	4.87565	1.05436
	1.8816	13.4914	1.40363	4.83427	1.02361
	1.8864	13.4726	2.19309	5.55481	1.76699
	1.8912	14.0032	1.9663	5.35599	1.43505
	1.896	14.5826	1.7166	5.58019	1.63051
	1.9008	14.812	1.70844	5.63054	1.592
	1.9056	14.5146	1.29717	5.73941	1.83587
	1.9104	14.9596	1.98574	5.78529	1.96942
	1.9152	14.5024	1.64503	5.54463	1.65873
	1.92	14.9583	1.66164	5.66891	1.72136
	1.9248	15.6533	1.50865	5.50537	1.67606
	1.9296	15.1776	1.65106	5.66219	1.68921
	1.9344	15.34	2.21453	5.71447	1.8127
	1.9392	14.359	1.75174	5.51055	1.55049
	1.944	14.2282	1.63284	5.27396	1.37818
	1.9488	14.4677	1.51064	5.51383	1.58887
	1.9536	14.6385	1.28004	5.57263	1.67443
	1.9584	14.5598	1.32438	5.73211	1.78231
	1.9632	14.5721	1.37913	5.26117	1.38897
	1.968	15.7138	1.0239	5.30917	1.40722
	1.9728	14.7503	1.12302	5.43083	1.54261
	1.9776	15.234	1.02237	5.511	1.68698
	1.9824	15.2678	1.16162	5.64533	1.78829
	1.9872	15.2672	1.51763	5.89074	2.00465
	1.992	15.4702	1.68014	5.71483	1.77524
	1.9968	15.3667	1.0851	5.7018	1.66248
	2.0016	15.2092	0.87582	5.47168	1.64744
	2.0064	14.8676	0.983654	5.84219	1.89451
	2.0112	15.4893	1.00035	5.78602	1.78953
	2.016	15.2798	0.907727	5.28225	1.35055
	2.0208	14.6817	0.601192	5.66104	1.68202
	2.0256	14.2148	0.983158	5.51522	1.54348
	2.0304	14.6984	1.16343	5.29621	1.3807
	2.0352	14.3881	1.79108	5.43339	1.5956
	2.04	14.315	0.924074	5.7309	1.87884
	2.0448	14.1628	0.943324	5.42836	1.51384
	2.0496	13.9541	0.806133	5.68568	1.75585
	2.0544	14.6408	0.572966	5.57084	1.66987
	2.0592	13.9872	1.05661	5.60135	1.66384
	2.064	14.3299	1.32614	5.87964	1.98998
	2.0688	14.6645	1.31719	5.45682	1.52297
	2.0736	14.5057	1.29873	5.67694	1.71551
	2.0784	15.8343	1.44917	5.73861	1.77425
	2.0832	14.8961	1.41075	5.62203	1.75701
	2.088	16.1167	1.00377	5.86699	1.88388
	2.0928	15.4	1.24567	6.3188	2.45384
	2.0976	16.4065	0.77091	5.87455	1.99226
	2.1024	16.0355	0.952976	5.92946	2.13042
	2.1072	15.8965	0.999934	5.82243	1.90596
	2.112	15.8189	1.06253	6.05387	2.29581
	2.1168	16.0393	0.740532	5.76186	1.85409
	2.1216	15.1729	0.960002	5.94734	2.00226
	2.1264	15.1367	0.38466	5.68865	1.79661
	2.1312	15.1236	0.705365	6.06281	2.17403
	2.136	15.7572	1.21333	5.79627	1.95176
	2.1408	16.1523	1.29082	5.86659	1.98449
	2.1456	15.841	0.81595	6.21224	2.34534
	2.1504	16.7864	0.337549	5.8347	1.98678
	2.1552	15.9951	1.32977	5.61757	1.72742
	2.16	15.9955	0.833858	5.27261	1.33355
	2.1648	15.6259	1.36236	5.55144	1.64034
	2.1696	16.1076	1.46903	5.54008	1.68741
	2.1744	16.2929	1.34143	5.47626	1.62043
	2.1792	16.6057	2.19535	5.70077	1.90184
	2.184	16.6146	2.4173	5.5788	1.79498
	2.1888	16.533	2.11534	5.94719	2.07527
	2.1936	16.4907	2.31714	5.61582	1.70209
	2.1984	16.298	1.86875	5.64392	1.66248
	2.2032	16.6843	1.54872	5.57753	1.75359
	2.208	16.1083	1.32229	5.06554	1.21124
	2.2128	16.4765	1.7407	4.52519	0.715182
	2.2176	16.2382	1.78596	4.67501	0.71593
	2.2224	16.6861	1.70674	4.89382	1.07343
	2.2272	16.9265	1.03254	4.75496	0.848323
	2.232	16.686	1.34525	5.53114	1.6774
	2.2368	16.6919	1.18393	5.42194	1.48965
	2.2416	16.3295	1.75489	5.61486	1.63897
	2.2464	16.0277	1.79245	5.24991	1.40478
	2.2512	17.5763	2.54213	5.3766	1.39757
	2.256	15.8305	2.60014	5.55622	1.45111
	2.2608	17.0598	2.37536	5.51715	1.62142
	2.2656	16.5598	2.00791	5.3277	1.46216
	2.2704	15.9155	2.00203	5.57584	1.76421
	2.2752	15.0156	1.83267	5.58139	1.77675
	2.28	16.0632	1.61696	5.7473	1.80259
	2.2848	15.7699	1.78489	5.6479	1.74633
	2.2896	15.5572	1.88502	5.90523	2.04221
	2.2944	15.2774	1.73238	6.05442	2.21752
	2.2992	15.7559	1.69571	5.65623	1.68656
	2.304	15.9474	1.74076	5.54937	1.73532
	2.3088	16.5988	1.90398	5.16203	1.1674
	2.3136	16.3507	2.6461	5.54536	1.64833
	2.3184	16.1818	2.71349	5.51865	1.68834
	2.3232	17.0645	2.37038	5.59077	1.71817
	2.328	17.08	2.79083	5.59359	1.77518
	2.3328	16.3214	2.24349	5.80449	1.83978
	2.3376	16.4395	2.33841	5.67477	1.72193
	2.3424	16.5247	2.4496	5.49652	1.6113
	2.3472	16.5975	3.09997	5.99073	2.12503
	2.352	16.6203	2.99388	6.06448	2.14223
	2.3568	15.9691	2.36104	6.15151	2.10832
	2.3616	16.1462	1.98983	5.90556	1.80413
	2.3664	15.3621	2.43318	5.76351	1.71275
	2.3712	16.1964	3.25314	5.5771	1.68658
	2.376	15.9735	3.18514	5.45955	1.53063
	2.3808	15.7938	2.89073	5.77598	1.86408
	2.3856	15.9561	2.90983	5.8555	2.03831
	2.3904	15.1084	2.2001	5.80973	1.85797
	2.3952	15.4183	2.4324	5.65295	1.6576
	2.4	15.1662	2.70206	5.70792	1.82199
	2.4048	15.4795	2.59965	5.49176	1.63353
	2.4096	15.7803	3.01335	5.52381	1.58145
	2.4144	15.0131	3.09747	5.7497	1.74517
	2.4192	14.998	2.28036	5.57878	1.64088
	2.424	15.2452	2.63236	5.69909	1.70723
	2.4288	15.2506	2.35021	5.52547	1.62052
	2.4336	15.2149	2.8025	5.61917	1.72009
	2.4384	14.7472	1.92522	5.61093	1.75391
	2.4432	15.4313	2.63726	5.42487	1.6074
	2.448	14.651	2.4847	5.61029	1.74202
	2.4528	15.2151	2.69132	5.54984	1.70854
	2.4576	15.8295	2.71494	5.42742	1.53705
	2.4624	15.5434	2.79438	5.89692	1.92713
	2.4672	14.8836	2.36913	5.27564	1.42291
	2.472	15.6349	2.83349	5.43487	1.5295
	2.4768	14.947	2.48844	5.71882	1.77344
	2.4816	15.1554	2.5244	5.6568	1.77331
	2.4864	15.9243	2.81733	5.15359	1.35246
	2.4912	15.0856	2.41718	5.70196	1.9367
	2.496	15.1222	2.10532	5.64571	1.74855
	2.5008	15.6614	2.3908	5.15992	1.32567
	2.5056	15.9646	2.38569	5.285	1.42037
	2.5104	16.0433	2.3674	5.45888	1.54022
	2.5152	15.7023	2.89594	5.23434	1.26668
	2.52	15.2785	3.25679	5.51198	1.64024
	2.5248	15.0395	3.18957	5.5506	1.71731
	2.5296	14.9712	3.56693	5.62777	1.59477
	2.5344	15.9088	3.7881	5.37274	1.39431
	2.5392	16.182	3.7308	4.81394	0.983529
	2.544	15.8773	3.8133	5.32199	1.42076
	2.5488	15.9493	3.54703	5.55396	1.747
	2.5536	15.8664	3.44207	5.63302	1.67217
	2.5584	16.5165	3.63399	5.29064	1.27864
	2.5632	16.036	3.07693	5.59987	1.23721
	2.568	16.3462	3.38129	5.48448	1.36781
	2.5728	15.9667	3.26395	5.37076	1.10507
	2.5776	15.9713	3.1036	5.90224	1.65063
	2.5824	16.4934	3.56018	5.70842	1.61698
	2.5872	15.0801	2.714	5.39202	0.726064
	2.592	16.3286	3.26549	4.83571	0.798941
	2.5968	15.7859	3.2717	4.74084	0.829722
	2.6016	16.0894	3.42347	4.85737	0.871778
	2.6064	16.0374	3.38415	5.04817	1.05341
	2.6112	16.2923	3.48059	5.24963	1.21771
	2.616	15.9273	3.41399	5.77296	1.76208
	2.6208	16.2107	3.38928	5.54187	1.52844
	2.6256	15.7212	3.08422	5.34073	1.50888
	2.6304	16.0974	3.16176	5.6293	1.73079
	2.6352	15.8583	3.17993	5.6308	1.73564
	2.64	15.876	3.00184	5.3919	1.38036
	2.6448	14.5538	3.10099	4.97182	1.17705
	2.6496	14.9969	2.93665	5.27904	1.372
	2.6544	15.8077	2.98908	5.06075	1.19131
	2.6592	16.0526	2.9503	5.58773	1.67386
	2.664	15.7711	3.15567	5.41404	1.56383
	2.6688	15.3689	3.09672	5.26951	1.35844
	2.6736	15.9524	3.39081	5.20516	1.18019
	2.6784	15.7805	3.03704	5.26847	1.43383
	2.6832	15.5041	2.65902	5.28754	1.36372
	2.688	16.0176	3.02835	5.44974	1.49204
	2.6928	15.7294	2.67175	5.59013	1.68389
	2.6976	15.1222	2.87625	5.50348	1.63235
	2.7024	15.126	2.80391	5.23661	1.38319
	2.7072	15.468	3.01465	5.23872	1.36148
	2.712	15.5865	2.77868	5.6011	1.59596
	2.7168	15.0903	2.80756	5.69514	1.56083
	2.7216	14.5237	2.67876	5.30394	1.27548
	2.7264	14.9946	2.88136	5.40199	1.33096
	2.7312	15.036	3.01379	5.58555	1.44549
	2.736	15.1011	2.64578	5.37895	1.25879
	2.7408	15.4115	2.35517	5.5363	1.63087
	2.7456	16.0283	2.47275	5.35478	1.50026
	2.7504	15.5737	2.2329	5.24983	1.40867
	2.7552	15.6205	2.2582	5.58442	1.66588
	2.76	15.6778	2.14963	5.20203	1.39621
	2.7648	15.5668	1.96076	5.49896	1.57776
	2.7696	15.3423	1.99954	5.60471	1.72873
	2.7744	14.9784	1.99052	5.23754	1.42743
	2.7792	15.5389	2.363	5.44908	1.64447
	2.784	16.5573	2.80721	5.13748	1.29974
	2.7888	15.9759	2.19164	5.43808	1.64834
	2.7936	15.5466	1.94869	5.43695	1.44874
	2.7984	15.2919	1.87636	5.15578	1.36771
	2.8032	15.6186	2.07979	5.3118	1.39003
	2.808	16.1324	2.87908	5.41108	1.46191
	2.8128	16.1919	2.70989	4.94605	1.07441
	2.8176	16.467	2.61248	5.00055	1.07883
	2.8224	16.394	2.3757	5.36834	1.36722
	2.8272	16.4219	2.34397	5.17148	1.30862
	2.832	15.9487	2.3908	5.07823	1.17699
	2.8368	15.8511	2.37948	5.54223	1.57571
	2.8416	16.2636	2.68629	5.6627	1.65372
	2.8464	16.1678	2.32216	5.28839	1.29396
	2.8512	15.7018	2.38239	4.9963	1.12736
	2.856	16.0655	2.83074	4.80147	1.03486
	2.8608	16.3158	2.85701	5.21229	1.27203
	2.8656	15.9356	2.43257	5.27117	1.17862
	2.8704	16.4369	2.37163	4.80888	0.890992
	2.8752	16.2792	2.26597	5.17945	1.25924
	2.88	15.9028	2.62972	5.25535	1.3355
	2.8848	16.0375	2.38779	4.76188	0.973059
	2.8896	15.834	2.60807	4.80456	0.963097
	2.8944	16.5486	2.48705	5.00685	1.1534
	2.8992	16.3224	2.59427	4.98251	0.984672
	2.904	16.3003	3.36063	4.99357	1.06192
	2.9088	15.9669	3.11787	5.2262	1.37463
	2.9136	15.8587	3.25261	5.39791	1.45092
	2.9184	16.3705	2.90214	5.12233	1.12095
	2.9232	15.9803	2.84569	5.1965	1.35006
	2.928	16.1977	2.98842	5.43549	1.546
	2.9328	16.7014	3.03857	5.11441	1.32376
	2.9376	16.9821	3.35601	5.18046	1.30996
	2.9424	17.0531	3.21763	5.52977	1.61156
	2.9472	16.033	2.84627	5.77135	1.85373
	2.952	16.361	2.80503	5.63622	1.62653
	2.9568	16.3072	2.98529	5.66107	1.7752
	2.9616	16.8142	3.10753	5.43069	1.49688
	2.9664	16.4856	2.7111	5.51463	1.69463
	2.9712	16.1049	2.99178	5.88903	2.03769
	2.976	16.4278	3.07988	5.56217	1.66801
	2.9808	16.3944	2.88515	5.40687	1.45375
	2.9856	16.3167	3.02783	5.38247	1.52581
	2.9904	15.8594	3.18178	5.45282	1.62314
	2.9952	16.1217	2.94856	5.3756	1.48912
	3	16.2949	2.97805	5.61408	1.70027
	3.0048	16.0766	2.9447	5.56033	1.54898
	3.0096	16.761	2.95904	5.36437	1.49463
	3.0144	16.6631	3.11197	5.59964	1.76369
	3.0192	16.1852	2.45865	5.70825	1.87347
	3.024	16.1467	2.54201	5.88799	1.97909
	3.0288	15.4736	2.61996	5.86512	1.70928
	3.0336	15.5294	2.35879	6.11552	1.9818
	3.0384	14.9233	2.64222	5.74529	1.6052
	3.0432	14.9621	2.77396	5.76688	1.98409
	3.048	14.8327	2.74978	5.77323	1.69323
	3.0528	15.4648	3.43378	5.67919	1.7822
	3.0576	15.4946	3.35297	5.72928	1.6887
	3.0624	14.8475	3.4107	5.58524	1.5467
	3.0672	15.2055	3.71799	5.52877	1.60833
	3.072	15.6415	3.76148	5.53715	1.63678
	3.0768	15.4409	2.82547	5.51052	1.60781
	3.0816	15.8203	2.74713	5.60824	1.7337
	3.0864	15.4169	2.56132	5.59532	1.76603
	3.0912	15.9922	3.37172	5.62344	1.74076
	3.096	16.3609	3.23109	6.25348	2.29476
	3.1008	16.8294	3.56165	5.30121	1.48584
	3.1056	15.8826	2.80304	5.28174	1.37934
	3.1104	16.3266	3.30204	5.12642	1.24215
	3.1152	15.6334	2.7746	5.08327	1.13022
	3.12	15.416	3.0788	5.27548	1.47914
	3.1248	16.0764	3.14248	5.60248	1.64773
	3.1296	16.1933	3.25074	5.26447	1.42601
	3.1344	15.787	2.92817	5.47222	1.50107
	3.1392	16.638	3.45159	5.58272	1.79638
	3.144	15.7116	3.26631	5.59989	1.8192
	3.1488	16.4696	3.38855	5.68527	1.68493
	3.1536	16.7148	3.19043	5.26029	1.31874
	3.1584	16.33	3.29706	5.3419	1.44225
	3.1632	16.3579	3.32676	5.64804	1.68999
	3.168	16.7847	3.45442	5.85583	1.95042
	3.1728	17.0577	3.82154	5.84198	1.90894
	3.1776	16.6092	3.35108	5.57953	1.6989
	3.1824	16.5966	3.08748	5.35721	1.42972
	3.1872	16.2659	3.05263	5.47107	1.52986
	3.192	16.8542	3.15072	5.12228	1.1592
	3.1968	16.5166	2.97107	4.76085	0.798058
	3.2016	15.9327	2.53114	4.97173	1.10905
	3.2064	16.1347	3.3304	5.46696	1.54481
	3.2112	16.2105	3.65859	5.12024	1.31175
	3.216	16.3304	3.52784	5.4558	1.51861
	3.2208	16.3724	3.44298	5.48804	1.57175
	3.2256	16.6926	3.80465	5.58269	1.63899
	3.2304	15.701	3.30203	5.2372	1.3801
	3.2352	16.292	3.09396	5.35617	1.29888
	3.24	16.5259	3.37787	5.47837	1.4865
	3.2448	16.4455	3.1056	5.3526	1.41857
	3.2496	16.9062	3.17847	5.68609	1.77819
	3.2544	16.5593	3.64481	5.65636	1.69103
	3.2592	16.2942	3.48226	5.72928	1.81604
	3.264	16.1981	3.32025	5.87966	1.84913
	3.2688	16.2186	3.30056	5.62756	1.71136
	3.2736	15.9234	3.51126	5.72558	1.64361
	3.2784	16.1139	3.21607	5.448	1.62044
	3.2832	16.384	3.27972	5.54967	1.45144
	3.288	15.8379	2.77634	5.53197	1.59943
	3.2928	16.1699	2.9719	5.56396	1.75389
	3.2976	16.9747	3.58326	5.64733	1.76562
	3.3024	16.3877	3.03089	5.64169	1.68895
	3.3072	16.3979	3.28684	5.80399	1.66971
	3.312	16.6556	3.58138	5.44322	1.48111
	3.3168	17.2072	3.6406	5.37803	1.44413
	3.3216	16.5302	3.57	5.21942	1.33822
	3.3264	16.6147	3.53522	5.22246	1.27387
	3.3312	16.7001	3.46984	5.20499	1.26231
	3.336	16.8893	3.29142	5.14532	1.28732
	3.3408	16.9505	3.35657	4.83407	0.785411
	3.3456	16.1438	3.38546	4.8654	0.893119
	3.3504	16.4492	3.34007	4.82385	0.735656
	3.3552	15.9595	3.04718	4.81883	0.834799
	3.36	16.4882	2.87157	4.62715	0.612007
	3.3648	16.4889	2.99563	4.90143	0.912391
	3.3696	16.0086	3.35689	4.70316	0.796552
	3.3744	15.9017	3.24038	4.81961	0.936507
	3.3792	16.8962	3.14778	4.89024	0.834325
	3.384	16.41	3.09341	4.60544	0.784314
	3.3888	16.6427	3.2395	4.79546	0.908139
	3.3936	16.7472	2.94082	4.72205	0.826679
	3.3984	16.8348	3.03887	4.55101	0.745534
	3.4032	17.0725	2.98056	4.62414	0.842146
	3.408	16.9046	2.95232	4.88792	0.782503
	3.4128	17.1375	3.24632	4.61787	0.668204
	3.4176	16.5142	3.10695	4.42648	0.527654
	3.4224	16.6054	2.96921	4.73203	0.817248
	3.4272	17.714	3.94717	4.55763	0.711096
	3.432	17.1563	3.62446	4.5908	0.778001
	3.4368	16.8525	3.56117	4.77134	0.883427
	3.4416	17.3721	3.50516	4.66971	0.730808
	3.4464	17.3078	2.94639	4.63354	0.801633
	3.4512	16.8272	3.15055	4.61511	0.7323
	3.456	17.5107	3.12349	4.61381	0.717178
	3.4608	18.0423	3.04981	4.56577	0.636718
	3.4656	17.5365	3.50699	4.57435	0.64045
	3.4704	17.5989	3.26441	4.50483	0.605691
	3.4752	17.7548	2.90891	4.75719	0.825262
	3.48	18.5336	3.35621	4.74156	0.799538
	3.4848	18.0413	3.2896	4.61516	0.66329
	3.4896	17.5777	3.23169	4.35913	0.446958
	3.4944	18.0152	3.16604	4.74067	0.804214
	3.4992	17.6243	3.30519	4.43513	0.591932
	3.504	17.8241	3.15738	4.57311	0.750107
	3.5088	17.9746	3.11891	4.64123	0.762188
	3.5136	17.8761	3.31546	4.62754	0.832349
	3.5184	17.8107	3.06833	4.99796	0.987782
	3.5232	17.922	3.0729	4.43006	0.558924
	3.528	18.4584	3.64904	4.76163	0.859872
	3.5328	17.7501	3.12081	4.59085	0.641871
	3.5376	18.4861	3.15917	4.76444	0.904469
	3.5424	19.0375	3.57514	4.46721	0.648578
	3.5472	18.0117	3.80711	4.78411	0.950821
	3.552	18.0934	3.3057	4.71492	0.817387
	3.5568	17.6744	3.5385	4.87323	0.97486
	3.5616	18.2552	3.59528	4.89535	0.961006
	3.5664	17.4459	3.83941	4.93469	1.04525
	3.5712	18.242	4.21224	4.89616	0.910959
	3.576	18.029	3.91609	4.63642	0.633185
	3.5808	18.1249	3.7074	4.5963	0.572671
	3.5856	18.4716	3.43242	4.54642	0.691267
	3.5904	18.1237	3.7978	4.46342	0.579978
	3.5952	17.8728	3.7738	4.43325	0.559159
	3.6	18.9576	3.7194	4.80557	0.857866
	3.6048	18.5452	3.35245	4.3498	0.478277
	3.6096	18.4175	3.32905	4.70324	0.629917
	3.6144	18.164	3.11483	4.36334	0.372078
	3.6192	17.8104	3.12649	4.65224	0.72466
	3.624	18.0949	3.37349	4.39027	0.481522
	3.6288	18.8675	3.25918	4.51248	0.650092
	3.6336	18.1633	3.12213	4.19461	0.414753
	3.6384	18.3037	3.1862	4.54653	0.724583
	3.6432	18.2491	3.29862	4.73614	0.788173
	3.648	18.9007	3.09606	4.60895	0.735977
	3.6528	19.0075	3.87535	4.59597	0.745116
	3.6576	19.2841	3.15749	4.60184	0.654281
	3.6624	19.4276	3.25493	4.60155	0.747671
	3.6672	18.9054	3.37811	4.4628	0.68126
	3.672	18.7142	3.13617	4.39658	0.628176
	3.6768	17.9729	3.40826	4.7694	0.875364
	3.6816	18.2159	3.34395	4.86064	0.973704
	3.6864	18.0187	3.04494	5.17794	1.24261
	3.6912	17.0831	2.95715	4.60915	0.80329
	3.696	16.8694	3.1128	5.00231	1.00152
	3.7008	16.8132	2.96339	4.86528	0.971356
	3.7056	17.0515	2.74485	4.68412	0.814624
	3.7104	17.3434	2.36604	4.60011	0.719511
	3.7152	17.5001	2.78306	4.62558	0.772308
	3.72	17.331	2.75308	4.4235	0.553085
	3.7248	17.0466	2.39897	4.66124	0.737654
	3.7296	16.0049	2.58715	4.52852	0.641236
	3.7344	17.0285	2.27215	4.43209	0.604016
	3.7392	17.0876	2.6578	4.43843	0.616338
	3.744	17.1311	2.34434	4.81252	0.940169
	3.7488	16.5993	2.29971	4.94377	0.963431
	3.7536	16.699	2.67576	4.80059	0.87873
	3.7584	16.9317	2.70834	4.72735	0.831992
	3.7632	16.5075	2.35071	4.66249	0.761851
	3.768	16.7526	2.35457	4.65138	0.800208
	3.7728	16.6182	2.39981	4.8242	0.972935
	3.7776	16.8751	2.82107	5.19879	1.2068
	3.7824	16.5249	2.41547	4.98387	1.09924
	3.7872	17.0127	2.10984	4.78964	0.863287
	3.792	16.7378	1.90644	4.94664	1.0297
	3.7968	16.3559	2.18064	4.65808	0.825299
	3.8016	17.1905	2.3267	4.79409	0.772124
	3.8064	17.1945	2.45183	4.5986	0.766304
	3.8112	16.7081	2.30729	4.92917	0.823016
	3.816	17.5861	2.31129	4.85072	0.841585
	3.8208	17.6134	2.86057	5.15753	1.24211
	3.8256	16.4739	2.43962	5.33479	1.28873
	3.8304	16.9135	2.33907	5.14193	1.09946
	3.8352	16.5957	2.49892	5.20882	1.27243
	3.84	16.6461	2.52291	5.31521	1.3945
	3.8448	16.8288	2.39873	5.1607	1.24762
	3.8496	17.1357	2.26099	5.32098	1.19541
	3.8544	17.16	2.22365	5.02805	0.993439
	3.8592	17.4109	2.18979	4.94743	1.0157
	3.864	17.1131	2.43885	5.56435	1.55394
	3.8688	17.4283	2.94586	5.51079	1.46226
	3.8736	16.8843	2.57468	5.6662	1.66385
	3.8784	17.8242	2.7605	5.35566	1.18257
	3.8832	17.4856	2.22547	5.31818	1.09792
	3.888	17.2048	2.69439	4.96389	0.966292
	3.8928	16.9195	2.67013	5.08587	1.08612
	3.8976	16.9767	2.21907	4.8075	0.848101
	3.9024	16.6492	2.5879	5.17576	1.18164
	3.9072	16.754	3.01361	5.23131	1.06805
	3.912	16.8862	2.47836	5.28815	1.09295
	3.9168	15.8872	2.29522	4.93035	0.883322
	3.9216	16.4755	2.42177	5.18131	1.11478
	3.9264	16.8224	2.87549	4.82967	0.838629
	3.9312	16.6055	3.24271	5.00054	0.7889
	3.936	17.2129	2.53181	5.16772	0.942301
	3.9408	16.8481	2.46376	5.41461	1.18105
	3.9456	17.3489	2.52373	4.8746	0.790122
	3.9504	17.6574	2.22994	4.70072	0.679542
	3.9552	17.6604	2.03537	5.25994	1.24248
	3.96	17.6459	2.4973	5.14236	1.03625
	3.9648	17.7915	2.29924	5.26554	1.28012
	3.9696	17.7146	2.35065	5.14163	1.15583
	3.9744	17.7947	1.77556	5.03117	0.906906
	3.9792	18.1107	1.99783	4.97398	1.04689
	3.984	18.1143	2.35424	5.31153	1.40953
	3.9888	17.6301	2.3915	5.35463	1.49848
	3.9936	17.525	2.0884	5.45198	1.63211
	3.9984	17.599	2.2251	5.33275	1.35591
	4.0032	18.0354	2.01794	4.95068	1.14702
	4.008	17.4724	2.01531	5.61863	1.74503
	4.0128	17.6428	1.14003	5.6571	1.66272
	4.0176	18.2732	1.63386	5.97487	2.02463
	4.0224	18.3045	1.36156	5.61501	1.57188
	4.0272	17.3193	1.79669	5.43899	1.60838
	4.032	17.7848	1.92804	5.3535	1.27326
	4.0368	18.1333	2.21201	5.33708	1.43926
	4.0416	17.7194	1.94096	5.45502	1.43211
	4.0464	17.4425	2.23485	5.71478	1.68412
	4.0512	17.3107	2.15638	5.93477	2.00868
	4.056	16.4157	1.84941	5.49478	1.50819
	4.0608	17.0353	2.12706	5.48807	1.53507
	4.0656	17.1613	1.84265	5.5759	1.55492
	4.0704	17.9934	1.84729	5.78908	1.6348
	4.0752	17.9859	1.99239	5.95161	1.88107
	4.08	17.1998	1.75053	6.27399	2.11501
	4.0848	18.3216	1.61406	5.73948	1.5893
	4.0896	18.2429	1.48935	5.89158	1.85159
	4.0944	17.9914	1.51562	6.11963	1.78933
	4.0992	18.149	1.63384	6.2356	1.88267
	4.104	18.3607	1.68905	6.02721	2.06059
	4.1088	18.4504	1.51865	6.25855	2.15688
	4.1136	17.9531	1.0359	6.12289	2.17352
	4.1184	17.2215	1.76188	6.01683	2.16642
	4.1232	16.6727	2.13913	6.06347	2.251
	4.128	16.3038	1.68265	6.31162	2.35277
	4.1328	16.5503	1.64218	6.17464	2.10345
	4.1376	17.1961	1.69909	6.45911	1.99861
	4.1424	16.5106	1.7646	6.38353	1.70752
	4.1472	17.2881	1.50901	6.13671	1.40947
	4.152	17.4859	2.14438	5.85583	1.21588
	4.1568	17.5697	2.02115	6.05351	1.28084
	4.1616	17.3067	1.87583	5.39076	0.750398
	4.1664	17.0241	2.10184	5.26207	0.81409
	4.1712	17.1238	2.15911	6.11043	1.11999
	4.176	17.3076	1.9984	6.06421	1.11918
	4.1808	17.4419	1.76304	6.40869	1.42141
	4.1856	17.0851	1.93138	6.03473	1.41275
	4.1904	16.5666	1.22287	6.14434	1.26467
	4.1952	16.7375	1.6872	6.36301	1.44274
	4.2	17.1102	2.36197	6.66116	1.69389
	4.2048	17.0876	2.20152	6.49385	1.5809
	4.2096	16.9453	2.054	6.6883	1.6389
	4.2144	16.8047	1.93629	6.6617	1.76009
	4.2192	17.5725	2.34275	6.73506	1.8599
	4.224	17.1745	2.34507	6.57196	1.80851
	4.2288	17.4098	2.41785	6.5294	1.80394
	4.2336	17.258	2.08928	6.60861	1.87577
	4.2384	16.762	2.20353	6.56049	1.74774
	4.2432	17.4827	2.20028	6.70698	1.86227
	4.248	16.7879	2.4087	6.46353	1.58491
	4.2528	17.8696	2.66607	6.63545	1.79049
	4.2576	17.3501	2.68795	6.78872	1.87186
	4.2624	17.0751	2.43815	6.65595	2.20227
	4.2672	16.8737	2.20432	6.16555	1.57677
	4.272	17.1627	2.81703	6.08229	1.81123
	4.2768	16.7686	2.44647	5.77468	1.61784
	4.2816	16.7075	2.00615	6.27058	2.1259
	4.2864	17.2162	2.06813	6.34812	2.02612
	4.2912	16.3318	1.98444	5.53282	1.36808
	4.296	17.0776	2.40789	5.73052	1.46897
	4.3008	16.7421	2.34361	6.10975	1.99761
	4.3056	16.7479	2.0061	6.12534	1.83178
	4.3104	15.995	2.72999	5.89347	1.7067
	4.3152	15.7281	1.99825	5.61759	1.53654
	4.32	15.8874	1.79464	5.54795	1.37865
	4.3248	16.2413	2.14178	5.45352	1.29934
	4.3296	16.4617	2.2419	5.44347	1.36843
	4.3344	15.9661	2.50382	5.53469	1.18952
	4.3392	16.41	1.97238	5.5265	1.19993
	4.344	16.062	2.32927	5.55947	1.3595
	4.3488	16.4999	2.50888	5.43015	1.35369
	4.3536	16.4458	2.66363	5.76787	1.66027
	4.3584	17.0202	2.51532	5.85024	1.69876
	4.3632	16.6287	2.05746	5.58828	1.57242
	4.368	16.9386	1.91411	5.58978	1.49537
	4.3728	16.651	1.6462	5.73008	1.41039
	4.3776	16.9066	1.96176	5.95502	1.87819
	4.3824	16.4514	1.92646	6.23784	2.15262
	4.3872	17.1973	2.28076	6.00466	1.73997
	4.392	17.6978	1.91967	5.96554	1.83761
	4.3968	16.6066	1.87708	5.47827	1.39115
	4.4016	16.1984	2.06481	5.64265	1.52374
	4.4064	16.8787	1.89505	5.77354	1.62579
	4.4112	16.7593	2.40236	5.67698	1.49557
	4.416	16.3175	1.79981	5.77313	1.5853
	4.4208	16.8476	1.21225	5.72443	1.58595
	4.4256	16.2815	1.75149	5.71566	1.09085
	4.4304	16.3479	1.16058	5.51584	1.20444
	4.4352	15.6137	1.64213	5.47837	1.40485
	4.44	15.7532	1.26262	5.81518	1.54423
	4.4448	15.2368	2.17986	5.59419	1.22925
	4.4496	15.416	1.61424	5.74381	1.25723
	4.4544	16.729	2.09076	5.73519	1.08888
	4.4592	16.3218	2.40659	6.46444	1.5299
	4.464	16.3035	2.2489	6.01118	1.22129
	4.4688	16.1965	2.24513	6.18908	1.12123
	4.4736	16.4448	2.04372	6.15012	1.19357
	4.4784	16.6741	2.27103	5.7486	0.933595
	4.4832	16.6711	2.40686	5.63975	0.956152
	4.488	16.7416	2.53724	5.68371	0.922211
	4.4928	17.0094	2.12824	5.47159	0.797515
	4.4976	16.8201	1.96802	5.62861	0.940955
	4.5024	16.4603	1.97741	5.50496	0.818912
	4.5072	16.3489	1.6966	6.06943	1.26789
	4.512	16.1099	1.63893	6.28398	1.41719
	4.5168	16.6146	1.59429	5.92085	1.11434
	4.5216	16.6235	1.69224	5.83925	0.970948
	4.5264	16.8651	1.79837	6.19417	1.13123
	4.5312	16.7335	1.7687	5.59642	0.816605
	4.536	15.9311	1.84421	5.66221	0.95712
	4.5408	16.4188	1.91114	5.68814	1.04206
	4.5456	17.2423	1.68517	5.75975	1.17756
	4.5504	17.2805	1.79611	5.36252	1.01959
	4.5552	17.1202	1.83691	5.20306	1.0673
	4.56	16.7098	1.83225	5.10547	0.941684
	4.5648	16.5813	1.625	5.35361	1.24128
	4.5696	16.2964	1.46672	5.64233	1.29809
	4.5744	16.1147	1.53514	5.04773	0.952955
	4.5792	16.2147	1.90737	5.18078	1.10156
	4.584	16.9045	2.11062	5.23897	0.946167
	4.5888	16.3697	2.23232	5.24258	0.878124
	4.5936	16.2089	1.7518	5.72988	1.36789
	4.5984	16.3906	2.12727	5.51325	1.39722
	4.6032	16.2076	2.38792	5.75042	1.47127
	4.608	16.0125	1.95982	5.16919	0.978609
	4.6128	15.563	1.46077	6.42232	1.82264
	4.6176	15.9726	1.55415	6.34078	1.53799
	4.6224	16.5064	1.52438	6.36519	1.57491
	4.6272	17.1883	2.05106	6.43754	1.65383
	4.632	17.1022	2.15872	5.98722	1.26857
	4.6368	16.8517	2.17328	6.03402	1.30717
	4.6416	16.2224	1.61959	6.14497	1.23131
	4.6464	16.3261	1.72851	5.68142	0.904905
	4.6512	16.3522	1.79522	5.95233	1.17895
	4.656	15.8687	1.79828	5.98822	1.20038
	4.6608	16.1273	2.02131	5.62684	1.05711
	4.6656	16.7219	1.73108	5.41125	1.21372
	4.6704	15.4857	1.84032	5.34012	1.09996
	4.6752	15.9435	1.3528	5.88548	1.65383
	4.68	17.0698	1.57263	5.85426	1.68213
	4.6848	17.3834	1.5059	5.28106	1.28101
	4.6896	17.4432	1.77683	5.56978	1.57639
	4.6944	16.4937	1.51567	5.94458	2.09899
	4.6992	16.1751	1.37975	5.79228	1.75749
	4.704	16.1352	1.34568	5.92747	1.88979
	4.7088	16.4487	1.78577	6.08315	2.05189
	4.7136	15.6408	1.00865	5.99465	1.94245
	4.7184	15.9324	1.16609	5.96595	1.78639
	4.7232	16.5131	1.52304	5.6181	1.51376
	4.728	16.2903	1.71388	5.83904	1.49106
	4.7328	16.5435	1.68398	5.70936	1.68902
	4.7376	16.9835	2.40179	5.86704	1.72638
	4.7424	17.3913	1.5074	5.41005	1.37979
	4.7472	17.0976	2.13194	5.52884	1.47702
	4.752	17.6605	2.20505	5.62755	1.35153
	4.7568	16.8607	2.07561	5.37041	1.37528
	4.7616	16.3432	1.39053	5.70047	1.19005
	4.7664	15.8331	1.85634	5.92889	1.77698
	4.7712	16.2469	1.66261	5.90425	1.80777
	4.776	16.4183	1.12734	5.77051	1.63199
	4.7808	16.6401	0.889137	5.80234	1.67466
	4.7856	16.4615	0.679119	5.36159	1.20024
	4.7904	16.1937	1.04882	5.595	1.46271
	4.7952	16.9406	0.29408	5.53888	1.42831
	4.8	16.505	1.2324	5.59433	1.34442
	4.8048	16.4523	1.25459	5.69058	1.55296
	4.8096	16.8801	1.19458	5.10121	1.04146
	4.8144	16.6085	0.942527	5.27283	1.00423
	4.8192	16.4652	1.36417	5.38654	1.20068
	4.824	16.6975	1.39173	5.22242	1.21714
	4.8288	16.6144	1.67626	5.00709	0.887645
	4.8336	16.4223	1.84188	5.54405	1.32123
	4.8384	16.4229	2.08947	5.04174	0.947879
	4.8432	16.8465	1.9923	5.05147	0.858145
	4.848	17.6074	2.10178	5.29852	1.00117
	4.8528	16.6664	1.20173	5.46669	1.23744
	4.8576	16.7121	1.54045	5.07259	0.979427
	4.8624	16.6587	1.40713	4.97343	0.787634
	4.8672	16.7023	1.64363	4.7769	0.679126
	4.872	16.5703	2.18393	5.11327	1.03684
	4.8768	16.4832	1.69089	5.16425	0.99838
	4.8816	15.2041	1.06694	5.07664	1.03173
	4.8864	15.3714	1.17361	4.59492	0.546601
	4.8912	15.6745	1.01652	4.70402	0.484101
	4.896	16.4466	0.703727	4.63006	0.475522
	4.9008	17.1473	0.722499	4.48079	0.340515
	4.9056	16.6728	0.674231	5.02424	0.876339
	4.9104	17.3124	0.368472	4.79027	0.70945
	4.9152	17.8068	0.428431	5.14395	0.75448
	4.92	16.7083	0.278345	4.43724	0.374247
	4.9248	15.9957	0.824418	4.38895	0.311297
	4.9296	16.2254	0.429663	4.54165	0.46583
	4.9344	15.6857	1.04365	4.66376	0.546117
	4.9392	16.3517	0.801341	4.46491	0.385527
	4.944	16.3614	1.32233	4.65393	0.432094
	4.9488	16.032	1.42908	4.5871	0.422663
	4.9536	15.6977	1.09159	4.60081	0.444186
	4.9584	15.4131	1.51208	4.72856	0.601113
	4.9632	16.0111	1.69417	4.99186	0.82982
	4.968	15.9564	1.36577	4.96435	0.940358
	4.9728	15.8164	1.74489	4.87853	0.843418
	4.9776	15.6212	1.65274	4.60519	0.553697
	4.9824	15.8197	1.33921	4.75007	0.583083
	4.9872	16.0125	1.09445	4.93702	0.742625
	4.992	16.882	0.793119	4.6792	0.555007
	4.9968	16.1528	0.98123	4.66181	0.575638
	5.0016	16.4334	1.16334	4.91816	0.696315
	5.0064	16.6059	1.51908	4.79528	0.70855
	5.0112	16.2684	1.00739	4.7016	0.718239
	5.016	16.3191	1.20432	4.65682	0.503307
	5.0208	16.013	1.27133	4.50134	0.507279
	5.0256	16.1809	1.0205	4.46615	0.37275
	5.0304	16.9409	1.16528	4.78519	0.659251
	5.0352	16.8354	0.94191	4.9094	0.75411
	5.04	17.203	1.21534	4.97323	0.864654
	5.0448	16.6229	0.813317	4.66963	0.480211
	5.0496	16.0341	0.845494	4.90955	0.894968
	5.0544	16.0652	1.17451	4.69471	0.561287
	5.0592	15.9747	1.57333	4.8664	0.843144
	5.064	15.5979	1.65279	4.8883	0.872204
	5.0688	15.0505	2.19605	4.48746	0.463249
	5.0736	15.9104	2.53564	5.0409	0.900852
	5.0784	14.8796	2.12585	4.79432	0.75626
	5.0832	15.1877	2.38955	4.75463	0.593825
	5.088	15.4333	2.27777	4.74542	0.699064
	5.0928	15.0914	2.34651	4.86003	0.783382
	5.0976	14.9218	2.14871	4.53306	0.345058
	5.1024	15.7242	2.23329	4.60551	0.401655
	5.1072	15.2491	2.10513	4.62811	0.5629
	5.112	15.2594	2.04162	4.61091	0.417774
	5.1168	14.7686	1.75966	4.79097	0.708427
	5.1216	15.567	1.91763	4.85254	0.631863
	5.1264	16.5554	1.88739	5.25172	1.01182
	5.1312	16.2458	1.87371	4.91736	0.836353
	5.136	16.6358	1.05027	5.17213	0.904431
	5.1408	17.0695	0.767298	4.66912	0.487093
	5.1456	16.4881	0.922776	4.8419	0.710458
	5.1504	16.1552	1.03919	4.76833	0.816244
	5.1552	16.3617	1.19434	4.74114	0.748197
	5.16	16.6824	1.2529	5.37465	1.15165
	5.1648	16.4399	1.15269	5.30518	1.08505
	5.1696	16.8219	0.558114	4.98086	0.736381
	5.1744	17.1673	1.09665	5.13217	0.905089
	5.1792	17.374	1.06621	5.11471	0.744299
	5.184	16.3313	1.71694	5.01545	0.781395
	5.1888	16.0086	1.42103	5.42416	1.27388
	5.1936	16.2297	1.02031	5.41313	1.26939
	5.1984	16.3532	1.05786	5.86303	1.56515
	5.2032	16.3407	1.18992	5.47631	1.44805
	5.208	16.722	0.950082	5.62352	1.57404
	5.2128	17.3668	1.04637	5.4476	1.3443
	5.2176	17.0437	0.758229	5.14243	0.987976
	5.2224	16.8727	1.16591	5.09373	0.960675
	5.2272	16.9116	0.994788	5.33344	1.09325
	5.232	16.5728	0.631329	5.08399	0.912443
	5.2368	17.4694	0.438184	4.96856	0.797326
	5.2416	17.0699	0.731055	4.94829	0.911236
	5.2464	16.4111	0.942659	4.78434	0.897243
	5.2512	16.2763	0.982643	4.73162	0.773865
	5.256	16.3768	1.00468	4.61467	0.594202
	5.2608	16.4713	0.970604	4.76157	0.626392
	5.2656	16.245	1.03498	4.87726	0.620758
	5.2704	15.6286	1.19902	4.84718	0.61006
	5.2752	15.7161	1.15519	4.99398	0.703446
	5.28	15.0514	1.27248	5.06812	0.640853
	5.2848	16.115	1.21699	5.00591	0.657569
	5.2896	16.452	1.36401	5.05648	0.931682
	5.2944	16.5092	1.30727	5.25355	0.913354
	5.2992	16.8913	1.45474	5.07095	0.903985
	5.304	16.9768	1.08312	5.09076	0.841615
	5.3088	16.3835	1.41126	5.63229	1.33857
	5.3136	16.2851	1.47313	5.41719	1.03239
	5.3184	15.839	1.90869	5.48812	1.26872
	5.3232	15.7189	1.88241	5.66696	1.29693
	5.328	15.8162	1.50539	5.24783	0.968373
	5.3328	15.9382	1.9759	5.1695	1.00513
	5.3376	16.2997	1.50166	5.42736	1.29992
	5.3424	15.8943	1.84851	5.42024	1.18562
	5.3472	15.696	1.8273	5.53467	1.19288
	5.352	15.5582	1.72427	5.27272	1.02317
	5.3568	15.8484	1.82359	5.24221	1.02947
	5.3616	15.5159	1.89092	5.4633	1.39969
	5.3664	15.9441	1.46421	5.31259	1.21399
	5.3712	15.5565	1.8504	5.40273	1.21113
	5.376	15.708	1.719	5.48832	1.34147
	5.3808	15.7849	1.75508	5.26308	1.34388
	5.3856	15.3902	1.71124	5.37027	1.42762
	5.3904	15.4588	1.83412	5.53436	1.39747
	5.3952	16.1657	1.71085	5.5206	1.23296
	5.4	14.9008	1.4536	5.50707	1.37288
	5.4048	15.2469	1.71825	5.80098	1.58179
	5.4096	14.6381	1.21296	5.35057	1.2558
	5.4144	14.861	1.07045	5.41249	1.19008
	5.4192	14.4753	1.26718	5.49384	1.18561
	5.424	14.8984	1.48072	5.19714	1.25596
	5.4288	14.6314	1.57139	5.07978	1.24923
	5.4336	15.3763	1.5854	4.97882	1.23891
	5.4384	15.6061	1.34464	5.20075	1.17729
	5.4432	15.3919	1.21436	5.26218	1.36957
	5.448	14.8624	1.55284	5.12046	1.2217
	5.4528	14.6854	1.08771	5.18707	1.32373
	5.4576	15.6228	0.865026	5.29146	1.40834
	5.4624	14.4218	1.62749	5.33563	1.39606
	5.4672	14.1462	1.66191	5.07259	1.15748
	5.472	14.409	1.92553	5.04994	1.17409
	5.4768	14.8381	2.09324	4.73771	0.859905
	5.4816	14.9855	2.2409	4.68847	0.694624
	5.4864	14.8242	2.19799	4.63243	0.662498
	5.4912	14.9353	1.90363	4.72172	0.795508
	5.496	14.5392	2.01267	4.69521	0.764873
	5.5008	15.0943	1.34964	4.80406	0.758116
	5.5056	15.264	2.09241	4.42804	0.619165
	5.5104	15.0105	1.72161	4.68649	0.847493
	5.5152	14.7662	1.56819	5.36888	1.357
	5.52	15.0565	1.46369	5.37974	1.4263
	5.5248	15.1232	1.38193	5.35634	1.48042
	5.5296	15.3849	1.73125	4.7131	0.893294
	5.5344	16.254	1.54395	4.68202	0.767018
	5.5392	16.3689	1.16575	4.94944	1.02496
	5.544	16.9412	0.979362	4.91678	1.04152
	5.5488	16.5721	1.37706	4.75264	0.826493
	5.5536	16.7539	1.4682	4.81527	0.972726
	5.5584	16.8489	1.52716	4.90749	1.07254
	5.5632	16.8637	1.50474	4.77684	0.953367
	5.568	17.0745	0.926313	4.61145	0.879371
	5.5728	17.4114	0.827597	4.52153	0.614463
	5.5776	17.2169	1.07525	4.73066	0.886111
	5.5824	17.807	0.972224	5.05519	1.02951
	5.5872	17.7557	0.869886	5.00184	1.14851
	5.592	18.0711	1.14013	5.1005	1.27578
	5.5968	17.9244	0.695662	5.10872	1.20754
	5.6016	17.2525	0.0927045	5.3541	1.4822
	5.6064	17.0755	0.565156	4.99811	1.06882
	5.6112	16.523	0.371494	5.02555	1.12466
	5.616	16.7434	0.104492	4.83851	0.990974
	5.6208	16.6058	0.521765	5.19146	1.29663
	5.6256	16.3033	0.138543	4.87382	1.03865
	5.6304	16.2554	0.837777	4.61616	0.696784
	5.6352	16.7745	0.511692	4.67293	0.721914
	5.64	17.2339	0.544702	4.64342	0.837364
	5.6448	17.1684	0.6082	4.34976	0.469193
	5.6496	17.2617	0.270652	4.62083	0.774915
	5.6544	17.7962	0.139766	4.85118	0.992938
	5.6592	17.4628	0.173623	4.61499	0.687966
	5.664	17.3792	0.549205	4.84559	0.947535
	5.6688	17.7445	0.582694	4.71072	0.876312
	5.6736	17.923	0.521427	4.75063	0.861206
	5.6784	17.4054	0.61957	5.01783	1.10996
	5.6832	17.967	0.571277	4.931	1.17033
	5.688	17.2809	0.651377	4.87493	1.0518
	5.6928	16.7341	0.69129	4.82314	1.01615
	5.6976	17.3613	0.265944	5.09481	1.20361
	5.7024	16.936	0.248487	4.84877	0.910712
	5.7072	17.3668	0.432456	4.55214	0.64581
	5.712	16.6784	0.219372	4.81414	0.641626
	5.7168	16.8449	0.197827	4.78336	0.844555
	5.7216	17.3825	0.599746	4.54619	0.569165
	5.7264	17.4498	0.493065	4.43887	0.527062
	5.7312	16.8528	0.397745	4.53091	0.642253
	5.736	17.7423	0.831525	4.58768	0.681735
	5.7408	17.5633	0.62774	4.37771	0.411035
	5.7456	17.4855	0.595529	4.31586	0.25519
	5.7504	16.5857	0.240731	4.37678	0.410334
	5.7552	16.2925	0.337736	4.35537	0.440854
	5.76	16.2502	0.127211	4.54345	0.554689
	5.7648	16.5893	0.0424105	4.65493	0.760026
	5.7696	16.4052	0.685771	4.51985	0.650122
	5.7744	16.1699	0.810414	4.64357	0.683452
	5.7792	15.7685	0.859307	4.53839	0.725068
	5.784	16.7561	0.813371	4.7363	0.621385
	5.7888	16.1124	1.13922	4.76248	0.478158
	5.7936	16.0712	0.871511	4.69396	0.498438
	5.7984	16.5348	1.33948	5.09428	0.643537
	5.8032	16.6116	0.341582	4.44561	0.475071
	5.808	16.6573	0.964708	4.80438	0.623783
	5.8128	16.4354	0.580451	5.13814	0.84642
	5.8176	16.3692	0.228982	4.7318	0.550788
	5.8224	15.7032	0.527129	4.75181	0.550544
	5.8272	16.1631	0.45989	4.72019	0.578886
	5.832	16.7013	0.99576	4.45624	0.302803
	5.8368	16.3953	0.475377	4.70105	0.558251
	5.8416	16.7369	0.714966	4.46056	0.419957
	5.8464	15.4654	0.635039	4.68986	0.550356
	5.8512	16.3587	0.489411	4.74525	0.564717
	5.856	16.3793	0.641738	4.56457	0.451138
	5.8608	16.5289	1.37238	4.63922	0.511035
	5.8656	16.1218	1.05491	4.74307	0.780778
	5.8704	16.009	1.06502	4.51502	0.643914
	5.8752	16.1531	0.929431	4.53193	0.721121
	5.88	15.7861	0.936858	4.59817	0.765017
	5.8848	16.2417	1.04969	4.63763	0.734899
	5.8896	16.48	1.07142	4.70047	0.800802
	5.8944	16.3197	0.746604	4.60189	0.781371
	5.8992	16.4239	0.987676	4.60808	0.677647
	5.904	16.9693	1.09506	4.62558	0.737169
	5.9088	16.4016	0.858519	4.5479	0.664406
	5.9136	16.0654	0.972498	4.31547	0.458429
	5.9184	16.3199	0.59336	4.53544	0.577802
	5.9232	15.809	0.407968	4.62932	0.76318
	5.928	15.817	0.61198	4.73846	0.8921
	5.9328	16.3114	0.922798	4.44337	0.57739
	5.9376	16.1427	0.679806	4.48536	0.595254
	5.9424	16.4941	0.874445	4.3983	0.487933
	5.9472	16.1782	1.04024	4.60984	0.727671
	5.952	15.5905	0.939172	5.49295	1.55371
	5.9568	15.903	0.84028	4.89186	0.953303
	5.9616	16.1942	0.830864	4.95733	1.06011
	5.9664	15.6567	0.729709	5.07595	1.17174
	5.9712	16.1027	0.620659	4.87602	1.00719
	5.976	16.2716	1.13987	5.09963	1.14929
	5.9808	16.5352	1.39921	4.80026	1.03438
	5.9856	15.3966	0.595844	5.24746	1.31825
	5.9904	14.992	0.608488	5.01035	1.09416
	5.9952	15.6054	1.1449	5.29886	1.47375
	6	15.2853	0.924744	5.63161	1.74027
	6.0048	15.6829	1.12076	5.62442	1.6398
	6.0096	15.6209	0.897104	5.3537	1.46391
	6.0144	15.8943	0.75728	5.18297	1.21271
	6.0192	16.4034	1.36634	5.10722	1.21782
	6.024	16.1894	1.1918	5.19343	1.27802
	6.0288	15.6875	0.971766	4.81425	0.936693
	6.0336	16.269	1.08169	4.9779	1.05755
	6.0384	16.3518	0.627967	4.95966	1.09279
	6.0432	15.3211	0.877654	5.20152	1.36375
	6.048	15.769	0.0853101	5.6257	1.66074
	6.0528	15.5153	0.386996	5.40906	1.51527
	6.0576	16.1157	0.684132	5.07896	1.20382
	6.0624	15.9332	0.674939	5.28018	1.35394
	6.0672	16.1403	0.481534	4.8207	0.941206
	6.072	16.2873	0.341299	4.97324	1.0411
	6.0768	16.6513	0.728848	5.11694	1.18044
	6.0816	16.501	0.770805	4.95331	1.07914
	6.0864	17.0568	0.786738	5.1531	1.25745
	6.0912	16.9166	1.08906	4.95613	1.11364
	6.096	17.0784	1.03733	4.66657	0.882212
	6.1008	16.614	0.968813	4.70712	0.875391
	6.1056	16.9118	0.939347	5.15444	1.32223
	6.1104	16.4297	1.03722	5.26427	1.35995
	6.1152	17.038	0.675789	5.3369	1.32281
	6.12	16.3217	0.895218	5.30397	1.46726
	6.1248	16.3103	0.945492	5.03623	1.15236
	6.1296	16.43	1.06065	4.85329	0.98867
	6.1344	15.4904	0.693669	5.09848	1.17861
	6.1392	15.8161	0.717163	4.85672	0.967836
	6.144	15.8709	0.806326	5.32856	1.48481
	6.1488	15.8077	0.85091	5.18121	1.27853
	6.1536	16.3735	0.400343	5.19165	1.33801
	6.1584	16.1175	0.988391	4.68339	0.789783
	6.1632	15.3123	0.727641	4.58219	0.727968
	6.168	15.5672	0.53371	4.71966	0.807888
	6.1728	16.1851	0.749625	4.62098	0.791353
	6.1776	16.675	1.15689	5.09947	1.21735
	6.1824	16.6968	1.32477	4.50416	0.559859
	6.1872	15.7634	0.649309	4.75771	0.835117
	6.192	16.2889	0.681309	4.62096	0.780787
	6.1968	15.9088	0.373122	4.63364	0.773857
	6.2016	15.7995	0.107287	4.39102	0.508316
	6.2064	16.5258	0.612172	4.85299	0.935143
	6.2112	16.8118	0.455075	4.64162	0.7486
	6.216	16.6651	0.629686	4.54586	0.557093
	6.2208	17.1293	0.855452	4.5902	0.766346
	6.2256	17.2441	1.0747	4.9099	1.01879
	6.2304	16.9679	0.895015	5.06913	1.01807
	6.2352	16.3786	0.739154	4.9255	1.00287
	6.24	16.968	0.44259	4.98976	1.15837
	6.2448	17.2352	0.846888	4.89079	0.992579
	6.2496	16.7508	0.92758	4.85606	0.900607
	6.2544	17.4634	1.1697	5.07382	1.20824
	6.2592	17.3735	1.17421	5.25317	1.43705
	6.264	16.8796	1.09815	4.89012	1.04226
	6.2688	17.4051	1.24101	5.0812	1.20246
	6.2736	16.8611	0.283707	5.34405	1.45385
	6.2784	15.9923	1.12588	5.03407	1.19648
	6.2832	16.6796	0.809935	5.04759	1.14115
	6.288	15.9167	0.920028	5.21478	1.35627
	6.2928	16.487	1.06216	4.72882	0.836103
	6.2976	16.2483	0.940022	4.81725	0.981906
	6.3024	16.4676	1.30327	4.99375	1.14769
	6.3072	16.6997	1.38618	4.67675	0.764394
	6.312	15.8643	1.16102	4.87205	0.915579
	6.3168	15.9265	1.59838	4.73222	0.906135
	6.3216	15.5434	1.05997	4.80933	0.902655
	6.3264	16.0192	1.60181	4.76188	0.811853
	6.3312	15.2769	1.84105	5.05471	1.15967
	6.336	15.9147	1.68155	5.17555	1.26574
	6.3408	15.8987	1.23709	4.94183	1.00411
	6.3456	16.1127	1.21486	5.38796	1.4641
	6.3504	16.6681	1.10219	4.89689	0.961957
	6.3552	16.6817	1.10516	4.9739	1.11661
	6.36	16.5338	1.22013	5.2023	1.33923
	6.3648	16.726	1.13197	4.79246	0.926313
	6.3696	16.7831	0.957543	4.90667	1.00056
	6.3744	16.4508	0.866981	4.52415	0.732908
	6.3792	16.2564	1.50593	5.05515	1.05896
	6.384	15.8598	1.64372	4.81147	0.960609
	6.3888	15.8327	1.5937	4.95575	0.991333
	6.3936	16.2114	1.67541	4.96724	1.04983
	6.3984	16.4427	1.5715	4.80967	0.930211
	6.4032	15.8883	1.46704	4.82907	0.909014
	6.408	16.7417	1.08364	4.48807	0.63007
	6.4128	15.9051	1.22904	4.9849	1.02022
	6.4176	16.0652	1.65026	4.87769	1.09121
	6.4224	15.4758	1.56977	5.11757	1.27441
	6.4272	16.3909	1.3521	4.90898	0.968745
	6.432	15.9803	1.7532	4.70567	0.743915
	6.4368	16.4574	1.95279	4.635	0.760861
	6.4416	16.2396	1.72554	4.85214	0.97386
	6.4464	16.1756	1.5771	4.61883	0.716851
	6.4512	16.2331	1.70146	4.48803	0.654882
	6.456	15.5516	2.00195	4.61658	0.736862
	6.4608	14.9101	1.9856	4.70185	0.754166
	6.4656	15.8634	2.1266	4.74586	0.790671
	6.4704	15.9197	1.76987	4.80506	0.880338
	6.4752	15.9144	2.57965	4.74808	0.893907
	6.48	16.4219	2.82724	4.90458	0.943175
	6.4848	16.2818	2.50397	4.7032	0.789682
	6.4896	16.782	2.31835	4.8354	0.978182
	6.4944	16.1662	2.45404	4.94146	1.08872
	6.4992	15.9582	2.04398	4.86058	0.941895
	6.504	16.8041	2.30931	4.69404	0.858422
	6.5088	16.9327	2.04244	4.91242	0.944272
	6.5136	15.8956	0.991545	5.01662	1.13522
	6.5184	16.1695	1.64116	5.32647	1.41774
	6.5232	16.3581	1.82096	5.46224	1.5749
	6.528	16.4251	2.37954	5.67415	1.72916
	6.5328	16.1793	1.93587	5.26402	1.39415
	6.5376	15.5368	1.92286	5.53653	1.67544
	6.5424	15.3991	1.71627	5.32648	1.51218
	6.5472	15.507	2.00137	5.67652	1.89381
	6.552	16.0057	1.73344	6.05312	2.26119
	6.5568	16.2072	1.73014	6.28301	2.37762
	6.5616	16.4953	2.51512	5.93311	2.02256
	6.5664	16.2695	1.9934	5.7776	1.91966
	6.5712	16.2471	1.86419	5.9632	2.07555
	6.576	15.967	1.9603	6.12554	2.26106
	6.5808	15.1735	2.23256	5.78675	1.96149
	6.5856	15.8004	2.02516	5.52819	1.65946
	6.5904	16.8335	2.33258	5.72913	1.85381
	6.5952	16.9501	2.02528	5.89643	1.99349
	6.6	16.6153	1.84551	5.64145	1.73558
	6.6048	16.2293	1.37036	5.71853	1.91738
	6.6096	16.7121	1.73486	6.04323	2.18961
	6.6144	15.9728	1.60584	6.26997	2.2791
	6.6192	17.5915	1.07803	6.1301	2.25367
	6.624	16.3802	1.73999	6.57937	2.73184
	6.6288	16.7736	0.968285	6.51123	2.63757
	6.6336	16.3472	0.706403	6.64611	2.75365
	6.6384	15.6458	0.98187	6.46838	2.58914
	6.6432	16.3623	1.41768	6.33519	2.39762
	6.648	16.2225	1.13589	6.1501	2.28022
	6.6528	16.5155	1.54957	6.53183	2.50053
	6.6576	16.1422	1.23504	6.276	2.38421
	6.6624	16.0777	1.42774	6.2668	2.42571
	6.6672	16.2048	0.996202	6.44188	2.58385
	6.672	16.795	1.9229	6.58128	2.8073
	6.6768	16.4306	1.5558	5.84289	1.94892
	6.6816	15.9547	1.41051	5.73538	1.95964
	6.6864	16.2622	1.31194	6.23469	2.42815
	6.6912	15.6968	1.60823	6.20481	2.26106
	6.696	16.3632	1.82518	5.75541	1.80991
	6.7008	15.5744	1.8655	5.53674	1.63024
	6.7056	16.0322	1.83699	5.84716	1.94776
	6.7104	15.979	1.92684	5.57963	1.65723
	6.7152	15.4174	1.20463	6.42939	2.60563
	6.72	15.3419	1.82579	6.16551	2.24739
	6.7248	15.7617	1.49266	6.27238	2.37052
	6.7296	14.8669	2.04874	6.44696	2.59416
	6.7344	14.2946	1.94872	6.04849	2.15031
	6.7392	14.8978	1.88699	5.836	2.01715
	6.744	15.2631	1.75065	6.33842	2.42622
	6.7488	16.01	2.01646	6.17421	2.22042
	6.7536	15.3993	1.70282	6.10457	2.24256
	6.7584	15.7347	1.96693	6.09396	2.25537
	6.7632	15.1126	1.63781	5.96547	2.08347
	6.768	15.6178	1.70006	6.49833	2.61944
	6.7728	15.9911	1.28382	5.94883	1.92792
	6.7776	16.2658	1.67432	6.00704	2.15914
	6.7824	15.9586	1.59409	6.05734	2.13014
	6.7872	15.4836	1.59061	6.32208	2.43736
	6.792	15.5625	1.91613	6.50183	2.6109
	6.7968	15.5263	2.2417	6.20718	2.35177
	6.8016	15.6921	1.90212	6.6719	2.87335
	6.8064	15.4991	2.25294	6.76654	2.90663
	6.8112	15.2555	1.81992	6.23576	2.4445
	6.816	15.3357	1.93786	6.63123	2.7672
	6.8208	15.5227	1.65467	6.41458	2.59472
	6.8256	16.0528	1.86777	6.51671	2.72558
	6.8304	15.3677	2.37588	6.7296	2.78565
	6.8352	14.879	2.35334	6.51355	2.65024
	6.84	15.1703	2.19397	6.63633	2.72452
	6.8448	14.722	2.05243	6.78386	2.93628
	6.8496	15.1545	1.97996	6.46379	2.42534
	6.8544	15.9972	2.15936	6.57334	2.5835
	6.8592	15.6847	2.25142	6.2694	2.34703
	6.864	15.2809	2.33606	6.50278	2.56526
	6.8688	15.4965	2.09143	6.55024	2.68045
	6.8736	14.5471	1.93602	6.60274	2.68794
	6.8784	14.5854	1.66604	6.57231	2.70899
	6.8832	14.9157	1.85667	6.51688	2.67704
	6.888	14.5698	1.73625	6.51672	2.64272
	6.8928	15.3122	2.19304	6.74229	2.73047
	6.8976	14.8804	2.18961	6.37006	2.56685
	6.9024	14.871	1.93689	6.60465	2.63482
	6.9072	14.6832	2.06158	6.22422	2.28431
	6.912	14.4737	2.18823	6.36054	2.42932
	6.9168	14.4874	1.7802	6.56962	2.67052
	6.9216	14.6212	1.75786	6.79377	2.9355
	6.9264	15.2168	2.02705	6.42223	2.59388
	6.9312	15.413	2.14007	6.33926	2.493
	6.936	15.5818	1.83395	6.72541	2.80359
	6.9408	15.9062	1.598	6.3743	2.50177
	6.9456	15.5351	2.04431	6.59322	2.73441
	6.9504	15.6672	1.41025	6.37611	2.4689
	6.9552	15.5506	1.75383	6.19009	2.26665
	6.96	15.1687	2.06663	6.70498	2.90762
	6.9648	15.4135	2.37631	6.32363	2.44438
	6.9696	14.8805	1.84566	6.40657	2.46766
	6.9744	14.5529	1.40978	6.70811	2.63062
	6.9792	15.1636	2.02879	6.83638	2.92258
	6.984	15.1654	1.87944	6.54123	2.75668
	6.9888	15.9244	1.85851	6.35306	2.44634
	6.9936	15.1663	1.94343	6.33001	2.48955
	6.9984	15.583	1.97239	6.36084	2.46772
	7.0032	15.1418	1.7672	6.20993	2.32246
	7.008	14.8265	1.73459	5.90675	1.86947
	7.0128	15.2195	1.55306	5.75711	1.87219
	7.0176	14.7472	1.39068	6.00479	2.11816
	7.0224	14.4878	1.84121	5.85945	1.9178
	7.0272	14.8587	1.6047	6.01855	2.15798
	7.032	15.2718	1.48927	5.86919	2.02464
	7.0368	14.6787	1.63839	5.76995	1.94598
	7.0416	15.0266	1.82684	5.73837	1.90018
	7.0464	14.777	1.03532	5.73468	1.81436
	7.0512	14.2721	1.35689	5.76347	1.90579
	7.056	14.4998	1.08833	5.64484	1.74517
	7.0608	15.3407	1.3917	5.84027	1.98543
	7.0656	15.3311	1.4936	5.46921	1.71429
	7.0704	15.0859	1.67512	5.81356	1.89795
	7.0752	15.6832	1.57735	5.41407	1.59323
	7.08	15.2933	1.40812	5.28907	1.30071
	7.0848	14.9723	1.28323	5.37176	1.53809
	7.0896	14.6216	1.87638	5.50186	1.69334
	7.0944	14.4481	1.75924	5.32532	1.46521
	7.0992	14.8858	1.52407	5.10787	1.24954
	7.104	15.7044	1.9622	4.96497	1.01959
	7.1088	14.7036	1.82773	4.85605	1.01863
	7.1136	14.4771	2.51437	5.085	1.14686
	7.1184	15.2434	1.84057	5.15949	1.27741
	7.1232	14.6873	1.17645	5.34038	1.33979
	7.128	14.0468	1.23797	5.21748	1.29787
	7.1328	14.8611	1.29654	5.20825	1.27041
	7.1376	13.9106	1.65495	5.01715	1.18006
	7.1424	14.4161	1.75357	5.17884	1.34178
	7.1472	14.4471	1.52981	4.94296	1.01377
	7.152	14.9056	1.51781	5.14269	1.19878
	7.1568	14.1303	1.40317	5.04112	1.07464
	7.1616	14.0178	1.47358	4.96046	1.07035
	7.1664	14.3354	1.67727	5.08887	1.11355
	7.1712	13.6768	1.59826	5.23862	1.36948
	7.176	13.7537	1.87614	4.93337	1.02528
	7.1808	13.3841	1.50287	4.87607	0.890915
	7.1856	13.7153	1.70743	4.82679	1.00163
	7.1904	13.2071	1.63129	4.82473	0.941542
	7.1952	13.8249	1.67799	4.87004	0.989767
	7.2	13.8964	1.36799	5.00177	1.13421
	7.2048	13.3785	1.29998	5.04568	1.15135
	7.2096	14.1596	1.41674	5.06651	1.17795
	7.2144	13.5163	1.15746	4.70845	0.775349
	7.2192	13.6241	0.977746	4.8303	0.883117
	7.224	13.5716	1.00542	4.81166	0.847284
	7.2288	13.5267	1.10789	4.88957	0.983718
	7.2336	12.9845	1.10009	4.97466	1.0522
	7.2384	13.0395	0.971784	5.13884	1.216
	7.2432	13.0066	1.05215	5.18979	1.27136
	7.248	13.5964	1.38813	5.5699	1.64066
	7.2528	13.6253	0.850594	5.03056	1.2477
	7.2576	13.702	1.15375	5.2306	1.28175
	7.2624	13.7698	1.46679	5.26457	1.34656
	7.2672	14.6332	1.76709	5.31867	1.52677
	7.272	14.1367	1.41616	5.1548	1.28674
	7.2768	14.2529	2.04418	5.01505	0.983006
	7.2816	13.918	1.99584	5.26922	1.3675
	7.2864	14.4216	1.94991	5.34889	1.40476
	7.2912	14.679	2.03223	5.13152	1.23365
	7.296	14.6142	1.86132	5.56768	1.65654
	7.3008	14.443	1.62933	5.37588	1.46653
	7.3056	14.4457	1.59577	5.12453	1.22983
	7.3104	14.8492	1.82927	5.23055	1.3119
	7.3152	14.7409	2.34508	5.62245	1.59981
	7.32	15.3233	2.27227	5.65883	1.72135
	7.3248	15.3615	2.18656	5.90899	1.92886
	7.3296	16.3081	2.74968	5.63404	1.70188
	7.3344	15.4784	2.35663	5.43789	1.40391
	7.3392	15.9574	2.4262	5.96051	1.74482
	7.344	16.169	2.52775	5.888	1.9601
	7.3488	16.1308	2.70001	6.0668	2.07182
	7.3536	16.0503	2.64189	5.58401	1.85145
	7.3584	16.0205	2.61227	6.07383	2.10353
	7.3632	15.3543	2.59325	5.92054	1.96554
	7.368	16.2258	2.38927	5.8184	1.92269
	7.3728	16.3887	2.6617	6.17925	2.2722
	7.3776	15.552	2.26879	5.71628	1.79377
	7.3824	15.8546	2.26216	5.53448	1.62398
	7.3872	15.3727	2.33002	5.92932	1.90665
	7.392	15.2464	2.17813	5.48114	1.57792
	7.3968	15.4406	2.30229	5.62456	1.79475
	7.4016	15.7115	1.90095	5.78259	1.82561
	7.4064	15.6554	2.21159	5.80329	1.72954
	7.4112	15.678	2.17787	5.3998	1.47851
	7.416	15.5996	2.17296	5.32575	1.40485
	7.4208	14.7861	2.27107	5.27088	1.38656
	7.4256	14.3119	2.07731	5.09003	1.21983
	7.4304	14.584	2.39319	5.13281	1.35106
	7.4352	15.0368	2.25617	5.31809	1.31717
	7.44	15.1722	2.64361	5.4853	1.53992
	7.4448	15.7242	2.49088	5.56247	1.5818
	7.4496	15.7084	2.84546	5.39536	1.5072
	7.4544	15.4161	2.58602	5.40528	1.45414
	7.4592	15.5167	2.73121	5.54953	1.60079
	7.464	15.3642	2.75284	5.20175	1.35083
	7.4688	15.3486	2.9712	5.57714	1.58598
	7.4736	14.8046	2.55438	5.09193	1.26037
	7.4784	15.0326	2.81833	5.81531	1.92581
	7.4832	15.322	2.74246	6.029	2.08493
	7.488	15.2969	2.86083	6.09122	2.03735
	7.4928	15.2556	2.94081	5.59411	1.71518
	7.4976	16.035	3.16029	5.74565	1.8858
	7.5024	16.2492	2.88339	6.12192	2.0407
	7.5072	15.6929	2.92026	5.86942	1.92775
	7.512	15.4975	2.7871	5.74838	1.76755
	7.5168	15.4703	3.17072	5.47215	1.65057
	7.5216	15.648	2.92918	6.04109	2.06646
	7.5264	15.6524	2.90462	6.12337	2.34683
	7.5312	15.7666	2.85794	5.92771	2.01329
	7.536	15.8934	2.9725	6.09724	2.03583
	7.5408	15.2668	2.9638	5.89551	2.02007
	7.5456	15.6767	3.27338	5.94844	2.09648
	7.5504	15.9588	2.76356	6.07044	2.16451
	7.5552	15.5179	2.54764	6.17359	2.09593
	7.56	15.8824	3.04158	6.31924	2.32936
	7.5648	16.0766	3.34754	5.97792	1.95194
	7.5696	15.3837	3.11197	5.70095	1.83229
	7.5744	15.3323	3.32594	5.69126	1.73934
	7.5792	16.19	3.23944	5.76087	1.88242
	7.584	16.1786	3.25672	5.61579	1.78985
	7.5888	15.3825	3.10647	5.93974	2.06884
	7.5936	15.3007	2.769	5.82933	1.92461
	7.5984	15.5861	2.7754	5.94232	2.05531
	7.6032	15.2927	2.84442	5.5554	1.65956
	7.608	15.9256	2.6112	5.63531	1.68119
	7.6128	15.7762	2.76192	5.97517	2.05175
	7.6176	15.7819	2.64564	5.6109	1.76479
	7.6224	15.1457	2.97859	5.71551	1.80642
	7.6272	15.0334	2.75538	5.5914	1.69965
	7.632	15.0777	2.91283	5.72173	1.80303
	7.6368	14.4303	2.36207	5.85035	1.93842
	7.6416	14.4617	2.61702	5.89023	1.95925
	7.6464	14.7995	2.19918	5.96603	2.00899
	7.6512	15.5284	2.8027	5.6673	1.68583
	7.656	15.2902	2.59191	5.48394	1.57091
	7.6608	14.7706	2.41324	5.82192	1.90574
	7.6656	15.2318	2.65221	5.80022	1.9703
	7.6704	15.0368	2.25378	5.87753	2.0183
	7.6752	15.5978	2.53301	5.79406	1.99612
	7.68	16.1168	2.22936	5.66365	1.89873
	7.6848	16.2892	2.1116	5.83629	1.93329
	7.6896	16.3601	2.67448	5.67629	1.67975
	7.6944	16.9309	2.86066	5.62946	1.70216
	7.6992	16.7371	3.24918	5.8759	1.93737
	7.704	17.2596	3.37865	5.26456	1.28946
	7.7088	16.4174	2.75444	5.31502	1.24248
	7.7136	15.8535	2.52533	5.54886	1.5397
	7.7184	15.4881	2.52295	5.2468	1.3642
	7.7232	15.7599	2.94839	5.49864	1.63094
	7.728	16.3104	2.54325	5.41649	1.45494
	7.7328	15.7191	2.49603	5.2811	1.3216
	7.7376	15.8049	3.14067	5.45022	1.49592
	7.7424	15.4704	2.91053	5.32556	1.50029
	7.7472	15.6896	2.77898	5.66463	1.68015
	7.752	15.6372	2.63938	5.79527	1.88645
	7.7568	15.4593	2.78043	5.66205	1.83571
	7.7616	15.8669	2.56	5.70773	1.62189
	7.7664	15.8199	2.87647	6.01247	1.93385
	7.7712	16.1379	2.61466	6.17262	2.14306
	7.776	15.946	2.70516	5.84844	1.86417
	7.7808	16.6102	2.94444	6.07985	2.20123
	7.7856	16.6786	2.70054	6.02791	2.07474
	7.7904	16.5464	3.13414	6.02723	1.96572
	7.7952	16.7145	2.90458	5.60037	1.60679
	7.8	16.3657	3.14291	5.51597	1.56975
	7.8048	16.8702	3.4551	5.63289	1.73503
	7.8096	16.8029	3.14539	5.5734	1.73785
	7.8144	16.8861	3.22865	5.9985	2.13233
	7.8192	16.7847	2.87598	5.95097	2.03351
	7.824	16.5917	3.48688	5.96585	2.04628
	7.8288	17.6934	3.96026	6.26091	2.30128
	7.8336	17.8597	3.62916	6.19622	2.15743
	7.8384	16.8719	3.40262	6.16985	2.18617
	7.8432	17.4594	3.66563	6.11168	2.02178
	7.848	17.0232	3.43929	6.12049	2.13027
	7.8528	17.9206	3.46786	6.18212	2.10858
	7.8576	17.4028	3.68481	5.91134	2.0544
	7.8624	17.4846	3.50834	6.22713	2.14757
	7.8672	17.9106	3.63506	6.37041	2.21717
	7.872	17.1119	3.41494	6.32988	2.31671
	7.8768	17.0204	3.16528	6.54025	2.42538
	7.8816	16.3565	3.39862	6.00235	2.13612
	7.8864	16.3733	3.00665	6.43276	2.29709
	7.8912	16.1151	2.85438	6.37924	2.20244
	7.896	15.8953	2.94382	6.04149	1.93678
	7.9008	16.2915	3.16056	6.00002	1.96478
	7.9056	16.8313	3.44587	6.52358	2.34655
	7.9104	17.4135	3.86184	6.22459	2.20039
	7.9152	16.8294	3.60866	6.38642	2.13608
	7.92	16.9891	3.1678	6.28953	2.29346
	7.9248	17.064	3.30846	6.01808	2.08663
	7.9296	16.5865	3.63766	6.65161	2.65124
	7.9344	16.8413	3.52203	6.90513	2.94453
	7.9392	16.2348	3.14315	6.60847	2.72384
	7.944	16.3171	2.9722	6.27934	2.32455
	7.9488	16.6809	3.34216	6.30979	2.40768
	7.9536	16.8503	3.19816	5.76884	1.93449
	7.9584	17.001	3.49081	6.34578	2.37036
	7.9632	16.5706	3.3112	6.1755	2.30408
	7.968	16.7397	3.00881	5.99821	2.06234
	7.9728	16.8164	3.09177	5.90437	1.98702
	7.9776	16.5944	3.08887	6.30824	2.31197
	7.9824	16.8642	3.47241	6.21952	2.234
	7.9872	16.8365	3.40905	5.77198	1.94541
	7.992	16.9699	2.87478	6.099	2.1764
	7.9968	16.717	2.99397	5.64888	1.81767
	8.0016	16.5216	2.84643	5.95784	2.15083
	8.0064	16.5792	3.24751	6.02177	2.15741
	8.0112	16.0148	2.99561	6.06887	2.2495
	8.016	16.2652	3.06204	5.76411	1.78494
	8.0208	16.7253	3.21962	5.99951	2.10366
	8.0256	16.7453	3.22015	6.19852	2.40411
	8.0304	16.5006	3.50514	6.32496	2.39237
	8.0352	17.0902	3.85772	6.17682	2.27652
	8.04	17.3228	3.33394	6.16827	2.33406
	8.0448	16.9827	4.01553	6.35723	2.37361
	8.0496	16.7076	3.36301	6.46999	2.4775
	8.0544	16.5093	3.02595	6.20148	2.23347
	8.0592	16.8259	3.06442	6.28889	2.31977
	8.064	17.1449	3.16083	6.2428	2.33283
	8.0688	17.6124	3.6635	6.07159	2.23332
	8.0736	17.0327	3.49277	5.83837	2.03254
	8.0784	17.5274	3.50224	6.14138	2.21573
	8.0832	16.9366	3.67453	6.05948	2.2086
	8.088	17.055	3.51364	6.34225	2.48865
	8.0928	17.3373	3.36151	5.92479	1.9647
	8.0976	16.5938	3.30964	6.33774	2.41184
	8.1024	16.8008	3.24753	6.22425	2.32213
	8.1072	16.9201	3.20772	6.45666	2.57165
	8.112	16.1137	3.22896	6.40836	2.58392
	8.1168	16.028	3.32538	6.58195	2.67057
	8.1216	16.577	3.0009	6.37152	2.38427
	8.1264	16.5271	3.46335	6.08047	2.17836
	8.1312	16.1599	2.97426	6.4507	2.50448
	8.136	16.4785	3.38225	5.95689	2.0508
	8.1408	16.2449	3.30189	6.33297	2.3924
	8.1456	16.3516	3.28582	6.31346	2.45011
	8.1504	16.9266	3.51383	6.75035	2.69693
	8.1552	16.8925	3.55678	6.6319	2.72736
	8.16	17.3738	3.63641	6.81827	2.72355
	8.1648	16.2993	3.23946	6.72607	2.83533
	8.1696	16.4064	3.10557	6.60378	2.74535
	8.1744	16.6004	3.80092	6.72825	2.73871
	8.1792	16.9233	3.42381	6.59761	2.70845
	8.184	16.0951	3.1935	7.11801	3.10132
	8.1888	16.8801	3.70376	6.31804	2.41449
	8.1936	16.2993	2.84611	6.55253	2.66103
	8.1984	16.1918	2.52142	6.49159	2.59362
	8.2032	17.287	3.09754	6.51545	2.52564
	8.208	16.4369	3.08102	6.07295	2.1905
	8.2128	16.5793	2.94063	6.15371	2.17096
	8.2176	15.8052	2.84875	6.45154	2.26288
	8.2224	15.3647	2.58891	5.81987	1.80227
	8.2272	15.7295	2.88531	6.10369	1.93117
	8.232	15.3692	2.60962	6.46234	2.27487
	8.2368	16.3024	3.10382	5.97528	2.11601
	8.2416	15.8849	2.82916	6.23673	2.20424
	8.2464	16.2604	3.21433	6.10637	2.09234
	8.2512	16.3888	2.92182	5.84739	1.99273
	8.256	16.1028	3.13883	5.90363	1.95126
	8.2608	16.5826	2.97736	5.7834	1.89064
	8.2656	15.7251	2.8115	5.92979	1.99873
	8.2704	15.4776	2.40823	5.81386	1.79644
	8.2752	16.0669	2.40468	5.87349	1.88928
	8.28	15.4508	2.46033	5.77191	1.8138
	8.2848	15.2657	2.87442	5.80179	1.96922
	8.2896	15.8011	2.99731	5.85845	1.97534
	8.2944	16.0446	2.95822	5.76667	1.69109
	8.2992	16.5779	3.29467	5.47313	1.51914
	8.304	16.7523	3.06284	5.63293	1.67157
	8.3088	16.5083	3.03143	5.5704	1.63675
	8.3136	17.1631	3.06007	5.51377	1.64043
	8.3184	16.0543	2.92135	5.66256	1.80658
	8.3232	16.3607	2.97294	5.83327	1.96157
	8.328	16.1874	2.83286	5.66043	1.77875
	8.3328	16.2491	2.97779	5.98218	2.11792
	8.3376	16.6696	2.88037	5.60823	1.78612
	8.3424	15.9347	2.91226	5.59321	1.83897
	8.3472	15.9199	3.1763	5.80862	1.94729
	8.352	16.2912	3.24344	5.67962	1.7963
	8.3568	16.5026	3.33142	5.67231	1.82341
	8.3616	16.6262	3.22771	6.37001	2.40865
	8.3664	16.5852	3.46206	5.73524	1.87946
	8.3712	16.9163	3.45104	5.77028	1.88433
	8.376	16.8368	3.30987	5.67629	1.82125
	8.3808	16.5301	3.23554	5.68607	1.68343
	8.3856	16.3507	2.70411	5.71687	1.86482
	8.3904	16.1003	2.83015	5.43547	1.60354
	8.3952	15.9852	2.39699	5.52946	1.53187
	8.4	15.8206	2.91573	5.98616	2.08497
	8.4048	16.305	2.90072	5.94898	2.02491
	8.4096	16.3951	3.57409	6.11253	2.16981
	8.4144	17.2359	3.90983	6.52249	2.38576
	8.4192	17.3155	3.18222	6.79352	2.92315
	8.424	17.0666	3.23895	6.65668	2.72803
	8.4288	16.9861	3.37857	6.41568	2.5826
	8.4336	16.6732	3.39347	6.73027	2.84341
	8.4384	16.5203	3.07915	6.72166	2.86442
	8.4432	16.5751	3.29259	6.62037	2.85816
	8.448	17.3357	3.7615	6.68298	2.90909
	8.4528	16.9951	3.60105	6.69324	2.64881
	8.4576	17.0871	3.72188	6.66005	2.883
	8.4624	17.1287	3.75556	6.36347	2.49292
	8.4672	17.1129	3.08274	6.61487	2.68571
	8.472	16.6711	3.1721	6.57423	2.70784
	8.4768	16.8778	3.02532	6.50745	2.68273
	8.4816	17.3601	3.36219	6.13164	2.23505
	8.4864	16.8012	4.10337	6.15729	2.08001
	8.4912	17.0427	3.51986	6.04211	2.1329
	8.496	16.8934	3.73315	6.26216	2.38058
	8.5008	17.44	3.74917	6.25467	2.33612
	8.5056	17.2072	3.34659	5.93059	2.05694
	8.5104	16.4629	3.39654	6.25729	2.33545
	8.5152	16.5254	3.29326	6.24116	2.287
	8.52	17.5267	3.50549	6.3756	2.40767
	8.5248	17.9049	3.27719	5.96282	1.95973
	8.5296	17.7375	3.32687	6.20037	2.30228
	8.5344	17.3829	3.03483	6.31217	2.36539
	8.5392	17.7157	3.33859	6.27296	2.30122
	8.544	17.2223	3.43023	6.45926	2.47848
	8.5488	17.4919	3.68734	6.46075	2.45368
	8.5536	17.0704	3.67538	6.49822	2.45964
	8.5584	17.387	3.78432	6.17988	2.27779
	8.5632	17.0409	3.73402	5.98971	2.07364
	8.568	16.7344	3.67721	6.0424	2.07706
	8.5728	16.6392	3.44103	5.73371	1.80996
	8.5776	16.7401	3.68525	5.61302	1.75404
	8.5824	16.6191	3.79837	5.97778	2.06831
	8.5872	16.1331	3.70727	6.37901	2.49345
	8.592	16.6182	4.16213	6.45865	2.54318
	8.5968	16.9544	4.25657	6.58595	2.7619
	8.6016	15.9652	4.02912	6.73365	2.7617
	8.6064	16.4281	4.33249	6.86601	3.02714
	8.6112	16.2456	4.18983	6.88734	2.95795
	8.616	17.0405	4.40399	6.79876	2.96516
	8.6208	16.4072	3.89502	6.63853	2.74761
	8.6256	16.3042	3.93307	6.72959	2.87562
	8.6304	17.1573	3.83799	6.65572	2.72968
	8.6352	17.894	4.32707	7.07832	3.01194
	8.64	17.2068	3.76381	6.41821	2.56748
	8.6448	17.3307	3.54231	6.68704	2.79205
	8.6496	17.1126	3.83459	6.51871	2.6526
	8.6544	16.8013	3.64349	6.75495	2.83517
	8.6592	16.2559	3.19175	6.83943	2.97965
	8.664	16.6231	3.53484	6.7134	2.8774
	8.6688	17.0212	3.83977	6.92703	2.98237
	8.6736	17.196	3.53718	6.97152	3.11146
	8.6784	17.0253	3.5649	7.12707	3.27637
	8.6832	16.689	3.5703	6.87719	2.93249
	8.688	16.4865	3.43299	7.04501	3.13174
	8.6928	17.0998	3.72475	7.09132	3.11473
	8.6976	16.317	3.60426	7.19609	3.31251
	8.7024	16.8523	3.46435	7.24829	3.35026
	8.7072	17.0998	3.50531	6.97828	3.15814
	8.712	16.5561	3.58172	7.14313	3.2281
	8.7168	16.7405	4.22844	6.89833	3.01976
	8.7216	16.4498	4.08949	7.2645	3.29547
	8.7264	16.8074	3.92063	7.02954	3.08735
	8.7312	16.805	3.82271	6.98775	3.1193
	8.736	16.5051	3.80103	7.23117	3.37387
	8.7408	16.3917	3.48249	7.23916	3.41947
	8.7456	16.9264	3.84964	6.87776	2.9793
	8.7504	16.6676	4.12728	7.10961	3.07846
	8.7552	16.6558	3.88988	7.02689	3.12458
	8.76	16.4819	4.08827	6.63564	2.79003
	8.7648	16.7485	3.72757	7.01363	3.14323
	8.7696	16.5752	3.91649	6.97773	3.01071
	8.7744	16.6268	4.02095	7.10959	3.21933
	8.7792	16.7924	3.72102	7.2539	3.27726
	8.784	16.8557	3.86506	7.22158	3.33735
	8.7888	16.8309	3.88919	7.0861	3.15695
	8.7936	17.1217	3.99807	6.69007	2.82933
	8.7984	17.3276	3.6597	6.64111	2.60481
	8.8032	17.4082	3.84735	6.61284	2.76
	8.808	17.8658	3.87365	6.5287	2.68389
	8.8128	17.2472	3.71257	6.43062	2.57493
	8.8176	17.5089	3.83734	6.46186	2.53063
	8.8224	17.3201	3.79326	6.87157	2.93966
	8.8272	17.1758	3.32548	6.58615	2.66918
	8.832	16.8174	3.51545	6.84089	2.98212
	8.8368	16.42	3.22133	6.85728	2.89775
	8.8416	17.1847	3.71692	6.73549	2.83063
	8.8464	17.4963	3.82657	6.81961	2.71173
	8.8512	17.3982	3.58964	6.87169	3.08783
	8.856	17.3738	3.56191	6.94905	3.0659
	8.8608	16.787	3.71407	6.84763	2.93611
	8.8656	16.8175	3.0109	6.39599	2.40291
	8.8704	16.8014	3.27142	6.84476	2.95068
	8.8752	17.0223	3.48959	6.3363	2.42544
	8.88	17.2802	3.5636	6.2034	2.3077
	8.8848	17.8666	3.68847	6.18351	2.31375
	8.8896	17.8654	3.40807	6.54119	2.60626
	8.8944	16.7254	3.627	6.36286	2.48839
	8.8992	17.4469	3.37088	6.60977	2.67011
	8.904	17.7384	3.52368	6.62882	2.79303
	8.9088	17.7458	4.04072	6.43071	2.48273
	8.9136	17.4922	3.91782	6.32486	2.46378
	8.9184	17.8037	3.76379	5.9408	2.0077
	8.9232	17.6747	3.75572	6.76609	2.85085
	8.928	17.5469	3.75305	6.79823	2.88173
	8.9328	17.3109	3.81687	7.18067	3.19114
	8.9376	16.7167	3.5865	6.79968	2.92137
	8.9424	17.0398	3.84581	6.83991	2.94733
	8.9472	17.1026	3.87894	6.56753	2.60919
	8.952	16.804	3.53627	6.50433	2.58469
	8.9568	16.9996	3.9605	6.92693	2.84581
	8.9616	17.2906	3.85338	6.72744	2.77748
	8.9664	17.6602	4.0662	6.39638	2.52406
	8.9712	17.7379	3.95926	6.50808	2.52662
	8.976	17.5443	4.47891	6.54463	2.66927
	8.9808	18.073	3.98121	6.16903	2.32526
	8.9856	17.6844	4.28577	6.20023	2.24716
	8.9904	17.6306	3.67291	6.54072	2.6429
	8.9952	17.3936	4.0117	6.56916	2.67168
	9	18.0497	3.98896	6.92947	3.02206
	9.0048	18.1477	4.22539	6.16386	2.32854
	9.0096	17.974	4.2574	6.4427	2.395
	9.0144	17.8095	4.17493	5.98334	2.07781
	9.0192	18.2756	4.04095	6.12339	2.34612
	9.024	17.9221	4.09783	5.99833	2.17581
	9.0288	17.2703	3.78613	6.01572	2.13343
	9.0336	17.57	4.22426	5.95594	2.11696
	9.0384	17.0773	3.98611	6.12891	2.2276
	9.0432	17.3757	4.19097	6.34541	2.51248
	9.048	17.9874	3.73468	6.13837	2.15112
	9.0528	17.7924	4.13057	5.97847	2.10157
	9.0576	17.1731	3.87172	5.96617	2.13222
	9.0624	17.9814	4.05238	6.57412	2.59355
	9.0672	17.9018	4.19853	6.23191	2.29272
	9.072	17.7019	4.24886	6.33559	2.43749
	9.0768	17.8116	3.86606	5.87727	1.98422
	9.0816	17.4196	4.24871	6.1012	2.08856
	9.0864	17.4806	4.06498	6.25153	2.37087
	9.0912	17.4391	4.352	6.41427	2.5572
	9.096	16.8754	3.92022	6.09078	2.21035
	9.1008	17.1021	4.22483	6.22942	2.34198
	9.1056	17.0936	4.24853	6.15268	2.29693
	9.1104	16.867	4.47166	6.24037	2.39792
	9.1152	17.4627	4.05852	6.32197	2.4166
	9.12	17.3829	4.41129	6.03084	2.16926
	9.1248	16.9742	4.06507	6.006	2.14374
	9.1296	17.1809	4.04285	6.40718	2.47625
	9.1344	16.9882	4.02653	6.48292	2.42784
	9.1392	17.515	3.98846	6.34572	2.34474
	9.144	17.4087	3.84784	6.21957	2.36613
	9.1488	17.6537	3.83781	6.34198	2.39492
	9.1536	17.3935	4.03982	6.08973	2.16128
	9.1584	17.3491	3.85858	6.06993	2.19101
	9.1632	17.0933	3.9518	6.46825	2.52763
	9.168	16.7574	3.83377	6.33356	2.44645
	9.1728	17.3552	3.72683	6.4692	2.57116
	9.1776	18.4461	4.0555	6.34753	2.44519
	9.1824	18.3414	3.94924	6.9017	3.03214
	9.1872	18.1717	3.74792	7.07636	3.14197
	9.192	17.3232	3.58146	6.96081	3.02464
	9.1968	17.3401	3.62391	6.64299	2.7191
	9.2016	17.9031	3.69694	6.73216	2.77026
	9.2064	18.22	3.92405	6.40601	2.536
	9.2112	18.6523	3.93324	6.297	2.40819
	9.216	18.4804	3.66847	6.48646	2.65691
	9.2208	18.1023	3.65588	6.85517	2.95372
	9.2256	18.3693	3.96992	7.2215	3.27593
	9.2304	18.4689	3.77814	6.81123	2.90669
	9.2352	18.0912	3.56861	6.60776	2.75272
	9.24	18.84	3.56119	7.10112	3.21154
	9.2448	18.6794	3.56004	7.25153	3.29524
	9.2496	19.1293	3.52233	6.70124	2.7956
	9.2544	19.2127	4.12551	7.0265	3.16358
	9.2592	18.4124	3.57395	7.0733	3.18598
	9.264	18.322	4.21678	7.38352	3.45116
	9.2688	18.1831	3.66674	6.7526	2.85126
	9.2736	17.9309	3.65122	6.85143	2.85628
	9.2784	17.8875	4.24142	6.56771	2.62128
	9.2832	18.2328	4.15519	6.16139	2.22907
	9.288	17.6975	3.33104	6.30055	2.35847
	9.2928	17.8169	3.59144	6.28087	2.469
	9.2976	17.772	2.7749	6.048	2.13605
	9.3024	17.6602	2.78013	6.09944	2.13263
	9.3072	17.7892	2.71192	6.63551	2.73324
	9.312	17.433	2.71763	6.54008	2.62076
	9.3168	17.7963	2.93231	6.59245	2.68804
	9.3216	17.8434	3.77954	6.20436	2.33193
	9.3264	18.225	3.73971	6.53417	2.67623
	9.3312	17.8052	3.51676	6.75359	2.89127
	9.336	17.8579	3.72066	6.18444	2.2658
	9.3408	17.9098	3.85007	5.90049	2.08094
	9.3456	18.3444	3.77947	5.93239	2.00445
	9.3504	19.0482	3.64339	5.789	1.90701
	9.3552	18.239	3.42969	5.80989	1.86394
	9.36	17.9628	3.67625	6.28862	2.34345
	9.3648	18.5056	3.6563	5.78223	1.79087
	9.3696	18.1664	3.39767	5.94538	2.11089
	9.3744	18.2261	3.43005	5.94466	2.09956
	9.3792	18.9806	3.53015	5.67511	1.82175
	9.384	18.6053	3.63622	5.98012	2.07458
	9.3888	18.5359	3.66589	5.8438	1.89562
	9.3936	18.3532	3.6801	5.78638	1.93249
	9.3984	17.8964	3.69938	5.7306	1.93975
	9.4032	18.395	3.62638	6.30914	2.28927
	9.408	18.4403	3.61899	6.34326	2.44877
	9.4128	18.175	3.39488	6.85017	2.97886
	9.4176	18.7278	3.28605	6.82301	2.95188
	9.4224	18.4321	3.29487	6.56671	2.63947
	9.4272	18.9245	3.60772	6.66091	2.7259
	9.432	19.7486	3.45649	6.73932	2.83785
	9.4368	18.8445	3.01158	6.90759	2.98845
	9.4416	18.625	3.52444	6.70803	2.79988
	9.4464	18.2464	3.36055	6.56117	2.59557
	9.4512	18.3075	3.38473	6.77134	2.88126
	9.456	18.8253	3.35038	6.99417	3.10374
	9.4608	19.2818	3.42966	6.82105	2.87357
	9.4656	18.8088	2.95724	6.70775	2.76393
	9.4704	18.3669	3.08883	6.91522	3.05957
	9.4752	18.6762	2.72424	6.39858	2.52433
	9.48	17.9828	2.77815	6.85735	2.94844
	9.4848	18.5752	2.3976	6.47061	2.48933
	9.4896	19.0112	2.26943	6.26437	2.34315
	9.4944	19.5766	2.69735	6.38286	2.41948
	9.4992	18.9707	2.55095	6.00447	2.16536
	9.504	18.5378	3.36106	6.1283	2.14426
	9.5088	19.1287	3.2427	6.278	2.42243
	9.5136	18.8814	3.49252	5.95614	2.08391
	9.5184	18.5665	3.23285	6.13514	2.14886
	9.5232	19.223	3.60794	6.39598	2.30407
	9.528	19.0476	3.03489	6.4317	2.44527
	9.5328	19.0852	3.21293	6.80832	2.9073
	9.5376	18.6261	3.23559	6.468	2.64068
	9.5424	18.7904	3.31278	6.72123	2.57032
	9.5472	19.6523	3.27664	6.66131	2.67563
	9.552	18.3897	3.61052	5.99544	2.02017
	9.5568	18.0075	3.47338	6.45725	2.55713
	9.5616	18.4437	3.28585	6.41474	2.44126
	9.5664	18.1494	3.33297	6.59181	2.59388
	9.5712	18.1842	3.24782	6.47	2.32403
	9.576	18.4322	3.54315	6.29538	2.49643
	9.5808	18.5648	3.26199	6.42364	2.52042
	9.5856	18.3165	3.90648	6.42502	2.62356
[truncated: 18,837 more rows]

## Sheet: SuppFig7c
	Time Trace	BAX		BAX + Eltro			Histogram					BAX	BAX + Eltro
	Time (nsec)	Mean	SEM	Mean	SEM		Bin Center	BAX	BAX + Eltro		Mean	10.032	8.02431
	0	7.98555	1.30939	7.39319	0.163491		6.4	0	5		SEM	0.00486964	0.00287202
	0.0048	7.28703	1.02504	7.99867	0.613764		6.6	0	53
	0.0096	7.55337	1.05738	7.95338	0.711312		6.8	0	218
	0.0144	7.49632	1.05311	7.52183	0.831539		7	0	386
	0.0192	7.93262	1.25877	7.27956	0.800832		7.2	1	524
	0.024	8.01056	1.02654	7.39006	0.46997		7.4	1	970
	0.0288	8.21767	1.2105	7.32989	0.659525		7.6	1	1786
	0.0336	8.08778	0.995089	7.23812	0.560568		7.8	0	2965
	0.0384	8.53427	1.4144	7.33724	0.602132		8	10	4454
	0.0432	8.50628	1.50109	7.37499	0.509266		8.2	28	4442
	0.048	8.10431	1.73945	7.35323	0.334525		8.4	107	2928
	0.0528	8.50223	1.64099	7.46308	0.381015		8.6	276	1326
	0.0576	8.47469	1.88075	7.113	0.554165		8.8	577	531
	0.0624	8.19285	1.97618	6.97485	0.156095		9	1008	167
	0.0672	8.33044	2.04611	7.05312	0.313475		9.2	1382	55
	0.072	8.29355	1.63299	6.84279	0.253459		9.4	1649	19
	0.0768	8.60953	1.87171	7.26882	0.591999		9.6	1926	6
	0.0816	9.10274	2.66116	7.59932	0.644841		9.8	2169	0
	0.0864	9.18788	2.28775	7.25378	0.219504		10	2144	0
	0.0912	9.06803	2.58485	7.2583	0.286011		10.2	2012	0
	0.096	9.48149	2.67184	7.05264	0.338876		10.4	1954	0
	0.1008	9.36107	2.49656	6.97882	0.162822		10.6	1734	0
	0.1056	9.68711	2.51109	6.98776	0.243686		10.8	1474	0
	0.1104	9.53131	2.18541	7.54645	0.0361603		11	977	0
	0.1152	9.61247	2.71216	7.06078	0.255838		11.2	672	0
	0.12	9.58095	2.69346	6.97955	0.151533		11.4	390	0
	0.1248	9.79287	2.39265	6.73815	0.12019		11.6	197	0
	0.1296	9.71463	2.80295	7.01338	0.104686		11.8	101	0
	0.1344	9.87653	2.67535	6.97287	0.315715		12	34	0
	0.1392	9.83837	2.57674	7.27554	0.495808		12.2	6	0
	0.144	10.134	2.83529	7.03496	0.595586		12.4	4	0
	0.1488	9.64369	2.42511	7.00397	0.578321		12.6	1	0
	0.1536	9.85406	2.25727	7.13489	0.310484
	0.1584	9.81459	2.75806	6.91917	0.693805
	0.1632	9.77713	2.88322	7.3079	0.355661
	0.168	9.8918	2.97036	7.19595	0.597188
	0.1728	9.88322	2.86886	7.20657	0.634241
	0.1776	9.84994	2.5607	7.47888	0.500084
	0.1824	9.68151	2.90774	7.24397	0.379869
	0.1872	9.62025	2.9751	7.31743	0.336049
	0.192	9.58547	3.03672	7.12084	0.236448
	0.1968	9.5895	2.71983	7.16238	0.474809
	0.2016	9.70932	2.99791	7.47906	0.602798
	0.2064	9.6269	3.02987	7.28011	0.517719
	0.2112	9.7319	2.61455	7.06492	0.284796
	0.216	9.79327	3.12955	7.1129	0.156291
	0.2208	9.76686	3.00345	7.12999	0.342919
	0.2256	9.44595	2.85936	7.09495	0.231361
	0.2304	9.73652	3.03852	6.77238	0.390157
	0.2352	9.97465	3.42433	7.2162	0.276183
	0.24	10.046	3.26798	7.14695	0.354013
	0.2448	10.0755	3.32944	7.03622	0.255372
	0.2496	9.98874	3.20525	7.43819	0.323995
	0.2544	9.35601	2.86912	7.42159	0.120259
	0.2592	9.59241	2.94499	7.29612	0.284566
	0.264	9.63107	3.10507	7.16945	0.261921
	0.2688	9.98773	3.34014	7.2002	0.328661
	0.2736	9.43583	2.83676	7.08955	0.2913
	0.2784	9.52037	3.12384	7.3887	0.42464
	0.2832	9.41722	2.78037	7.39936	0.198123
	0.288	9.66744	2.74325	7.30383	0.390791
	0.2928	9.76828	2.62129	7.27488	0.264707
	0.2976	9.4053	2.63163	7.01944	0.264108
	0.3024	9.99689	3.11137	7.01525	0.121377
	0.3072	9.96232	3.33489	7.0128	0.30412
	0.312	10.1153	3.18284	7.0175	0.30463
	0.3168	10.2209	3.04673	7.29967	0.367135
	0.3216	10.3674	2.77417	7.25334	0.115859
	0.3264	10.4478	2.88353	7.20505	0.0482673
	0.3312	10.3864	2.79836	6.92807	0.218939
	0.336	10.0785	2.78711	6.98351	0.291872
	0.3408	10.1152	2.78172	7.02211	0.0311474
	0.3456	10.5693	2.9006	6.80015	0.201387
	0.3504	10.5002	2.98309	7.0027	0.207009
	0.3552	9.7829	2.63508	6.94403	0.182847
	0.36	10.0115	2.68471	6.91243	0.253683
	0.3648	10.2975	2.51296	7.23332	0.192533
	0.3696	9.90943	2.33598	6.94496	0.0835743
	0.3744	9.65892	2.36843	6.63777	0.352507
	0.3792	9.54288	2.1249	6.53191	0.173152
	0.384	9.11986	2.04153	7.02555	0.108951
	0.3888	9.10804	1.72345	7.28732	0.0938834
	0.3936	8.68632	1.69113	6.98527	0.24048
	0.3984	8.78872	1.23303	6.69957	0.147395
	0.4032	9.16998	1.38865	7.0708	0.0493281
	0.408	9.06681	1.28705	6.93884	0.148347
	0.4128	9.12287	1.2582	7.46962	0.482522
	0.4176	8.64854	1.3557	7.2853	0.426614
	0.4224	8.88713	1.12507	7.22359	0.305126
	0.4272	8.62137	1.50547	7.29252	0.3462
	0.432	8.34657	1.34576	7.08959	0.324752
	0.4368	8.8001	1.51098	6.801	0.320512
	0.4416	8.78785	1.51427	6.53757	0.103073
	0.4464	9.01939	1.78866	7.11215	0.304833
	0.4512	9.31307	2.35329	7.06211	0.200503
	0.456	9.53167	1.77398	7.16602	0.121417
	0.4608	9.24603	1.48725	6.91955	0.247537
	0.4656	9.44747	1.45566	7.24157	0.45987
	0.4704	9.24254	1.03154	7.15106	0.307937
	0.4752	9.53477	1.12749	6.82629	0.499678
	0.48	9.58649	1.31476	6.94479	0.241001
	0.4848	9.73946	1.04751	7.12486	0.253183
	0.4896	9.75605	0.523628	6.89682	0.119346
	0.4944	9.7854	0.780803	7.11912	0.167878
	0.4992	9.48548	0.844886	7.00417	0.372042
	0.504	8.99262	0.735708	6.98868	0.171232
	0.5088	9.39536	0.397699	6.79722	0.0443627
	0.5136	8.86916	0.659949	7.02607	0.226704
	0.5184	9.37063	0.743501	7.11672	0.139318
	0.5232	9.34715	0.795163	6.71972	0.198178
	0.528	9.32168	0.19921	7.01608	0.335826
	0.5328	9.57844	0.475469	6.76904	0.235704
	0.5376	10.0558	0.638341	7.06382	0.0859143
	0.5424	9.70946	0.446191	6.98939	0.216613
	0.5472	9.82204	0.643336	6.70036	0.339902
	0.552	9.9338	1.1965	6.81962	0.273623
	0.5568	9.96302	0.912963	7.08503	0.329497
	0.5616	9.72316	1.34808	7.08153	0.435001
	0.5664	9.73578	1.15181	6.90653	0.320784
	0.5712	9.68778	1.22548	6.81815	0.272637
	0.576	9.78841	1.02755	6.7508	0.212864
	0.5808	9.49185	1.21568	7.06828	0.0896177
	0.5856	9.70236	1.2275	7.26522	0.301495
	0.5904	9.66832	1.16606	6.67934	0.0580311
	0.5952	10.013	1.08583	7.0655	0.136215
	0.6	10.4148	1.39215	6.91202	0.118341
	0.6048	10.3778	1.21085	7.13354	0.454144
	0.6096	10.1473	1.40917	7.0213	0.422987
	0.6144	10.5173	1.53731	6.81305	0.15954
	0.6192	10.3148	1.50095	7.23556	0.122596
	0.624	10.2063	1.6086	7.03739	0.251257
	0.6288	10.3539	1.43494	6.91685	0.191795
	0.6336	9.90081	1.35155	7.13382	0.242698
	0.6384	10.2057	1.30524	6.99839	0.0436883
	0.6432	10.616	1.37408	7.0825	0.245596
	0.648	9.96558	1.25085	6.98022	0.208945
	0.6528	10.4955	1.7842	6.90866	0.201332
	0.6576	10.2075	2.00922	7.00116	0.0879372
	0.6624	10.146	1.97732	6.82883	0.0331384
	0.6672	10.116	1.75117	6.60798	0.0504951
	0.672	9.78734	1.59432	6.93685	0.240328
	0.6768	9.70799	1.68414	6.73597	0.0564102
	0.6816	9.53681	1.64566	6.57829	0.0336153
	0.6864	9.52682	1.41497	6.66373	0.166555
	0.6912	9.83542	1.20236	6.92636	0.0978574
	0.696	9.82101	1.44616	6.57745	0.174025
	0.7008	10.1246	1.37512	7.08774	0.248891
	0.7056	9.79579	1.02219	6.85143	0.0707619
	0.7104	9.80343	1.11361	6.6971	0.112671
	0.7152	9.97458	0.769938	6.66262	0.39104
	0.72	10.1806	0.846955	6.7567	0.119355
	0.7248	10.2224	0.65461	7.10281	0.189962
	0.7296	9.44931	0.564677	6.70222	0.294684
	0.7344	10.0025	0.752108	7.01169	0.352279
	0.7392	9.50406	0.681103	6.94805	0.296071
	0.744	10.0975	0.671848	6.94274	0.0838103
	0.7488	9.70244	0.676035	6.6487	0.184192
	0.7536	9.80454	0.784553	6.73169	0.185969
	0.7584	9.78438	0.846677	7.11493	0.214829
	0.7632	10.008	0.924151	7.00111	0.0521802
	0.768	10.1763	1.03267	6.95976	0.08307
	0.7728	10.2963	0.803976	6.92844	0.0693306
	0.7776	10.1151	0.696176	6.64597	0.223896
	0.7824	10.1076	0.790457	6.56434	0.103937
	0.7872	10.1743	1.08815	7.0628	0.25975
	0.792	10.5146	0.767537	6.61641	0.225101
	0.7968	9.66715	0.704898	7.02449	0.062079
	0.8016	9.51826	0.647731	7.03191	0.157824
	0.8064	10.137	0.656195	6.93448	0.139221
	0.8112	9.86389	0.623935	6.93786	0.0821372
	0.816	10.232	0.777046	7.27702	0.312431
	0.8208	9.88947	0.575746	7.12295	0.245585
	0.8256	9.98198	0.673241	6.83596	0.117551
	0.8304	9.72815	0.525282	7.11173	0.118834
	0.8352	10.3465	0.728594	6.99281	0.12218
	0.84	10.1897	0.735399	6.93761	0.3018
	0.8448	10.2208	0.869152	6.93934	0.226233
	0.8496	9.74784	0.612162	6.88764	0.175877
	0.8544	10.1857	0.197455	6.8661	0.0645797
	0.8592	10.3492	0.314199	6.90375	0.0816834
	0.864	10.1743	0.769871	7.00043	0.25308
	0.8688	10.1124	0.623726	6.82709	0.272865
	0.8736	10.4704	0.929528	6.73556	0.0641933
	0.8784	10.0275	0.691767	6.77115	0.24739
	0.8832	10.1462	0.664651	6.93478	0.197643
	0.888	10.2874	0.72102	6.72112	0.288046
	0.8928	10.2359	0.927983	7.20414	0.10031
	0.8976	10.1455	0.996646	6.64204	0.166874
	0.9024	10.0441	0.991346	6.76906	0.225911
	0.9072	10.1347	0.852427	6.90551	0.16953
	0.912	10.3408	1.25117	6.91296	0.257144
	0.9168	10.7685	1.14865	7.14939	0.139689
	0.9216	10.3891	1.00489	6.8612	0.140234
	0.9264	9.92035	1.1014	6.77053	0.0369732
	0.9312	10.368	0.815467	6.89897	0.31856
	0.936	10.1741	1.02498	6.8781	0.228582
	0.9408	10.1492	0.908222	6.98079	0.19287
	0.9456	10.2906	0.779107	6.87977	0.277818
	0.9504	9.70542	0.884686	6.55789	0.164035
	0.9552	9.94065	0.757982	6.7665	0.0560327
	0.96	10.0094	0.738995	7.0791	0.156182
	0.9648	9.92434	0.739451	6.63718	0.159994
	0.9696	9.78368	0.496202	7.07492	0.0335717
	0.9744	9.80852	0.727193	6.99006	0.0855968
	0.9792	10.2025	0.711164	6.83292	0.141099
	0.984	10.2422	0.67782	7.34643	0.191606
	0.9888	9.92942	0.607549	7.14861	0.21871
	0.9936	10.043	0.594578	7.11947	0.160983
	0.9984	10.1726	0.715984	6.62875	0.136399
	1.0032	9.63785	0.61827	6.88182	0.129887
	1.008	9.86409	0.879846	6.98529	0.0214229
	1.0128	9.80106	0.66404	6.87372	0.12148
	1.0176	9.67643	0.845136	6.80297	0.241128
	1.0224	10.3112	0.963393	6.96039	0.0622157
	1.0272	9.91468	0.770919	6.94591	0.206379
	1.032	10.0389	0.930692	6.89914	0.0903854
	1.0368	10.2455	1.05067	6.93629	0.140044
	1.0416	9.88799	0.891929	6.85878	0.240514
	1.0464	10.3564	0.955549	6.81931	0.0365292
	1.0512	10.4581	1.14636	6.8651	0.182163
	1.056	10.6836	1.18775	7.08033	0.0882936
	1.0608	10.3821	1.06796	6.70443	0.197036
	1.0656	10.1492	0.889469	7.03699	0.248395
	1.0704	10.2674	0.888484	6.74942	0.0547173
	1.0752	10.8452	0.772751	6.86725	0.131855
	1.08	10.5464	0.800159	7.32576	0.121032
	1.0848	10.6388	0.745164	7.1498	0.062988
	1.0896	10.7643	0.695327	6.99255	0.184498
	1.0944	10.7123	0.686397	7.05022	0.0724083
	1.0992	10.6763	0.651022	6.77772	0.173125
	1.104	10.8823	0.685637	6.99208	0.271895
	1.1088	10.2661	0.797199	7.06617	0.428175
	1.1136	10.6778	0.791019	7.30223	0.194608
	1.1184	10.4951	0.610242	6.83514	0.305177
	1.1232	10.4075	0.586157	7.02611	0.148768
	1.128	10.4611	0.436143	6.81754	0.0738599
	1.1328	10.3308	0.502738	6.63418	0.15863
	1.1376	9.85455	0.727619	7.01437	0.117128
	1.1424	10.3862	0.372973	6.69818	0.235561
	1.1472	10.1684	0.0431934	7.10706	0.3162
	1.152	10.0974	0.410286	7.14307	0.19635
	1.1568	10.2574	0.393501	6.88649	0.176664
	1.1616	9.80659	0.304433	6.91324	0.173038
	1.1664	9.69024	0.469085	7.05991	0.24153
	1.1712	9.62913	0.619531	6.77731	0.122662
	1.176	9.72486	0.609853	7.10482	0.028764
	1.1808	9.96391	0.712482	6.88269	0.0559264
	1.1856	9.67461	0.594199	7.02329	0.0756801
	1.1904	10.007	0.726945	7.38477	0.223389
	1.1952	9.70706	0.613334	6.8975	0.0466462
	1.2	9.78879	0.456327	6.80503	0.170949
	1.2048	9.62092	0.399942	7.30079	0.168194
	1.2096	9.86422	0.283365	7.61411	0.244401
	1.2144	10.0294	0.63202	7.80787	0.20757
	1.2192	9.68374	0.50107	7.68514	0.313206
	1.224	9.63838	0.667849	7.36886	0.5202
	1.2288	9.51891	0.919228	7.75118	0.765902
	1.2336	9.48055	1.08901	7.83357	0.654724
	1.2384	9.90276	1.08352	8.14128	0.734796
	1.2432	10.5088	0.935884	7.72926	0.726219
	1.248	10.3788	1.04866	8.09011	0.934247
	1.2528	10.1622	0.936741	7.88415	0.947583
	1.2576	10.4395	0.97761	8.09989	0.960754
	1.2624	10.4716	0.996264	8.31571	1.27921
	1.2672	10.2412	1.18799	8.08383	1.06762
	1.272	10.357	0.897037	7.86332	1.05489
	1.2768	10.3561	1.23627	8.14566	0.994188
	1.2816	10.3717	1.08996	8.2091	1.17186
	1.2864	10.4204	1.04954	8.63563	1.21229
	1.2912	9.85458	1.16369	8.21654	0.756894
	1.296	10.5394	0.906021	8.3739	1.32842
	1.3008	10.7312	1.09798	8.36	1.05594
	1.3056	10.4672	1.1908	8.09996	1.10396
	1.3104	10.2944	1.32344	8.10111	1.21853
	1.3152	10.3549	1.11697	8.07942	1.19385
	1.32	10.091	1.0778	7.76491	1.15516
	1.3248	10.6596	1.12959	7.71402	1.19535
	1.3296	10.5548	0.812263	7.79309	1.13818
	1.3344	10.5348	1.00178	8.09254	1.23281
	1.3392	10.4234	1.06039	7.96942	1.37398
	1.344	9.86636	0.815376	8.22916	1.17274
	1.3488	10.0495	0.842881	8.12858	1.11256
	1.3536	9.97568	0.774098	8.06372	1.26357
	1.3584	9.97269	0.975097	7.82574	1.29061
	1.3632	9.81929	0.918848	8.14833	1.40699
	1.368	10.0758	1.08906	7.95627	1.20178
	1.3728	10.2482	1.3133	7.91329	1.23673
	1.3776	10.1758	1.05549	8.1514	1.08494
	1.3824	9.98848	1.01088	8.13331	1.31089
	1.3872	9.72682	0.761712	7.99428	1.26317
	1.392	9.88555	0.98366	7.96268	1.37591
	1.3968	10.1922	1.40841	8.16517	1.13883
	1.4016	9.81461	0.906662	8.31552	1.39705
	1.4064	10.0086	1.19537	8.21355	1.30163
	1.4112	10.1402	0.991323	8.20165	1.31512
	1.416	10.0041	0.957225	8.03907	1.13935
	1.4208	10.2409	1.15608	8.13861	1.12944
	1.4256	10.387	1.16476	8.05176	1.0079
	1.4304	10.7565	1.11031	8.22405	1.32053
	1.4352	10.6179	1.15344	8.35134	1.34526
	1.44	10.4173	1.20074	8.56455	1.06107
	1.4448	10.3477	1.18006	8.21566	1.32377
	1.4496	10.4265	1.36989	8.15378	1.36724
	1.4544	10.7199	1.10782	8.3437	1.45409
	1.4592	10.535	1.43394	8.54467	1.61754
	1.464	10.4085	1.37593	8.40048	1.59983
	1.4688	11.4012	1.65118	8.78168	1.7159
	1.4736	11.1701	1.7037	8.56297	1.39269
	1.4784	10.8537	1.5887	8.37575	1.37703
	1.4832	10.8389	1.67212	8.63089	1.54367
	1.488	10.5409	1.58652	8.77709	1.33136
	1.4928	10.4817	1.42163	8.8484	1.43994
	1.4976	10.8078	1.60757	8.17357	1.26908
	1.5024	10.5894	1.41279	8.32622	1.24122
	1.5072	10.679	1.71194	8.73181	1.63792
	1.512	10.651	1.561	8.45419	1.36671
	1.5168	10.2781	1.59978	8.22823	1.06744
	1.5216	10.7831	1.69107	8.72694	1.23807
	1.5264	10.7503	1.40199	8.18571	1.14029
	1.5312	11.1421	1.74311	8.07888	1.13436
	1.536	11.0867	1.59581	8.21893	1.49743
	1.5408	11.2183	1.84953	8.37028	1.12475
	1.5456	10.8002	1.74918	8.26379	1.41573
	1.5504	11.2468	1.92818	8.22997	1.1354
	1.5552	11.1142	1.89061	8.36882	0.923984
	1.56	11.1016	1.76551	8.01146	1.19113
	1.5648	11.2528	2.1716	8.3176	1.0946
	1.5696	11.2488	2.18662	8.2169	1.21956
	1.5744	11.029	2.00898	8.10728	1.13756
	1.5792	11.1428	2.00637	8.20211	1.29359
	1.584	10.8313	2.05275	7.93871	1.01533
	1.5888	10.8751	1.93986	8.17906	0.98309
	1.5936	10.8461	1.61821	8.24976	1.11636
	1.5984	11.0687	1.70178	8.13611	1.07292
	1.6032	10.9905	1.91951	7.96786	0.784909
	1.608	10.8411	1.98284	8.28505	0.867733
	1.6128	10.7228	1.77652	8.03637	0.951303
	1.6176	10.7252	1.89555	7.93527	0.919591
	1.6224	11.0675	2.0967	7.81289	1.24274
	1.6272	10.61	1.9766	7.92353	1.03321
	1.632	10.7399	1.62195	7.29461	0.819464
	1.6368	11.0983	1.74565	7.57368	0.778434
	1.6416	10.7629	1.58614	7.59867	0.431335
	1.6464	10.3584	1.5813	7.56491	0.533216
	1.6512	10.2131	1.43069	7.55921	0.832156
	1.656	10.8669	1.50727	7.74023	0.751141
	1.6608	10.8022	1.97837	7.81767	0.978908
	1.6656	10.8281	1.51024	7.69009	0.93322
	1.6704	10.8408	1.28374	7.77665	0.738147
	1.6752	10.7131	1.4399	7.96174	1.05229
	1.68	10.9447	1.96485	7.91546	0.893671
	1.6848	11.1467	1.82102	7.77553	1.00266
	1.6896	11.0334	1.85613	7.62847	0.740172
	1.6944	10.8818	2.08642	8.0068	0.832211
	1.6992	10.3422	1.83154	7.53638	0.735293
	1.704	10.5406	1.99197	7.77235	0.781943
	1.7088	10.3617	1.74061	7.61576	0.710526
	1.7136	10.7091	1.96158	7.97501	1.04414
	1.7184	10.8308	1.97545	7.76212	0.728058
	1.7232	10.7939	1.80552	7.9527	0.714638
	1.728	10.7702	1.70286	7.68944	0.864773
	1.7328	11.1777	1.92963	7.80191	0.714148
	1.7376	10.8438	1.40086	7.83981	0.400637
	1.7424	10.8827	1.41389	7.83577	0.747735
	1.7472	10.1429	1.36882	7.77911	0.699825
	1.752	9.93404	1.11019	7.64176	0.448122
	1.7568	10.392	1.03734	8.02693	0.662098
	1.7616	10.4312	1.3311	7.82775	0.531153
	1.7664	10.5369	1.25542	7.93223	0.71415
	1.7712	10.4813	1.21229	7.63593	0.675221
	1.776	10.5094	1.18563	7.789	0.788224
	1.7808	10.9377	1.28962	7.97219	0.773341
	1.7856	10.7542	1.01569	8.01459	0.890898
	1.7904	10.423	1.01102	7.5372	0.641128
	1.7952	10.8712	1.20203	8.09989	1.23787
	1.8	10.9734	0.927163	8.18578	1.08442
	1.8048	10.5578	0.935032	8.07609	0.824941
	1.8096	10.8033	1.09191	8.43316	0.953992
	1.8144	10.3251	1.30721	8.3005	0.995746
	1.8192	10.1336	1.13258	8.13836	1.14139
	1.824	10.5258	1.57047	8.01862	0.992969
	1.8288	10.1841	1.07688	8.09311	0.92369
	1.8336	10.217	1.30189	8.222	0.92315
	1.8384	10.1945	1.36045	8.26592	0.94924
	1.8432	10.8762	1.45031	8.34753	1.06966
	1.848	10.8889	1.55807	8.2533	1.02052
	1.8528	11.2569	1.46897	8.03329	1.03883
	1.8576	10.4399	1.41562	8.32848	0.925491
	1.8624	10.6479	1.42204	7.88109	0.882874
	1.8672	10.4686	1.27641	7.9334	0.766735
	1.872	10.5197	1.51367	8.03589	0.674027
	1.8768	10.738	1.28409	7.89721	0.737487
	1.8816	10.5294	1.46992	8.51222	0.605971
	1.8864	10.8347	1.38015	8.37513	0.345327
	1.8912	10.5748	1.5446	8.4028	0.595747
	1.896	10.6718	1.58322	8.32571	0.652274
	1.9008	10.629	1.39191	8.37965	0.748829
	1.9056	10.4506	1.35737	7.81277	0.739075
	1.9104	10.7358	1.38971	8.35114	0.641567
	1.9152	10.5518	1.47866	8.56212	0.677632
	1.92	10.6577	1.43725	8.99492	0.922597
	1.9248	10.8054	1.25752	8.47789	0.672707
	1.9296	10.4629	1.35371	8.89313	0.796613
	1.9344	10.6518	1.30898	8.56752	0.813164
	1.9392	10.3301	1.12554	8.56976	0.669122
	1.944	10.5048	1.46249	8.66752	0.931534
	1.9488	10.6769	1.43435	8.57898	0.730715
	1.9536	10.8913	1.14609	8.91057	0.637013
	1.9584	10.8438	1.34324	8.53152	0.859018
	1.9632	10.7904	1.55459	8.32912	0.69247
	1.968	10.5559	1.21806	8.35303	0.742591
	1.9728	10.4532	0.838097	8.81482	0.778097
	1.9776	10.389	0.876637	8.9269	0.699671
	1.9824	10.5057	1.08956	8.75077	0.42364
	1.9872	10.2111	1.1317	8.65155	0.625506
	1.992	9.71571	1.34808	8.83739	0.276567
	1.9968	10.388	1.30527	8.52539	0.370464
	2.0016	9.98353	1.01222	8.43702	0.770297
	2.0064	10.0998	1.14594	8.99919	0.644308
	2.0112	9.90522	1.09327	8.32596	0.405994
	2.016	9.84108	1.06029	8.65974	0.850875
	2.0208	9.94503	1.36736	8.71407	0.599676
	2.0256	10.0955	1.27847	8.72848	0.311979
	2.0304	10.2815	1.16532	9.21545	0.439614
	2.0352	9.94481	1.1091	8.97523	0.792213
	2.04	9.90857	1.54717	8.91802	0.737466
	2.0448	10.1564	1.66718	8.58548	0.791401
	2.0496	10.2568	1.58427	8.5561	0.837148
	2.0544	10.0273	1.0822	8.47667	0.687993
	2.0592	10.7043	1.4234	8.55359	0.869195
	2.064	11.1122	1.5632	8.64296	0.637084
	2.0688	11.2618	1.69561	8.81622	0.556397
	2.0736	10.8494	1.80837	8.64853	0.79459
	2.0784	11.4622	1.71954	8.57434	0.582651
	2.0832	11.2658	1.35479	8.45826	0.453679
	2.088	11.2803	1.61909	8.84618	0.521381
	2.0928	11.0342	1.57571	8.65911	0.617902
	2.0976	10.9487	1.79117	8.71746	0.708253
	2.1024	11.3652	1.8819	8.41245	0.81517
	2.1072	11.5777	1.87695	8.82359	0.704204
	2.112	11.4873	1.52252	8.55308	0.697696
	2.1168	10.7963	1.74549	8.5266	0.647598
	2.1216	11.0734	1.78892	8.7621	0.577175
	2.1264	10.8146	1.63149	8.66704	0.561479
	2.1312	10.9927	1.88945	8.62551	0.628618
	2.136	10.8329	1.77111	8.84503	0.947521
	2.1408	10.6048	1.83826	8.59023	0.792464
	2.1456	10.4333	1.98706	8.63717	0.701003
	2.1504	11.0993	1.66421	8.60499	0.70502
	2.1552	10.9266	1.80877	8.63518	0.537857
	2.16	11.1994	1.9676	8.52794	0.753293
	2.1648	10.9714	1.7859	8.42965	0.765931
	2.1696	11.5064	2.25247	8.51067	0.728441
	2.1744	11.8193	2.12863	8.67293	0.640374
	2.1792	11.6803	2.1909	8.69605	0.659362
	2.184	12.0193	2.23699	8.60222	0.721325
	2.1888	11.7532	2.03254	8.83291	0.561171
	2.1936	11.3193	1.96581	8.80668	0.876686
	2.1984	11.3874	1.62905	8.80041	0.591983
	2.2032	11.1003	1.6087	8.43974	0.637252
	2.208	11.3045	1.74223	8.52388	0.701428
	2.2128	11.5378	1.78381	9.17388	0.556666
	2.2176	11.4674	1.58251	8.38968	0.569733
	2.2224	11.2246	1.64819	8.5248	0.721706
	2.2272	11.1764	1.64276	8.72556	0.747267
	2.232	11.2662	1.84468	8.83872	0.581667
	2.2368	11.2212	1.58259	8.72682	0.854804
	2.2416	10.5325	1.54127	8.19628	0.573655
	2.2464	11.1188	1.73689	8.668	0.229167
	2.2512	11.7251	1.602	8.65745	0.462932
	2.256	11.1569	1.41276	8.722	0.756278
	2.2608	10.8351	1.49952	9.16294	0.543852
	2.2656	10.5244	0.965415	8.902	0.530234
	2.2704	10.3385	1.07525	8.70651	0.649854
	2.2752	10.2699	1.21807	8.29855	0.716733
	2.28	10.7418	1.22611	8.67316	0.83111
	2.2848	10.6271	0.881487	8.40802	0.735776
	2.2896	10.8255	1.61981	8.67327	0.877058
	2.2944	10.8706	1.54386	8.88524	0.691656
	2.2992	10.6587	1.42825	8.66643	0.889766
	2.304	10.5596	1.10214	8.7733	1.12974
	2.3088	10.4012	0.909639	8.68908	0.926272
	2.3136	10.7725	1.19634	8.65257	0.53515
	2.3184	10.7409	0.944787	8.70984	0.877223
	2.3232	10.5526	1.23685	8.51467	0.224303
	2.328	10.8093	1.18693	8.73735	0.138329
	2.3328	10.8169	1.34945	8.36604	0.300463
	2.3376	10.8892	1.4211	8.80426	0.803889
	2.3424	10.5429	1.47972	8.72209	0.578289
	2.3472	10.6521	1.57341	8.5998	0.522714
	2.352	11.0092	1.70877	8.78272	0.716276
	2.3568	11.2539	1.64174	9.18422	0.498399
	2.3616	11.2675	1.48806	9.23557	0.657221
	2.3664	10.9581	1.52879	8.63309	0.747941
	2.3712	11.0428	1.43833	8.52497	0.865609
	2.376	11.1737	1.61399	8.54153	0.701966
	2.3808	11.1401	1.54563	8.69417	0.879344
	2.3856	10.6361	1.28184	8.60611	0.91627
	2.3904	10.6222	1.15775	8.4051	0.814782
	2.3952	10.483	1.37835	8.62224	0.840887
	2.4	10.3561	1.62231	8.4491	0.858838
	2.4048	10.2986	1.34098	8.55174	0.787678
	2.4096	10.4861	1.47018	8.63688	0.931669
	2.4144	10.442	1.52475	8.51996	0.823985
	2.4192	10.4756	1.06318	8.66887	0.845618
	2.424	10.5786	1.08509	8.69491	0.830905
	2.4288	10.5327	1.06862	8.63004	0.762465
	2.4336	10.3972	0.997379	8.67883	0.729497
	2.4384	9.83889	1.10144	8.38107	0.850139
	2.4432	10.4492	1.41783	8.40632	0.830836
	2.448	10.7002	1.27157	8.41374	0.895012
	2.4528	10.7307	1.05033	8.69966	0.742715
	2.4576	10.85	1.14528	8.92152	0.936998
	2.4624	10.4541	1.19592	8.77588	0.939892
	2.4672	10.846	1.17805	8.96448	0.929539
	2.472	10.7042	1.12817	8.60006	1.02141
	2.4768	10.7184	1.20949	8.56811	0.737092
	2.4816	10.9469	1.04367	8.70881	0.893824
	2.4864	10.6898	1.50275	8.59756	0.537043
	2.4912	10.2013	1.25887	8.47283	0.81019
	2.496	10.1769	0.825641	8.70033	0.710156
	2.5008	9.80693	0.7975	8.42551	0.890116
	2.5056	9.72555	0.553968	8.52159	0.654087
	2.5104	9.89733	0.697466	8.41245	0.845709
	2.5152	9.67995	1.0286	8.49632	0.663898
	2.52	9.62331	0.948238	8.39085	0.68722
	2.5248	10.3126	0.808452	8.16844	0.529653
	2.5296	9.73601	0.709951	8.6544	0.637104
	2.5344	10.0327	1.01848	8.17475	0.789665
	2.5392	9.85325	0.814949	8.57592	0.829079
	2.544	9.59481	0.711347	8.30205	0.751763
	2.5488	9.49512	0.602906	8.24233	0.676318
	2.5536	9.59748	0.898174	8.29918	0.64988
	2.5584	10.4316	0.768627	8.33339	0.463112
	2.5632	9.99354	1.01232	8.42814	0.674678
	2.568	10.1392	1.03225	8.17484	0.620661
	2.5728	10.4136	0.692013	8.18748	0.852538
	2.5776	10.4837	1.14393	8.31452	0.646515
	2.5824	10.6668	0.991239	8.91043	0.673951
	2.5872	10.4108	0.973955	8.32129	0.828836
	2.592	10.4594	1.17956	8.4248	0.77382
	2.5968	10.2521	1.04105	8.59267	0.726529
	2.6016	10.5777	1.22712	8.36069	0.674254
	2.6064	10.364	1.37906	8.16089	0.723253
	2.6112	10.278	1.08454	8.4041	0.353015
	2.616	9.81894	0.848012	8.19187	0.64576
	2.6208	9.80366	0.744956	8.05627	0.815435
	2.6256	10.3466	1.17374	8.07435	0.828779
	2.6304	9.87394	0.860392	8.24888	0.618125
	2.6352	10.1751	0.851209	7.98677	0.935395
	2.64	10.1801	0.73999	7.93504	0.952954
	2.6448	10.0232	0.712486	8.04386	0.968042
	2.6496	9.73901	0.63583	7.91664	0.443891
	2.6544	9.53722	0.586046	7.99858	0.543276
	2.6592	9.55067	0.725754	7.97287	0.591499
	2.664	9.50864	0.664252	8.01481	0.646802
	2.6688	9.46516	0.482424	7.83019	0.754743
	2.6736	9.69046	0.628613	7.89305	0.888724
	2.6784	10.0075	0.772015	7.82648	0.831306
	2.6832	9.73901	0.727398	8.4429	0.667565
	2.688	9.79816	0.590845	7.99713	0.651352
	2.6928	9.71313	0.857032	7.84685	0.845288
	2.6976	10.0288	0.830604	8.17956	0.650183
	2.7024	10.1736	0.610896	7.8179	0.895925
	2.7072	9.76351	0.854657	7.80261	0.995168
	2.712	9.98094	0.519934	8.03123	0.886735
	2.7168	9.8752	0.830591	8.02755	1.01062
	2.7216	9.77681	0.675252	7.92861	0.951641
	2.7264	9.57196	0.524693	7.93584	0.870415
	2.7312	9.91062	0.681382	8.45113	0.760204
	2.736	9.62038	0.653376	8.26279	0.91385
	2.7408	9.42912	0.568131	8.02501	1.02712
	2.7456	9.6162	0.824764	7.88904	0.996498
	2.7504	9.51541	0.767222	8.1721	1.08193
	2.7552	9.78656	0.645079	8.31177	0.883377
	2.76	10.057	0.636313	8.23385	0.904866
	2.7648	9.97551	0.941876	8.38299	1.01448
	2.7696	9.77035	0.945205	8.15139	1.01223
	2.7744	9.87165	0.748031	8.1323	0.958668
	2.7792	9.98471	1.30783	8.24976	0.785767
	2.784	10.6104	1.14068	8.21752	0.767886
	2.7888	10.5102	1.05373	7.9495	0.786867
	2.7936	10.4995	1.06391	8.25983	0.624171
	2.7984	10.1013	1.25959	8.6272	0.57969
	2.8032	10.59	1.19702	8.62558	0.382272
	2.808	10.2639	1.34311	8.75857	0.811265
	2.8128	10.1967	1.45244	8.57301	0.608383
	2.8176	10.506	1.20404	8.30293	0.803823
	2.8224	10.1353	0.958017	8.90859	0.558873
	2.8272	9.91081	0.838895	8.47762	1.10042
	2.832	9.3676	0.811236	8.40038	0.829785
	2.8368	9.95831	0.755413	8.54492	0.937514
	2.8416	9.67378	0.971509	8.43689	0.902504
	2.8464	9.6602	0.780183	8.30163	0.864862
	2.8512	9.97227	0.607695	8.38064	0.980859
	2.856	9.81661	0.55682	8.75161	1.03188
	2.8608	10.1814	0.759284	8.24095	1.06049
	2.8656	9.75582	0.505863	8.48487	0.911314
	2.8704	9.39906	0.594099	8.87435	0.940419
	2.8752	9.77806	0.595202	8.72751	0.873661
	2.88	9.49755	0.435776	8.70813	0.809162
	2.8848	10.1588	0.668553	8.53984	0.665885
	2.8896	9.71634	0.668208	8.60467	0.714706
	2.8944	9.74924	0.495193	7.76926	0.591058
	2.8992	9.82678	0.600937	7.7845	0.699707
	2.904	9.07598	0.411596	7.43475	0.89979
	2.9088	9.74414	0.527722	7.67257	0.700852
	2.9136	10.0744	0.572423	7.88919	0.819251
	2.9184	9.46889	0.804714	8.13471	0.996226
	2.9232	9.27398	0.490559	7.95039	0.814089
	2.928	9.72403	0.655397	7.81017	0.632648
	2.9328	9.72357	0.893394	8.08319	0.752651
	2.9376	9.52515	0.74254	8.2842	0.869557
	2.9424	9.54927	0.839804	8.35686	1.0984
	2.9472	9.53795	0.850877	8.3196	0.943642
	2.952	9.66757	0.863461	8.60681	1.32354
	2.9568	9.66178	0.835722	8.4063	0.793451
	2.9616	9.827	0.655554	8.37819	0.994427
	2.9664	9.66644	0.81329	8.36917	1.11737
	2.9712	9.78016	0.621388	8.3553	1.09744
	2.976	10.0929	0.628196	8.234	0.864794
	2.9808	10.1549	0.604556	8.50118	0.88533
	2.9856	10.4411	0.914073	8.07095	0.865917
	2.9904	10.1447	1.15666	8.38004	0.892292
	2.9952	9.90918	0.951324	8.1096	0.878727
	3	10.2542	0.857836	8.3616	0.914025
	3.0048	9.50545	0.683403	8.50677	1.0434
	3.0096	9.78817	0.735975	8.80118	1.0802
	3.0144	9.58026	0.563616	8.73858	1.0013
	3.0192	9.16902	0.621059	8.69124	0.992882
	3.024	9.76419	0.680579	8.71663	0.981502
	3.0288	9.7126	0.587816	8.61016	0.658988
	3.0336	9.58689	0.430438	8.47651	0.673557
	3.0384	9.41776	0.49291	8.16587	0.719941
	3.0432	9.77209	0.585115	8.2178	0.784987
	3.048	9.66819	0.590391	8.26084	0.716747
	3.0528	9.57701	0.78927	8.50528	0.656999
	3.0576	9.25057	0.626557	8.17502	0.838177
	3.0624	9.24732	0.482999	7.99932	0.772457
	3.0672	9.34401	0.445026	7.70887	0.636584
	3.072	9.11215	0.649801	7.78185	0.362654
	3.0768	9.35002	0.401044	7.98791	0.50573
	3.0816	9.34877	0.25271	7.4512	0.240326
	3.0864	8.94614	0.439153	7.70915	0.698585
	3.0912	9.066	0.304587	7.53876	0.633745
	3.096	9.14295	0.227497	7.64076	0.56572
	3.1008	9.03761	0.272738	7.9008	0.72804
	3.1056	9.20039	0.326358	7.96416	0.876909
	3.1104	8.83575	0.357144	8.13851	0.83526
	3.1152	9.13412	0.441712	8.09454	0.932545
	3.12	8.89632	0.476081	8.01115	0.908365
	3.1248	9.14001	0.327121	8.09755	1.15223
	3.1296	9.08489	0.403172	8.21057	0.999751
	3.1344	9.31992	0.48362	8.43812	0.811328
	3.1392	9.4065	0.246168	8.10397	0.963496
	3.144	9.43569	0.605087	7.85929	0.857277
	3.1488	9.69483	0.443167	8.25888	1.15744
	3.1536	9.54754	0.707329	8.32806	0.701698
	3.1584	9.64728	0.620988	8.23417	0.826596
	3.1632	9.12884	0.613248	8.10241	0.850382
	3.168	9.0619	0.776613	8.77711	1.06202
	3.1728	9.48353	0.589782	8.55387	1.24443
	3.1776	9.37225	0.184534	8.30765	0.888508
	3.1824	9.39577	0.504379	7.94561	0.805557
	3.1872	9.13919	0.716168	7.98959	0.849619
	3.192	9.97138	0.558898	8.3614	1.05714
	3.1968	9.99778	0.0793079	8.27968	0.8281
	3.2016	9.59632	0.406567	7.90315	0.832669
	3.2064	9.57214	0.517064	7.79761	0.795382
	3.2112	9.17744	0.620391	7.98175	0.754303
	3.216	9.34273	0.447043	7.55871	0.53452
	3.2208	9.57078	0.442382	8.48907	1.24583
	3.2256	9.63977	0.698315	8.43976	0.961002
	3.2304	9.78742	0.706048	8.18707	0.845977
	3.2352	9.32795	0.596902	8.45452	0.972551
	3.24	9.33919	0.388306	8.47227	0.875954
	3.2448	9.45795	0.408237	8.64715	1.08779
	3.2496	9.6222	0.448367	8.59705	1.04735
	3.2544	9.60252	0.208645	8.46396	1.02546
	3.2592	9.83655	0.838646	8.73659	1.05599
	3.264	9.85088	0.998378	8.31321	1.05733
	3.2688	9.52077	1.0271	8.36299	1.10842
	3.2736	9.98593	0.576266	8.7759	1.03893
	3.2784	9.92671	0.668987	8.72243	0.890116
	3.2832	9.77412	1.28748	8.51743	0.897222
	3.288	9.62542	1.33966	8.40459	0.940532
	3.2928	9.73452	1.23481	8.41317	0.980333
	3.2976	9.76948	1.04518	8.54048	0.92132
	3.3024	9.27817	0.662881	8.39426	1.02942
	3.3072	9.6334	0.677014	8.34792	0.793941
	3.312	9.36785	0.586629	8.41697	0.815909
	3.3168	9.75251	0.626799	8.4128	0.923545
	3.3216	9.73819	0.623894	8.66183	0.905842
	3.3264	9.53614	0.46739	8.33809	0.733056
	3.3312	9.50395	0.650613	8.41848	0.928828
	3.336	9.32309	0.416585	8.8856	0.95217
	3.3408	9.39551	0.336273	8.6643	1.04441
	3.3456	9.46317	0.317189	8.43284	0.869819
	3.3504	9.67572	0.607215	8.93054	0.855564
	3.3552	9.2105	0.317368	8.61751	0.937983
	3.36	9.51581	0.588148	8.53125	0.857552
	3.3648	9.54922	0.404632	8.85324	1.2008
	3.3696	9.29534	0.501941	8.59941	1.14159
	3.3744	9.50875	0.599388	8.62793	1.03883
	3.3792	9.46196	0.633098	8.45472	0.842533
	3.384	9.53927	1.01532	8.75042	1.1189
	3.3888	9.33366	0.724651	8.23495	1.05063
	3.3936	9.21963	0.715515	8.72362	1.26042
	3.3984	9.15019	0.733573	8.96581	1.17071
	3.4032	9.21911	0.512127	8.49242	1.14444
	3.408	8.89428	0.689397	8.16859	0.906
	3.4128	8.67417	0.484676	8.15179	1.04506
	3.4176	8.43369	0.665443	8.49146	0.866287
	3.4224	8.80261	0.544921	8.53345	0.836955
	3.4272	9.06708	0.604438	8.31963	0.879795
	3.432	8.99402	0.419805	8.39067	0.769856
	3.4368	9.32853	0.508682	8.75786	0.91202
	3.4416	9.82986	0.707518	8.71789	0.957223
	3.4464	9.67791	0.675618	8.49788	0.988066
	3.4512	10.0738	0.827667	8.15204	0.781478
	3.456	10.0641	0.830537	8.34173	1.32029
	3.4608	10.2183	0.774284	8.12811	1.08208
	3.4656	10.1779	0.97778	8.14898	0.937554
	3.4704	10.066	0.650695	8.37222	0.759086
	3.4752	10.0668	0.715529	8.47646	0.850751
	3.48	10.0254	0.688035	8.43627	0.878569
	3.4848	10.3121	0.727984	8.32584	0.629903
	3.4896	9.55093	0.676641	8.2967	0.861897
	3.4944	9.82628	0.741466	8.35887	1.09596
	3.4992	9.46089	0.655353	8.31021	0.946637
	3.504	9.44691	0.78988	8.53849	1.0304
	3.5088	9.6348	0.579895	8.42497	0.942499
	3.5136	9.89895	1.01322	8.10197	1.01446
	3.5184	9.74807	1.24574	8.10563	1.09786
	3.5232	9.80756	0.83671	8.3527	1.17108
	3.528	10.1333	1.55396	8.11788	1.1406
	3.5328	10.43	1.62614	7.93442	0.973414
	3.5376	10.8529	1.55172	8.25393	1.01815
	3.5424	10.9731	1.85917	8.43079	1.22914
	3.5472	10.3172	1.54354	8.53329	1.06615
	3.552	9.6494	1.09967	8.36035	1.07071
	3.5568	9.69692	1.25255	8.32957	1.00905
	3.5616	9.80563	1.47022	8.47515	0.866001
	3.5664	9.80416	0.972871	8.53802	0.974433
	3.5712	9.92713	0.921552	8.38036	0.901973
	3.576	9.22315	1.2286	8.134	0.835799
	3.5808	9.57634	0.988789	8.0662	0.26895
	3.5856	9.10434	1.05858	8.12746	0.914054
	3.5904	9.92867	0.886731	8.29468	0.795519
	3.5952	9.5069	1.01445	8.23687	0.789979
	3.6	9.93426	0.897853	8.26609	0.778458
	3.6048	9.61752	0.862673	8.15697	0.912112
	3.6096	9.37687	0.699303	8.2617	0.951008
	3.6144	9.72764	0.69081	8.47653	0.888296
	3.6192	9.49173	0.912983	8.19638	0.900221
	3.624	10.5922	1.10075	8.31122	0.753412
	3.6288	10.2177	1.11292	8.45815	0.90083
	3.6336	10.0494	1.19698	8.34725	1.06171
	3.6384	9.70653	0.988382	8.32715	1.04702
	3.6432	9.34624	1.31554	8.03678	0.935993
	3.648	9.94847	1.13159	8.36708	0.975819
	3.6528	9.88529	1.50838	8.54275	0.940113
	3.6576	10.1359	1.37694	8.62245	1.04752
	3.6624	10.1466	1.41758	8.56694	1.02897
	3.6672	10.486	1.40358	8.37794	0.797316
	3.672	9.41598	1.31869	8.38513	1.15699
	3.6768	9.64227	1.04113	8.0285	1.18737
	3.6816	9.98537	0.56058	7.80245	0.896765
	3.6864	9.6345	1.07605	7.96255	0.791551
	3.6912	9.6824	1.03943	8.14958	0.840616
	3.696	9.72082	0.696919	8.0988	0.986857
	3.7008	9.61932	0.919991	8.17843	0.975016
	3.7056	9.28838	0.796099	7.98397	1.17783
	3.7104	9.0529	0.535435	8.02785	0.924256
	3.7152	9.20158	0.671762	8.11797	0.906183
	3.72	8.95966	0.9669	7.58111	0.962702
	3.7248	8.89895	0.593686	8.23421	1.01111
	3.7296	9.20982	0.646621	8.17647	1.08494
	3.7344	9.42094	0.584802	8.44883	1.00366
	3.7392	9.16299	0.294921	8.09509	0.959299
	3.744	9.12826	0.41216	8.39765	0.902996
	3.7488	8.88538	0.49197	8.65683	0.748774
	3.7536	9.05596	0.291638	8.47925	0.690622
	3.7584	8.88536	0.257731	8.3298	0.657122
	3.7632	9.21684	0.121635	8.36847	0.914922
	3.768	8.93119	0.137076	8.5605	0.740984
	3.7728	8.81726	0.247529	8.23476	0.874999
	3.7776	8.77287	0.328696	8.40022	0.653072
	3.7824	8.72178	0.740495	8.40395	0.727257
	3.7872	8.76575	0.39812	8.71369	0.815168
	3.792	9.32859	0.342409	8.54089	0.795016
	3.7968	9.0402	0.0740881	8.65562	1.08478
	3.8016	9.09088	0.240587	8.32841	1.0929
	3.8064	9.16386	0.28301	8.38529	1.03443
	3.8112	9.3762	0.419498	8.24723	0.799459
	3.816	9.11935	0.527337	8.41228	0.845128
	3.8208	9.36485	0.480919	8.34395	0.84263
	3.8256	9.4479	0.343618	8.25966	0.691845
	3.8304	9.43264	0.306281	8.26359	0.687369
	3.8352	9.14473	0.245822	8.47289	0.87321
	3.84	9.04701	0.324855	8.21905	0.799928
	3.8448	9.01241	0.360412	8.51868	0.993279
	3.8496	9.4707	0.167756	8.46403	0.782032
	3.8544	9.3212	0.259259	8.36983	0.930552
	3.8592	9.53013	0.525428	8.8743	1.22421
	3.864	9.38246	0.506415	8.90394	1.07126
	3.8688	9.35024	0.459318	8.69821	0.651404
	3.8736	9.18048	0.275153	8.42679	0.633986
	3.8784	9.37611	0.244333	8.81389	0.891952
	3.8832	9.44472	0.286153	8.52663	0.85614
	3.888	9.50914	0.576618	9.00973	1.01344
	3.8928	9.41749	0.263793	8.79155	0.751017
	3.8976	9.47012	0.026166	8.81428	0.792156
	3.9024	9.40211	0.481049	8.58997	0.520005
	3.9072	9.19694	0.472779	8.36515	0.516259
	3.912	9.31931	0.661589	8.16613	0.27729
	3.9168	8.98624	0.692276	8.13906	0.245356
	3.9216	9.11639	0.663694	7.93453	0.610435
	3.9264	9.21109	0.572796	8.17327	0.707897
	3.9312	9.41514	0.691693	8.53427	0.732468
	3.936	9.53405	0.76129	8.24469	0.569462
	3.9408	9.55742	0.680447	8.25304	0.861288
	3.9456	8.72762	0.617605	8.35331	0.997998
	3.9504	9.26625	0.442729	8.06443	0.395805
	3.9552	9.36779	0.401381	7.77321	0.271925
	3.96	9.5687	0.413158	7.81272	0.56938
	3.9648	9.1834	0.427511	8.10915	0.867331
	3.9696	9.63634	0.638034	8.49797	0.850785
	3.9744	9.75539	0.506793	8.18023	0.942442
	3.9792	9.35882	0.253258	8.14929	0.797869
	3.984	9.23623	0.333228	7.92532	0.525631
	3.9888	9.03001	0.435164	7.94427	0.8433
	3.9936	9.36771	0.41471	8.14944	0.68483
	3.9984	9.56314	0.281726	8.17342	0.426242
	4.0032	9.47375	0.312972	8.35694	0.671448
	4.008	9.17939	0.571735	8.33766	0.441122
	4.0128	9.10358	0.570433	8.06525	0.414817
	4.0176	9.53321	0.556643	8.30153	0.735277
	4.0224	9.40523	0.493667	8.04375	0.474565
	4.0272	8.8877	0.337062	8.72704	0.489058
	4.032	9.24967	0.523253	8.57879	0.598662
	4.0368	9.20062	0.646419	8.38639	0.347853
	4.0416	9.06862	0.374144	8.83667	0.715504
	4.0464	9.27868	0.358842	8.35885	0.597266
	4.0512	9.60392	0.597439	8.31465	0.276748
	4.056	9.0447	0.535303	8.76851	0.436578
	4.0608	9.20707	0.354396	8.58245	0.566718
	4.0656	9.18381	0.392127	8.59521	0.403242
	4.0704	9.10549	0.209139	8.18275	0.481137
	4.0752	9.48393	0.37392	8.45874	0.396551
	4.08	9.38862	0.290413	8.42853	0.378981
	4.0848	9.10432	0.407867	8.6261	0.5902
	4.0896	9.66771	0.52046	8.47543	0.477766
	4.0944	9.20748	0.260424	8.28884	0.71424
	4.0992	9.45955	0.520421	8.3403	0.544415
	4.104	9.74991	0.66717	8.50794	0.611939
	4.1088	9.67439	0.686779	8.53225	0.463156
	4.1136	9.0044	0.807567	8.28773	0.284724
	4.1184	9.76861	0.553465	8.30119	0.603895
	4.1232	9.59837	0.565602	8.53599	0.45286
	4.128	9.27812	0.694529	8.54759	0.575734
	4.1328	9.50927	0.421524	8.09585	0.506637
	4.1376	9.45904	0.374719	8.48163	0.588338
	4.1424	9.37089	0.401281	8.30177	0.501965
	4.1472	9.48242	0.438423	8.1438	0.608353
	4.152	9.28384	0.469531	8.43453	0.758546
	4.1568	9.42274	0.32692	8.49444	0.842733
	4.1616	9.71633	0.500823	8.83512	0.750929
	4.1664	9.44763	0.613635	8.7844	1.0116
	4.1712	9.457	0.522278	8.82532	0.929661
	4.176	9.5133	0.630836	8.60919	0.752714
	4.1808	9.21996	0.262674	8.47906	0.541337
	4.1856	9.36761	0.533861	8.37851	0.546323
	4.1904	9.34481	0.654045	8.05581	0.483328
	4.1952	9.55793	0.457611	8.51363	0.41879
	4.2	9.89024	0.567657	8.48579	0.591211
	4.2048	9.39055	0.656106	8.21599	0.295662
	4.2096	9.60925	0.572415	8.21787	0.467395
	4.2144	9.77454	0.55041	8.16525	0.561928
	4.2192	9.71786	0.850334	8.37222	0.466012
	4.224	10.1578	0.77761	8.18525	0.712652
	4.2288	10.2886	0.68844	8.64468	0.501887
	4.2336	9.97276	0.728452	8.8004	0.640503
	4.2384	10.0749	0.730668	8.32133	0.602173
	4.2432	9.53953	0.699802	8.35817	0.697207
	4.248	9.5259	0.770532	7.97211	0.468194
	4.2528	9.44193	0.875317	8.52829	0.706626
	4.2576	9.89085	1.02751	8.541	0.601537
	4.2624	9.87878	0.683296	8.37885	0.650118
	4.2672	9.99351	0.910343	8.67273	0.730153
	4.272	9.68323	0.86043	8.22676	0.549498
	4.2768	9.57785	0.800711	8.50539	0.500932
	4.2816	9.75607	0.45643	8.52472	0.725739
	4.2864	9.814	0.803498	8.38582	0.522675
	4.2912	9.36768	0.826038	8.71393	0.497888
	4.296	9.66671	0.985076	8.33159	0.491126
	4.3008	9.40175	0.734909	8.3828	0.607045
	4.3056	9.5751	0.694738	8.57542	0.696135
	4.3104	9.52657	0.921053	8.77544	0.702311
	4.3152	9.40365	0.612829	8.69194	0.527557
	4.32	9.50223	0.927374	8.21307	0.561437
	4.3248	9.43026	0.693875	8.64267	0.464979
	4.3296	9.45894	0.698342	8.48404	0.618172
	4.3344	9.47428	0.551979	8.70759	0.329457
	4.3392	9.52392	0.432036	8.43865	0.807023
	4.344	9.37324	0.519069	8.41314	0.720014
	4.3488	9.63777	0.360473	8.67112	0.77103
	4.3536	9.53699	1.0427	8.40004	0.474182
	4.3584	10.0717	1.0288	8.76867	0.595884
	4.3632	9.55893	0.797524	8.91472	0.635467
	4.368	9.56339	0.666673	8.79739	0.59196
	4.3728	9.39743	0.798746	8.55434	0.385472
	4.3776	9.09381	0.767168	8.75196	0.625585
	4.3824	9.21809	0.731474	8.71348	0.723931
	4.3872	9.4603	0.772768	8.59727	0.712486
	4.392	9.54839	0.666532	8.50942	0.865353
	4.3968	9.87149	0.656362	8.68847	0.840394
	4.4016	9.58593	0.628549	8.47728	0.63896
	4.4064	9.78552	0.948643	8.67992	0.693785
	4.4112	9.8551	0.99308	8.75289	0.591749
	4.416	9.52081	1.10921	8.79772	0.616393
	4.4208	9.24602	1.16854	8.51636	0.532906
	4.4256	9.81174	1.07897	8.92069	0.323903
	4.4304	9.24766	1.07772	8.51912	0.399231
	4.4352	9.80075	1.20916	8.60995	0.486663
	4.44	9.5165	1.02069	8.82346	0.519711
	4.4448	9.6946	1.00436	8.85821	0.501143
	4.4496	9.51611	1.03715	8.3567	0.509494
	4.4544	9.81547	1.16912	8.56757	0.745392
	4.4592	9.80704	0.992176	8.21653	0.63256
	4.464	9.83774	1.11279	8.56715	0.347699
	4.4688	9.49468	0.816448	8.51294	0.339661
	4.4736	9.53553	1.20797	8.47252	0.402723
	4.4784	9.71159	0.826355	8.92359	0.49322
	4.4832	9.62422	1.29157	8.63623	0.48632
	4.488	10.0302	1.36453	8.53231	0.729746
	4.4928	9.28367	1.16035	8.40499	0.872508
	4.4976	9.98463	1.32966	8.47191	0.518217
	4.5024	9.85687	1.20488	8.4513	0.599498
	4.5072	9.62541	1.25506	8.619	0.570289
	4.512	9.28208	1.28297	9.18413	0.616841
	4.5168	9.44785	1.04267	8.53122	0.772427
	4.5216	9.49354	0.889357	8.81492	0.657219
	4.5264	9.16414	1.10009	8.58641	0.920048
	4.5312	9.34936	1.26233	8.79232	0.509156
	4.536	9.48101	1.0944	8.61422	0.459717
	4.5408	9.0517	0.903111	9.12866	0.490187
	4.5456	9.73377	1.02409	8.53154	0.331766
	4.5504	9.68164	1.17099	9.2375	0.689514
	4.5552	9.34472	1.17892	8.45079	0.583685
	4.56	9.81996	0.954424	8.6021	0.745638
	4.5648	9.0968	1.22765	8.35184	0.409352
	4.5696	8.87285	1.16171	8.53879	0.831297
	4.5744	9.00597	1.07946	8.80799	0.745167
	4.5792	8.77891	0.948496	9.11412	0.730877
	4.584	8.64084	1.14111	8.81634	0.767597
	4.5888	8.68172	1.15189	8.86969	0.730959
	4.5936	9.12638	0.863203	8.85086	0.942775
	4.5984	8.88325	1.00755	8.69176	0.903358
	4.6032	9.25888	0.855879	9.11007	0.942179
	4.608	8.41392	0.999737	8.99852	0.941745
	4.6128	8.88422	1.05806	9.19717	0.65796
	4.6176	8.71966	1.00786	8.98718	0.62345
	4.6224	9.06209	1.24535	9.24669	0.517985
	4.6272	9.68025	1.71451	8.78261	0.733982
	4.632	10.0722	1.62429	9.04039	0.965948
	4.6368	9.46565	1.45729	9.3631	0.896084
	4.6416	9.00934	1.25137	9.18265	0.85524
	4.6464	9.44732	1.20108	9.11416	0.872502
	4.6512	9.60454	1.15804	9.12185	0.527346
	4.656	9.31624	1.30856	9.5559	0.440875
	4.6608	9.41994	1.50614	9.16959	0.64798
	4.6656	9.48662	1.41264	9.21055	0.447056
	4.6704	9.88724	1.77694	9.51962	0.611569
	4.6752	9.77472	1.69098	9.56564	0.150554
	4.68	9.82138	1.78684	9.36118	0.0690598
	4.6848	10.0117	1.86753	9.31655	0.0276857
	4.6896	10.1106	1.41858	9.42528	0.153022
	4.6944	9.75983	1.50041	8.96081	0.512612
	4.6992	9.48944	1.46529	9.62735	0.300813
	4.704	9.68991	1.07096	9.30732	0.274653
	4.7088	9.44404	1.33899	9.43478	0.391122
	4.7136	9.6064	0.770939	9.17656	0.381212
	4.7184	9.54374	0.656576	9.31231	0.274345
	4.7232	10.1768	1.11086	8.89425	0.127922
	4.728	9.55372	0.647533	9.00575	0.573442
	4.7328	9.80488	0.911196	8.93282	0.653914
	4.7376	10.0191	1.0785	8.57681	0.708003
	4.7424	9.26527	0.922946	8.57664	0.832439
	4.7472	9.40398	1.01537	8.71066	0.523683
	4.752	9.58669	1.09352	8.60358	0.760981
	4.7568	9.79733	1.59007	8.68003	0.767877
	4.7616	9.65369	1.02868	8.65503	0.56288
	4.7664	9.19118	1.17726	8.44818	0.612891
	4.7712	9.01317	1.11576	8.55429	1.04373
	4.776	8.82368	1.1975	8.15451	0.839397
	4.7808	9.61707	0.947939	8.35699	0.791364
	4.7856	9.46087	0.926956	8.41563	0.735909
	4.7904	10.0459	1.14413	8.52779	0.929549
	4.7952	9.83364	0.979991	8.39934	0.670603
	4.8	10.1928	1.1086	8.32855	0.812323
	4.8048	9.89046	0.737532	8.36299	0.897874
	4.8096	9.96346	0.970602	8.36803	0.767293
	4.8144	9.83831	0.88177	8.16018	0.804233
	4.8192	10.062	1.20873	8.34239	0.652033
	4.824	10.1791	1.41133	8.49055	0.726635
	4.8288	10.3105	1.80143	8.00262	0.743646
	4.8336	10.0656	1.66374	8.65154	0.415585
	4.8384	10.0137	1.51457	8.33621	0.704475
	4.8432	10.1762	1.37877	8.55002	0.614871
	4.848	9.7589	1.21048	8.73422	0.426158
	4.8528	9.95984	0.978927	9.14964	0.411596
	4.8576	10.0824	1.02816	8.40124	0.715713
	4.8624	9.57506	1.04832	8.93087	0.565032
	4.8672	9.55894	0.760233	8.71042	0.378296
	4.872	10.0262	0.854609	8.85965	0.491878
	4.8768	9.85168	1.16942	8.44005	0.433181
	4.8816	10.4303	0.982563	8.73171	0.186206
	4.8864	9.92265	0.948001	8.4003	0.347226
	4.8912	9.62677	0.997847	8.29064	0.209532
	4.896	9.80576	1.05854	8.55865	0.339469
	4.9008	10.0883	1.05007	8.71496	0.143032
	4.9056	9.69381	1.08466	8.19509	0.144037
	4.9104	9.74666	1.08927	8.19697	0.522201
	4.9152	9.4873	0.812811	8.11774	0.170267
	4.92	9.53154	0.487316	8.31092	0.0927501
	4.9248	9.77759	0.738858	8.51293	0.40215
	4.9296	9.31424	0.927024	8.63721	0.382071
	4.9344	9.71504	0.749108	8.55865	0.516281
	4.9392	9.21595	1.1085	8.56387	0.472222
	4.944	9.49809	1.00314	8.62131	0.451701
	4.9488	9.16864	0.877115	8.49198	0.301319
	4.9536	9.2107	1.07286	8.73015	0.343798
	4.9584	8.91648	1.32106	8.27863	0.404882
	4.9632	9.23719	1.59526	8.53215	0.681658
	4.968	9.26808	1.66782	8.49183	0.63449
	4.9728	9.30654	1.28667	8.51522	0.668354
	4.9776	9.18138	1.16073	8.34014	0.571958
	4.9824	9.19626	1.29482	8.43561	0.313838
	4.9872	9.00932	1.19115	8.54533	0.493003
	4.992	9.12592	1.17842	8.80022	0.432239
	4.9968	9.2175	1.17506	8.73039	0.584069
	5.0016	9.35165	1.24723	8.90188	0.478764
	5.0064	9.86466	1.05187	8.68113	0.640258
	5.0112	9.14341	1.16499	8.5221	0.723544
	5.016	9.55021	1.50896	8.66277	0.881302
	5.0208	9.52129	1.29706	8.5802	0.567554
	5.0256	9.64182	1.19033	8.50796	0.648641
	5.0304	9.92495	0.926326	8.43741	0.439549
	5.0352	10.0885	1.29235	9.0125	0.332208
	5.04	9.83544	1.37328	8.83848	0.567214
	5.0448	9.46487	1.30132	8.63152	0.486248
	5.0496	9.91113	0.986515	8.63858	0.346459
	5.0544	9.6616	0.853927	8.98142	0.501438
	5.0592	9.88054	0.936885	9.06872	0.316595
	5.064	9.79361	1.44994	8.93004	0.545086
	5.0688	9.34756	1.44059	9.0459	0.367926
	5.0736	9.78745	1.69034	8.91156	0.572357
	5.0784	9.96028	1.37923	8.38108	0.662409
	5.0832	9.69808	1.4409	9.29162	0.665183
	5.088	9.66248	1.10006	8.92897	0.737181
	5.0928	10.0366	1.1915	8.95312	0.724032
	5.0976	9.65833	1.50757	8.92169	0.676919
	5.1024	9.50159	1.16376	9.04567	0.797192
	5.1072	9.40255	1.2736	8.81882	0.911047
	5.112	9.65571	1.43977	9.11551	0.814334
	5.1168	9.41074	1.33424	9.04248	0.764867
	5.1216	9.56415	1.08974	9.1783	0.731683
	5.1264	9.16285	1.18529	8.71811	0.951804
	5.1312	9.51603	1.29755	8.42684	0.639144
	5.136	9.77416	1.56128	9.06016	0.284472
	5.1408	9.99152	1.45478	9.413	0.78049
	5.1456	9.74255	1.33776	9.38405	0.53788
	5.1504	9.54539	1.07399	9.54755	0.629048
	5.1552	9.84184	1.2743	9.43521	0.695964
	5.16	10.0929	1.18614	9.07502	0.469311
	5.1648	9.33493	0.995294	9.13514	0.817415
	5.1696	9.87216	1.02709	9.37648	0.775079
	5.1744	9.70228	0.942561	9.39679	0.752414
	5.1792	9.05553	1.19318	9.42935	0.232509
	5.184	9.06142	0.890295	9.17827	0.595672
	5.1888	9.45224	1.23215	9.42374	0.622841
	5.1936	9.59732	1.18488	9.13784	0.676112
	5.1984	9.66489	0.905994	9.17522	0.604535
	5.2032	9.43197	0.603946	9.29945	0.734095
	5.208	9.71572	0.729926	9.20103	0.587804
	5.2128	9.56143	0.829779	9.46615	0.452571
	5.2176	9.70995	0.704738	9.36702	0.476592
	5.2224	10.1393	0.587723	9.29505	0.360806
	5.2272	9.9942	0.665739	8.83299	0.474331
	5.232	10.028	0.772838	8.72147	0.550157
	5.2368	10.1569	0.650628	8.88241	0.612221
	5.2416	10.5183	0.806501	8.09606	0.664464
	5.2464	10.6354	0.661396	8.39463	0.98412
	5.2512	10.7135	0.438936	8.17388	0.996901
	5.256	10.7558	0.391099	8.39348	0.954314
	5.2608	10.3111	0.52292	8.50239	0.648197
	5.2656	10.1418	0.833899	8.35749	0.944603
	5.2704	9.9624	0.883419	8.56915	0.691087
	5.2752	10.5694	0.537039	8.91784	0.799571
	5.28	9.83828	1.04712	8.69391	0.586819
	5.2848	9.69933	0.678972	8.56577	0.706731
	5.2896	9.91889	0.801254	8.65237	1.07485
	5.2944	9.88123	1.10928	8.62089	0.749267
	5.2992	9.7332	0.946285	8.52313	0.853795
	5.304	9.8064	0.916654	8.78702	0.647249
	5.3088	10.1483	1.17026	8.49717	0.869774
	5.3136	9.52691	1.08297	8.70448	0.774784
	5.3184	9.8189	0.776171	8.52444	1.02145
	5.3232	9.68795	1.12099	7.95863	1.33658
	5.328	9.63053	1.0293	8.33677	1.34911
	5.3328	9.90424	1.1029	8.23419	1.14299
	5.3376	9.7098	1.17504	8.3313	0.921374
	5.3424	9.62985	1.0542	8.13772	0.922933
	5.3472	9.76567	1.02931	8.48829	1.26819
	5.352	9.68201	1.04012	8.20266	1.09431
	5.3568	9.41909	1.41215	7.99551	1.14496
	5.3616	9.51785	0.904935	8.40622	1.19461
	5.3664	9.94093	0.948376	8.13886	0.660071
	5.3712	9.57745	1.03553	8.04257	0.507907
	5.376	9.71005	0.927611	8.4966	0.858703
	5.3808	9.30448	0.984039	8.45223	0.733741
	5.3856	9.53174	0.98669	8.37515	0.863135
	5.3904	9.81049	0.86322	8.22798	0.813177
	5.3952	9.62681	1.00713	8.44789	0.758324
	5.4	9.33148	0.910077	8.03539	0.718027
	5.4048	9.29029	0.739281	8.11795	0.900557
	5.4096	9.85621	0.799003	8.40844	0.778833
	5.4144	9.5214	0.91866	8.27986	0.483843
	5.4192	9.31041	0.981555	8.40275	0.759025
	5.424	9.49259	0.822049	8.62393	0.584207
	5.4288	8.90295	1.08294	8.48123	0.706318
	5.4336	9.72525	0.916166	8.46647	0.666875
	5.4384	8.95722	1.05536	7.9127	0.782648
	5.4432	9.12534	1.0894	7.98769	0.707862
	5.448	9.27273	0.754794	8.04013	0.642912
	5.4528	9.49932	0.59437	8.07589	0.627742
	5.4576	9.42274	0.654145	7.88181	0.524452
	5.4624	9.68685	0.76554	8.14091	0.512522
	5.4672	9.12116	0.664926	7.98509	0.47358
	5.472	9.30495	0.867467	8.44099	0.397444
	5.4768	9.25225	0.58895	8.11926	0.430793
	5.4816	9.42365	0.433613	8.26879	0.630115
	5.4864	9.61341	0.325149	8.31468	0.32526
	5.4912	9.81046	0.657827	8.28769	0.384187
	5.496	9.59359	0.662681	8.10876	0.558021
	5.5008	9.55972	0.508304	8.04323	0.576418
	5.5056	9.84082	0.703301	8.19207	0.581793
	5.5104	9.99108	0.687811	8.00385	0.448762
	5.5152	10.1541	0.526537	8.09857	0.437308
	5.52	10.1856	0.686062	8.36245	0.471656
	5.5248	10.0892	0.74598	7.84923	0.279102
	5.5296	10.3207	0.597694	8.23827	0.282788
	5.5344	10.0915	0.843677	7.84606	0.342107
	5.5392	9.6653	0.525621	8.18021	0.394863
	5.544	9.83636	0.705713	7.88793	0.368796
	5.5488	9.34897	0.553104	7.88759	0.207666
	5.5536	9.6888	0.975724	7.81715	0.415229
	5.5584	9.73146	0.696038	7.84433	0.39787
	5.5632	9.48172	0.995552	7.75786	0.298419
	5.568	9.68052	1.11191	7.86597	0.251182
	5.5728	9.37277	0.915503	8.39845	0.243306
	5.5776	9.68167	1.06097	8.14049	0.414418
	5.5824	9.21712	1.00535	8.13636	0.308241
	5.5872	9.66948	1.20472	7.99145	0.291463
	5.592	9.95633	1.33392	8.39628	0.523781
	5.5968	10.0083	1.06806	8.06858	0.583974
	5.6016	9.50302	0.999394	7.76425	0.719774
	5.6064	9.41543	0.777658	7.64528	0.721562
	5.6112	9.81516	0.963167	7.97229	0.743077
	5.616	9.31174	0.799276	7.91735	0.416173
	5.6208	10.1518	0.529477	7.7572	0.361376
	5.6256	9.65167	0.584048	7.69833	0.488862
	5.6304	9.47309	0.773615	7.91531	0.447375
	5.6352	9.50557	0.99502	7.90682	0.392382
	5.64	9.52356	0.688695	7.98577	0.502179
	5.6448	9.4332	0.46243	8.31249	0.428285
	5.6496	9.52293	0.902065	7.86346	0.697726
	5.6544	9.70824	0.970468	7.83498	0.407241
	5.6592	9.56508	0.60412	7.93537	0.576136
	5.664	9.83833	0.908244	7.98991	0.564877
	5.6688	9.37767	0.887115	7.86429	0.298897
	5.6736	9.51654	1.06997	8.03109	0.504944
	5.6784	9.75741	0.95481	8.4057	0.22605
	5.6832	9.93475	0.869545	7.9742	0.5035
	5.688	9.84207	1.07488	8.18686	0.362317
	5.6928	9.45726	1.27839	8.05031	0.389663
	5.6976	9.62867	1.36176	8.26598	0.282701
	5.7024	9.30785	1.22904	8.95638	0.509619
	5.7072	9.03188	1.09997	8.04674	0.293569
	5.712	9.66053	1.16033	8.61559	0.560348
	5.7168	9.66547	1.32044	8.02047	0.771656
	5.7216	9.44511	1.32148	8.22942	0.415512
	5.7264	9.45461	1.15965	8.06594	0.57656
	5.7312	9.07676	0.773957	7.87602	0.253887
	5.736	9.52114	1.09082	7.99947	0.485042
	5.7408	9.74562	1.07008	8.06155	0.379402
	5.7456	9.48352	1.24863	8.20639	0.368152
	5.7504	9.63805	0.909606	8.06238	0.43407
	5.7552	9.79603	0.570295	8.38102	0.770411
	5.76	9.41557	0.293462	8.10753	0.616052
	5.7648	9.24561	0.318951	8.14281	0.484819
	5.7696	9.51742	0.541814	7.77079	0.651754
	5.7744	9.52495	0.705393	7.81171	0.419009
	5.7792	9.23431	0.575622	8.18434	0.367783
	5.784	9.43323	0.505927	8.33137	0.636373
	5.7888	9.7066	0.841792	7.80744	0.381878
	5.7936	9.50242	0.964313	7.98768	0.176183
	5.7984	9.07659	1.0237	7.94476	0.190827
	5.8032	9.27052	1.07406	7.80959	0.296825
	5.808	9.47119	1.21366	8.21224	0.41899
	5.8128	9.59321	0.888724	7.92069	0.312505
	5.8176	9.79415	0.983468	7.85601	0.270197
	5.8224	9.64518	1.04047	7.84259	0.222683
	5.8272	9.67739	1.06984	7.64111	0.223849
	5.832	10.1771	1.44434	8.29491	0.0492275
	5.8368	9.56134	1.20461	7.91582	0.232301
	5.8416	9.629	1.03068	7.95771	0.382363
	5.8464	9.39293	1.17073	7.99253	0.141595
	5.8512	9.89782	1.0648	7.792	0.155034
	5.856	9.93092	0.95358	8.00438	0.300611
	5.8608	9.99954	0.89136	8.02367	0.168195
	5.8656	9.97981	0.906444	7.96588	0.635795
	5.8704	9.86563	0.635049	8.37434	0.73799
	5.8752	9.81774	1.04012	8.63956	0.508096
	5.88	9.85109	0.858699	8.32246	0.84109
	5.8848	9.98674	0.89331	8.55315	0.931968
	5.8896	9.53624	0.518059	8.31926	0.73324
	5.8944	9.82074	0.512692	8.59322	0.742237
	5.8992	9.88986	0.181251	8.47854	0.817757
	5.904	10.0632	0.693258	8.60679	0.901771
	5.9088	10.1386	0.550203	8.55937	0.803448
	5.9136	10.1476	0.520869	8.3498	0.591118
	5.9184	9.96455	0.778496	8.30549	0.543018
	5.9232	9.85469	0.618744	8.41501	0.513995
	5.928	10.0389	0.617372	8.5176	0.731462
	5.9328	9.96482	0.654297	8.9896	0.525527
	5.9376	9.88326	0.540479	8.61645	0.694908
	5.9424	9.88629	0.971753	8.54623	0.586419
	5.9472	9.72505	0.706993	8.37973	0.577931
	5.952	9.91904	0.700857	8.22218	0.584904
	5.9568	9.98012	0.708338	8.22035	0.734665
	5.9616	10.4956	1.00391	8.22743	0.656336
	5.9664	10.4016	1.09695	8.64947	0.469219
	5.9712	10.5643	0.810151	8.26656	0.456299
	5.976	10.5051	1.18258	8.02166	0.41009
	5.9808	10.1188	0.772417	8.47182	0.311899
	5.9856	9.80299	0.730064	7.88368	0.443811
	5.9904	9.99575	0.58961	8.57433	0.357118
	5.9952	9.78964	1.05593	8.21602	0.730356
	6	9.02824	0.445011	8.28517	0.597707
	6.0048	9.75139	0.821073	8.55527	0.564821
	6.0096	9.68834	1.01299	7.96355	0.632095
	6.0144	9.83623	1.03986	8.23401	0.690564
	6.0192	10.2891	1.12143	7.76376	0.339869
	6.024	10.1576	1.02707	7.58221	0.57395
	6.0288	9.78473	0.977302	8.21779	0.352736
	6.0336	10.3134	0.850472	7.8756	0.444786
	6.0384	10.094	1.20935	8.52835	0.494617
	6.0432	10.0569	0.71726	8.23577	0.549156
	6.048	10.0088	0.855276	8.19393	0.847694
	6.0528	10.1232	0.914673	8.11866	0.53555
	6.0576	10.2144	1.17478	8.26232	0.605472
	6.0624	10.221	1.04451	8.41629	0.713594
	6.0672	10.3583	1.11241	8.35175	0.671802
	6.072	9.84125	1.10528	8.09229	0.805998
	6.0768	9.77832	0.93209	8.31567	0.855257
	6.0816	10.1296	0.810593	8.50078	0.67669
	6.0864	10.1173	0.94477	8.05579	0.91527
	6.0912	10.2117	0.811621	8.0855	0.593728
	6.096	10.4236	0.948146	8.37404	0.433956
	6.1008	9.87435	0.9001	8.19725	0.648343
	6.1056	10.0806	1.01783	7.96386	0.870671
	6.1104	10.3898	1.09692	8.32172	0.622508
	6.1152	10.1169	1.13656	7.87881	0.675094
	6.12	10.5574	1.08794	8.4393	0.645959
	6.1248	10.437	0.924659	8.38525	0.729062
	6.1296	10.5448	1.05431	8.33999	0.657573
	6.1344	10.7002	1.12358	8.33516	0.824909
	6.1392	11.203	1.1569	8.16001	0.838707
	6.144	10.9032	1.13206	8.16427	0.951727
	6.1488	10.8103	0.996287	8.09398	0.989523
	6.1536	11.018	1.08879	8.59327	0.851535
	6.1584	10.8831	1.55017	8.67557	0.904648
	6.1632	10.6475	1.32842	8.11538	0.890747
	6.168	11.0853	1.18447	8.4434	0.834843
	6.1728	10.8573	1.11965	8.0769	0.972627
	6.1776	11.0418	1.24759	8.41211	0.693587
	6.1824	10.6698	0.820893	8.24166	0.696729
	6.1872	10.3355	0.49383	8.06108	0.504652
	6.192	10.0799	0.484648	8.14985	0.658889
	6.1968	9.90977	0.661235	8.26797	0.70044
	6.2016	9.96724	0.485351	8.30448	0.940062
	6.2064	9.71985	0.614225	8.11414	0.7925
	6.2112	9.86329	0.801945	8.16941	0.520645
	6.216	9.59055	0.62229	8.17942	0.616406
	6.2208	9.61787	0.640212	8.01018	0.356163
	6.2256	9.70201	0.426127	8.38523	0.467999
	6.2304	9.39583	0.442799	8.07576	0.45538
	6.2352	9.71105	0.48265	7.96839	0.512327
	6.24	9.812	0.791521	7.65297	0.785011
	6.2448	10.1807	0.748302	7.90595	0.732141
	6.2496	10.0062	0.846794	8.02746	0.677019
	6.2544	10.2393	0.679667	8.08786	0.775668
	6.2592	9.54746	0.290419	8.00785	0.987254
	6.264	9.77697	0.780629	7.83825	1.05055
	6.2688	10.119	0.94103	7.67052	0.834407
	6.2736	10.1648	0.492207	7.8601	0.887162
	6.2784	10.0999	0.268838	7.848	0.793984
	6.2832	10.3148	0.216305	7.61014	0.956972
	6.288	10.2866	0.608807	7.93651	0.908002
	6.2928	10.1678	0.220709	7.94777	0.795859
	6.2976	10.1907	0.332261	8.02213	0.857146
	6.3024	10.4827	0.305718	8.55762	1.18756
	6.3072	10.5001	0.430791	8.60499	0.907511
	6.312	10.5016	0.595015	7.94046	0.852584
	6.3168	10.3228	0.686605	8.32635	1.13186
	6.3216	10.4199	0.375561	8.1021	0.806701
	6.3264	9.97184	0.315347	8.17139	0.688816
	6.3312	10.3399	0.394121	8.34249	0.885584
	6.336	10.3226	0.631313	7.73311	0.831743
	6.3408	10.0234	0.533457	8.15644	0.910334
	6.3456	9.91876	0.482998	7.89754	0.951445
	6.3504	9.83647	0.721387	7.86563	0.788231
	6.3552	9.56939	0.732301	7.95973	0.608238
	6.36	9.79122	1.00183	7.93143	0.539476
	6.3648	9.848	0.489673	8.14748	0.77472
	6.3696	9.71566	0.813646	8.09333	0.284301
	6.3744	10.1041	0.771195	7.87497	0.335381
	6.3792	10.697	0.754146	7.81914	0.38955
	6.384	10.4654	0.72725	7.76384	0.215968
	6.3888	10.0922	0.774212	8.17837	0.658721
	6.3936	10.7021	0.945649	8.36213	0.452297
	6.3984	10.1545	0.848909	8.16804	0.370783
	6.4032	10.5122	0.652953	8.03363	0.492613
	6.408	10.6148	0.460872	7.94991	0.221183
	6.4128	9.94081	0.475934	7.85284	0.299069
	6.4176	10.4091	0.845434	8.20921	0.225497
	6.4224	9.72427	0.811983	8.28892	0.294826
	6.4272	10.1386	0.695311	7.88481	0.318822
	6.432	10.1468	0.794547	8.06109	0.264301
	6.4368	10.0484	0.963193	7.45529	0.103312
	6.4416	10.061	0.864309	8.03535	0.374079
	6.4464	10.3692	1.04527	7.88212	0.290165
	6.4512	10.4409	0.694948	8.40719	0.319783
	6.456	10.2194	0.890712	8.33399	0.496813
	6.4608	10.0855	0.776254	7.72239	0.549941
	6.4656	10.5223	0.655612	7.58137	0.322238
	6.4704	10.5944	1.02168	7.4331	0.404054
	6.4752	10.3124	0.787699	7.85782	0.278671
	6.48	10.4937	0.840633	7.89885	0.0963381
	6.4848	10.4677	1.04095	7.43386	0.488216
	6.4896	10.5681	0.767288	7.71581	0.226044
	6.4944	10.4181	0.923829	8.10684	0.554266
	6.4992	9.88925	0.503322	7.70678	0.592305
	6.504	10.165	0.78629	8.09557	0.687975
	6.5088	9.95973	0.640715	7.98492	0.907328
	6.5136	10.3696	0.431136	7.82547	0.639349
	6.5184	10.2258	0.533642	8.06252	0.922354
	6.5232	10.0737	0.945247	7.78691	0.915856
	6.528	10.3574	1.00567	7.43567	0.971284
	6.5328	10.3777	0.972888	7.56909	0.967537
	6.5376	10.1506	0.569387	7.30096	0.859606
	6.5424	10.0988	0.402163	7.68452	0.669662
	6.5472	9.84998	0.614762	7.07707	0.685562
	6.552	10.1423	0.675303	7.63057	0.962283
	6.5568	10.1733	0.668246	7.42801	0.611865
	6.5616	10.4638	0.592501	7.68635	0.772929
	6.5664	10.2114	0.716652	7.55856	0.910803
	6.5712	10.6675	0.812349	7.64671	0.822767
	6.576	10.1928	0.712032	7.76971	0.729046
	6.5808	10.0156	0.667419	7.82226	0.826894
	6.5856	10.2236	0.608154	7.95489	0.686225
	6.5904	10.0858	0.618225	8.09922	0.624818
	6.5952	10.4476	0.955787	8.41302	0.554979
	6.6	10.305	0.630721	8.46209	0.613663
	6.6048	10.6631	0.791523	8.14108	0.638508
	6.6096	10.468	0.87761	7.97692	0.654228
	6.6144	10.2049	0.702216	8.40262	0.793983
	6.6192	10.0364	1.23319	8.06738	0.748742
	6.624	10.4695	0.853511	8.22176	1.00457
	6.6288	10.5327	1.28103	7.87448	1.13099
	6.6336	10.7617	1.27071	7.82423	1.01266
	6.6384	10.3843	0.99599	7.44481	0.883266
	6.6432	10.4816	0.99576	7.43863	1.02098
	6.648	10.1646	1.00063	7.19642	0.690306
	6.6528	10.3034	0.878968	7.25794	0.686703
	6.6576	10.1701	0.724347	7.36356	0.823785
	6.6624	9.87249	0.79126	7.51977	0.741529
	6.6672	10.1705	0.651013	7.2341	0.844946
	6.672	10.1146	0.563992	7.54758	0.725062
	6.6768	10.3952	0.590799	7.53831	0.617294
	6.6816	10.0705	1.00545	7.35146	0.802996
	6.6864	9.98398	0.836741	7.54222	0.868384
	6.6912	9.84122	0.54167	7.57728	0.614051
	6.696	9.92202	0.567725	7.74958	0.775364
	6.7008	9.74196	0.200041	7.47768	0.935371
	6.7056	9.60576	0.514794	7.28796	0.60986
	6.7104	10.204	0.904109	7.64728	0.98395
	6.7152	9.56502	0.457978	7.98298	0.787197
	6.72	9.47259	0.500665	8.03325	0.652784
	6.7248	9.67193	0.606259	7.80835	0.862912
	6.7296	9.66411	0.643624	7.42417	0.722237
	6.7344	9.72453	0.408862	7.79526	0.926477
	6.7392	9.83721	0.553635	7.61517	0.918621
	6.744	9.95123	0.460732	7.46928	1.15407
	6.7488	9.8931	0.746794	7.39605	0.625842
	6.7536	9.55523	0.497558	7.74248	0.696975
	6.7584	10.0031	0.572695	7.79643	0.818061
	6.7632	9.91463	0.6437	7.7038	0.85972
	6.768	9.75089	0.717161	7.54604	1.12421
	6.7728	9.86706	0.867093	7.66231	0.944855
	6.7776	9.80783	0.506692	7.84656	0.825544
	6.7824	9.79264	0.601569	8.21079	0.912368
	6.7872	9.81889	0.501682	7.35859	0.852959
	6.792	9.82649	0.485104	7.91225	0.689763
	6.7968	9.293	0.377384	7.67455	1.05021
	6.8016	9.59924	0.504453	8.07453	1.15391
	6.8064	9.58157	0.747046	7.48491	0.909839
	6.8112	9.77764	0.573586	7.45733	0.96619
	6.816	9.83507	0.455182	7.71623	1.04972
	6.8208	10.2895	0.481488	7.91818	1.08469
	6.8256	10.2618	0.804907	7.77208	1.00579
	6.8304	10.4805	0.622551	7.49727	1.03883
	6.8352	10.5375	0.583526	7.87025	1.04884
	6.84	9.88807	0.46908	7.71758	0.771293
	6.8448	9.96596	0.540505	7.97323	0.825623
	6.8496	9.80477	0.69293	7.83956	1.04609
	6.8544	9.90614	0.482901	7.34697	0.966016
	6.8592	10.1705	0.461027	7.39753	0.826065
	6.864	9.876	0.474172	7.53495	0.935458
	6.8688	9.91609	1.03517	7.63937	1.04533
	6.8736	9.67349	0.741879	7.51863	1.03103
	6.8784	9.78277	0.78306	7.67916	0.749712
	6.8832	9.53454	0.704871	7.36057	0.674261
	6.888	9.51056	0.716441	7.63964	0.752292
	6.8928	9.45716	0.519293	7.48212	0.704107
	6.8976	9.52346	0.796613	7.61642	0.36729
	6.9024	9.88146	0.792192	7.42501	0.722882
	6.9072	9.74592	0.868713	7.63831	0.502174
	6.912	9.62853	0.636239	7.82562	0.557772
	6.9168	9.54398	0.53149	7.36039	0.757182
	6.9216	9.78825	0.54174	7.48909	0.83094
	6.9264	10.3157	0.606059	7.50903	0.982684
	6.9312	10.2629	0.646343	7.28041	0.834387
	6.936	9.97615	0.626785	7.23909	0.941329
	6.9408	10.0803	0.561425	7.42214	0.823637
	6.9456	10.3801	0.512403	7.56961	0.980335
	6.9504	10.621	0.408046	7.73594	1.10707
	6.9552	10.3675	0.689941	7.41034	1.01886
	6.96	10.3236	1.09247	7.91483	1.21682
	6.9648	10.0352	0.891922	7.66657	0.930522
	6.9696	9.85575	1.01121	7.70113	0.862734
	6.9744	9.69842	0.873148	7.81774	0.908975
	6.9792	9.57497	0.637984	7.89469	0.968804
	6.984	10.1759	0.875613	7.86737	0.689946
	6.9888	9.74434	0.818414	8.28735	0.849185
	6.9936	9.50382	0.997156	7.87603	0.924781
	6.9984	9.94621	0.777738	8.21522	0.701999
	7.0032	9.92776	0.368069	7.95279	0.6901
	7.008	9.80917	0.446721	8.20351	0.937018
	7.0128	9.55199	0.490058	7.77113	1.02797
	7.0176	9.51643	0.294388	7.88637	1.02371
	7.0224	9.45985	0.428367	7.94947	0.876199
	7.0272	9.56082	0.490429	7.91008	0.530474
	7.032	9.7658	0.288176	8.07292	0.456385
	7.0368	9.44231	0.172423	8.01584	0.8772
	7.0416	9.53033	0.463798	7.83526	0.799376
	7.0464	9.90993	0.702178	7.5943	0.879463
	7.0512	10.1436	0.874615	8.11901	0.95718
	7.056	9.85912	0.544163	7.76072	1.08276
	7.0608	9.88098	0.716211	8.03212	1.17913
	7.0656	9.74617	0.670564	7.68184	1.07736
	7.0704	9.74377	0.786997	7.84292	1.16315
	7.0752	9.84203	0.495779	7.66215	0.928849
	7.08	9.34666	0.488493	8.27326	1.20757
	7.0848	9.57164	0.359016	8.09041	1.44376
	7.0896	10.1	0.434155	8.30533	1.30217
	7.0944	10.0203	0.383022	8.44056	1.25534
	7.0992	9.86697	0.266304	8.44591	1.01627
	7.104	10.207	0.401056	8.25209	1.38133
	7.1088	9.90923	0.392288	8.51162	1.04061
	7.1136	9.8804	0.431308	8.53073	1.36015
	7.1184	9.45158	0.487209	8.50484	0.988689
	7.1232	9.44101	0.404292	8.53216	1.26467
	7.128	9.20201	0.400124	8.03981	1.01461
	7.1328	9.53005	0.395223	8.25697	0.942626
	7.1376	9.92207	0.545299	8.04641	1.01322
	7.1424	9.83627	0.599559	7.84274	0.978732
	7.1472	9.55304	0.740919	7.89221	0.954949
	7.152	9.56424	0.628064	7.89733	0.694329
	7.1568	9.49152	0.279521	7.93321	0.736855
	7.1616	9.69143	0.457909	8.17863	0.588672
	7.1664	9.84736	0.572608	8.38515	0.745035
	7.1712	9.67038	0.39666	8.42378	0.9192
	7.176	9.79745	0.113054	8.14351	0.84443
	7.1808	9.89567	0.156372	8.36501	0.815094
	7.1856	9.62689	0.41947	8.04415	0.78194
	7.1904	9.67748	0.0699897	8.52165	0.905403
	7.1952	9.97748	0.260534	8.10678	0.723128
	7.2	9.55443	0.216249	8.15145	0.812647
	7.2048	9.58466	0.314167	8.05771	0.693258
	7.2096	9.52752	0.321046	8.43205	0.767423
	7.2144	9.33321	0.428684	8.74602	0.647649
	7.2192	9.3678	0.0580841	8.70135	0.643483
	7.224	9.79499	0.279842	8.55516	0.492052
	7.2288	9.53442	0.283867	8.3397	0.519041
	7.2336	9.40859	0.302959	8.50123	0.947429
	7.2384	9.34288	0.0461801	8.37633	0.83799
	7.2432	9.20517	0.199775	8.72959	0.712099
	7.248	9.29118	0.33751	8.33479	0.74697
	7.2528	9.53079	0.556791	7.74808	0.911849
	7.2576	9.53396	0.337383	8.23528	0.726119
	7.2624	9.58739	0.363507	8.0632	0.913188
	7.2672	9.96133	0.584632	7.67474	1.05654
	7.272	9.71428	0.41899	8.03807	0.890014
	7.2768	9.48384	0.590519	7.8566	0.688782
	7.2816	9.09344	0.408864	7.76073	0.953507
	7.2864	9.70678	0.325524	7.77653	0.838627
	7.2912	9.66425	0.357063	8.12385	0.789794
	7.296	9.7974	0.0404436	7.8968	0.744754
	7.3008	9.96892	0.10947	7.84218	0.920974
	7.3056	9.86954	0.42533	7.95125	0.774104
	7.3104	10.046	0.570762	8.21037	0.743708
	7.3152	9.85172	0.329677	8.16003	0.776322
	7.32	9.93411	0.638693	8.01596	0.574205
	7.3248	9.86574	0.581625	8.17669	0.776596
	7.3296	9.50442	0.570136	7.93733	0.876657
	7.3344	9.91282	0.430852	7.66792	0.568354
	7.3392	9.97106	0.305367	8.06667	0.734683
	7.344	9.71172	0.578642	8.27566	0.803001
	7.3488	9.97612	0.347002	7.98457	0.430405
	7.3536	9.89388	0.374787	8.11171	0.616015
	7.3584	10.0067	0.159899	7.98495	0.854152
	7.3632	9.76638	0.543852	8.22178	0.564508
	7.368	9.80262	0.585518	8.05824	0.88416
	7.3728	10.0286	0.651621	7.98293	0.73953
	7.3776	9.47191	0.62699	8.32259	0.980282
	7.3824	9.64457	0.487302	8.36521	0.739019
	7.3872	9.17604	0.429373	7.843	0.739406
	7.392	9.44064	0.556023	8.39293	0.881233
	7.3968	9.42756	0.514732	8.5544	1.03555
	7.4016	9.53496	0.571848	8.42425	0.910653
	7.4064	9.6665	0.556412	8.33961	0.882627
	7.4112	10.1305	0.641932	8.36906	1.05887
	7.416	9.9861	0.40456	8.57277	1.17122
	7.4208	10.2686	0.343681	8.80848	1.29355
	7.4256	10.425	0.376601	8.91973	1.18128
	7.4304	10.0705	0.296285	8.61216	1.02517
	7.4352	10.622	0.492277	8.92386	0.947362
	7.44	10.6436	0.581004	8.87788	1.13487
	7.4448	10.3325	0.52074	8.93792	1.07692
	7.4496	10.6339	0.451552	8.83136	0.981522
	7.4544	10.7179	0.660069	8.74034	0.978055
	7.4592	10.4915	0.430779	8.83278	1.1151
	7.464	10.5077	0.841473	8.48861	1.03824
	7.4688	10.3147	0.747933	8.67305	1.09527
	7.4736	10.7031	0.918984	8.74903	1.15129
	7.4784	10.5763	0.679902	8.75665	1.15472
	7.4832	11.192	0.968631	8.61705	1.11086
	7.488	10.9006	0.809086	8.87236	1.12397
	7.4928	11.1938	0.701991	8.8429	1.02413
	7.4976	11.2017	1.32738	8.27827	1.06736
	7.5024	11.2497	1.16894	8.32246	0.99748
	7.5072	11.6529	1.02562	8.28547	0.989456
	7.512	11.3188	1.27262	8.45213	0.853233
	7.5168	11.2607	1.56887	8.43204	0.978493
	7.5216	11.0038	1.30638	8.17178	0.907171
	7.5264	11.6302	1.37568	8.12208	0.956189
	7.5312	10.7978	1.14856	8.24914	0.949115
	7.536	10.566	1.12961	7.96449	1.0688
	7.5408	10.7897	1.03396	8.25308	0.78134
	7.5456	10.9815	1.38266	8.29435	1.0132
	7.5504	11.0929	1.08947	8.2557	0.783992
	7.5552	11.1563	1.31182	8.27758	0.972156
	7.56	11.2311	1.27613	8.22834	0.939047
	7.5648	11.1083	1.36015	8.18348	0.714252
	7.5696	10.9634	1.23255	8.34065	0.73791
	7.5744	11.2954	1.2838	8.16016	0.901324
	7.5792	11.4788	1.52686	8.16189	0.899552
	7.584	11.1051	1.21705	8.62529	0.870041
	7.5888	11.2401	0.957883	8.0364	0.776966
	7.5936	10.8229	1.02792	8.39357	0.867316
	7.5984	11.2166	1.14764	8.10543	0.667417
	7.6032	11.1557	1.19671	8.63952	0.904344
	7.608	11.128	1.24431	8.33205	0.716117
	7.6128	10.74	1.20497	8.10564	0.855242
	7.6176	10.7872	1.178	8.28837	0.641045
	7.6224	11.2062	0.93114	8.09358	0.718145
	7.6272	10.722	0.611126	8.37458	0.844533
	7.632	10.511	0.799289	8.2984	0.866512
	7.6368	10.3562	0.876926	8.402	0.916886
	7.6416	10.7786	1.03144	8.21247	0.736027
	7.6464	10.4059	0.869266	8.12782	0.772808
	7.6512	10.6538	1.01248	8.23324	0.746688
	7.656	10.4811	1.21806	8.43469	0.656314
	7.6608	11.0296	1.24002	8.51516	0.894103
	7.6656	10.816	1.12748	8.4186	1.00536
	7.6704	10.4631	0.870766	8.24678	0.823102
	7.6752	10.5041	1.01143	8.52562	0.819874
	7.68	10.2156	0.806886	8.27353	0.522189
	7.6848	9.83204	1.11114	8.04976	0.713369
	7.6896	9.83673	0.889121	7.97467	0.535326
	7.6944	9.71065	0.480488	7.89599	0.626056
	7.6992	9.7683	0.54017	8.318	0.660827
	7.704	9.97893	0.324552	8.43506	0.554683
	7.7088	9.34444	0.345664	8.27069	0.737755
	7.7136	9.49242	0.602913	8.44493	0.373773
	7.7184	9.67919	0.561079	8.75453	0.627639
	7.7232	10.0014	0.681254	8.55376	0.807403
	7.728	9.74917	0.701825	8.776	0.709453
	7.7328	9.84105	0.776684	8.79492	0.719072
	7.7376	9.85437	0.647497	8.73462	0.445709
	7.7424	9.84843	0.848779	8.75051	0.49459
	7.7472	9.80542	0.825055	8.59106	0.52421
	7.752	9.51481	0.903525	8.58535	0.684075
	7.7568	10.1634	0.995872	8.30954	0.467282
	7.7616	10.1724	1.17829	8.32362	0.558955
	7.7664	10.2753	1.0584	8.36886	0.484508
	7.7712	10.1574	0.756877	8.42608	0.592356
	7.776	10.2049	0.999064	8.51783	0.961674
	7.7808	10.178	0.960674	8.15919	0.911727
	7.7856	9.93375	0.840093	8.31128	0.918841
	7.7904	9.95309	0.919035	8.34325	0.907555
	7.7952	10.0934	0.974512	8.4458	0.942765
	7.8	10.3131	0.980414	8.22134	0.948504
	7.8048	10.4449	1.09607	8.34902	0.6842
	7.8096	10.1103	1.03263	8.66785	0.676954
	7.8144	10.2221	1.14641	8.47891	0.635712
	7.8192	10.2061	1.06172	8.28072	0.584889
	7.824	10.3889	0.874692	8.60286	0.796343
	7.8288	10.7812	1.12452	8.45129	0.706119
	7.8336	11.1336	1.48293	8.32798	0.556522
	7.8384	11.0889	1.32633	8.33299	0.656568
	7.8432	11.0845	1.1421	8.39331	0.845757
	7.848	10.5975	1.26268	8.47502	0.763683
	7.8528	11.0511	1.36976	8.54519	0.936411
	7.8576	10.951	1.53259	8.47963	0.313915
	7.8624	11.1311	1.29311	8.53893	0.738871
	7.8672	10.9587	1.28351	8.65129	0.577763
	7.872	11.1275	1.06751	8.57699	0.694951
	7.8768	10.9117	0.898264	8.36448	0.884874
	7.8816	10.7708	1.3541	8.55458	0.772289
	7.8864	10.7043	1.01497	8.39439	0.945372
	7.8912	10.2143	0.933665	9.09912	1.15837
	7.896	10.6064	1.06194	9.04581	0.949858
	7.9008	10.9291	1.11103	8.45446	0.813984
	7.9056	10.6928	1.17845	9.09685	0.674695
	7.9104	11.0742	1.36359	8.92317	0.84096
	7.9152	10.7969	1.13217	8.91315	0.846952
	7.92	10.7126	1.12888	8.5815	0.776242
	7.9248	10.6141	1.13956	8.61761	0.577162
	7.9296	10.504	1.27312	8.31964	0.669647
	7.9344	10.6047	1.106	8.56699	0.518118
	7.9392	10.6985	0.93179	8.12414	0.830407
	7.944	10.423	1.09111	8.08359	0.941944
	7.9488	10.7143	1.12579	7.91036	0.591378
	7.9536	10.2448	1.03188	8.09219	0.586121
	7.9584	10.4735	1.2043	8.11424	0.872523
	7.9632	10.4453	1.01471	8.12095	0.63541
	7.968	10.6597	1.04303	8.25003	0.584419
	7.9728	10.2441	0.823293	8.51033	0.726153
	7.9776	10.2963	0.853518	8.22634	0.794797
	7.9824	10.7588	0.828847	8.14768	0.866657
	7.9872	10.5036	1.17153	8.18326	0.983543
	7.992	9.93668	1.11127	8.04234	0.965786
	7.9968	10.1	1.05175	8.12084	0.571518
	8.0016	10.4073	1.05803	7.82624	1.03045
	8.0064	10.2431	0.898902	8.40942	1.03262
	8.0112	10.1825	1.19048	8.28304	0.688183
	8.016	10.1145	0.872932	8.36251	0.974461
	8.0208	10.5885	1.01375	8.29123	0.981146
	8.0256	10.9899	0.925533	7.8666	0.817539
	8.0304	10.9404	1.12534	8.21797	0.868925
	8.0352	10.695	0.960513	8.28045	0.900944
	8.04	10.6336	1.03974	8.16597	0.846042
	8.0448	10.6068	0.90036	8.21464	0.750861
	8.0496	10.8258	0.794618	8.03478	0.614205
	8.0544	10.3439	1.04188	8.15121	0.472994
	8.0592	10.8365	0.989205	8.34781	0.896201
	8.064	11.0331	1.09743	8.04266	0.716784
	8.0688	10.9078	1.13447	7.98964	0.788649
	8.0736	10.4929	0.957975	8.27957	0.662804
	8.0784	10.8314	0.831264	8.20539	0.866726
	8.0832	10.9206	0.970574	8.44408	1.14242
	8.088	10.7947	0.730943	8.56542	0.992263
	8.0928	10.7471	0.993917	8.50823	0.858979
	8.0976	10.8824	0.954125	8.41937	0.883608
	8.1024	11.0026	0.969079	8.3034	0.790375
	8.1072	10.5674	1.00749	8.22519	0.991048
	8.112	11.0287	1.22543	8.22308	1.14016
	8.1168	10.9541	1.18906	8.38483	0.744096
	8.1216	11.1193	0.97621	8.63447	1.06408
	8.1264	10.9293	0.868771	8.18441	0.917332
	8.1312	10.6729	0.964702	8.06484	0.963313
	8.136	10.7959	1.17178	8.26647	0.788499
	8.1408	10.4792	0.945514	8.11663	0.995637
	8.1456	10.5442	0.751263	8.13717	0.858627
	8.1504	10.4707	0.86705	8.50993	0.963214
	8.1552	10.5503	0.826551	8.30223	0.750223
	8.16	10.8122	0.779671	8.31361	0.765919
	8.1648	10.8616	0.872241	8.0498	0.73586
	8.1696	10.6042	0.682231	8.14689	0.760064
	8.1744	11.0221	0.904258	8.27082	0.857376
	8.1792	10.8983	1.10852	7.95674	0.836092
	8.184	10.7462	1.05039	7.94959	0.989901
	8.1888	10.8024	0.984072	8.38813	0.930368
	8.1936	11.2529	1.11385	8.15121	0.941254
	8.1984	10.7207	0.925304	8.58384	1.05121
	8.2032	10.4967	0.925457	7.61961	1.18304
	8.208	9.90579	0.856676	7.91497	1.02941
	8.2128	10.2294	0.911419	8.43274	0.961462
	8.2176	10.0779	0.997149	8.68796	1.09271
	8.2224	9.599	0.754942	8.36091	1.17008
	8.2272	10.2477	0.858961	8.99517	1.18714
	8.232	9.87044	0.705832	8.63254	1.2874
	8.2368	9.73505	0.484156	8.38143	1.05868
	8.2416	10.0702	0.587283	8.16767	1.15542
	8.2464	10.1184	0.668453	8.03142	1.01329
	8.2512	10.3896	0.626286	8.06147	1.19572
	8.256	9.88086	0.630114	8.25863	1.38471
	8.2608	10.3354	0.511843	8.23437	1.05697
	8.2656	10.1012	0.726984	8.15737	1.29005
	8.2704	10.0874	0.64551	8.41104	0.915526
	8.2752	9.4924	0.856067	7.99277	1.284
	8.28	9.69787	0.529062	8.12424	1.14335
	8.2848	9.99621	0.593965	8.10199	1.17163
	8.2896	9.70191	0.571229	8.07778	1.14857
	8.2944	10.3227	0.782034	8.27162	0.914055
	8.2992	10.4457	1.05275	8.57231	1.00317
	8.304	10.3977	1.16771	8.04614	0.866676
	8.3088	10.1052	1.0481	8.35232	1.05582
	8.3136	10.1296	1.07662	8.48315	1.00088
	8.3184	10.2685	1.25999	8.20553	0.953178
	8.3232	10.5561	1.37441	8.16245	1.20648
	8.328	10.189	1.20003	8.00388	1.23054
	8.3328	10.7694	0.952778	8.10188	1.09826
	8.3376	10.4977	0.658643	8.05899	1.18913
	8.3424	10.313	0.641239	8.22361	1.21091
	8.3472	10.282	0.611246	8.11765	1.12175
	8.352	10.0184	0.966427	7.94203	1.06927
	8.3568	10.5561	0.985431	8.16412	0.999056
	8.3616	10.5085	0.948375	8.55148	1.27593
	8.3664	10.3331	0.635306	8.40153	1.29607
	8.3712	10.0046	0.77026	8.10388	1.26989
	8.376	10.3664	1.01411	8.06317	1.36731
	8.3808	10.3226	1.07592	7.94138	1.14798
	8.3856	10.4776	0.892246	7.94945	1.31753
	8.3904	10.1034	0.987595	8.2058	1.17083
	8.3952	10.1589	0.99671	8.19596	1.2211
	8.4	10.0885	0.999909	7.82843	1.15027
	8.4048	10.0356	0.670255	7.92714	1.18597
	8.4096	10.2459	0.587411	8.18629	1.11078
	8.4144	11.2031	0.912496	7.93051	1.24578
	8.4192	10.7115	0.610574	7.9772	1.16074
	8.424	10.4581	0.779707	7.8841	1.12631
	8.4288	10.4159	0.618251	7.72333	1.24275
	8.4336	10.3889	0.535188	7.81655	1.14033
	8.4384	10.6873	0.729623	8.10861	1.33089
	8.4432	10.0018	0.541815	7.82343	1.24083
	8.448	9.94597	0.744684	7.82433	1.23043
	8.4528	10.0864	0.994214	7.84098	1.10401
	8.4576	10.2151	0.824637	7.48658	1.15826
	8.4624	10.4132	1.06591	7.86052	1.15062
	8.4672	10.629	0.97253	7.68816	0.993367
	8.472	10.3431	1.1146	8.15106	1.16585
	8.4768	10.5465	0.831104	7.96106	1.24335
	8.4816	10.6243	0.926027	8.11805	1.02315
	8.4864	10.5564	0.904132	7.77347	1.23178
	8.4912	10.7166	1.0318	7.94986	0.981495
	8.496	10.4766	0.698456	8.03085	1.24694
	8.5008	10.6187	1.03287	7.81766	1.21091
	8.5056	10.3535	1.00223	7.83082	1.1115
	8.5104	10.6552	0.877848	7.74304	1.03682
	8.5152	10.6369	0.891474	8.34047	0.883866
	8.52	10.719	0.639577	8.13567	1.0883
	8.5248	10.428	0.827317	7.86304	1.24555
	8.5296	10.4576	0.895959	7.74515	1.21344
	8.5344	10.6296	1.31185	7.68201	1.17198
	8.5392	10.3282	0.971768	7.91753	1.09608
	8.544	10.5776	1.24969	8.03323	1.1643
	8.5488	10.269	1.04343	7.82709	1.33636
	8.5536	10.0253	0.95065	8.3109	1.30215
	8.5584	10.7572	0.845304	8.13663	1.19635
	8.5632	10.4649	0.890538	7.95192	1.19599
	8.568	10.6764	0.809099	8.11346	1.14004
	8.5728	10.3024	0.765771	8.04995	0.978154
	8.5776	10.3068	0.567852	8.06207	1.17574
	8.5824	10.3336	0.651727	8.13168	1.2442
	8.5872	10.155	0.782374	7.74452	0.890924
	8.592	10.1031	0.956552	7.87026	1.02413
	8.5968	9.9284	1.17748	7.73364	1.17636
	8.6016	10.0483	0.762677	8.009	1.21625
	8.6064	9.83473	1.05309	7.8492	1.19219
	8.6112	10.4131	1.17379	7.83141	1.06509
	8.616	10.1507	0.793507	7.60048	1.25844
	8.6208	10.3095	0.978376	7.98814	1.13186
	8.6256	9.93269	0.883508	8.13649	1.30621
	8.6304	10.0262	0.971731	7.7942	0.95528
	8.6352	10.2391	0.693695	8.102	1.1671
	8.64	10.2929	0.732511	8.18752	1.25452
	8.6448	10.1465	0.748613	7.96873	1.12283
	8.6496	9.96717	0.599507	7.87984	1.06002
	8.6544	10.1091	0.868598	8.35786	1.11536
	8.6592	9.85104	0.722623	8.12475	1.21811
	8.664	9.77165	0.779334	8.16547	1.08665
	8.6688	10.0354	0.955239	7.92629	1.12067
	8.6736	9.89685	0.622286	8.13887	1.22825
	8.6784	9.81989	0.845103	8.32821	1.08367
	8.6832	9.80468	0.94705	7.94134	1.18207
	8.688	9.94112	0.937044	7.85905	1.14211
	8.6928	9.97615	1.05632	8.06385	1.25697
	8.6976	9.85401	0.898142	8.31305	1.259
	8.7024	9.95993	1.13327	7.75505	1.0909
	8.7072	9.94957	0.864838	7.81536	1.24798
	8.712	10.2072	0.531052	7.93415	1.29422
	8.7168	10.0531	0.958176	8.04803	1.45291
	8.7216	9.98739	0.984194	8.29927	0.911956
	8.7264	10.337	1.05337	7.95658	1.04086
	8.7312	10.4579	1.02552	8.15414	1.00459
	8.736	10.2162	0.736713	7.93329	1.10579
	8.7408	10.1031	0.8954	8.08991	1.18187
	8.7456	9.93515	0.891826	8.04486	1.2696
	8.7504	10.0727	0.852155	7.72863	1.08582
	8.7552	10.254	0.841918	8.1766	1.20526
	8.76	10.2651	0.767001	8.14284	0.94984
	8.7648	10.0196	1.1619	8.11815	1.13291
	8.7696	10.2128	0.818611	8.17308	1.17571
	8.7744	10.0863	1.10126	8.08756	1.14993
	8.7792	10.2434	1.031	8.40197	1.34776
	8.784	9.97611	0.61422	7.85949	1.19648
	8.7888	10.3829	0.807452	7.76555	1.50234
	8.7936	10.2932	0.876782	8.05135	1.22697
	8.7984	10.091	0.782627	8.04569	0.901071
	8.8032	10.2354	0.824657	7.91535	1.17782
	8.808	10.3389	0.714093	8.04471	1.13399
	8.8128	10.3112	0.791329	7.87511	1.15304
	8.8176	10.5796	0.832525	8.01899	1.08351
	8.8224	10.2637	0.925708	7.8386	1.34318
	8.8272	10.0867	0.625411	7.96716	1.30523
	8.832	10.3288	0.816191	7.87766	1.03514
	8.8368	10.2792	0.803603	7.93604	1.07101
	8.8416	10.4276	1.03597	7.84687	1.35019
	8.8464	10.4348	0.929765	8.10951	1.19476
	8.8512	10.1479	0.900981	8.21332	0.784204
	8.856	9.93313	0.852906	8.10135	0.967534
	8.8608	10.0828	0.915139	8.20464	1.22777
	8.8656	10.1034	1.01442	8.31805	1.27856
	8.8704	10.2236	0.804323	8.17605	1.09062
	8.8752	10.2192	0.837452	8.19422	0.95225
	8.88	9.81099	0.622125	7.92602	0.911978
	8.8848	10.2958	0.946989	7.91848	1.27098
	8.8896	10.707	0.715566	8.18979	1.10394
	8.8944	10.4175	0.893167	8.01249	1.04489
	8.8992	10.5688	0.863324	7.64859	1.1594
	8.904	10.5595	0.840178	7.63072	1.26032
	8.9088	10.7403	0.920482	8.43065	1.08916
	8.9136	10.4872	0.644907	8.27651	1.09482
	8.9184	10.5082	0.641106	8.22655	0.947572
	8.9232	10.5228	0.610118	8.22252	1.40357
	8.928	10.3724	0.755342	8.44183	1.30442
	8.9328	10.1244	0.859543	8.08854	1.29493
	8.9376	10.0602	0.877659	8.38102	1.15509
	8.9424	10.1065	1.02497	8.09355	1.39549
	8.9472	10.5825	0.855211	8.20204	1.34755
	8.952	10.3206	0.954201	7.98873	1.21102
	8.9568	10.6838	1.10915	7.96422	1.17451
	8.9616	10.3784	1.02656	7.92557	0.977238
	8.9664	10.517	1.35839	7.80642	1.10525
	8.9712	10.5193	1.2588	7.76386	1.15985
	8.976	10.5794	1.32602	8.28503	1.20408
	8.9808	10.3689	1.27287	8.20786	0.995635
	8.9856	10.0331	1.07069	8.49073	1.12241
	8.9904	10.6628	1.22131	8.12419	1.25
	8.9952	10.6011	1.32482	8.19293	1.31069
	9	10.9499	1.57974	8.13993	1.10849
	9.0048	10.8616	1.42111	8.33638	1.0846
	9.0096	10.6477	1.20981	8.15831	1.11564
	9.0144	10.4401	1.12055	8.20344	1.45468
	9.0192	10.8832	1.01118	8.06043	1.22631
	9.024	10.9359	1.26871	8.09553	1.32546
	9.0288	10.6204	0.921958	7.66836	1.30845
	9.0336	10.5592	0.820083	8.13393	1.14769
	9.0384	10.629	1.07635	7.89182	1.24271
	9.0432	10.8895	1.12417	7.96796	1.0707
	9.048	10.4509	1.12176	8.35296	1.27786
	9.0528	10.6284	1.08752	7.74249	1.15357
	9.0576	10.8248	0.958643	7.83567	1.121
	9.0624	10.6681	1.0477	8.05169	1.15478
	9.0672	10.4085	1.42651	8.08302	1.05607
	9.072	10.6979	1.11393	8.2034	1.13196
	9.0768	10.7864	1.49866	8.42005	1.23355
	9.0816	10.8576	1.20825	7.83443	1.20517
	9.0864	10.4571	1.04482	8.13829	1.15938
	9.0912	10.6879	0.950049	8.11924	1.45141
	9.096	10.3472	0.69941	8.13003	1.46613
	9.1008	10.6469	0.56692	8.00475	1.39955
	9.1056	10.422	0.36878	7.7442	1.23734
	9.1104	11.0632	0.791078	8.52293	1.41526
	9.1152	11.2123	0.974648	8.3934	1.46505
	9.12	11.1595	0.949611	8.15491	1.27943
	9.1248	10.599	1.09023	8.16513	1.01761
	9.1296	10.3882	0.833666	8.28975	1.22287
	9.1344	10.3678	0.673639	8.07717	0.831163
	9.1392	10.8166	0.725041	8.01588	0.872947
	9.144	10.8665	0.626282	8.49614	0.910368
	9.1488	10.726	0.815102	7.95749	1.07787
	9.1536	10.4761	0.713403	7.87682	0.960886
	9.1584	10.341	0.995939	7.81028	1.05801
	9.1632	10.6206	0.941744	7.76334	1.18682
	9.168	10.1554	1.21546	8.20352	1.29368
	9.1728	10.3767	1.11775	8.13091	0.938947
	9.1776	11.1679	1.16959	8.18613	1.0865
	9.1824	11.0459	1.02411	8.07692	0.898072
	9.1872	10.6588	1.04143	7.92221	0.889755
	9.192	10.7655	1.30775	8.01985	1.07758
	9.1968	10.5209	1.28011	7.96847	1.28854
	9.2016	10.8775	1.32941	8.20295	1.11463
	9.2064	10.9411	1.63016	8.34479	0.888105
	9.2112	10.6996	1.11003	7.85985	1.01642
	9.216	10.8639	1.21138	7.77448	1.33132
	9.2208	11.1061	1.27898	7.82087	1.025
	9.2256	10.9695	1.12278	8.42467	0.916808
	9.2304	10.9303	1.09468	7.8686	1.02939
	9.2352	10.9641	1.14062	8.0494	0.996923
	9.24	11.1877	1.37572	8.40752	1.094
	9.2448	10.7914	1.33828	8.18029	1.14189
	9.2496	11.0781	1.72382	8.28731	0.77488
	9.2544	11.3387	1.72515	8.01443	0.821454
	9.2592	11.1899	1.57462	8.02787	1.04519
	9.264	11.3277	1.50508	8.07215	1.02439
	9.2688	11.1757	1.31143	8.04183	1.18392
	9.2736	11.1718	1.08413	8.53246	1.03982
	9.2784	11.3839	1.26256	8.62415	1.15776
	9.2832	10.9438	1.32999	8.74826	1.06905
	9.288	10.895	1.4074	8.00304	1.10286
	9.2928	10.7707	1.39295	8.56746	0.915474
	9.2976	10.7064	1.52236	8.22708	1.03542
	9.3024	10.2162	1.33737	8.32288	0.940079
	9.3072	10.6432	1.11958	8.3083	0.932589
	9.312	10.3182	0.787642	8.26257	1.11981
	9.3168	10.105	1.04335	8.16946	0.991599
	9.3216	10.3794	1.30187	7.95743	1.07143
	9.3264	10.1749	1.08063	7.71278	1.00847
	9.3312	9.86516	1.40904	8.22614	1.11866
	9.336	10.068	1.48997	8.01299	1.05493
	9.3408	10.3336	1.47054	8.41849	0.939379
	9.3456	10.75	1.28182	7.84288	0.45749
	9.3504	10.8362	1.25139	8.46616	0.7429
	9.3552	10.9593	1.39115	8.35602	0.810961
	9.36	10.8867	1.30958	8.25308	0.953712
	9.3648	11.0185	1.75877	8.21236	1.01644
	9.3696	10.7931	1.47854	8.30127	0.996766
	9.3744	10.8558	1.4567	8.28909	1.14757
	9.3792	11.1042	1.45563	8.06664	1.24577
	9.384	11.0006	1.14912	8.15013	1.25813
	9.3888	11.0847	1.28751	8.20266	1.09036
	9.3936	10.9236	1.25542	8.13506	0.883985
	9.3984	10.9046	1.24565	8.15885	1.22278
	9.4032	11.5217	1.33581	8.42213	1.00416
	9.408	11.395	1.168	8.23001	1.17435
	9.4128	11.1689	1.4792	8.14137	1.29275
	9.4176	11.0201	1.58442	8.26977	1.22392
	9.4224	11.2058	1.47975	7.99867	1.39104
	9.4272	11.1786	1.62862	7.79349	1.37613
	9.432	11.2982	1.75903	8.05537	1.10254
	9.4368	11.3137	1.94668	8.00438	1.08907
	9.4416	10.7682	1.65327	7.97727	1.27874
	9.4464	10.8353	1.47494	7.83773	1.2292
	9.4512	11.053	1.4933	7.65532	1.2715
	9.456	10.6942	1.3815	7.6755	1.19217
	9.4608	10.7192	1.5489	8.16706	1.32569
	9.4656	10.5294	1.56704	8.13685	1.10467
	9.4704	10.4556	1.48776	8.38936	1.31088
	9.4752	10.1976	1.32628	8.23544	1.39968
	9.48	10.5549	1.44065	7.97297	1.08613
	9.4848	10.6174	1.54465	7.98407	1.08763
	9.4896	10.4199	1.68874	7.91453	0.988657
	9.4944	11.3493	1.80837	7.7979	1.01241
	9.4992	10.9462	1.60858	7.97526	0.953072
	9.504	10.9045	1.69735	8.30646	1.21111
	9.5088	10.9935	1.55213	8.12301	1.09278
	9.5136	11.2144	1.69729	8.43499	1.53247
	9.5184	10.7928	1.4719	8.23604	1.34462
	9.5232	11.0967	1.89691	7.93284	1.19953
	9.528	11.0629	1.5991	8.4764	1.37353
	9.5328	11.5274	1.56764	8.11293	1.42582
	9.5376	11.1932	1.76015	7.81314	1.34051
	9.5424	11.5575	1.89138	8.3776	1.12646
	9.5472	11.3288	1.71286	8.05159	1.06915
	9.552	10.8428	1.51209	7.99542	1.21836
	9.5568	10.5505	1.46075	7.94614	1.0145
	9.5616	10.5276	1.75534	7.88043	1.01317
	9.5664	10.6269	1.69976	7.91695	1.08391
	9.5712	10.6875	1.65422	8.08938	0.970057
	9.576	10.6771	1.57475	7.96198	1.27033
	9.5808	10.2617	1.47755	8.217	1.18861
	9.5856	10.5197	1.56066	8.19863	1.16593
[truncated: 18,837 more rows]

## Sheet: SuppFig7d
	Time Trace	BAX		BAX + Eltro			Histogram					BAX	BAX + Eltro
	Time (nsec)	Mean	SEM	Mean	SEM		Bin Center	BAX	BAX + Eltro		Mean	11.3793	7.55358
	0	10.3896	0.621739	9.77326	0.571464		4.8	0	12		SEM	0.00797587	0.00843004
	0.0048	9.73926	0.695917	9.60064	0.366958		5	0	143
	0.0096	9.43444	0.600689	9.64034	0.604289		5.2	0	296
	0.0144	8.97761	0.588503	9.36254	0.323306		5.4	0	344
	0.0192	9.43953	0.577731	9.44133	0.439936		5.6	0	462
	0.024	9.36602	0.535774	9.34139	0.211337		5.8	0	519
	0.0288	9.33325	0.535805	9.27769	0.335273		6	0	584
	0.0336	9.66229	0.46106	9.4466	0.477672		6.2	0	884
	0.0384	9.14124	0.921621	9.20183	0.16174		6.4	0	1322
	0.0432	9.19498	0.995218	9.04134	0.264277		6.6	0	1147
	0.048	9.55342	0.982092	9.5279	0.0767311		6.8	0	961
	0.0528	9.93869	0.714321	9.25389	0.159326		7	0	968
	0.0576	9.76223	0.563116	9.28567	0.443511		7.2	0	963
	0.0624	8.98989	1.3568	9.44434	0.556545		7.4	0	1060
	0.0672	9.19297	1.63481	9.41184	0.326762		7.6	0	1357
	0.072	8.96162	1.36428	9.13045	0.359871		7.8	2	1609
	0.0768	8.73823	1.21093	8.93097	0.0988717		8	18	1543
	0.0816	9.77693	0.760555	9.52492	0.487232		8.2	27	1420
	0.0864	9.42897	0.959392	9.20689	0.41622		8.4	65	1320
	0.0912	9.6026	0.93137	9.53251	0.534052		8.6	83	906
	0.096	9.64883	0.620732	9.28011	0.634797		8.8	135	595
	0.1008	10.1447	0.98152	9.29635	0.491853		9	207	464
	0.1056	10.1035	0.989502	9.5098	0.459386		9.2	282	384
	0.1104	9.60913	0.649122	9.52754	0.637592		9.4	355	354
	0.1152	9.69447	0.788317	9.11558	0.402316		9.6	462	296
	0.12	9.43556	0.701184	8.81705	0.128614		9.8	566	186
	0.1248	9.90678	0.811106	8.83067	0.0785446		10	588	139
	0.1296	9.8441	0.532438	8.78574	0.148766		10.2	716	96
	0.1344	9.5701	0.837016	8.68658	0.0857982		10.4	864	86
	0.1392	9.23796	0.938501	8.95849	0.0779127		10.6	1084	84
	0.144	9.75429	0.824575	8.73387	0.122841		10.8	1228	100
	0.1488	9.60649	1.25241	9.24346	0.207009		11	1464	81
	0.1536	9.4513	1.25478	9.17869	0.0726019		11.2	1587	56
	0.1584	9.5818	0.745136	8.72727	0.0581472		11.4	1637	50
	0.1632	9.12989	0.393685	9.1242	0.0860207		11.6	1619	24
	0.168	9.38979	0.464945	8.8927	0.171919		11.8	1542	11
	0.1728	9.53771	0.371166	8.93321	0.143247		12	1187	5
	0.1776	10.0168	0.228875	9.04441	0.274108		12.2	1036	3
	0.1824	10.5621	0.146651	9.04071	0.0604958		12.4	925	1
	0.1872	9.79976	0.374431	8.93669	0.274026		12.6	688	0
	0.192	9.75411	0.238593	9.00537	0.0644859		12.8	551	0
	0.1968	9.18282	0.537258	8.97134	0.0671953		13	433	0
	0.2016	9.63493	0.114306	9.00805	0.402104		13.2	336	0
	0.2064	9.76327	0.274867	8.97532	0.174485		13.4	280	0
	0.2112	9.99776	0.396801	9.00929	0.497841		13.6	230	0
	0.216	9.55457	0.552954	9.06023	0.361951		13.8	180	0
	0.2208	9.9937	0.339627	9.11701	0.473138		14	170	0
	0.2256	10.0535	0.981234	9.42313	0.582808		14.2	129	0
	0.2304	10.0761	0.741852	9.24366	0.601698		14.4	72	0
	0.2352	10.3401	0.700421	9.54409	0.58307		14.6	56	0
	0.24	10.994	0.803807	9.21012	0.258762		14.8	21	0
	0.2448	10.902	1.50835	9.15491	0.585241		15	2	0
	0.2496	10.9221	1.45608	9.364	0.759924		15.2	5	0
	0.2544	10.5681	1.07671	9.39383	0.747909		15.4	3	0
	0.2592	10.5911	1.26399	9.28921	0.632875
	0.264	11.0668	1.64648	9.33231	0.459513
	0.2688	11.1677	1.82794	9.42628	0.660544
	0.2736	10.7302	1.5626	9.47625	0.637101
	0.2784	10.9609	1.88042	9.15981	0.431814
	0.2832	10.9963	1.50279	9.2237	0.461556
	0.288	10.8308	1.39352	9.34602	0.395496
	0.2928	11.0027	1.51016	9.352	0.571913
	0.2976	10.5966	1.5027	9.37094	0.742728
	0.3024	10.9416	1.64281	8.96524	0.840189
	0.3072	11.2107	1.97156	9.21286	0.716045
	0.312	10.9811	1.85966	9.45871	0.814129
	0.3168	10.7474	1.57392	9.2684	0.635156
	0.3216	10.6155	1.37228	8.96771	0.503702
	0.3264	10.5286	1.5292	9.51162	0.626348
	0.3312	10.5285	1.96222	9.63697	0.701237
	0.336	9.89282	1.26375	9.46635	0.430758
	0.3408	10.4699	1.19564	9.01873	0.17535
	0.3456	10.1032	1.58142	9.07796	0.0669559
	0.3504	10.3841	1.30015	9.04881	0.261193
	0.3552	9.62733	0.689885	8.73615	0.0957797
	0.36	10.3577	1.0647	9.00518	0.182788
	0.3648	10.0223	0.794493	9.25048	0.241838
	0.3696	9.58284	0.69712	9.08408	0.143806
	0.3744	9.31489	0.229953	8.90232	0.400505
	0.3792	9.41525	0.698669	8.71061	0.018642
	0.384	9.44535	0.311451	9.12348	0.282368
	0.3888	9.17258	0.329919	9.29398	0.289576
	0.3936	9.33643	0.578257	9.6029	0.416951
	0.3984	9.32353	0.439255	9.1136	0.525364
	0.4032	8.69767	0.226114	9.16153	0.34285
	0.408	8.40906	0.677494	9.30424	0.264326
	0.4128	8.76699	0.538617	9.18165	0.343873
	0.4176	8.36857	0.642256	9.54262	0.277302
	0.4224	8.18129	0.725958	9.501	0.439015
	0.4272	8.47542	0.500108	9.33347	0.325477
	0.432	8.11004	0.562663	9.26763	0.451806
	0.4368	8.07861	0.637378	9.20386	0.331211
	0.4416	8.51421	0.631191	9.53731	0.454041
	0.4464	8.53803	0.440912	9.5946	0.434759
	0.4512	8.85236	0.306371	9.57694	0.657113
	0.456	9.00007	0.10544	9.48852	0.423793
	0.4608	9.33676	0.695701	9.13306	0.620242
	0.4656	8.88954	0.869181	9.36035	0.458885
	0.4704	9.06311	1.23153	9.77619	0.588421
	0.4752	9.26717	0.763121	9.52291	0.760769
	0.48	9.53368	0.917465	9.36407	0.507659
	0.4848	8.99637	1.54563	9.60585	0.544219
	0.4896	9.66103	1.74882	9.25092	0.449268
	0.4944	9.43874	1.35917	9.37989	0.707944
	0.4992	9.31197	1.2945	9.2215	0.568501
	0.504	8.62177	1.63396	9.1226	0.674274
	0.5088	8.9032	2.0618	9.3049	0.572985
	0.5136	8.77498	1.851	9.51517	0.929599
	0.5184	9.02515	1.57552	9.22928	0.603536
	0.5232	9.32238	1.54528	9.50386	0.58025
	0.528	9.33877	2.02079	9.36582	0.790903
	0.5328	9.58659	1.49523	9.22003	0.764231
	0.5376	9.85482	1.25535	9.13599	0.588607
	0.5424	9.8728	1.16041	8.89064	0.694865
	0.5472	10.4963	1.44416	9.11799	0.570436
	0.552	10.089	0.907425	9.16907	0.569389
	0.5568	10.3138	0.575271	9.02626	0.54741
	0.5616	9.61455	0.647053	9.46683	0.583665
	0.5664	10.2752	1.01252	9.24326	0.393311
	0.5712	9.63434	0.990416	9.43796	0.54564
	0.576	9.98724	0.754098	9.55507	0.526714
	0.5808	10.0838	0.992204	9.18026	0.43613
	0.5856	10.449	0.647157	9.36462	0.441253
	0.5904	10.3715	0.848069	9.12236	0.459486
	0.5952	10.8381	0.825565	9.25358	0.450099
	0.6	11.4059	0.922387	9.37614	0.58235
	0.6048	10.9755	1.12401	9.50189	0.320479
	0.6096	11.0243	0.918657	9.06743	0.438981
	0.6144	11.1932	1.03857	8.95593	0.496568
	0.6192	10.5779	0.588509	8.94898	0.64182
	0.624	10.452	0.76415	8.40424	0.855001
	0.6288	11.3511	1.16216	9.01957	0.536687
	0.6336	11.051	0.885717	9.00566	0.690419
	0.6384	10.6658	0.805972	9.00477	0.439404
	0.6432	11.1261	1.09082	8.82423	0.53562
	0.648	10.5571	0.749576	9.3113	0.523087
	0.6528	10.8253	0.989122	8.89057	0.517587
	0.6576	10.9511	1.19582	8.87053	0.509059
	0.6624	10.7164	0.944749	9.05185	0.518597
	0.6672	10.1857	0.735699	9.4579	0.557254
	0.672	10.2979	0.969611	9.02365	0.623088
	0.6768	10.265	0.741985	8.86166	0.393029
	0.6816	10.337	0.892625	9.26452	0.365869
	0.6864	10.285	0.786146	9.09098	0.316318
	0.6912	10.8549	1.02756	9.18354	0.353758
	0.696	10.7787	1.27999	9.49924	0.553461
	0.7008	10.8851	1.21445	9.00453	0.428611
	0.7056	11.0211	0.973629	9.144	0.804798
	0.7104	10.2484	0.697901	8.83907	0.421067
	0.7152	11.0177	1.08062	9.13831	0.378849
	0.72	10.8887	1.48279	8.91467	0.392436
	0.7248	11.0832	1.13023	9.13359	0.462704
	0.7296	10.6366	1.12158	8.92569	0.235184
	0.7344	10.7219	1.34266	9.37611	0.484114
	0.7392	11.1585	1.39088	9.01151	0.254937
	0.744	10.7614	1.22693	9.14952	0.56043
	0.7488	11.2132	1.53837	8.62183	0.205395
	0.7536	11.337	1.46349	9.1084	0.128238
	0.7584	11.2521	1.21959	9.26676	0.394849
	0.7632	11.6286	1.32741	9.00058	0.209739
	0.768	11.16	1.36078	9.07079	0.276837
	0.7728	11.0384	1.40931	9.20676	0.450535
	0.7776	11.2002	1.43384	9.10063	0.095699
	0.7824	10.991	1.40899	9.37043	0.487638
	0.7872	11.0241	1.1401	9.12247	0.543412
	0.792	10.931	1.11459	9.03375	0.249571
	0.7968	10.6844	0.804422	9.29176	0.74377
	0.8016	10.8096	0.958183	9.37409	0.598779
	0.8064	10.6402	1.16909	8.62091	0.681258
	0.8112	10.1092	0.98907	8.93086	0.701999
	0.816	10.7242	0.78851	9.12399	0.564942
	0.8208	10.9471	1.05976	9.16843	0.548518
	0.8256	9.56368	0.678399	8.96351	0.622283
	0.8304	9.87423	0.976273	9.13719	0.83161
	0.8352	9.79383	0.779999	8.76116	0.45858
	0.84	10.3979	1.11614	8.94357	0.58011
	0.8448	10.1732	0.780544	9.27263	0.883562
	0.8496	10.0325	0.929772	9.03335	0.577256
	0.8544	10.7099	0.790809	9.18226	0.479788
	0.8592	10.7911	0.55207	9.2158	0.542381
	0.864	10.7405	0.848402	8.90839	0.500178
	0.8688	9.98281	0.680593	8.95184	0.385387
	0.8736	10.0819	0.919134	9.04007	0.208133
	0.8784	10.0556	0.706506	8.90438	0.0259319
	0.8832	10.0927	0.688261	8.99905	0.0971792
	0.888	10.7031	0.890048	8.64181	0.0873257
	0.8928	10.6943	0.62827	8.96065	0.153165
	0.8976	11.2089	1.26458	8.69837	0.240636
	0.9024	10.405	0.85984	8.61548	0.638067
	0.9072	10.455	0.86701	8.84536	0.232419
	0.912	10.7909	0.705434	9.03469	0.379467
	0.9168	11.1226	0.643788	8.86997	0.454171
	0.9216	10.7224	0.887208	9.08132	0.307384
	0.9264	10.3682	1.11504	8.97046	0.381276
	0.9312	10.262	1.10356	9.02685	0.485338
	0.936	10.1669	1.00954	8.97534	0.578983
	0.9408	10.5822	0.901239	9.19028	0.642365
	0.9456	10.8506	0.90449	8.5739	0.810104
	0.9504	9.80506	0.692627	8.70814	0.404677
	0.9552	10.456	1.06815	8.80897	0.687954
	0.96	10.86	1.3875	8.69635	0.348076
	0.9648	10.6436	0.981956	9.04437	0.288378
	0.9696	10.4568	1.10853	8.75058	0.398057
	0.9744	10.1874	1.15644	9.09765	0.565222
	0.9792	10.5028	0.913684	8.66864	0.435906
	0.984	10.8942	0.657981	8.95642	0.372206
	0.9888	10.8413	0.900124	8.96572	0.728842
	0.9936	10.7594	0.916598	8.62029	0.475966
	0.9984	10.4304	0.969882	8.58893	0.632255
	1.0032	10.1564	1.03476	8.90697	0.400962
	1.008	10.5328	1.1053	8.75253	0.319378
	1.0128	10.6267	0.722809	8.80474	0.41108
	1.0176	10.549	0.0542985	8.65671	0.408564
	1.0224	11.4548	0.636842	9.04418	0.599383
	1.0272	11.3386	0.211429	8.71884	0.308575
	1.032	11.0619	0.178616	8.73076	0.607289
	1.0368	11.277	0.491565	8.74259	0.29262
	1.0416	11.0594	1.01832	8.71398	0.220186
	1.0464	10.9815	0.755833	8.4113	0.455527
	1.0512	11.9891	0.598943	8.81672	0.356166
	1.056	12.183	0.724836	8.87833	0.629252
	1.0608	12.4461	0.260404	8.55555	0.589533
	1.0656	12.2033	0.243231	8.89103	0.289473
	1.0704	12.3408	0.488108	9.03555	0.473357
	1.0752	13.0357	0.0505331	9.17764	0.574306
	1.08	12.1843	0.514455	9.17995	0.574969
	1.0848	12.7664	0.127372	9.18879	0.858411
	1.0896	12.3542	0.395388	9.10772	0.6976
	1.0944	12.6236	0.31314	9.17915	0.668603
	1.0992	13.0714	0.0830724	9.108	0.455659
	1.104	12.4596	0.309396	9.0939	0.545037
	1.1088	12.5603	0.499646	9.17364	0.793626
	1.1136	12.6212	0.0612993	9.08153	0.469655
	1.1184	12.7805	0.411522	8.68966	0.460626
	1.1232	12.5799	0.525692	9.01167	0.507078
	1.128	12.7385	0.819904	8.705	0.42256
	1.1328	11.9851	0.920567	8.52589	0.327246
	1.1376	11.6235	1.01839	8.74297	0.293227
	1.1424	11.9885	1.44016	8.63773	0.404161
	1.1472	12.503	1.01072	9.10147	0.585376
	1.152	12.1474	1.20896	8.73109	0.453602
	1.1568	11.9824	1.29984	8.96386	0.28004
	1.1616	11.1812	1.28172	9.07211	0.671868
	1.1664	10.8437	0.625717	9.08988	0.335261
	1.1712	11.7476	0.7468	8.69524	0.172259
	1.176	11.5169	1.19866	8.61614	0.274548
	1.1808	11.5493	0.998812	8.64026	0.443543
	1.1856	11.4195	0.728578	9.24673	0.570654
	1.1904	12.2636	0.525763	9.44639	0.83625
	1.1952	12.2031	0.893049	9.22295	0.721131
	1.2	12.1872	1.10655	9.10444	0.58402
	1.2048	12.5446	1.32768	9.47053	0.678014
	1.2096	11.7862	1.45646	9.57974	0.715561
	1.2144	11.8505	1.22601	9.94876	0.697571
	1.2192	11.4789	1.09014	9.28459	0.596543
	1.224	11.6217	1.03112	9.66152	0.770498
	1.2288	11.0585	0.894993	9.69928	0.810797
	1.2336	10.8571	0.710924	9.51287	0.683595
	1.2384	11.1219	1.11672	10.0389	1.07341
	1.2432	11.5275	1.2626	10.1056	0.861652
	1.248	11.895	0.858024	10.1731	1.00495
	1.2528	12.1082	0.69114	10.008	1.14635
	1.2576	12.5222	0.88626	9.86006	0.892461
	1.2624	12.4983	0.752112	10.2511	1.09345
	1.2672	12.6042	0.423539	9.83418	0.949534
	1.272	12.6063	0.512265	9.76349	0.804476
	1.2768	12.1384	0.364806	9.6961	0.822389
	1.2816	12.713	0.503882	10.0661	1.16052
	1.2864	12.8748	0.461973	10.0446	1.05225
	1.2912	12.4677	0.183737	10.0322	0.988046
	1.296	13.1153	0.753473	10.0895	1.08256
	1.3008	12.9077	0.40332	9.89717	1.13264
	1.3056	12.9926	0.350212	9.41894	1.04342
	1.3104	12.7814	0.359158	9.73476	1.34173
	1.3152	12.6171	0.53176	9.94034	1.5926
	1.32	13.0219	0.37708	9.80713	1.26422
	1.3248	13.5535	0.303248	9.94775	1.16765
	1.3296	12.6757	0.547422	9.40185	1.08165
	1.3344	13.5571	0.466117	9.7347	1.4134
	1.3392	13.375	0.355786	9.54972	1.63973
	1.344	12.6433	0.304854	9.65583	1.22263
	1.3488	12.2576	0.70961	9.71281	1.12099
	1.3536	12.0255	0.570133	10.2167	1.33529
	1.3584	11.2475	0.801351	9.75038	1.13963
	1.3632	12.0698	0.673686	9.84431	1.55574
	1.368	12.8881	0.285601	9.9129	1.54808
	1.3728	12.4526	0.476958	9.78427	1.05506
	1.3776	12.588	0.244279	9.83146	0.977712
	1.3824	12.6746	0.280597	10.173	1.28523
	1.3872	12.6105	0.539066	10.2055	1.52405
	1.392	12.3543	0.648516	10.1135	1.52052
	1.3968	13.6484	0.499033	10.138	1.32947
	1.4016	12.9176	0.371011	10.3467	1.44888
	1.4064	12.8225	0.32218	10.038	1.50878
	1.4112	13.0615	0.267378	9.91439	1.28004
	1.416	12.7818	0.729049	9.51235	1.37603
	1.4208	13.3153	0.501717	9.56152	1.36682
	1.4256	13.401	0.452641	9.34878	1.33182
	1.4304	13.6604	0.312861	10.0715	1.62601
	1.4352	13.0555	0.96121	9.43713	1.43634
	1.44	13.295	0.778397	9.76768	1.40554
	1.4448	12.8161	0.855489	9.87047	1.59742
	1.4496	13.1917	0.569234	9.98854	1.7048
	1.4544	12.7686	0.310476	10.1705	1.56667
	1.4592	13.2869	0.309882	10.108	1.63631
	1.464	12.9645	0.240758	10.15	1.63313
	1.4688	14.0749	0.476696	10.1768	1.71825
	1.4736	14.2558	0.554738	10.0337	1.57428
	1.4784	14.1392	0.300096	9.81413	1.2612
	1.4832	13.5025	0.628867	10.1426	1.62549
	1.488	13.2913	0.711895	10.1027	1.50398
	1.4928	13.0599	0.402121	9.95775	1.75046
	1.4976	13.2323	0.473427	9.33482	1.12421
	1.5024	13.17	0.427226	9.52248	1.57854
	1.5072	13.635	1.03157	9.94641	1.51304
	1.512	13.2236	0.940679	9.88773	1.45824
	1.5168	12.9998	0.989085	9.66811	1.12653
	1.5216	13.3281	0.677614	9.54721	1.37486
	1.5264	13.5941	0.902745	9.49049	1.17111
	1.5312	14.3795	1.10059	9.58637	0.948283
	1.536	14.1629	0.552418	10.0263	1.3208
	1.5408	13.7249	0.917235	9.567	1.35791
	1.5456	12.9951	0.621793	9.96791	1.4077
	1.5504	13.7864	1.10804	9.53054	1.11526
	1.5552	13.3176	0.504724	9.53217	0.757432
	1.56	13.6338	0.717468	9.60615	1.07172
	1.5648	13.5309	1.05252	9.51303	1.02633
	1.5696	13.3508	0.945961	10.0303	1.4769
	1.5744	13.622	1.03825	9.94277	1.21752
	1.5792	13.2573	0.731429	9.92363	1.35281
	1.584	13.5205	0.910334	9.70584	1.06278
	1.5888	13.3304	0.840888	9.6919	1.15156
	1.5936	13.1317	0.618472	9.71259	1.09693
	1.5984	12.803	0.296806	9.82394	1.13428
	1.6032	13.076	0.539206	9.15598	0.711067
	1.608	12.3019	0.523245	9.58038	0.912128
	1.6128	12.7926	0.578666	9.68229	0.881678
	1.6176	12.9976	0.885626	9.75275	0.878623
	1.6224	13.3566	1.0903	9.77072	1.25419
	1.6272	12.3753	0.752614	9.60536	1.10396
	1.632	13.0844	0.6406	9.15547	0.670549
	1.6368	13.0666	0.499386	9.40011	0.750126
	1.6416	13.1749	1.19145	9.18184	0.481005
	1.6464	12.3449	0.530199	9.21642	0.456389
	1.6512	12.1202	0.173637	9.36183	0.789603
	1.656	12.8616	0.537291	9.17836	0.552985
	1.6608	13.1211	0.822038	9.36713	0.849934
	1.6656	12.8734	0.402984	9.34794	0.660206
	1.6704	13.0189	0.399534	9.25156	0.804305
	1.6752	13.0467	0.222448	9.84853	1.12681
	1.68	12.9594	0.42978	9.73419	1.25493
	1.6848	13.065	0.494926	9.32261	0.805935
	1.6896	13.1966	0.404483	9.48939	1.09588
	1.6944	12.6632	0.256124	9.38349	1.35252
	1.6992	12.9008	0.768263	8.9447	0.952033
	1.704	12.4786	0.406973	9.50229	1.35808
	1.7088	12.5734	0.491854	9.58749	0.990073
	1.7136	12.4916	0.269079	9.57472	1.06942
	1.7184	12.6796	0.564271	9.49994	0.840566
	1.7232	12.8922	0.311253	9.75776	1.31159
	1.728	13.2286	0.703406	9.58602	1.42502
	1.7328	13.4576	0.859508	9.57529	1.33198
	1.7376	13.1095	0.630401	9.24948	0.971335
	1.7424	13.1092	0.387495	9.63806	0.981402
	1.7472	12.6965	0.555923	9.22534	1.14888
	1.752	12.0281	1.01095	8.88962	0.895803
	1.7568	11.7348	1.64083	9.29535	0.974557
	1.7616	12.0092	1.35669	9.67635	1.47448
	1.7664	12.5105	1.48784	9.71883	1.37333
	1.7712	12.7137	1.11221	9.59956	1.34125
	1.776	12.5833	1.40301	10.0651	1.68747
	1.7808	12.6342	0.954395	9.96394	1.62825
	1.7856	12.8497	1.03042	9.97879	1.58357
	1.7904	12.5565	1.34491	9.6895	1.40735
	1.7952	12.3334	0.779696	9.98469	1.79619
	1.8	12.1634	1.57105	10.0133	1.73184
	1.8048	12.4077	0.824127	9.92356	1.54822
	1.8096	12.5462	0.520973	10.0754	1.77649
	1.8144	12.2586	0.597978	10.0465	1.34947
	1.8192	12.4092	0.600005	9.81755	1.62277
	1.824	12.2236	0.0795725	9.74612	1.33591
	1.8288	12.4178	0.139512	9.77892	1.07875
	1.8336	12.1957	0.471971	9.22971	1.62102
	1.8384	12.2905	0.480866	9.33067	2.17671
	1.8432	13.2165	0.151576	9.53091	2.16311
	1.848	13.1095	0.740571	9.62586	2.40661
	1.8528	13.3364	0.0791745	9.21832	2.13954
	1.8576	12.3814	0.0706913	9.36306	2.20698
	1.8624	12.7818	0.329284	9.40143	1.88714
	1.8672	12.3803	0.539067	9.37931	2.11874
	1.872	11.8973	0.226909	9.1308	1.77395
	1.8768	12.2928	0.444622	9.49232	1.79644
	1.8816	12.2293	0.435761	9.31182	1.65897
	1.8864	12.4587	0.34292	8.93998	1.58774
	1.8912	12.6588	0.690638	9.12321	1.52622
	1.896	12.9114	0.303782	9.08485	1.75783
	1.9008	12.299	0.427482	8.72836	1.74094
	1.9056	11.9416	0.605381	9.56162	1.38056
	1.9104	12.1439	0.382308	9.56103	1.52534
	1.9152	12.6627	0.573271	9.52963	1.48654
	1.92	12.3178	0.462071	9.5519	1.43296
	1.9248	12.7873	0.629256	9.42893	0.99438
	1.9296	12.236	0.376442	9.16268	0.938386
	1.9344	12.4226	0.628758	8.98036	0.982111
	1.9392	12.1331	0.32196	9.63	1.5504
	1.944	11.8567	0.240339	9.11689	1.17229
	1.9488	12.6078	0.255612	9.42918	1.2282
	1.9536	12.4483	0.301494	9.4228	1.41763
	1.9584	12.7539	0.367252	9.61662	1.32333
	1.9632	12.8751	0.511274	9.20753	1.4036
	1.968	12.4849	1.1791	9.33504	1.19514
	1.9728	11.9724	1.3904	9.72561	1.2224
	1.9776	12.2568	1.24113	9.40712	1.19357
	1.9824	12.2102	0.624972	9.72328	1.14308
	1.9872	12.8698	0.118771	9.06264	0.865594
	1.992	12.9059	0.437589	9.6088	1.03776
	1.9968	12.7551	0.2075	8.86899	1.30647
	2.0016	12.5934	0.7368	9.22092	1.76282
	2.0064	12.7089	0.36874	8.95293	1.23086
	2.0112	11.7788	0.67066	8.98208	1.11695
	2.016	11.8263	0.489828	9.36864	1.04173
	2.0208	11.5292	0.796097	8.76155	0.635308
	2.0256	11.4973	0.98572	9.02606	0.688961
	2.0304	11.5133	1.1079	9.07924	1.25154
	2.0352	11.1853	1.11909	9.39279	0.891453
	2.04	11.0398	0.941772	9.15191	1.2406
	2.0448	11.5721	0.154582	9.37482	1.08521
	2.0496	11.7349	0.694681	9.52513	1.26696
	2.0544	11.6261	0.588442	9.46425	1.55104
	2.0592	11.6051	0.683426	9.13446	1.43855
	2.064	11.7909	0.502678	9.31773	1.00677
	2.0688	12.49	0.805632	9.46674	1.03716
	2.0736	12.1238	0.629814	9.396	0.916076
	2.0784	12.9014	0.432563	9.3038	1.40833
	2.0832	12.4046	0.866117	9.40536	0.908778
	2.088	12.5526	1.23456	9.81221	1.22819
	2.0928	12.3608	0.151628	9.62286	1.15606
	2.0976	12.7221	0.486583	9.10892	1.47129
	2.1024	13.0359	0.670265	9.21321	1.49267
	2.1072	12.8676	0.187418	9.26971	1.56161
	2.112	12.9046	0.475572	9.30337	1.38761
	2.1168	12.3943	0.319674	9.36996	1.54734
	2.1216	12.2807	0.382923	9.6515	1.61183
	2.1264	12.2587	0.514339	9.19619	1.59
	2.1312	12.1816	0.790198	9.44109	1.60274
	2.136	11.949	0.238318	9.98237	2.05531
	2.1408	11.8106	0.854292	9.45523	1.78653
	2.1456	12.292	0.484595	9.62156	1.53526
	2.1504	12.2694	0.495765	9.44014	1.42319
	2.1552	11.4716	1.07619	9.71216	1.59499
	2.16	12.0416	0.839899	9.59719	1.32603
	2.1648	11.6811	0.427794	9.24385	0.948354
	2.1696	12.4986	0.223878	9.25337	1.24497
	2.1744	13.303	0.26453	9.38498	1.56393
	2.1792	12.8403	0.407194	9.67853	1.28969
	2.184	12.9905	0.375859	9.1837	1.09444
	2.1888	12.9139	0.370532	9.38629	1.00628
	2.1936	12.7525	0.171319	9.54762	1.23238
	2.1984	13.0403	0.306376	9.52028	1.15752
	2.2032	12.9007	0.688884	8.87498	1.01493
	2.208	13.9309	0.30021	9.06813	1.20008
	2.2128	13.9557	0.61817	9.76179	1.51803
	2.2176	13.5734	0.441948	9.75139	1.59461
	2.2224	13.6102	0.188065	9.23515	1.37561
	2.2272	13.8579	0.396532	9.7116	1.73817
	2.232	13.8908	0.635494	9.23759	1.52223
	2.2368	14.0478	1.01038	9.34605	1.72586
	2.2416	13.2531	0.241307	8.75855	1.53971
	2.2464	13.2224	0.566892	9.65408	1.39109
	2.2512	14.5975	0.861815	9.50751	1.22661
	2.256	13.8406	0.85757	9.77274	1.19603
	2.2608	13.9045	0.99509	10.3199	1.08646
	2.2656	13.702	0.467169	9.89586	1.20395
	2.2704	12.9028	0.494511	9.86243	1.08991
	2.2752	12.8041	0.54669	9.64762	0.991789
	2.28	12.8593	0.631042	9.86263	1.13552
	2.2848	13.6503	0.221678	9.82247	1.18887
	2.2896	13.299	0.179928	10.3259	1.37839
	2.2944	13.6598	0.703977	9.91295	1.25437
	2.2992	13.1192	0.176463	9.6078	0.941658
	2.304	13.344	0.233872	9.83072	1.05804
	2.3088	12.388	0.466679	9.5836	1.1153
	2.3136	12.4415	0.614281	9.86498	1.27096
	2.3184	12.5767	0.908721	9.33094	1.63315
	2.3232	12.3638	0.564035	9.62353	1.65075
	2.328	12.6791	0.435373	9.81781	1.22884
	2.3328	12.3102	0.719655	9.07181	1.28881
	2.3376	12.4662	0.757599	9.50236	1.39677
	2.3424	12.6556	0.425893	9.3374	0.798407
	2.3472	12.306	0.154393	9.05005	0.750224
	2.352	12.7614	0.46752	9.33942	0.75368
	2.3568	13.3463	0.357621	9.26947	1.28693
	2.3616	13.3129	0.3642	9.76811	1.18856
	2.3664	12.6847	0.60881	9.53117	0.800899
	2.3712	12.4434	0.613986	9.04305	0.945892
	2.376	13.3331	0.519789	9.11757	0.852089
	2.3808	13.3098	0.266595	9.71438	0.924993
	2.3856	12.6594	0.831259	9.49981	1.13223
	2.3904	12.6386	0.825906	9.33607	0.907035
	2.3952	12.1731	1.03204	9.11822	1.11457
	2.4	11.7051	0.925296	9.2521	0.751515
	2.4048	12.0051	0.999162	9.41448	1.10167
	2.4096	12.2905	0.968482	9.01151	1.14777
	2.4144	12.8542	0.810446	9.05864	1.29328
	2.4192	12.6595	0.974288	9.27398	1.57764
	2.424	12.3601	1.12096	9.17082	1.22468
	2.4288	12.4056	1.30484	9.35379	0.928437
	2.4336	12.1248	1.27311	9.36465	1.21409
	2.4384	12.5199	1.01766	9.70903	1.23218
	2.4432	12.9728	0.833294	9.05213	1.00677
	2.448	13.3601	0.823322	9.28536	1.06413
	2.4528	13.5328	0.450533	9.46982	1.50328
	2.4576	13.195	0.256379	9.90703	1.51577
	2.4624	12.5125	0.8238	9.44433	1.5069
	2.4672	13.0049	1.02147	9.56344	1.69071
	2.472	12.8086	1.03136	9.47092	1.59436
	2.4768	12.8542	1.27483	9.59389	1.27108
	2.4816	13.4082	1.00844	9.59709	1.46517
	2.4864	13.1291	0.458161	9.58298	1.63804
	2.4912	12.5474	0.661512	9.52409	1.30778
	2.496	12.2129	0.843868	9.27654	1.33693
	2.5008	11.9012	0.969962	9.21869	1.51937
	2.5056	11.6797	1.37185	9.19475	1.25043
	2.5104	12.0103	1.52186	9.01734	1.18838
	2.5152	11.0912	0.862116	8.48175	1.03342
	2.52	10.4115	0.950746	8.44438	0.87822
	2.5248	11.3963	1.31901	8.07845	0.743082
	2.5296	11.1011	1.09377	9.28699	1.22996
	2.5344	11.3721	0.684202	9.18335	0.950114
	2.5392	11.1604	0.684138	9.1638	1.32666
	2.544	11.3155	0.692245	8.95138	0.728363
	2.5488	11.5176	0.85673	8.38089	0.537566
	2.5536	10.9677	0.629715	8.5506	0.887493
	2.5584	11.7553	0.714694	9.15274	0.705365
	2.5632	11.6385	0.168406	9.21033	0.633097
	2.568	11.9335	0.421567	8.96614	0.674093
	2.5728	11.8314	0.29728	8.87598	0.685782
	2.5776	11.7634	0.0354811	9.14801	0.973133
	2.5824	12.124	0.110469	9.39273	1.06481
	2.5872	11.5518	0.24015	9.34628	1.10422
	2.592	11.8969	0.282578	9.40921	0.998365
	2.5968	12.2435	0.228887	9.4099	1.272
	2.6016	12.0496	0.219817	9.16578	0.789244
	2.6064	12.0258	0.458515	9.20416	0.516952
	2.6112	11.8698	0.276705	9.10039	0.368207
	2.616	11.4188	0.443197	8.67773	0.300751
	2.6208	11.2964	0.672107	8.93526	0.33091
	2.6256	11.2142	0.288204	8.91772	0.299295
	2.6304	11.2045	0.265062	8.49745	0.562003
	2.6352	11.4727	0.41617	9.03628	0.454366
	2.64	11.1888	0.502112	9.0261	0.339016
	2.6448	10.5829	1.12347	8.81836	0.446775
	2.6496	11.0628	0.881928	8.16352	0.866528
	2.6544	11.337	0.677466	8.08231	1.06354
	2.6592	11.495	0.190176	8.3939	1.27546
	2.664	11.6565	0.12104	9.03733	0.695137
	2.6688	11.2867	0.446492	8.94027	0.517398
	2.6736	11.3251	0.77608	8.63597	0.829562
	2.6784	11.6921	0.471903	8.3413	0.809607
	2.6832	10.8133	0.444753	9.00483	1.23553
	2.688	11.6595	0.445198	8.38989	1.12277
	2.6928	11.3793	0.328262	8.70542	0.833111
	2.6976	12.0536	0.211597	8.66948	0.828897
	2.7024	11.7172	0.811822	8.3675	0.75102
	2.7072	11.5254	0.468724	8.53284	0.772817
	2.712	11.7271	0.712701	8.84642	0.659096
	2.7168	11.3724	0.563783	8.70045	0.393517
	2.7216	11.2182	0.625688	9.12961	0.451345
	2.7264	10.8449	0.918706	9.01911	0.81491
	2.7312	11.3405	0.571024	9.18636	0.749975
	2.736	11.2195	0.647227	9.06076	0.819095
	2.7408	11.2198	0.522834	8.98923	0.43774
	2.7456	10.9825	0.881408	8.72541	0.536307
	2.7504	11.3172	0.857627	8.94201	0.783456
	2.7552	11.9117	1.18762	8.85559	0.398984
	2.76	11.8055	0.935924	9.01134	0.682234
	2.7648	11.6366	0.517135	8.99621	0.564161
	2.7696	11.5108	0.715516	8.78866	0.47922
	2.7744	11.6858	0.864659	8.81576	0.34546
	2.7792	11.7947	0.656705	8.98119	0.312663
	2.784	12.4061	0.905173	9.50212	0.589816
	2.7888	12.0889	0.614538	8.86562	0.63091
	2.7936	11.8824	0.373971	8.72092	0.914724
	2.7984	11.189	0.255474	9.19473	0.900479
	2.8032	11.9106	0.506214	9.31101	0.90178
	2.808	11.8038	0.329793	9.45361	0.84811
	2.8128	11.8835	0.454889	9.32243	0.926585
	2.8176	11.9725	0.238696	9.63106	0.910667
	2.8224	11.7953	0.284359	9.00315	1.08908
	2.8272	11.7878	0.107233	9.43814	1.4358
	2.832	11.1806	0.466083	9.20343	0.98918
	2.8368	11.7239	0.628664	9.54395	1.22629
	2.8416	11.7657	0.326118	9.07821	0.915649
	2.8464	11.3904	0.302509	9.44686	1.44339
	2.8512	11.3977	0.578484	9.61935	1.77473
	2.856	11.6147	0.539624	9.44924	1.45289
	2.8608	11.8157	0.474629	9.26218	1.51063
	2.8656	11.1218	0.864314	9.38075	1.35085
	2.8704	11.0812	0.809407	9.26231	1.43967
	2.8752	10.8395	1.06062	9.33222	1.44617
	2.88	11.202	1.04394	9.22838	1.3604
	2.8848	11.4445	0.744248	9.38436	1.46953
	2.8896	10.8205	1.03459	9.4277	1.88056
	2.8944	11.7109	0.850712	8.82082	1.75281
	2.8992	11.7678	0.510069	8.93476	1.71105
	2.904	11.1916	0.789057	9.0937	1.63786
	2.9088	11.7976	0.724664	9.358	1.58545
	2.9136	11.9553	0.397458	9.19204	1.91667
	2.9184	11.3133	0.237482	9.34566	1.70834
	2.9232	10.7962	0.520973	9.00172	1.73151
	2.928	12.3067	0.0495523	8.76722	1.60304
	2.9328	11.7363	0.282725	9.52365	1.30731
	2.9376	12.2427	0.660425	9.57149	1.7949
	2.9424	11.8186	0.359193	9.81898	1.46129
	2.9472	11.6187	0.616325	9.7952	1.01362
	2.952	12.3132	0.590511	9.97314	1.22291
	2.9568	11.981	0.917216	9.50234	1.04554
	2.9616	11.9556	0.297866	9.77396	1.65388
	2.9664	11.3238	0.495715	9.84876	1.18229
	2.9712	11.3001	0.384999	9.28801	1.37524
	2.976	12.045	0.520822	9.20358	1.63172
	2.9808	11.4898	0.0594275	9.2049	1.09048
	2.9856	11.6875	0.273961	9.16011	1.38202
	2.9904	11.4149	0.104797	9.1585	1.54526
	2.9952	10.5806	0.274553	8.85891	1.50316
	3	11.2934	0.585172	9.38841	1.59646
	3.0048	10.9402	0.200523	9.56827	1.09805
	3.0096	11.4608	0.169594	9.66955	1.35359
	3.0144	10.7609	0.398122	9.75425	1.38555
	3.0192	10.4232	0.371031	9.10005	1.1335
	3.024	10.7588	0.376972	9.22882	1.62724
	3.0288	10.8823	0.255645	9.36992	1.34712
	3.0336	10.6399	0.400696	8.79483	1.39788
	3.0384	10.5799	0.243724	9.19253	1.64058
	3.0432	11.1647	0.505299	9.16661	1.68023
	3.048	10.3775	0.333656	8.95101	1.36624
	3.0528	11.146	0.501298	9.18334	1.12003
	3.0576	10.4051	0.735499	9.2263	1.33186
	3.0624	10.6568	0.714191	9.33104	1.55427
	3.0672	11.1533	1.04808	8.82929	1.58312
	3.072	10.6538	0.794632	8.59982	1.48638
	3.0768	10.5771	0.75947	8.75539	1.46708
	3.0816	10.4542	0.91025	8.75288	1.41368
	3.0864	10.5637	0.485475	8.66062	1.67014
	3.0912	11.1889	0.809149	8.78613	1.43249
	3.096	11.5285	1.07039	8.69895	1.37732
	3.1008	11.5532	0.793711	8.91983	1.68578
	3.1056	10.8874	0.428409	8.78245	1.41617
	3.1104	10.5799	0.761134	9.14147	1.77868
	3.1152	10.5978	0.361219	9.16496	1.93168
	3.12	10.4056	0.74253	9.06349	1.93253
	3.1248	10.8535	0.842621	9.49447	2.32493
	3.1296	10.8555	0.814266	9.43888	2.17363
	3.1344	10.7208	0.723555	9.56822	2.44608
	3.1392	11.022	1.25968	9.33979	2.19082
	3.144	11.338	0.871477	9.31861	2.02161
	3.1488	11.4185	0.906917	9.65727	2.16122
	3.1536	10.831	0.905412	9.59133	2.08361
	3.1584	10.9047	0.926743	9.39729	1.65311
	3.1632	10.5929	0.771451	9.58477	1.82701
	3.168	10.944	0.634168	9.78188	1.79164
	3.1728	11.671	0.450367	9.65845	1.85193
	3.1776	11.1326	1.19096	9.49852	1.66993
	3.1824	10.9756	0.47669	9.12929	1.4686
	3.1872	11.2429	0.264625	9.16102	1.71181
	3.192	11.5707	0.291732	9.4321	1.72546
	3.1968	12.2144	1.20065	9.78091	1.39802
	3.2016	10.817	1.01802	9.17963	1.54103
	3.2064	10.7972	1.28831	9.00379	1.36231
	3.2112	10.7386	1.16616	9.47322	1.43965
	3.216	10.9043	1.49205	9.20673	1.32223
	3.2208	11.0676	1.50049	9.48846	1.3189
	3.2256	11.2973	1.30901	9.38342	1.533
	3.2304	10.8489	1.23048	9.66548	1.136
	3.2352	10.7445	1.25704	9.72771	0.972085
	3.24	11.2124	1.03305	9.819	1.14029
	3.2448	11.225	0.897429	9.94874	1.20023
	3.2496	10.8902	1.52794	9.50648	1.1417
	3.2544	11.4565	1.01491	10.0101	1.20073
	3.2592	11.1801	0.970235	9.32599	1.50824
	3.264	10.8203	0.796935	9.20071	1.40992
	3.2688	11.0371	0.834324	9.68397	1.53843
	3.2736	11.0291	1.26181	9.74953	1.5163
	3.2784	11.0681	0.674906	9.30591	1.47449
	3.2832	11.1258	0.0623639	9.80002	1.28024
	3.288	10.9899	0.618234	9.58365	1.20302
	3.2928	11.4214	0.178011	9.32075	1.42667
	3.2976	11.5172	0.664769	9.97911	1.36986
	3.3024	10.642	1.03526	9.7393	1.23644
	3.3072	10.8915	0.923147	9.02769	1.08354
	3.312	11.4616	0.953614	9.50301	1.42133
	3.3168	11.5132	1.26734	9.68685	1.3184
	3.3216	11.4168	1.45034	9.53621	1.22628
	3.3264	11.302	1.25279	9.5035	1.2353
	3.3312	11.1269	1.03086	9.47121	1.27824
	3.336	11.0389	1.37168	9.53594	1.08878
	3.3408	10.9639	1.73539	9.7384	1.31009
	3.3456	11.061	1.68969	10.1594	1.32942
	3.3504	11.3781	1.8563	9.97378	1.45266
	3.3552	10.753	1.91615	9.59262	1.33747
	3.36	10.6457	1.5654	9.51547	1.60305
	3.3648	10.5838	1.71776	9.49248	1.3479
	3.3696	10.0498	1.93448	9.48939	1.05563
	3.3744	10.4758	1.6651	9.52344	1.06512
	3.3792	10.3429	1.32572	9.21787	1.13774
	3.384	10.6564	0.864775	9.39454	1.21238
	3.3888	10.5725	1.1563	8.92526	1.42114
	3.3936	10.4949	1.11323	9.69132	1.48407
	3.3984	10.5842	1.20759	10.2904	1.43854
	3.4032	10.4327	1.13922	9.66964	1.5509
	3.408	10.116	1.13213	9.12188	1.26531
	3.4128	10.0945	1.84223	9.33407	1.27975
	3.4176	9.66048	1.28023	9.85685	1.31595
	3.4224	10.0784	1.23469	9.60874	1.22843
	3.4272	11.0251	1.33119	9.72994	1.17361
	3.432	10.9855	1.40598	9.29885	1.36849
	3.4368	10.9483	1.23399	9.41628	1.08788
	3.4416	11.5955	0.769156	9.74805	0.963922
	3.4464	12.0838	0.406774	9.87376	0.877615
	3.4512	11.425	0.540361	9.12334	1.13204
	3.456	11.826	0.43482	9.40525	1.02655
	3.4608	11.5386	1.00647	9.18484	1.16868
	3.4656	11.8514	0.343624	9.30936	1.28859
	3.4704	11.7085	0.840196	9.90049	1.13624
	3.4752	12.0138	0.502888	9.6942	1.03238
	3.48	12.2889	0.398902	9.70483	1.29454
	3.4848	12.3913	0.416359	9.44371	1.12614
	3.4896	11.3837	0.698096	9.33015	1.10503
	3.4944	11.832	0.376984	9.47471	1.01469
	3.4992	11.3272	0.466736	9.56254	1.05179
	3.504	11.2228	0.713683	9.92176	1.12065
	3.5088	11.0869	0.662303	10.0225	1.01002
	3.5136	11.0224	0.573174	9.8626	1.26582
	3.5184	11.4266	0.45119	10.2323	1.45932
	3.5232	10.9283	0.949579	10.247	1.31713
	3.528	11.6896	0.291171	9.72119	1.32258
	3.5328	11.4749	0.143526	9.28649	1.14194
	3.5376	12.5774	0.629664	9.08394	1.45471
	3.5424	12.5113	1.05558	9.30782	1.25892
	3.5472	11.9182	0.615658	9.47469	1.15421
	3.552	11.6368	0.0854001	9.57928	1.07749
	3.5568	11.2585	0.33103	9.5661	0.943561
	3.5616	12.1299	0.111091	10.0211	1.35287
	3.5664	11.8667	0.724796	9.97851	0.977229
	3.5712	12.3945	0.823445	9.90761	0.97711
	3.576	11.7594	0.302294	9.28246	1.17826
	3.5808	11.6647	0.396873	9.97338	0.965289
	3.5856	11.858	0.873717	9.51543	0.732788
	3.5904	11.9282	0.932528	9.2023	1.21977
	3.5952	11.5443	0.826579	9.3047	0.793538
	3.6	12.2886	0.881516	9.30934	0.585057
	3.6048	11.6375	0.804284	8.94123	1.07356
	3.6096	11.5905	1.20199	9.25074	0.823476
	3.6144	11.9821	1.13424	9.56583	1.3079
	3.6192	11.5313	1.00658	9.20251	0.949476
	3.624	13.1044	0.549571	9.24802	0.935518
	3.6288	13.0641	0.348783	9.26561	1.04101
	3.6336	12.6451	0.453953	9.58283	1.18149
	3.6384	12.26	0.695731	9.74424	1.06759
	3.6432	11.7274	0.705275	9.39308	1.07946
	3.648	13.4306	0.564205	9.53443	1.15965
	3.6528	13.1233	0.76504	9.55088	1.03456
	3.6576	13.2302	0.59736	9.54679	1.51147
	3.6624	13.093	0.627617	9.55376	1.00546
	3.6672	13.2318	0.630907	9.82461	1.03244
	3.672	12.0466	0.832157	9.81139	1.07185
	3.6768	12.3329	0.952928	9.51487	0.981301
	3.6816	12.1709	1.21186	9.66	0.734457
	3.6864	12.3402	0.629771	10.0473	0.660684
	3.6912	12.0668	1.07853	10.4627	0.589738
	3.696	11.857	1.69017	9.92259	0.743492
	3.7008	11.6496	1.26741	10.7704	0.736183
	3.7056	11.5769	1.59579	10.3082	0.805256
	3.7104	11.6197	1.56668	10.7051	0.853068
	3.7152	11.6688	1.34513	10.5753	0.596122
	3.72	11.375	1.2463	10.1248	0.618986
	3.7248	11.7396	1.25538	10.6859	0.832689
	3.7296	11.1817	1.3208	10.9757	0.878436
	3.7344	10.6122	1.16074	10.7795	0.905546
	3.7392	11.1224	1.11244	10.8988	1.12757
	3.744	11.207	1.39145	11.4849	1.31579
	3.7488	11.0221	1.38766	11.0094	1.0847
	3.7536	11.4933	1.34237	10.7588	0.789759
	3.7584	11.4702	0.844484	10.2752	0.500946
	3.7632	11.5228	1.02811	10.4859	0.644354
	3.768	11.9169	0.953265	10.695	0.698073
	3.7728	11.3606	0.884429	10.639	0.511104
	3.7776	11.4197	0.849584	10.7268	0.787105
	3.7824	10.927	1.14597	10.5946	0.660107
	3.7872	11.1038	1.20047	10.4421	0.761256
	3.792	11.4882	1.37448	10.5062	0.694702
	3.7968	11.689	1.54573	10.8475	1.00352
	3.8016	11.841	1.50089	10.6292	1.01001
	3.8064	11.8064	1.00388	10.6162	0.952647
	3.8112	11.6749	1.62683	10.5257	0.746694
	3.816	11.5603	1.52726	10.746	0.811597
	3.8208	12.2812	1.32974	10.883	0.822971
	3.8256	12.0319	1.63419	10.8517	0.858541
	3.8304	11.9866	1.52406	10.5227	0.804732
	3.8352	11.9735	1.75586	10.8119	0.877693
	3.84	12.2046	1.76614	10.6088	0.807856
	3.8448	11.5966	1.63608	11.356	1.14059
	3.8496	12.0155	1.61945	11.2148	1.1222
	3.8544	11.5853	1.64807	10.4835	0.728717
	3.8592	12.2844	1.60051	11.2344	1.33527
	3.864	11.7637	1.80208	11.0467	0.973496
	3.8688	11.9274	1.57226	11.1319	0.953895
	3.8736	12.1703	1.71373	10.8081	1.16184
	3.8784	12.349	1.51949	10.887	1.04021
	3.8832	12.1987	1.8879	10.3768	0.872919
	3.888	12.0644	2.02385	10.7076	1.18742
	3.8928	11.9993	1.91255	10.7535	0.989319
	3.8976	11.7364	1.85999	10.8278	1.11725
	3.9024	11.5378	2.22305	10.4977	1.05642
	3.9072	11.7165	1.77096	10.3439	0.881783
	3.912	11.9252	1.98915	10.0789	0.61311
	3.9168	11.413	2.39305	10.7847	0.673281
	3.9216	11.1842	1.81343	10.398	0.58304
	3.9264	11.7315	1.57501	11.2205	0.280413
	3.9312	11.3268	1.52064	11.1343	0.763331
	3.936	11.3694	1.37318	10.9855	1.15867
	3.9408	11.9878	1.68751	11.0932	1.55251
	3.9456	11.4887	1.50433	11.16	1.92042
	3.9504	11.9583	1.58084	10.8244	1.13737
	3.9552	12.0503	1.58543	10.8003	1.33673
	3.96	11.6039	1.48035	10.8211	1.28348
	3.9648	11.3822	1.496	11.2326	1.44792
	3.9696	11.7796	1.43432	11.6655	1.64823
	3.9744	11.8803	1.22834	11.0752	1.60396
	3.9792	12.0105	1.23645	10.8789	1.48852
	3.984	11.4641	1.35536	10.9639	1.33322
	3.9888	11.2142	1.16618	10.8554	1.23894
	3.9936	11.6353	1.35493	11.2735	1.3357
	3.9984	10.9877	1.38376	10.9876	1.22258
	4.0032	11.4374	1.26903	11.0896	1.06252
	4.008	11.2434	1.62297	10.6634	1.43743
	4.0128	11.0444	1.56989	10.6	1.52068
	4.0176	11.8018	2.02418	11.0383	1.30718
	4.0224	11.6567	1.66361	10.8358	1.12014
	4.0272	11.2055	1.62599	11.2317	1.26457
	4.032	10.8861	1.50417	11.1352	1.40828
	4.0368	11.2759	1.55275	10.7282	1.45419
	4.0416	11.2454	1.32745	11.1092	1.3166
	4.0464	11.6608	0.960355	10.8829	1.47725
	4.0512	11.788	1.25279	11.0949	1.39882
	4.056	11.7051	1.42261	11.2365	1.25846
	4.0608	11.764	1.318	10.6362	1.2111
	4.0656	11.2124	1.69749	10.83	1.12584
	4.0704	11.7598	1.9239	10.6021	1.22929
	4.0752	12.4599	1.33855	10.9391	1.22901
	4.08	11.8039	1.53713	10.7272	1.20236
	4.0848	11.9652	1.17995	11.0701	1.37096
	4.0896	12.032	1.43364	11.2441	1.33534
	4.0944	11.8887	1.34544	10.7174	1.46247
	4.0992	11.9982	1.10578	10.782	1.11342
	4.104	11.7206	0.977154	11.0199	1.59391
	4.1088	11.9375	1.17051	10.8457	0.828371
	4.1136	11.6586	1.62828	10.7652	1.06873
	4.1184	11.4206	1.63731	10.9905	1.41209
	4.1232	11.261	1.57256	10.66	1.24195
	4.128	10.823	1.49102	10.2162	1.41254
	4.1328	11.5941	1.59534	10.4569	1.31221
	4.1376	11.5665	1.52105	10.5079	1.53858
	4.1424	10.9304	1.65448	10.3059	1.39513
	4.1472	11.0928	1.51734	10.5784	1.69892
	4.152	11.2152	1.48467	10.7804	1.7225
	4.1568	10.6829	1.07672	10.7463	1.68783
	4.1616	11.1027	1.39668	10.808	1.50098
	4.1664	11.1336	0.994298	11.3048	1.66632
	4.1712	10.9738	1.16827	10.9841	1.56747
	4.176	11.4883	1.65099	10.5861	1.81121
	4.1808	11.2205	1.22381	10.3769	1.51495
	4.1856	11.188	1.22617	10.372	1.63719
	4.1904	11.2057	1.50512	10.5171	1.3972
	4.1952	11.5132	1.29541	10.5332	1.52269
	4.2	11.823	1.05566	10.6357	1.88164
	4.2048	11.3498	1.3135	10.9207	1.23819
	4.2096	11.2288	1.16459	10.5345	1.48876
	4.2144	11.447	1.21334	10.8671	1.59246
	4.2192	12.3514	1.22244	10.8827	1.12019
	4.224	12.0259	1.07857	10.5958	1.27547
	4.2288	12.139	1.12198	10.4177	1.46718
	4.2336	11.8742	0.90936	10.4363	1.72475
	4.2384	11.9109	1.03002	10.0317	1.66252
	4.2432	11.4694	1.26626	10.1106	1.81195
	4.248	11.2821	1.15328	10.0149	1.6598
	4.2528	11.3888	1.22593	10.417	1.37391
	4.2576	11.7709	1.12885	10.2702	1.53536
	4.2624	11.3254	1.15444	10.4627	1.62343
	4.2672	11.9465	1.13697	10.0114	1.68246
	4.272	11.9285	0.868397	10.3727	1.68396
	4.2768	11.9061	1.21629	10.7861	1.3718
	4.2816	11.7702	1.16279	10.4509	1.42564
	4.2864	11.8891	1.3895	10.602	1.6207
	4.2912	11.3862	1.24692	10.9452	1.56386
	4.296	11.8003	1.09761	10.3567	1.81344
	4.3008	11.4372	1.30876	10.4879	1.22291
	4.3056	11.7444	1.32778	10.6818	1.34905
	4.3104	11.5797	0.853714	10.5428	1.20788
	4.3152	11.4376	1.69349	11.1428	1.10396
	4.32	11.528	1.36588	10.7635	0.826887
	4.3248	11.658	0.965853	11.0906	0.857421
	4.3296	11.1302	0.935972	10.8881	0.931421
	4.3344	11.4949	1.13323	11.0974	0.755719
	4.3392	11.7492	1.15701	11.5168	0.894061
	4.344	11.0648	1.35318	11.5476	0.90261
	4.3488	11.5293	1.32193	11.3142	1.11158
	4.3536	11.7644	0.97174	11.3688	1.03653
	4.3584	11.7023	1.39573	11.3764	1.02683
	4.3632	11.397	1.31178	11.1404	0.832813
	4.368	11.5093	1.35763	11.469	0.926524
	4.3728	10.9404	1.53398	11.4079	1.33743
	4.3776	11.3909	1.1546	11.4036	1.2626
	4.3824	11.4735	0.89835	11.3653	1.02326
	4.3872	11.5724	0.986964	11.7627	1.19137
	4.392	12.0015	1.03199	11.3398	1.46556
	4.3968	11.5775	1.33774	11.4938	1.42524
	4.4016	11.6129	0.865393	11.5684	1.32527
	4.4064	12.202	0.716637	11.4211	1.67626
	4.4112	12.292	0.581207	11.4459	1.70815
	4.416	10.8055	0.949545	11.7862	0.969542
	4.4208	11.3848	1.34135	11.2135	1.0839
	4.4256	11.8926	0.817676	11.5064	1.161
	4.4304	11.9347	1.10851	11.3131	1.22328
	4.4352	12.1643	0.834715	11.7963	1.04344
	4.44	11.6254	0.785722	11.6213	0.983372
	4.4448	11.8306	0.96568	11.6236	1.26209
	4.4496	11.8386	1.01344	11.0709	1.32413
	4.4544	11.6141	0.88722	11.7017	1.32155
	4.4592	11.6024	0.960826	11.0053	1.13589
	4.464	11.866	1.03007	11.7203	0.732639
	4.4688	11.8507	1.10637	11.4349	0.936958
	4.4736	11.5438	0.731063	11.38	1.14349
	4.4784	11.778	1.2583	11.5968	1.36345
	4.4832	11.6926	0.836035	11.4159	1.24612
	4.488	12.4513	0.664138	11.1239	1.44469
	4.4928	11.5606	0.912279	10.9313	1.79853
	4.4976	11.6799	0.918083	11.112	1.7974
	4.5024	11.7853	0.865851	11.0665	1.69968
	4.5072	11.4472	1.09783	11.411	1.78295
	4.512	11.3981	1.38374	11.7107	1.85621
	4.5168	11.4352	0.941954	11.6907	1.83282
	4.5216	11.8016	1.16145	11.4279	1.674
	4.5264	11.7677	1.00649	11.2587	1.47887
	4.5312	11.77	1.29472	11.2149	1.46721
	4.536	11.2648	1.08612	11.0332	1.61789
	4.5408	11.0925	1.10048	11.3477	1.2981
	4.5456	12.4257	0.820594	11.17	1.33593
	4.5504	12.3722	0.567723	11.2255	2.13026
	4.5552	11.9284	0.979866	11.0475	1.51778
	4.56	11.9654	0.704956	10.684	1.41364
	4.5648	11.0245	0.954725	10.7258	1.5108
	4.5696	11.0675	1.36983	11.385	1.70985
	4.5744	11.1931	1.26894	11.5532	1.67584
	4.5792	10.7951	1.30769	11.4922	1.37993
	4.584	10.944	1.33337	11.4107	1.52972
	4.5888	10.6324	1.421	11.658	1.74858
	4.5936	10.8831	1.47333	10.8582	1.75822
	4.5984	10.8065	1.50955	10.8303	1.73263
	4.6032	10.8231	1.31565	11.3709	1.64081
	4.608	10.6398	1.37131	11.471	1.82851
	4.6128	10.3391	1.38698	11.3529	1.55802
	4.6176	10.4628	1.25888	11.1212	1.60357
	4.6224	10.6528	1.17248	11.195	1.97698
	4.6272	10.7472	1.16913	11.2053	1.62585
	4.632	11.7267	1.08295	11.3485	1.67612
	4.6368	11.444	1.02995	11.5168	1.64952
	4.6416	11.1365	1.22681	11.7225	1.80587
	4.6464	10.9772	1.1891	11.4976	1.6663
	4.6512	11.1318	1.00422	11.5609	1.23259
	4.656	11.0638	1.03302	11.6982	1.73076
	4.6608	11.4707	0.611109	11.6337	0.939579
	4.6656	11.6133	0.809332	11.8576	0.956398
	4.6704	11.3109	1.13227	11.9541	1.01801
	4.6752	11.7972	0.84683	12.2904	0.428021
	4.68	11.8303	0.740264	12.3032	0.477042
	4.6848	12.4312	0.91545	12.1334	0.225559
	4.6896	11.9004	0.993919	12.1356	0.256235
	4.6944	11.8164	0.733632	11.5608	0.79432
	4.6992	11.9292	0.858597	12.0273	0.633507
	4.704	11.4008	0.797537	11.7998	0.605713
	4.7088	11.4848	1.00032	11.997	1.08821
	4.7136	11.7543	0.917196	11.7877	0.635327
	4.7184	11.0271	1.29713	11.9896	0.60779
	4.7232	11.2958	1.45841	11.5836	0.654217
	4.728	10.8923	0.896732	11.3672	1.12236
	4.7328	10.7833	1.36158	11.5965	1.14265
	4.7376	11.4758	0.765829	10.4748	1.14673
	4.7424	11.2778	0.976716	10.0443	1.52044
	4.7472	11.1414	0.626948	10.4688	1.22697
	4.752	11.3722	0.472334	10.3182	1.54127
	4.7568	11.8868	0.574233	10.3779	1.2544
	4.7616	11.3478	0.995692	10.3412	1.48447
	4.7664	10.5328	0.898438	10.2074	1.37455
	4.7712	10.5882	1.26035	10.2022	1.37222
	4.776	10.7365	1.206	9.88606	1.60891
	4.7808	11.0965	1.41719	9.59845	1.76288
	4.7856	10.4538	1.41697	10.275	1.16327
	4.7904	10.5527	1.47304	10.0461	1.38547
	4.7952	11.1692	1.21841	10.1171	1.50155
	4.8	11.4729	1.13528	9.83047	1.51502
	4.8048	11.8483	1.13146	10.2064	1.64567
	4.8096	11.9237	0.875158	10.0147	1.47088
	4.8144	12.0209	1.2129	10.0406	1.35943
	4.8192	11.75	1.24397	10.1304	1.44349
	4.824	11.9113	0.672332	9.94024	1.55584
	4.8288	11.508	0.625778	9.51971	1.60435
	4.8336	11.7778	0.466195	9.98388	1.64409
	4.8384	11.5219	0.321321	9.64701	1.76257
	4.8432	11.6553	0.27462	9.76469	1.80352
	4.848	12.3231	0.402595	10.4936	1.66089
	4.8528	12.1522	0.786797	10.4911	1.40865
	4.8576	11.9652	0.516431	9.78637	1.58621
	4.8624	11.3149	0.959205	10.1131	2.16504
	4.8672	11.5254	1.19483	10.2757	1.91874
	4.872	11.8497	0.897269	10.1404	1.97883
	4.8768	11.5435	0.575795	10.1473	1.79071
	4.8816	11.7326	0.657107	10.0112	1.59165
	4.8864	11.7432	0.907028	9.31646	1.79473
	4.8912	11.6738	0.819365	9.55282	1.48413
	4.896	12.2626	0.836748	9.89941	1.62198
	4.9008	12.253	1.10031	10.2466	1.75755
	4.9056	11.8711	0.976093	9.92091	1.60457
	4.9104	11.8327	1.30246	9.89177	1.80364
	4.9152	12.2909	0.911268	9.93858	1.75469
	4.92	11.6011	1.50498	9.86761	1.87552
	4.9248	11.5524	1.04877	10.055	1.90933
	4.9296	11.188	0.65527	9.97578	1.6319
	4.9344	11.1098	0.985378	9.93688	1.98725
	4.9392	11.5169	1.12827	10.3017	1.82122
	4.944	11.2615	1.25223	9.83991	1.76425
	4.9488	11.2494	0.935791	9.50343	1.80553
	4.9536	10.8209	1.13046	9.83194	1.67438
	4.9584	10.7859	1.47526	9.50173	1.74487
	4.9632	11.3762	0.793352	9.97608	1.64635
	4.968	10.9568	1.00089	9.54539	1.72777
	4.9728	10.5588	0.844081	10.1288	1.69873
	4.9776	11.3909	0.72255	10.0178	1.66335
	4.9824	11.1489	0.954496	9.81863	1.77671
	4.9872	11.1103	0.961632	9.66835	1.86198
	4.992	11.5269	1.19654	10.0055	1.80381
	4.9968	11.0887	1.07061	9.64424	1.85434
	5.0016	11.2994	0.878743	9.90043	1.90362
	5.0064	12.0992	0.863574	9.86002	1.63465
	5.0112	11.4128	0.979346	9.71962	2.00103
	5.016	11.8084	0.885627	10.0447	1.7896
	5.0208	11.3785	0.951378	10.3065	1.4696
	5.0256	11.8839	1.1193	10.2446	1.6523
	5.0304	12.2196	0.926043	9.67204	1.73442
	5.0352	11.498	0.388825	9.73159	1.62591
	5.04	12.1983	0.6448	9.46998	1.9704
	5.0448	11.9123	0.986958	9.66152	1.79082
	5.0496	12.0261	0.830948	9.96928	1.79576
	5.0544	12.0749	0.762836	10.2317	2.07602
	5.0592	11.4495	0.666005	10.4633	1.9277
	5.064	11.6595	0.804648	10.2967	1.84625
	5.0688	10.8138	0.81405	10.076	1.60642
	5.0736	11.2193	1.41898	10.0071	1.80576
	5.0784	11.7552	0.990567	9.91559	1.76382
	5.0832	11.7206	0.551759	10.5052	1.89668
	5.088	11.7021	0.338073	10.0493	1.93902
	5.0928	11.7484	0.521135	10.0807	1.8611
	5.0976	11.4344	0.658393	9.94658	1.91566
	5.1024	10.8047	0.25746	9.99891	2.04066
	5.1072	11.0233	0.174881	10.0864	1.82042
	5.112	11.7431	0.606131	9.91307	2.03029
	5.1168	11.1094	0.410433	10.2858	1.96857
	5.1216	11.4083	0.523879	10.045	1.95469
	5.1264	11.5956	0.844381	10.2888	2.09497
	5.1312	11.7716	0.764008	9.79675	2.05509
	5.136	12.1361	0.796593	10.4881	2.1834
	5.1408	12.1342	0.904507	11.1704	2.23552
	5.1456	11.5798	0.745726	10.8397	2.02357
	5.1504	11.467	0.770422	11.3502	2.13689
	5.1552	11.9523	1.14751	11.2516	2.27185
	5.16	12.6246	1.43861	10.8525	1.82722
	5.1648	11.6867	1.23803	11.1494	2.12953
	5.1696	11.9353	0.91968	11.272	2.51822
	5.1744	11.546	0.62995	11.447	1.94009
	5.1792	11.1832	0.980276	11.4594	1.65137
	5.184	11.164	0.753375	11.2109	2.36418
	5.1888	11.1716	0.905732	11.1456	2.05715
	5.1936	11.3395	0.941721	10.9753	2.1329
	5.1984	11.6604	1.18933	11.005	1.94266
	5.2032	11.8004	1.35536	11.4009	1.97889
	5.208	12.5158	0.810997	11.0922	2.27316
	5.2128	11.7909	1.06886	10.8819	1.94207
	5.2176	11.8088	0.93876	10.9867	2.13517
	5.2224	11.8382	1.25948	10.8451	2.02694
	5.2272	11.4987	0.655989	10.8168	1.86563
	5.232	12.0065	0.803405	9.94518	2.09067
	5.2368	12.5752	1.1013	10.0254	1.80209
	5.2416	12.9785	0.882471	9.67128	1.75561
	5.2464	13.2225	1.13562	9.47889	1.95676
	5.2512	12.3978	1.36744	9.35483	1.90092
	5.256	12.8788	1.15673	9.52281	2.01728
	5.2608	12.8447	0.860835	9.9603	1.83178
	5.2656	12.2191	0.844808	9.41814	1.84494
	5.2704	12.2246	0.827976	9.96154	1.82938
	5.2752	12.5984	0.520875	10.3269	1.54601
	5.28	11.5597	0.359456	10.302	1.37752
	5.2848	11.8196	1.12982	9.75611	1.72992
	5.2896	11.4045	0.765843	9.75574	1.73428
	5.2944	11.2075	1.19392	9.87835	1.71251
	5.2992	11.7076	1.02749	9.80762	1.95046
	5.304	11.7731	1.20357	9.83937	1.87054
	5.3088	12.0046	0.475061	9.4433	2.08336
	5.3136	10.9844	0.685107	9.45438	2.04981
	5.3184	11.3773	1.26338	9.42848	1.9936
	5.3232	10.8295	0.902568	9.16113	2.00363
	5.328	11.2844	0.865183	8.89482	2.06162
	5.3328	11.5836	0.971407	9.06747	2.10234
	5.3376	11.6875	1.32563	9.18836	2.01907
	5.3424	11.3301	1.39203	8.82783	2.00301
	5.3472	11.6815	1.26181	9.25989	2.02956
	5.352	11.4911	0.834044	9.28362	1.66833
	5.3568	11.329	0.61654	8.95526	1.9647
	5.3616	11.3355	0.675511	9.71778	1.61601
	5.3664	11.77	1.04072	9.43515	1.88154
	5.3712	11.3049	1.05595	9.41537	1.76709
	5.376	11.3367	1.01091	9.69238	1.72053
	5.3808	11.6005	0.930951	9.87249	1.70275
	5.3856	11.4948	0.829482	9.6326	1.78488
	5.3904	11.6841	0.747693	9.53539	1.90087
	5.3952	11.4509	0.909419	9.91666	1.58458
	5.4	11.1565	1.06602	9.72188	1.50969
	5.4048	11.0512	0.692168	9.71677	1.65944
	5.4096	11.4047	0.608346	9.66046	1.56562
	5.4144	10.7802	0.655348	9.43541	1.52527
	5.4192	10.6048	0.979758	9.38563	1.90018
	5.424	10.8897	1.19353	9.46719	1.98705
	5.4288	10.5501	0.888917	9.89837	1.38501
	5.4336	11.3248	0.76349	9.71057	1.48669
	5.4384	10.6514	0.680163	9.24764	1.67011
	5.4432	10.5332	0.870736	9.54921	1.69224
	5.448	10.7255	0.947647	9.14421	1.87344
	5.4528	10.8237	1.03335	9.10444	1.68598
	5.4576	10.6437	1.54028	9.35893	1.66022
	5.4624	10.1137	1.01356	9.16091	1.64219
	5.4672	10.3764	0.781015	9.65822	1.88943
	5.472	10.5109	0.852584	9.4912	1.65444
	5.4768	10.7295	0.628086	9.58978	1.66311
	5.4816	11.2949	1.01392	9.53598	1.79142
	5.4864	11.559	1.18504	9.57777	1.50905
	5.4912	11.6047	0.991136	9.65539	1.64422
	5.496	11.0115	0.748648	9.42338	1.49758
	5.5008	11.0178	0.992936	9.59947	1.60381
	5.5056	11.329	0.415444	9.62049	1.84639
	5.5104	10.8143	0.596944	9.57609	1.60132
	5.5152	10.6065	0.954923	9.36831	1.83174
	5.52	10.7265	0.972578	9.31215	1.8332
	5.5248	10.2571	1.24184	9.30121	1.6827
	5.5296	10.8649	1.21609	9.48887	1.54627
	5.5344	10.9792	1.09159	9.40654	1.49087
	5.5392	10.6318	1.25698	9.72598	1.75225
	5.544	10.9621	1.08679	9.45988	1.46209
	5.5488	10.5279	1.27672	9.30871	1.38165
	5.5536	10.889	0.713515	9.20568	1.59276
	5.5584	10.3932	1.327	9.41835	1.60052
	5.5632	10.4951	0.809328	9.30765	1.62947
	5.568	10.2041	1.21007	9.6527	1.28892
	5.5728	11.201	1.26986	9.88296	1.29262
	5.5776	10.64	0.786223	9.41688	1.45772
	5.5824	11.0017	0.661611	9.44862	1.24042
	5.5872	11.2014	0.688035	9.37313	1.38482
	5.592	11.433	0.505862	10.0106	1.20532
	5.5968	11.4663	0.378148	9.48214	1.31996
	5.6016	11.2583	0.784999	9.36734	1.42508
	5.6064	11.3027	0.938799	9.51273	1.37212
	5.6112	11.1259	0.823504	9.73512	1.42525
	5.616	11.0653	0.801599	9.66518	1.49628
	5.6208	11.594	1.30219	9.4017	1.39349
	5.6256	11.8829	1.52209	9.43126	1.37749
	5.6304	11.8217	1.42945	9.28211	1.28656
	5.6352	11.6207	1.0723	9.23098	1.20358
	5.64	11.995	1.52173	9.32599	1.25514
	5.6448	11.9564	1.30945	9.13836	1.61916
	5.6496	11.6246	1.16231	9.4061	1.36952
	5.6544	11.8656	1.40019	9.24408	1.44225
	5.6592	11.9303	1.12925	9.35169	1.25451
	5.664	11.5046	1.07119	9.4033	1.46513
	5.6688	11.0919	1.4094	9.42681	1.47777
	5.6736	11.1749	1.23899	9.77312	1.57159
	5.6784	11.3991	1.07991	10.3851	1.31187
	5.6832	11.6832	1.48006	10.2489	1.05449
	5.688	10.7844	1.03534	10.0226	1.12837
	5.6928	10.6607	0.705378	9.86678	1.4382
	5.6976	11.32	1.04208	9.75808	1.7391
	5.7024	11.9133	1.00782	11.1555	1.2528
	5.7072	11.8133	0.794084	9.84828	1.40401
	5.712	11.5136	0.899601	10.0248	1.43746
	5.7168	11.4837	0.874533	9.84851	1.39727
	5.7216	11.4475	1.03875	9.74892	1.4348
	5.7264	11.45	0.534538	9.68285	1.43486
	5.7312	10.9997	0.617932	9.62687	1.42136
	5.736	11.8768	0.967545	9.65384	1.8218
	5.7408	11.6928	0.893211	9.73792	1.6815
	5.7456	11.6353	0.521088	10.1284	1.55934
	5.7504	11.6004	1.33941	10.1768	1.30571
	5.7552	11.5269	1.49694	10.2895	1.40147
	5.76	10.9202	1.52136	9.49248	1.49016
	5.7648	10.9202	1.34257	9.63764	1.73012
	5.7696	10.4481	1.15271	9.42061	1.59394
	5.7744	10.1634	1.12617	9.4891	1.67828
	5.7792	10.0106	0.897935	9.32489	1.43512
	5.784	10.8319	1.0608	9.36478	1.34159
	5.7888	10.777	0.598221	9.52904	1.15761
	5.7936	11.0893	1.09383	9.3287	1.52957
	5.7984	10.7893	0.914651	9.42732	1.33171
	5.8032	10.873	0.921089	9.20428	1.32191
	5.808	10.8469	0.971435	9.13428	1.62966
	5.8128	10.8119	1.27112	8.90093	1.49594
	5.8176	11.2451	0.978281	8.90792	1.54774
	5.8224	11.2302	1.0624	9.89707	1.22531
	5.8272	11.567	1.00742	9.72671	1.44616
	5.832	11.909	0.836844	9.59184	1.68612
	5.8368	11.7943	0.409382	8.95519	1.49756
	5.8416	11.1288	0.998821	9.60553	1.74077
	5.8464	11.0553	0.912341	9.49339	1.31287
	5.8512	11.3185	0.585763	9.14907	1.44392
	5.856	11.2903	0.75256	9.89364	1.52759
	5.8608	11.5747	0.390016	9.45277	1.42532
	5.8656	11.0995	0.669664	9.32678	1.40612
	5.8704	11.3913	0.804024	9.08602	1.58673
	5.8752	11.324	0.917612	9.40462	1.37759
	5.88	11.4672	0.820009	9.12965	1.5521
	5.8848	11.869	0.965954	9.34618	1.46754
	5.8896	11.6678	1.39796	9.26235	1.19657
	5.8944	11.1117	1.26646	9.48906	1.39204
	5.8992	11.3681	1.4239	9.63658	1.70045
	5.904	11.4093	1.20688	9.53243	1.82061
	5.9088	11.5105	1.23554	9.34299	1.84486
	5.9136	11.4848	0.921337	9.6719	1.71662
	5.9184	11.7599	1.15625	9.26269	1.85151
	5.9232	11.5515	0.984236	9.77146	1.83056
	5.928	11.2523	1.02289	9.73603	1.76288
	5.9328	12.1296	0.947615	10.2141	1.88403
	5.9376	11.8644	1.28577	9.68288	1.84712
	5.9424	11.9579	0.943296	10.2793	1.62608
	5.9472	12.0607	0.998643	9.87737	1.55867
	5.952	12.1916	0.308084	9.57345	1.51257
	5.9568	12.1208	0.471386	9.56833	1.77758
	5.9616	12.1372	0.368011	9.66319	1.55668
	5.9664	12.2834	0.748196	9.66035	1.70996
	5.9712	11.9157	0.451616	9.25816	1.41188
	5.976	11.6692	0.725609	9.27892	1.53209
	5.9808	11.6964	0.478151	9.66685	1.58817
	5.9856	11.2374	1.21676	9.10985	1.64833
	5.9904	11.5273	1.23247	9.53735	1.73042
	5.9952	11.5798	1.04783	9.49217	1.7004
	6	10.6772	1.16522	9.61446	1.65337
	6.0048	11.1043	0.860859	9.82893	1.63054
	6.0096	10.8298	0.739175	9.56247	1.5009
	6.0144	11.6955	0.81214	9.49252	1.60312
	6.0192	11.2225	0.674953	8.88629	1.75297
	6.024	11.5127	0.51452	9.06508	1.77769
	6.0288	11.6764	0.726844	9.217	1.76752
	6.0336	11.671	0.2093	8.8001	1.85901
	6.0384	11.663	0.370472	8.99402	1.83089
	6.0432	11.8121	0.359095	9.03766	1.80107
	6.048	12.124	0.148757	8.75959	2.00924
	6.0528	11.8747	0.502234	8.8418	1.9422
	6.0576	12.2369	0.20976	8.92579	1.95019
	6.0624	12.4906	0.103839	8.98541	1.88533
	6.0672	12.6351	0.262214	9.38143	1.85246
	6.072	12.2157	0.55613	8.84428	2.07295
	6.0768	11.6051	0.192597	9.14093	1.98688
	6.0816	11.9791	0.532085	9.58629	1.65722
	6.0864	12.7467	0.242242	9.34224	1.84087
	6.0912	12.3811	0.681288	9.61821	1.93026
	6.096	12.016	0.362923	9.99634	1.63012
	6.1008	12.1467	0.939536	9.26446	1.6622
	6.1056	12.1376	0.506974	9.51793	1.78363
	6.1104	12.1414	0.360758	9.28777	1.90224
	6.1152	12.1193	0.553907	9.13812	1.84311
	6.12	12.2482	0.248699	9.63134	1.74493
	6.1248	11.64	0.503451	9.66029	1.81264
	6.1296	12.6278	0.271163	9.83085	1.67218
	6.1344	12.4684	0.221847	9.7397	1.87284
	6.1392	12.5215	0.0923334	9.53582	1.68918
	6.144	12.2656	0.146383	8.85396	1.88992
	6.1488	12.636	0.415838	9.43949	1.7391
	6.1536	12.9151	0.258653	9.31378	1.91301
	6.1584	13.1003	0.321082	9.76016	1.66876
	6.1632	12.427	0.400361	9.40048	1.61663
	6.168	12.5261	0.190834	9.96121	1.43114
	6.1728	12.816	0.474578	9.54437	1.59365
	6.1776	12.4508	0.294602	9.27848	1.70346
	6.1824	12.9124	0.461505	9.70361	1.48045
	6.1872	12.4925	0.881471	9.21201	1.86223
	6.192	12.271	0.913424	9.43524	1.80946
	6.1968	11.916	0.92425	9.62494	1.81074
	6.2016	11.8858	1.36807	9.92193	1.83933
	6.2064	12.2467	1.34273	9.45936	1.78984
	6.2112	12.1401	1.01295	9.57503	1.63363
	6.216	11.6077	1.28925	9.98963	1.82883
	6.2208	11.6601	1.4714	9.82308	1.53427
	6.2256	11.7584	1.80438	9.72722	1.71088
	6.2304	11.4579	1.36924	9.7421	1.65105
	6.2352	11.397	0.982899	9.52549	1.77249
	6.24	12.021	0.858404	9.5657	1.47439
	6.2448	12.0949	1.08954	9.43575	1.77271
	6.2496	12.3842	1.02669	9.96797	1.63987
	6.2544	12.3729	1.4631	9.49214	1.53336
	6.2592	11.904	1.51154	9.44074	1.72497
	6.264	11.5926	0.790487	9.7219	1.44157
	6.2688	11.7651	0.567941	9.16324	1.61177
	6.2736	11.9068	1.45318	9.63101	1.17504
	6.2784	11.6215	1.10209	9.41678	1.2835
	6.2832	11.7997	1.09521	9.01909	1.44611
	6.288	11.7164	0.924907	9.50099	1.3528
	6.2928	11.6779	1.08911	9.71855	1.36033
	6.2976	11.1981	1.32349	9.61092	1.35722
	6.3024	11.0979	1.07585	9.50605	1.51726
	6.3072	11.2819	1.09412	9.50673	1.69584
	6.312	11.8852	0.578793	8.93714	1.75899
	6.3168	12.0325	0.936007	9.16006	1.74749
	6.3216	11.5685	1.18056	10.1292	1.45038
	6.3264	11.0421	1.03776	9.96392	1.60716
	6.3312	10.9695	0.737754	9.85708	1.6432
	6.336	10.9297	0.872136	9.01361	1.65939
	6.3408	11.0608	0.851227	8.92011	1.79628
	6.3456	10.635	0.5472	8.72416	1.87475
	6.3504	10.7395	0.44413	8.80347	1.78542
	6.3552	10.3582	0.512566	8.79466	1.77162
	6.36	10.7434	0.757949	8.76414	1.73983
	6.3648	10.9424	0.621989	9.82081	1.56123
	6.3696	10.8559	0.601235	9.019	1.77814
	6.3744	10.8584	0.285706	9.57117	1.37097
	6.3792	11.6624	0.733693	9.34378	1.39745
	6.384	11.2188	0.48794	9.23323	1.56285
	6.3888	10.5946	0.608868	8.97174	1.73886
	6.3936	11.5972	1.04197	9.46396	1.50768
	6.3984	11.0481	1.09043	9.40582	1.77604
	6.4032	11.3259	1.15727	9.7855	1.41147
	6.408	12.1534	0.986509	9.68731	1.40403
	6.4128	11.2646	1.08239	9.29398	1.27178
	6.4176	11.1978	0.452077	9.68533	1.59098
	6.4224	11.1821	0.677428	9.68279	1.6289
	6.4272	10.6248	0.776831	9.39939	1.60643
	6.432	10.6693	0.426795	9.24277	1.67961
	6.4368	11.4245	0.6674	9.57049	1.52715
	6.4416	11.2872	0.604134	9.71813	1.40414
	6.4464	12.056	0.640571	9.63927	1.31543
	6.4512	12.2133	0.940057	10.1271	1.84697
	6.456	11.7083	0.769688	10.0469	1.74984
	6.4608	11.7976	0.788638	9.56655	1.64828
	6.4656	12.2372	0.914298	9.45293	1.613
	6.4704	12.4688	0.515309	9.41011	1.32624
	6.4752	12.1551	0.499821	9.77785	1.52044
	6.48	12.5272	0.58992	9.47635	1.55562
	6.4848	12.0474	0.904951	9.36766	1.51771
	6.4896	12.1812	0.566718	9.40482	1.41345
	6.4944	11.7799	0.841676	9.04159	1.54426
	6.4992	11.2055	1.05815	9.02575	1.61388
	6.504	12.1623	0.8062	9.39014	1.83873
	6.5088	11.8069	0.858605	9.52447	1.77958
	6.5136	11.1588	1.26269	9.12356	1.67577
	6.5184	11.6062	1.22056	9.17046	1.96629
	6.5232	11.3559	0.965244	8.486	1.98894
	6.528	11.723	1.03499	8.00882	1.96993
	6.5328	11.7655	1.03353	9.23374	1.73931
	6.5376	11.5621	1.21586	8.74255	1.98324
	6.5424	11.6015	1.00465	8.74298	1.71546
	6.5472	11.2049	0.58023	8.51723	1.79887
	6.552	11.861	0.854577	8.71876	1.94128
	6.5568	11.7946	0.847573	8.47428	1.84064
	6.5616	12.1689	0.627057	8.85003	1.56372
	6.5664	12.3283	0.434023	9.07456	1.81805
	6.5712	11.893	0.852403	9.53525	1.36816
	6.576	11.4822	0.912989	8.97586	1.81928
	6.5808	11.0051	0.964891	9.13249	1.83286
	6.5856	11.5011	0.847945	9.40251	1.79054
	6.5904	11.527	0.990748	9.7163	1.94303
	6.5952	11.9011	1.10465	9.23526	1.68553
	6.6	11.867	0.923992	10.4898	1.73455
	6.6048	12.0822	1.11274	9.85115	1.7396
	6.6096	11.9862	0.892557	9.55941	1.79055
	6.6144	11.3615	0.855064	9.63598	1.72136
	6.6192	11.6821	0.970088	9.00082	1.81007
	6.624	11.8448	1.00962	8.90347	1.8753
	6.6288	12.1508	0.734029	8.60421	2.07905
	6.6336	12.3788	0.982741	8.64514	2.01025
	6.6384	11.7113	0.96182	8.61333	1.96601
	6.6432	12.1206	0.744089	8.59817	1.93212
	6.648	11.9244	0.999917	8.61408	1.78473
	6.6528	11.5229	0.884328	8.28447	1.84125
	6.6576	11.4256	0.502822	8.50971	1.82002
	6.6624	11.841	0.778046	8.60906	1.83224
	6.6672	11.7588	0.818776	8.83653	1.77751
	6.672	11.5777	0.959374	8.70839	1.92777
	6.6768	10.7881	0.863269	8.94672	1.56924
	6.6816	10.2897	0.549286	8.93935	1.64677
	6.6864	10.9509	0.550015	8.79425	1.79398
	6.6912	10.6152	0.676936	8.98045	1.71052
	6.696	11.1566	0.376431	8.75764	1.83898
	6.7008	10.7738	0.93749	8.81509	1.89135
	6.7056	10.4607	0.751913	8.67096	1.7287
	6.7104	10.9318	0.648631	9.0305	1.82099
	6.7152	10.4893	0.948699	9.27142	1.92631
	6.72	9.83163	1.03833	9.49873	1.53698
	6.7248	10.45	0.960184	8.81247	1.89835
	6.7296	9.92698	0.929475	8.67858	1.67562
	6.7344	10.0346	0.922315	9.22275	1.82762
	6.7392	9.87589	0.69498	8.88886	1.8134
	6.744	10.1012	0.750416	8.76043	2.04226
	6.7488	10.6891	0.333032	8.62664	1.65842
	6.7536	11.0081	0.823126	9.01372	1.7218
	6.7584	11.3015	0.502805	8.71389	1.78633
	6.7632	11.0325	0.420078	9.21666	1.76927
	6.768	10.3317	0.504888	9.17969	1.88392
	6.7728	11.4342	0.689528	9.01821	1.9566
	6.7776	11.3943	0.581042	8.82256	1.89575
	6.7824	11.0676	0.337169	9.05082	1.91663
	6.7872	9.67807	0.551666	8.58286	1.99414
	6.792	10.6198	0.469688	8.49618	1.94337
	6.7968	11.1692	1.01388	8.44705	2.24928
	6.8016	11.6369	0.930127	8.83097	2.18356
	6.8064	11.2602	0.574495	8.69285	1.94135
	6.8112	11.1552	0.898592	8.76179	1.99203
	6.816	11.7552	0.85746	8.77921	1.97971
	6.8208	11.7881	0.769882	8.88983	1.88529
	6.8256	12.0505	0.814695	8.73391	1.97229
	6.8304	12.0758	0.584564	8.75442	1.87698
	6.8352	12.2472	0.560435	8.45904	1.90588
	6.84	12.7333	0.911346	8.30737	1.8513
	6.8448	12.4457	0.702709	8.84212	1.80763
	6.8496	12.0744	0.834855	8.52744	1.8726
	6.8544	12.1009	0.880998	8.91114	1.74083
	6.8592	12.8086	1.04312	8.73964	1.77333
	6.864	12.8262	0.856264	8.8865	1.91333
	6.8688	12.0585	0.869072	8.30157	1.8926
	6.8736	11.6314	1.36774	8.79825	1.95833
	6.8784	11.2824	0.897693	8.81805	1.93443
	6.8832	11.2218	1.08277	8.89772	1.52321
	6.888	11.3648	0.521173	8.67813	1.83554
	6.8928	11.5972	0.325698	8.88067	1.59918
	6.8976	11.3673	0.408628	9.3707	1.53074
	6.9024	11.553	0.423672	8.58693	1.82124
	6.9072	11.8738	0.266392	9.0082	1.48203
	6.912	11.9049	0.492721	8.9442	1.66152
	6.9168	11.7595	0.944011	8.69511	1.73661
	6.9216	11.9956	0.838483	8.5977	1.8192
	6.9264	12.7528	0.762636	8.91178	1.57431
	6.9312	12.5357	0.758802	8.69904	1.70805
	6.936	12.4326	0.913249	9.32028	1.22668
	6.9408	12.3609	0.96656	8.59965	1.80222
	6.9456	12.4765	0.856303	8.61572	1.89474
	6.9504	12.7359	1.26289	8.95198	1.91605
	6.9552	12.506	0.909133	9.0172	1.85429
	6.96	12.5159	0.275811	9.24373	1.76342
	6.9648	12.5846	0.169705	9.06265	1.85527
	6.9696	12.2693	0.381051	9.04937	1.82339
	6.9744	11.3157	0.664364	8.49468	1.72765
	6.9792	11.7635	1.00605	8.56162	1.91957
	6.984	11.826	0.47269	8.33791	1.9217
	6.9888	12.2022	0.787038	8.82195	1.9064
	6.9936	11.6376	1.0955	8.87889	1.97835
	6.9984	11.9126	0.783062	8.66947	1.89508
	7.0032	11.6151	1.3736	8.54566	1.739
	7.008	11.418	1.06094	8.76483	2.22556
	7.0128	11.121	1.19218	8.5613	2.13246
	7.0176	11.1708	1.29501	8.77927	1.84508
	7.0224	10.9798	1.38612	8.98499	1.83716
	7.0272	11.3164	1.57158	8.73008	1.77736
	7.032	11.8288	1.24875	8.92286	1.88487
	7.0368	11.0623	1.1654	8.8674	1.85893
	7.0416	11.6001	1.14137	8.8048	1.8018
	7.0464	11.8183	0.83062	8.67388	1.79015
	7.0512	11.705	0.910294	8.83543	2.07184
	7.056	11.5989	1.03971	8.76298	1.76035
	7.0608	11.8085	1.11712	8.71345	2.04891
	7.0656	11.7804	0.951161	8.5911	1.9812
	7.0704	12.2	0.835315	8.84884	1.84332
	7.0752	12.3963	0.573655	8.79707	1.89812
	7.08	11.9109	0.990393	8.8934	1.81789
	7.0848	11.9679	1.04266	9.0368	2.04959
	7.0896	11.9708	0.734353	9.33957	2.03749
	7.0944	12.5577	0.669064	9.3392	2.01743
	7.0992	12.8542	0.731506	10.1563	1.93406
	7.104	12.7928	0.989953	9.6486	1.97319
	7.1088	11.7693	1.10921	9.8993	1.82477
	7.1136	11.6995	1.05558	9.62375	1.8459
	7.1184	11.4749	0.883146	9.75097	2.02936
	7.1232	11.4737	1.18251	9.48523	2.00805
	7.128	11.2391	1.04338	9.46373	2.00299
	7.1328	11.4818	0.850825	9.60722	1.83102
	7.1376	11.5988	0.505699	9.47317	2.01723
	7.1424	11.722	0.446597	9.37635	1.82898
	7.1472	11.4202	0.488456	9.67084	1.73388
	7.152	11.1064	0.864211	9.63	1.76905
	7.1568	11.085	0.755245	9.48356	1.72672
	7.1616	11.5205	0.637792	10.2923	1.72259
	7.1664	11.5659	0.765919	10.0293	1.64061
	7.1712	11.6734	0.882024	9.79167	1.84882
	7.176	11.6621	1.02866	9.33976	1.90535
	7.1808	11.4821	1.03971	9.67391	2.07559
	7.1856	11.1059	0.499964	9.78997	1.85144
	7.1904	10.7546	0.789145	9.68771	1.80299
	7.1952	11.3747	0.970636	9.70448	1.75522
	7.2	10.4025	1.16614	9.67827	1.72503
	7.2048	10.2838	1.1543	9.32733	1.75127
	7.2096	10.5979	0.907922	10.0346	1.83635
	7.2144	10.5038	0.628812	10.4704	1.97348
	7.2192	11.0015	0.934503	10.3752	1.72711
	7.224	11.2094	1.11869	10.195	1.61742
	7.2288	11.1293	0.905738	10.4095	1.81376
	7.2336	10.4473	0.968876	10.099	1.79013
	7.2384	10.6367	1.08688	9.63527	1.93426
	7.2432	10.3704	1.22386	10.1135	1.8854
	7.248	10.7805	1.06899	9.74934	1.59665
	7.2528	11.0449	0.807682	9.71239	1.73058
	7.2576	11.0094	0.745537	9.3954	1.98636
	7.2624	10.9508	1.01775	9.66441	1.65258
	7.2672	11.1727	1.03711	9.00677	1.83318
	7.272	11.3737	0.836566	9.30835	1.93872
	7.2768	11.2306	0.541399	9.04515	1.75256
	7.2816	10.9637	0.844591	8.93366	1.79213
	7.2864	11.3887	1.16203	9.13307	1.71491
	7.2912	11.3056	1.19659	9.12811	1.85457
	7.296	11.1888	1.38889	8.65594	2.08973
	7.3008	10.9727	1.42157	8.61913	2.04263
	7.3056	10.9913	1.45397	8.92518	2.1058
	7.3104	11.2273	1.31842	8.79259	2.27471
	7.3152	11.3667	1.62433	8.29347	2.12388
	7.32	11.2293	1.09172	8.46661	2.11949
	7.3248	11.0888	1.01341	8.43905	2.16204
	7.3296	11.0624	0.982034	8.85482	2.03659
	7.3344	11.6912	0.948697	8.40427	1.76502
	7.3392	11.4635	1.29594	8.7785	2.14246
	7.344	10.6081	1.2765	8.80835	2.30814
	7.3488	10.6687	1.10388	8.45667	2.19035
	7.3536	10.8736	1.2282	8.1805	2.29325
	7.3584	11.1343	1.44281	8.40705	2.37827
	7.3632	10.9032	1.25986	8.19345	2.36602
	7.368	10.8034	1.18346	8.48076	2.2655
	7.3728	10.8634	0.958703	8.10222	2.29315
	7.3776	10.42	1.13043	8.60174	2.2306
	7.3824	10.5361	0.951674	8.49159	2.12728
	7.3872	10.4001	0.871899	8.53883	2.03459
	7.392	10.5201	0.589262	8.18707	2.53951
	7.3968	10.7286	0.841078	8.30157	2.53837
	7.4016	11.1864	1.10485	8.45903	2.27141
	7.4064	10.8259	1.12992	8.7096	2.41684
	7.4112	10.9761	1.23585	8.62805	2.41565
	7.416	11.7667	1.08606	8.43013	2.40104
	7.4208	11.5549	1.30776	8.81776	2.5809
	7.4256	11.6925	0.770936	8.61043	2.55536
	7.4304	11.7044	0.985027	8.49092	2.45644
	7.4352	11.6639	1.21034	8.51437	2.36754
	7.44	12.178	1.21406	8.75041	2.37585
	7.4448	11.6433	1.35932	8.37768	2.49597
	7.4496	12.5017	1.7497	8.16222	2.5382
	7.4544	12.0248	1.01669	8.4344	2.43087
	7.4592	12.2315	1.21874	8.56211	2.43175
	7.464	11.6128	0.965186	8.11678	2.56464
	7.4688	12.2078	0.903334	8.2598	2.39334
	7.4736	12.4131	0.810348	8.35161	2.42379
	7.4784	12.1414	1.1535	8.26251	2.62127
	7.4832	12.696	0.813603	7.94147	2.57862
	7.488	12.3362	1.13502	8.35207	2.47268
	7.4928	12.0444	0.666068	8.21856	2.2505
	7.4976	12.5798	0.602601	8.27193	2.47969
	7.5024	13.1308	1.10471	8.27726	2.43635
	7.5072	13.3043	1.046	8.25953	2.4888
	7.512	12.2538	0.923533	8.56476	2.51721
	7.5168	12.1291	0.889102	8.55533	2.49521
	7.5216	12.1242	1.03825	8.12648	2.49714
	7.5264	12.4541	0.794538	7.83288	2.68966
	7.5312	11.964	0.671956	8.01082	2.51349
	7.536	12.1268	0.724927	7.82329	2.54061
	7.5408	11.9055	0.695636	8.04865	2.47353
	7.5456	12.3314	0.632213	7.98687	2.5394
	7.5504	12.0705	0.657364	8.05866	2.35417
	7.5552	12.1823	0.422816	8.20506	2.55871
	7.56	12.1384	0.657183	8.20653	2.42353
	7.5648	12.193	0.0785395	8.00321	2.47212
	7.5696	12.0219	0.493823	7.98575	2.47534
	7.5744	12.0877	0.488363	7.95252	2.62819
	7.5792	12.1052	0.501446	8.05785	2.52407
	7.584	12.3905	0.601777	8.05566	2.49538
	7.5888	12.2838	0.509456	7.74798	2.37023
	7.5936	11.8198	0.808873	8.06489	2.49491
	7.5984	12.0449	0.703763	7.88318	2.57414
	7.6032	11.845	0.882292	8.04094	2.41147
	7.608	11.2288	0.616925	8.07035	2.43147
	7.6128	11.1995	0.353199	7.85034	2.62366
	7.6176	11.5536	0.620293	8.05978	2.53149
	7.6224	11.4031	0.612199	8.20023	2.44828
	7.6272	11.0481	0.832195	8.09375	2.50653
	7.632	10.9717	0.8782	8.00922	2.6447
	7.6368	10.9999	0.840378	8.41758	2.55735
	7.6416	11.1998	0.82615	8.14376	2.60305
	7.6464	11.0784	0.942578	7.97708	2.47543
	7.6512	11.0735	0.393371	8.34862	2.35436
	7.656	11.1152	0.526523	8.65705	2.17669
	7.6608	11.3956	0.683001	8.8252	2.16353
	7.6656	11.1137	0.350069	8.65068	2.44863
	7.6704	10.5061	1.00412	8.61536	2.24884
	7.6752	11.0402	0.789285	8.6076	2.10063
	7.68	10.4638	1.07695	8.41136	2.04074
	7.6848	10.1167	0.812996	8.22529	2.16667
	7.6896	10.3729	1.43525	8.12298	2.17059
	7.6944	10.3849	1.45968	8.50365	2.14964
	7.6992	10.5002	1.58846	8.24295	2.36643
	7.704	10.4751	1.58186	8.45539	2.07786
	7.7088	10.1607	1.42399	8.49636	2.06285
	7.7136	9.35338	1.62026	8.53218	2.02483
	7.7184	9.68352	1.56899	8.93363	2.01175
	7.7232	9.68198	1.78605	8.60151	2.26759
	7.728	9.65806	1.67826	8.90498	2.20936
	7.7328	9.8917	1.71068	8.84289	1.92824
	7.7376	9.84801	1.94583	8.71183	1.84161
	7.7424	9.91648	1.69167	9.43163	1.58115
	7.7472	10.1316	1.64785	9.1332	1.82956
	7.752	10.155	1.60606	8.74495	2.01123
	7.7568	10.4879	1.69364	8.89161	1.96112
	7.7616	10.7432	1.5736	8.60908	2.00219
	7.7664	11.0875	1.19744	8.68268	1.77837
	7.7712	11.219	1.61855	8.42004	2.01883
	7.776	11.137	1.21037	9.06567	1.93452
	7.7808	11.1774	1.10838	8.68655	2.22461
	7.7856	10.8566	1.24357	9.38979	1.87961
	7.7904	10.9155	1.18688	9.33314	1.82468
	7.7952	10.4817	1.34264	9.31662	1.93742
	7.8	10.808	1.61375	9.16157	1.8448
	7.8048	10.9878	0.932716	9.34227	1.8358
	7.8096	10.7274	1.15281	9.51571	1.93105
	7.8144	10.9754	1.258	9.39741	1.63421
	7.8192	11.0672	1.12265	9.46242	1.65603
	7.824	10.7716	1.44057	9.26023	2.01533
	7.8288	11.2222	1.16335	8.56406	2.2347
	7.8336	11.7634	0.887666	8.97934	1.85117
	7.8384	11.2237	0.876875	8.92432	2.06599
	7.8432	11.515	1.31958	8.63523	2.26967
	7.848	10.87	0.583985	8.46391	2.39993
	7.8528	11.508	0.487155	8.17761	2.28713
	7.8576	11.7533	0.509076	8.85594	1.97251
	7.8624	11.3667	0.609858	9.2097	2.15201
	7.8672	11.9056	0.9283	9.4702	1.99166
	7.872	11.8324	1.03265	8.74123	2.2707
	7.8768	11.769	1.23069	9.08006	2.08942
	7.8816	11.5525	0.93099	9.12041	1.92797
	7.8864	11.0565	1.1367	9.32733	1.7881
	7.8912	10.5825	1.26158	9.27557	2.30288
	7.896	10.713	1.08669	9.42059	2.17879
	7.9008	10.5077	0.83306	9.43577	1.84231
	7.9056	10.6472	1.20152	9.76787	1.65865
	7.9104	11.4181	1.08716	9.77484	1.91606
	7.9152	11.3628	1.23556	9.4368	1.77119
	7.92	11.1372	1.12314	9.38003	1.93322
	7.9248	11.0337	0.989609	9.85669	1.64349
	7.9296	10.755	0.821212	10.0446	1.53457
	7.9344	11.1211	0.867862	10.4769	1.67936
	7.9392	10.7008	1.33531	10.3011	1.65767
	7.944	10.8743	1.2717	9.83832	2.01167
	7.9488	11.0866	0.865303	9.46064	1.9111
	7.9536	11.0776	1.02216	10.1281	1.34807
	7.9584	11.5133	1.14954	10.1045	1.50165
	7.9632	11.1048	1.34838	10.7753	1.2773
	7.968	11.0587	1.1614	10.3332	1.37311
	7.9728	10.6423	1.06881	10.6256	1.15564
	7.9776	10.9503	1.02595	10.3601	1.23075
	7.9824	11.0708	1.16121	10.4666	1.80847
	7.9872	11.066	1.13683	10.3544	1.6511
	7.992	10.9174	1.52981	10.2961	1.68269
	7.9968	10.3613	1.5818	10.5094	1.17207
	8.0016	10.5816	1.44369	10.1293	2.11394
	8.0064	10.3848	1.28166	10.5063	2.10239
	8.0112	10.7681	1.51581	10.5801	1.85707
	8.016	10.5176	1.4078	10.5411	1.59215
	8.0208	10.7185	1.17039	10.3507	1.38503
	8.0256	10.9837	0.96484	9.87291	1.8279
	8.0304	11.2417	1.04069	10.0837	2.05952
	8.0352	11.3369	1.25181	10.1623	2.12302
	8.04	11.1601	1.08421	10.0069	2.12728
	8.0448	11.0409	1.42422	10.5873	1.90516
	8.0496	11.2857	1.57259	10.5742	1.27555
	8.0544	10.9745	1.18833	11.0036	1.22149
	8.0592	11.7534	0.959132	11.1594	1.49834
	8.064	11.7807	0.442546	10.9546	1.38531
	8.0688	12.0724	0.629609	10.5393	1.55697
	8.0736	11.4224	0.802354	10.4079	1.50895
	8.0784	12.0571	0.77386	10.3468	1.65932
	8.0832	12.0136	0.563597	10.1873	2.02604
	8.088	11.6623	0.600143	10.4253	2.10623
	8.0928	11.7233	0.707944	10.8501	1.79587
	8.0976	11.2192	0.913676	10.1837	2.34131
	8.1024	11.358	0.833703	10.7223	2.15097
	8.1072	11.5993	0.736671	10.5925	2.22957
	8.112	11.2938	0.69962	10.5376	2.03262
	8.1168	11.2876	0.803675	10.5219	1.74288
	8.1216	11.8742	0.954523	10.9555	1.68258
	8.1264	11.1551	0.765181	10.4609	1.6961
	8.1312	11.25	0.704059	10.1544	2.12193
	8.136	11.6049	1.10061	10.9216	1.4498
	8.1408	11.7347	1.19361	11.2721	1.03032
	8.1456	11.7741	1.63758	11.3623	1.28612
	8.1504	11.4953	1.42078	11.9966	0.766051
	8.1552	11.4282	1.05261	11.5509	0.878143
	8.16	11.5112	1.16681	11.8757	0.937581
	8.1648	11.1774	1.51825	11.5488	0.766609
	8.1696	11.1537	1.3964	11.463	1.08289
	8.1744	11.5791	0.90785	11.3344	1.17296
	8.1792	11.1237	1.03044	11.0636	1.15919
	8.184	11.0052	1.2499	10.9591	1.30543
	8.1888	11.473	1.09222	10.8379	1.34137
	8.1936	10.4328	1.05839	10.9291	1.39343
	8.1984	10.4624	1.16455	11.3967	1.4185
	8.2032	10.8692	1.13905	10.6826	1.47072
	8.208	10.7221	1.38644	10.7759	1.49899
	8.2128	10.6406	1.13799	11.3348	1.45961
	8.2176	10.4415	1.12077	11.3452	1.43883
	8.2224	9.91076	1.25741	11.3626	1.23484
	8.2272	10.6699	1.14737	11.2548	1.47582
	8.232	10.0825	1.40492	11.0792	1.499
	8.2368	10.8036	1.43035	10.844	1.48563
	8.2416	10.6253	1.42066	10.7473	1.49977
	8.2464	10.7722	1.44681	10.7754	1.2835
	8.2512	11.0342	1.74433	10.5406	1.52214
	8.256	10.66	1.39893	10.9307	1.58667
	8.2608	10.9541	1.58265	11.3107	0.864122
	8.2656	11.0792	1.30691	11.242	1.09118
	8.2704	10.4193	1.44567	10.9873	1.29099
	8.2752	10.0666	1.22003	10.7831	1.12999
	8.28	10.4781	1.03582	10.9769	0.898836
	8.2848	10.872	1.81269	11.5275	0.952025
	8.2896	10.8671	1.74596	10.9268	0.851904
	8.2944	10.9662	1.00721	11.3418	0.532862
	8.2992	11.4041	0.927954	11.638	0.748056
	8.304	11.1718	0.695417	11.1142	0.733198
	8.3088	10.6237	0.533238	11.5241	0.765109
	8.3136	10.6791	0.838177	11.3676	0.620855
	8.3184	10.8946	0.322091	11.3247	0.853242
	8.3232	10.9108	0.530153	10.8941	1.00036
	8.328	10.5209	0.573447	11.1656	0.943963
	8.3328	11.3547	1.16295	10.9553	1.05243
	8.3376	10.7395	1.32586	11.2005	0.810034
	8.3424	10.8127	1.78052	11.3877	0.937976
	8.3472	10.3998	1.3308	11.2156	0.898367
	8.352	10.5077	0.873811	11.3437	0.725321
	8.3568	10.7223	1.1103	11.1732	0.71922
	8.3616	11.0442	1.56811	11.0488	1.00316
	8.3664	10.5157	1.62894	11.1784	0.751989
	8.3712	10.6447	1.54486	10.9888	0.803167
	8.376	11.4346	1.45757	11.2463	0.592487
	8.3808	10.7349	1.13284	10.6282	0.648466
	8.3856	10.4007	0.537934	11.0972	1.01181
	8.3904	10.1327	0.731669	11.2649	1.02033
	8.3952	9.78214	1.1303	11.5156	0.845279
	8.4	9.91168	0.750898	10.9797	0.811855
	8.4048	10.4366	1.07241	11.1517	0.856896
	8.4096	9.9365	0.995512	11.1397	0.974563
	8.4144	10.0205	0.473147	11.1921	1.32416
	8.4192	9.99164	0.741377	10.7426	1.1825
	8.424	9.91157	0.726661	10.8144	1.22251
	8.4288	10.3613	0.912215	10.58	1.50039
	8.4336	10.0451	1.17089	11.0431	1.04466
	8.4384	10.561	1.57916	11.3104	1.36167
	8.4432	10.0062	1.58604	10.7755	1.25984
	8.448	9.99126	1.13455	10.9488	1.25563
	8.4528	10.5617	1.34838	10.6301	1.04718
	8.4576	10.4223	1.82917	10.643	1.20093
	8.4624	10.3143	1.58101	10.5385	1.38439
	8.4672	10.982	0.697674	10.0164	1.43273
	8.472	10.6554	0.836143	10.5403	1.04351
	8.4768	10.9623	1.27611	10.9658	1.15361
	8.4816	10.936	1.38591	11.2037	1.20311
	8.4864	10.8926	1.83483	10.9564	1.19679
	8.4912	10.8773	0.959306	10.5723	1.23811
	8.496	10.3398	1.39885	10.4272	1.50936
	8.5008	11.2644	0.68185	11.1039	1.03101
	8.5056	10.9229	0.76797	10.9725	1.17379
	8.5104	10.8045	1.18559	10.7935	1.25563
	8.5152	10.9194	0.856604	11.0688	1.08158
	8.52	11.2124	1.11301	11.2117	0.970819
	8.5248	11.1853	1.21261	11.1346	1.15275
	8.5296	10.9828	0.91367	10.7603	1.36476
	8.5344	10.8079	0.754719	10.7791	1.35584
	8.5392	11.1667	1.19263	11.0047	1.41313
	8.544	10.9722	0.941269	10.7077	1.15562
	8.5488	10.7783	0.860314	10.4014	1.57238
	8.5536	10.6561	1.17264	10.4271	1.70548
	8.5584	11.1471	1.46597	10.7405	1.73755
	8.5632	10.6644	1.44089	10.7239	1.42535
	8.568	10.4404	1.50554	10.1784	1.4809
	8.5728	10.5899	1.8387	10.3923	1.29873
	8.5776	10.8484	1.82668	10.5775	1.31041
	8.5824	10.6679	1.88669	10.2637	1.523
	8.5872	10.7452	1.76039	10.6334	1.20404
	8.592	11.2022	1.40739	10.6201	1.32204
	8.5968	11.0697	0.959044	10.9027	1.16157
	8.6016	10.9329	1.67259	10.8088	1.41589
	8.6064	10.6847	1.31394	10.7867	1.38227
	8.6112	11.0469	1.17165	10.7006	1.17504
	8.616	11.2813	1.67771	10.8215	1.21734
	8.6208	11.157	1.54798	10.7513	1.36818
	8.6256	11.1654	1.29652	11.1376	1.13075
	8.6304	10.9523	1.6217	10.7131	1.43565
	8.6352	11.5942	1.45707	10.7267	1.46309
	8.64	11.2504	1.63024	10.6961	1.11492
	8.6448	11.0242	1.77581	10.5478	1.56164
	8.6496	10.8378	2.07437	10.8102	1.37539
	8.6544	10.0054	1.69815	10.9464	1.61576
	8.6592	9.91136	1.42618	10.6045	1.23943
	8.664	10.1103	1.1812	11.0877	1.22173
	8.6688	10.469	1.20793	10.8663	1.47768
	8.6736	10.1284	1.42694	11.0574	1.57379
	8.6784	10.4418	1.25085	11.0632	1.29914
	8.6832	9.99292	1.39941	10.6298	1.45116
	8.688	9.96681	1.26364	10.6485	1.28192
	8.6928	10.298	1.06482	10.5733	1.53696
	8.6976	10.1309	1.31122	10.5749	1.44967
	8.7024	10.8286	0.717868	10.2066	1.28288
	8.7072	10.6089	1.26168	11.0006	1.19965
	8.712	10.7477	1.71818	10.5567	1.33585
	8.7168	10.847	1.16847	10.9119	1.47156
	8.7216	10.5788	1.02278	11.0214	0.884964
	8.7264	10.6296	1.02934	11.0337	1.23746
	8.7312	10.7368	1.24541	11.1498	1.2394
	8.736	10.6514	1.38054	10.9533	1.12344
	8.7408	10.5174	1.05023	10.7642	1.12029
	8.7456	10.2189	1.17327	10.5189	1.51655
	8.7504	10.1325	1.02731	10.5416	1.35894
	8.7552	10.1805	1.38478	10.9059	1.40455
	8.76	10.3131	1.09251	11.1729	1.33182
	8.7648	10.5438	1.23907	11.094	1.37251
	8.7696	10.2144	1.02101	10.9245	1.19681
	8.7744	10.4792	1.1375	10.5826	1.36646
	8.7792	10.4211	1.21694	10.7398	1.46968
	8.784	10.9299	1.27844	10.2802	1.35711
	8.7888	10.5871	1.50525	10.6456	1.41561
	8.7936	11.1105	1.85484	10.9514	1.57722
	8.7984	10.9344	1.71278	10.9462	1.07418
	8.8032	10.972	1.95593	10.9117	1.30959
	8.808	11.267	1.96636	10.7113	1.0787
	8.8128	11.4194	1.73898	10.8662	0.862974
	8.8176	11.3987	1.93821	11.4944	1.29497
	8.8224	11.1548	1.70353	10.7986	1.38277
	8.8272	11.2004	1.88848	10.9688	1.53559
	8.832	11.1305	2.1828	10.4998	1.43262
	8.8368	11.1001	2.21526	10.2082	1.57858
	8.8416	10.9808	1.59408	10.4812	1.48113
	8.8464	10.6281	1.58468	10.7066	0.916386
	8.8512	11.1537	1.6128	11.4138	0.740772
	8.856	10.7366	1.59633	10.969	0.839432
	8.8608	10.91	1.53658	11.0291	1.40395
	8.8656	11.0412	1.46785	10.7938	1.76072
	8.8704	10.5471	1.87622	10.5781	1.67756
	8.8752	10.6481	1.96381	10.9652	1.26953
	8.88	10.5332	1.66322	11.0024	1.04387
	8.8848	11.0093	1.74674	10.2549	1.53008
	8.8896	11.2335	1.62854	10.7041	1.46268
	8.8944	11.1456	1.77523	10.4761	1.42996
	8.8992	11.2956	1.73601	10.1476	1.64076
	8.904	11.7862	1.89258	10.4807	1.60026
	8.9088	11.3867	1.68103	10.7429	1.58422
	8.9136	11.105	2.10029	11.0631	1.05439
	8.9184	11.1057	1.67585	10.2874	1.31646
	8.9232	11.5979	1.79932	10.2981	1.65054
	8.928	11.5159	1.40645	10.7018	1.60497
	8.9328	11.2213	1.37425	10.3272	1.51818
	8.9376	10.6862	1.2397	10.8173	1.32039
	8.9424	10.8899	1.26605	10.5602	1.58861
	8.9472	11.5388	1.52057	10.3112	1.58476
	8.952	11.0483	1.28642	9.99401	1.53129
	8.9568	11.3704	1.38873	10.2607	1.38756
	8.9616	11.1655	1.39433	10.4515	1.17347
	8.9664	11.5349	0.918652	9.91276	1.81946
	8.9712	11.5566	0.956393	9.62937	1.77868
	8.976	12.2054	0.920686	9.47085	1.87075
	8.9808	11.8834	0.992763	9.46437	1.61247
	8.9856	11.6519	0.94628	9.98825	1.74156
	8.9904	12.0839	1.13699	9.56009	2.03581
	8.9952	11.5136	1.31311	9.9281	1.97698
	9	11.8187	0.947588	10.4967	1.45324
	9.0048	11.8521	1.20059	10.2758	1.42426
	9.0096	11.6468	0.992668	10.1437	1.43639
	9.0144	11.7057	1.21452	10.5167	1.52311
	9.0192	12.3051	0.990035	10.0162	1.63021
	9.024	12.2156	1.20535	10.1471	1.61918
	9.0288	11.2064	1.40701	10.5067	1.2972
	9.0336	11.2188	1.78005	10.374	1.60529
	9.0384	11.284	1.27244	9.96321	1.67806
	9.0432	11.4882	1.58906	9.91464	1.57938
	9.048	11.221	1.24427	10.1486	1.8497
	9.0528	11.6561	1.38667	10.0074	1.83671
	9.0576	11.8931	1.64234	10.0086	1.68947
	9.0624	11.5874	1.36514	9.84818	1.92184
	9.0672	11.3815	1.14853	10.4231	1.43175
	9.072	11.7742	1.18113	10.7685	1.3619
	9.0768	11.4755	1.04821	10.6021	1.60212
	9.0816	11.795	1.33126	10.1818	1.4567
	9.0864	11.0733	1.47154	10.1204	1.62813
	9.0912	11.2228	1.55457	10.5029	1.57373
	9.096	10.9475	2.00898	10.5384	1.90945
	9.1008	11.4404	1.7435	10.1132	1.98706
	9.1056	11.1121	1.91732	9.96204	1.97639
	9.1104	11.5743	2.02147	10.5705	1.62821
	9.1152	11.3324	1.44865	10.3584	2.00724
	9.12	11.5402	1.44888	10.258	1.62079
	9.1248	11.181	1.62093	10.3054	1.57783
	9.1296	11.2555	1.76647	10.4289	1.65768
	9.1344	10.941	1.90883	10.3583	1.36596
	9.1392	11.5595	1.87276	10.8061	1.15345
	9.144	11.658	1.95716	10.8421	1.23142
	9.1488	11.7917	1.90558	10.5799	1.38709
	9.1536	11.3432	2.03586	10.4769	1.49216
	9.1584	11.5479	1.72973	10.3145	1.32692
	9.1632	10.9932	1.80187	10.4946	1.32852
	9.168	10.4615	1.261	10.7275	1.38991
	9.1728	11.2227	1.11703	10.5606	1.199
	9.1776	12.1254	1.16329	10.4271	1.49097
	9.1824	12.397	1.48037	10.7	1.24629
	9.1872	12.2895	1.14542	10.2914	1.52791
	9.192	11.7724	1.50766	10.8417	1.24763
	9.1968	11.8416	1.04135	10.3943	1.4157
	9.2016	12.1159	1.30725	10.921	1.41366
	9.2064	12.4413	1.02581	10.5791	1.23467
	9.2112	12.654	1.34208	10.6815	1.27918
	9.216	12.8403	1.29686	10.0687	1.39757
	9.2208	12.6973	1.31716	10.1483	1.30628
	9.2256	12.6811	0.964991	10.991	0.960715
	9.2304	12.7019	1.21015	10.4994	1.2841
	9.2352	12.6252	1.00158	10.7768	1.10413
	9.24	13.0867	0.698092	11.148	1.07281
	9.2448	12.4733	0.845227	10.741	1.02854
	9.2496	13.0658	0.643496	11.0687	0.666445
	9.2544	13.2516	0.375984	10.8145	0.829008
	9.2592	12.8428	0.476539	10.9522	0.919002
	9.264	12.9662	0.658485	10.8239	0.769143
	9.2688	12.8865	1.29327	10.7753	0.862098
	9.2736	12.7134	1.56941	11.2741	0.741021
	9.2784	12.1846	1.22449	11.0813	1.13531
	9.2832	12.0893	0.882094	10.8508	0.746118
	9.288	12.2471	1.00562	10.2148	0.810475
	9.2928	11.9449	1.00767	10.2159	0.760128
	9.2976	11.9053	1.25028	10.747	0.726861
	9.3024	11.731	1.28289	10.3782	1.23
	9.3072	11.8657	1.55834	10.0453	1.02769
	9.312	11.3228	1.9337	10.2425	0.996948
	9.3168	11.9107	1.71563	10.5033	0.882673
	9.3216	11.8304	1.25686	10.4296	0.731583
	9.3264	11.8136	1.40184	9.67588	1.12286
	9.3312	10.9252	1.18753	9.95803	1.12615
	9.336	11.1071	1.08124	10.3213	0.658638
	9.3408	11.7946	0.976379	10.5418	0.578286
	9.3456	11.87	1.30368	10.0096	0.29366
	9.3504	12.4889	1.05816	10.0957	0.681949
	9.3552	12.7814	0.994958	10.6277	0.614425
	9.36	12.819	1.25907	10.1041	0.812814
	9.3648	12.7904	0.653663	10.3092	0.835394
	9.3696	12.1071	1.38635	10.6342	0.844491
	9.3744	12.6529	0.946807	10.2197	0.87626
	9.3792	13.1263	0.980856	9.87979	1.06972
	9.384	13.1263	1.28858	10.2093	1.09538
	9.3888	12.5288	1.25508	9.67578	1.22038
	9.3936	12.7884	1.19767	9.55353	1.0546
	9.3984	12.8027	0.781016	10.5037	1.08973
	9.4032	13.2536	0.943558	10.6071	0.706463
	9.408	13.0922	1.20087	10.517	1.10203
	9.4128	12.2925	0.888777	10.5488	0.896022
	9.4176	12.8803	0.410562	10.7495	1.02115
	9.4224	12.9087	0.673397	10.4365	1.3382
	9.4272	13.2933	0.450498	10.0984	1.26184
	9.432	13.5411	0.277734	9.94021	1.18345
	9.4368	12.9179	0.57983	9.89892	1.22716
	9.4416	12.4525	0.794287	10.0705	1.19681
	9.4464	12.471	0.89896	10.1276	1.2174
	9.4512	12.9862	0.908116	9.89963	1.16795
	9.456	12.6294	1.02974	9.80908	1.06116
	9.4608	12.656	0.639653	9.538	1.25429
	9.4656	12.1818	0.722217	9.61553	1.25352
	9.4704	12.1186	0.347759	10.1976	1.02206
	9.4752	11.3623	0.673711	10.0141	1.12268
	9.48	11.7768	0.885418	9.85681	1.02
	9.4848	11.6133	0.446929	9.42731	1.03306
	9.4896	12.1534	0.682004	9.87709	0.724755
	9.4944	13.3682	0.378802	9.7452	0.966564
	9.4992	13.1835	0.519806	9.57624	0.779937
	9.504	12.7941	0.483899	9.7161	1.10605
	9.5088	13.3761	0.671622	9.99987	1.24866
	9.5136	12.9473	0.646727	9.96414	1.24156
	9.5184	12.8436	0.584498	9.53993	1.34396
	9.5232	12.9489	0.459375	9.30985	0.917431
	9.528	13.5165	0.533222	9.71925	1.26541
	9.5328	13.498	0.888723	9.83312	1.28863
	9.5376	13.2559	0.804145	9.7472	1.32287
	9.5424	13.7281	0.561184	10.1196	1.13543
	9.5472	13.5405	0.655282	9.75269	1.42629
	9.552	12.5771	0.888449	9.9569	1.32086
	9.5568	12.4095	1.03065	10.0241	1.152
	9.5616	12.6224	0.729144	9.70116	1.12598
	9.5664	12.2147	0.752785	9.82346	1.31627
	9.5712	12.428	0.779132	10.1527	1.22463
	9.576	12.792	0.801776	10.133	1.33874
	9.5808	12.5489	0.904298	10.3495	1.17862
	9.5856	12.3888	0.866316	10.4514	1.16335
[truncated: 18,837 more rows]
