# Supplementary material for: Eltrombopag directly inhibits BAX and prevents cell death
Source: Nat Commun. 2021 Feb 18;12:1134. doi: 10.1038/s41467-021-21224-1 (PMC7892824; doi:10.1038/s41467-021-21224-1)
Supplement: Supplementary file 4 — Source Data [file 41467_2021_21224_MOESM4_ESM.zip › SuppFig10.xlsx]

## Sheet: SuppFig10a
	Time trace	BAX		BAX + EO			Histogram					BAX	BAX + EO
	Time (nsec)	Mean	SEM	Mean	SEM		Bin Center	BAX	BAX + EO		Mean	8.94911	7.58735
	0	8.08857	0.181459	7.30565	0.451752		6.3	0	1		SEM	0.00244995	0.00199623
	0.0048	8.12868	0.0536318	7.5708	0.538273		6.4	0	4
	0.0096	8.05748	0.22846	7.51011	0.518373		6.5	0	16
	0.0144	8.1371	0.194975	7.86371	0.591317		6.6	0	31
	0.0192	8.20582	0.183644	7.36297	0.381013		6.7	0	59
	0.024	8.13792	0.234094	7.6349	0.401894		6.8	0	119
	0.0288	8.37034	0.371543	7.66264	0.381216		6.9	0	179
	0.0336	8.14828	0.284593	7.36755	0.498776		7	0	313
	0.0384	8.24879	0.170065	7.37876	0.577147		7.1	0	619
	0.0432	7.95744	0.407907	7.06971	0.528665		7.2	0	1068
	0.048	8.39204	0.149649	7.43427	0.339852		7.3	2	1664
	0.0528	7.74071	0.457147	7.41285	0.490517		7.4	2	2291
	0.0576	7.7244	0.532395	7.2792	0.283944		7.5	10	2709
	0.0624	8.04544	0.498785	7.67831	0.433557		7.6	15	3011
	0.0672	7.89612	0.47565	7.12386	0.407211		7.7	27	2772
	0.072	8.08758	0.355272	7.52565	0.254363		7.8	27	2277
	0.0768	7.94031	0.548785	7.15021	0.358071		7.9	60	1713
	0.0816	8.06764	0.747508	7.40883	0.521456		8	92	973
	0.0864	8.00991	0.451417	7.28738	0.484231		8.1	127	570
	0.0912	7.79038	0.972278	7.17488	0.372104		8.2	225	263
	0.096	7.73308	0.572174	7.13779	0.332079		8.3	328	111
	0.1008	7.45141	0.415049	7.35837	0.330998		8.4	523	50
	0.1056	7.95474	0.580072	7.58933	0.64815		8.5	936	20
	0.1104	8.02882	0.562242	7.47246	0.43799		8.6	1387	1
	0.1152	8.11263	0.513237	7.13046	0.541232		8.7	1892	1
	0.12	8.22135	0.268566	7.5704	0.612023		8.8	2249	0
	0.1248	7.70134	0.424368	7.46696	0.563414		8.9	2559	0
	0.1296	7.49751	0.163136	7.19035	0.162853		9	2442	0
	0.1344	7.73154	0.161625	7.05244	0.286547		9.1	2275	0
	0.1392	7.69628	0.0796687	7.271	0.27335		9.2	1819	0
	0.144	7.47072	0.256745	7.37052	0.320875		9.3	1405	0
	0.1488	7.55183	0.120285	7.26661	0.373267		9.4	982	0
	0.1536	7.85131	0.174033	7.14279	0.339258		9.5	603	0
	0.1584	7.75651	0.484209	7.32325	0.278446		9.6	348	0
	0.1632	7.64282	0.405433	7.52959	0.315958		9.7	210	0
	0.168	7.50141	0.161766	7.35434	0.32575		9.8	121	0
	0.1728	7.94805	0.272615	7.41149	0.30294		9.9	66	0
	0.1776	7.65403	0.109924	7.34455	0.268537		10	38	0
	0.1824	7.90027	0.199712	7.30606	0.437208		10.1	28	0
	0.1872	7.87076	0.0618105	7.11439	0.340759		10.2	14	0
	0.192	7.63645	0.0953543	7.10688	0.468442		10.3	5	0
	0.1968	7.37228	0.446113	7.57788	0.671891		10.4	9	0
	0.2016	7.83192	0.112047	7.74249	0.363971		10.5	4	0
	0.2064	7.89482	0.0528413	7.77072	0.447403		10.6	4	0
	0.2112	7.75796	0.140016	7.84534	0.45058		10.7	1	0
	0.216	7.58844	0.0341872	7.85394	0.439094
	0.2208	8.14884	0.048061	7.58583	0.371481
	0.2256	8.02347	0.308666	7.41247	0.421412
	0.2304	7.95197	0.551981	7.34652	0.52092
	0.2352	7.99079	0.472415	7.49956	0.220711
	0.24	8.08176	0.293966	7.59809	0.480012
	0.2448	7.84516	0.342351	7.82087	0.298739
	0.2496	8.24049	0.23258	7.51839	0.398719
	0.2544	8.13608	0.352353	7.10087	0.11867
	0.2592	8.6463	0.505489	7.08078	0.566676
	0.264	8.00993	0.48684	7.3417	0.525193
	0.2688	7.94486	0.544706	7.32542	0.328147
	0.2736	7.86135	0.377726	7.69492	0.442012
	0.2784	8.09818	0.268969	7.28699	0.381035
	0.2832	8.43815	0.352709	7.61273	0.616297
	0.288	8.03489	0.5859	6.88568	0.486819
	0.2928	8.21537	0.68695	7.14453	0.455472
	0.2976	8.33022	0.540346	7.22514	0.420127
	0.3024	8.00455	0.205765	7.2835	0.343794
	0.3072	7.99812	0.210922	7.00226	0.148701
	0.312	7.73332	0.432494	7.01504	0.218617
	0.3168	7.799	0.501734	7.32562	0.234563
	0.3216	8.12589	0.418431	7.22587	0.227324
	0.3264	7.91948	0.251884	7.37259	0.218079
	0.3312	8.06449	0.125771	6.78083	0.290216
	0.336	7.80495	0.34045	7.24843	0.0645313
	0.3408	7.9693	0.397508	7.17354	0.0971151
	0.3456	8.08256	0.324046	6.92129	0.0963991
	0.3504	7.69747	0.467423	7.20119	0.391537
	0.3552	7.89811	0.469897	6.92397	0.399854
	0.36	7.70198	0.454499	6.70825	0.284946
	0.3648	7.96086	0.2504	7.13964	0.371363
	0.3696	8.0467	0.23037	6.79297	0.327015
	0.3744	8.22195	0.328774	6.93203	0.0804936
	0.3792	8.11053	0.275312	6.65907	0.223561
	0.384	8.10054	0.517496	7.15607	0.209751
	0.3888	7.83094	0.467592	6.97415	0.139406
	0.3936	8.52717	0.372929	6.90663	0.344967
	0.3984	8.02419	0.22026	6.88943	0.286663
	0.4032	8.06903	0.272022	6.83135	0.146692
	0.408	8.24497	0.233765	6.87213	0.187291
	0.4128	8.02021	0.293072	6.91816	0.185746
	0.4176	7.96549	0.33371	6.75796	0.151
	0.4224	7.95783	0.0559367	7.01284	0.257308
	0.4272	7.64864	0.311116	6.87356	0.345329
	0.432	7.7367	0.304966	6.96443	0.205523
	0.4368	7.981	0.266186	6.77773	0.0200162
	0.4416	8.15383	0.17917	6.88652	0.162087
	0.4464	7.61355	0.173927	6.90519	0.305673
	0.4512	7.85954	0.408757	6.88121	0.313954
	0.456	8.20089	0.278058	7.081	0.166281
	0.4608	8.13196	0.578512	6.96146	0.187555
	0.4656	8.08861	0.326801	6.57016	0.252894
	0.4704	7.61614	0.478314	6.78535	0.0720902
	0.4752	8.09535	0.48437	6.84301	0.27302
	0.48	8.32178	0.634981	6.847	0.153998
	0.4848	8.16976	0.468328	6.80934	0.203852
	0.4896	8.23371	0.521579	7.24261	0.403169
	0.4944	8.36876	0.432596	7.46781	0.199565
	0.4992	8.47835	0.467931	6.87896	0.415009
	0.504	8.50823	0.382197	7.15816	0.283126
	0.5088	8.06599	0.280023	7.05579	0.115778
	0.5136	8.52471	0.28844	7.32741	0.578683
	0.5184	8.28928	0.295763	7.16651	0.119876
	0.5232	8.20191	0.256744	6.91624	0.265219
	0.528	8.57761	0.546139	6.84512	0.246778
	0.5328	8.39646	0.686755	7.21174	0.494772
	0.5376	8.63267	0.516337	6.59182	0.150409
	0.5424	8.49811	0.40118	6.84374	0.230916
	0.5472	8.5631	0.759443	6.88802	0.229782
	0.552	8.68311	0.513254	6.95804	0.298224
	0.5568	8.58032	0.546167	7.08972	0.430049
	0.5616	8.4027	0.741738	6.76994	0.222535
	0.5664	8.33441	0.721786	6.84002	0.320231
	0.5712	8.7165	0.715134	7.10923	0.330702
	0.576	8.2826	0.512362	6.80971	0.174879
	0.5808	8.18763	0.660735	6.8022	0.112572
	0.5856	8.60648	0.549106	6.94726	0.280144
	0.5904	8.81233	0.523494	7.1317	0.27259
	0.5952	8.75412	0.486747	7.08157	0.288722
	0.6	8.71935	0.526123	6.89055	0.212276
	0.6048	8.72414	0.541674	6.67414	0.238937
	0.6096	8.51878	0.286508	6.89894	0.310468
	0.6144	8.71091	0.317554	6.99605	0.437129
	0.6192	8.62458	0.515216	6.97274	0.267853
	0.624	8.50061	0.656342	6.85095	0.406703
	0.6288	8.67941	0.522356	6.82321	0.0528457
	0.6336	8.59707	0.672474	7.11287	0.269928
	0.6384	8.54717	0.621328	7.01729	0.214887
	0.6432	8.35919	0.804757	6.84539	0.115766
	0.648	8.54672	0.709019	6.68934	0.0675349
	0.6528	8.54274	0.712498	6.82034	0.309379
	0.6576	8.23158	0.641914	6.85812	0.405664
	0.6624	8.28786	0.652188	6.78281	0.395739
	0.6672	7.85437	0.534529	7.24008	0.530219
	0.672	8.15038	0.477659	7.22204	0.285295
	0.6768	8.23561	0.410748	6.94197	0.436539
	0.6816	8.25844	0.628964	7.25876	0.355599
	0.6864	8.19727	0.653342	6.94569	0.433887
	0.6912	8.10062	0.511745	7.49826	0.314902
	0.696	7.98228	0.441773	6.95052	0.217052
	0.7008	8.13668	0.583437	6.73792	0.39195
	0.7056	8.07481	0.327851	7.05422	0.64464
	0.7104	8.31626	0.332132	6.8602	0.424631
	0.7152	8.13603	0.412079	7.17338	0.352477
	0.72	8.13175	0.561807	6.81748	0.333573
	0.7248	8.21275	0.468834	6.6936	0.327762
	0.7296	8.02514	0.659228	7.01128	0.635451
	0.7344	8.25677	0.586243	7.16878	0.375693
	0.7392	8.23867	0.528411	7.19327	0.694868
	0.744	8.10862	0.760667	7.22116	0.738851
	0.7488	8.16612	0.445152	7.16806	0.619374
	0.7536	8.09924	0.678839	6.79974	0.379769
	0.7584	7.97775	0.521794	7.07031	0.519732
	0.7632	8.01155	0.544306	7.14522	0.420955
	0.768	8.44771	0.52844	7.00624	0.430805
	0.7728	8.2058	0.361667	7.0446	0.368157
	0.7776	8.25204	0.741178	7.12786	0.617084
	0.7824	8.16753	0.472591	7.33262	0.616754
	0.7872	8.20402	0.531534	7.26839	0.292235
	0.792	8.24627	0.606997	7.02026	0.51131
	0.7968	8.35108	0.759901	6.96688	0.678417
	0.8016	8.00411	0.736483	7.31662	0.549253
	0.8064	8.24257	0.713961	7.07012	0.489672
	0.8112	8.1339	0.552839	7.151	0.589672
	0.816	7.94528	0.391724	7.28016	0.530434
	0.8208	7.96831	0.289266	7.20442	0.720649
	0.8256	7.98116	0.610134	7.18256	0.77265
	0.8304	7.92996	0.579587	7.13638	0.589477
	0.8352	7.37424	0.482761	7.17689	0.812691
	0.84	7.67208	0.80673	7.29385	0.582187
	0.8448	7.68507	0.445402	7.08416	0.541053
	0.8496	7.58262	0.573417	7.16654	0.621712
	0.8544	7.6732	0.415834	7.23924	0.922707
	0.8592	7.97174	0.544327	7.08525	0.590986
	0.864	7.70347	0.452507	7.09235	0.52545
	0.8688	7.81517	0.757469	7.26136	0.556017
	0.8736	7.63568	0.675035	7.27171	0.636236
	0.8784	7.94954	0.579297	7.24753	0.558706
	0.8832	7.9469	0.608074	7.25854	0.611471
	0.888	7.63239	0.491417	7.33398	0.555989
	0.8928	7.85756	0.355913	7.48348	0.701545
	0.8976	7.77465	0.436869	7.44376	0.534843
	0.9024	7.58922	0.664531	7.1747	0.504717
	0.9072	7.84398	0.417435	7.25938	0.549041
	0.912	7.7131	0.519075	7.24289	0.598637
	0.9168	7.62517	0.621483	7.21419	0.677403
	0.9216	7.79167	0.579006	7.06602	0.667372
	0.9264	7.3386	0.527365	7.06983	0.55123
	0.9312	7.78093	0.778309	7.19463	0.5304
	0.936	7.74041	0.396766	7.16821	0.458239
	0.9408	7.73004	0.464254	7.40786	0.562812
	0.9456	7.49455	0.599962	7.42108	0.761568
	0.9504	7.50638	0.677085	7.40356	0.86314
	0.9552	7.52739	0.303941	7.40836	0.555111
	0.96	7.47874	0.526796	7.07931	0.781091
	0.9648	7.54267	0.525875	7.17383	0.741646
	0.9696	7.65978	0.463773	7.28034	0.652528
	0.9744	7.79153	0.362731	7.50839	0.72249
	0.9792	7.56899	0.154511	7.18162	0.817837
	0.984	7.6755	0.181238	7.32086	0.888726
	0.9888	7.63126	0.253584	7.25372	0.635922
	0.9936	8.23995	0.473198	7.71608	0.448215
	0.9984	8.07887	0.438512	7.65232	0.672817
	1.0032	7.98061	0.101914	7.19431	0.65768
	1.008	7.80012	0.393283	7.74922	0.722331
	1.0128	8.06363	0.521973	7.49252	0.578827
	1.0176	7.96101	0.314276	7.11943	0.441171
	1.0224	8.16894	0.165544	7.05333	0.536615
	1.0272	7.92884	0.575317	7.0643	0.635949
	1.032	7.7316	0.432713	7.56229	0.622991
	1.0368	7.87423	0.486012	7.46449	0.679238
	1.0416	8.08862	0.612235	7.29997	0.596706
	1.0464	8.30238	0.527329	7.29929	0.574924
	1.0512	7.86072	0.516042	6.99553	0.565216
	1.056	8.07595	0.603722	7.31236	0.395311
	1.0608	7.89162	0.47974	7.03619	0.471127
	1.0656	7.89528	0.679684	7.09642	0.45433
	1.0704	7.95026	0.984254	7.3404	0.28174
	1.0752	8.00615	0.819155	7.19999	0.232024
	1.08	8.19833	0.670103	7.62822	0.53742
	1.0848	8.06256	0.676623	7.69981	0.569426
	1.0896	8.01808	0.522827	7.85275	0.513671
	1.0944	7.9102	0.738758	7.44785	0.600199
	1.0992	7.72394	0.586794	7.75216	0.490237
	1.104	8.07654	0.368835	7.68156	0.506146
	1.1088	7.88777	0.72315	7.44659	0.432501
	1.1136	7.94213	0.62024	7.75079	0.245803
	1.1184	7.90356	0.584099	7.23843	0.289654
	1.1232	7.83366	0.707314	7.37879	0.354287
	1.128	7.31868	0.736157	7.47638	0.43838
	1.1328	7.78827	0.82215	7.48582	0.391854
	1.1376	7.72662	0.792322	7.31193	0.655214
	1.1424	7.7932	0.92803	7.37561	0.448603
	1.1472	7.55581	0.68585	7.15413	0.308247
	1.152	7.88715	0.758819	7.48949	0.490102
	1.1568	7.47591	0.649288	7.53436	0.380408
	1.1616	8.14814	0.937483	7.42377	0.350339
	1.1664	8.21418	1.03035	7.43094	0.238714
	1.1712	8.03155	0.791943	8.12262	0.423191
	1.176	8.10776	0.607542	7.32613	0.520481
	1.1808	8.09131	0.918165	7.18809	0.483775
	1.1856	8.04457	0.772277	7.27169	0.289593
	1.1904	7.79658	0.565394	7.4645	0.31875
	1.1952	7.92403	0.547329	7.3853	0.646495
	1.2	8.12867	0.665527	7.70657	0.582361
	1.2048	7.87217	0.731917	7.34416	0.345022
	1.2096	8.06761	0.683381	7.48414	0.483506
	1.2144	8.1713	0.574505	7.23523	0.436388
	1.2192	8.26904	0.639966	7.47344	0.411746
	1.224	7.91526	0.563658	7.37752	0.428977
	1.2288	7.90434	0.493688	7.00048	0.223703
	1.2336	8.45741	0.729478	7.17296	0.291347
	1.2384	8.24287	0.940221	7.32665	0.243718
	1.2432	7.93416	0.623283	7.2293	0.434213
	1.248	8.00202	0.640605	7.29892	0.265938
	1.2528	7.92922	0.828541	7.10201	0.336682
	1.2576	8.00913	0.744137	7.33644	0.204348
	1.2624	8.1727	0.573982	7.38493	0.269038
	1.2672	7.92628	0.831155	7.39696	0.438178
	1.272	8.11626	0.649125	7.17844	0.489492
	1.2768	7.93477	0.771894	7.26124	0.46266
	1.2816	7.75491	0.829787	7.23447	0.352452
	1.2864	8.0032	0.717726	7.42405	0.330102
	1.2912	8.04818	0.878389	7.43138	0.406292
	1.296	7.75443	0.68279	7.24324	0.45252
	1.3008	8.02431	0.951134	7.21351	0.397851
	1.3056	8.14103	0.874088	7.16472	0.335611
	1.3104	8.09651	0.865933	7.25664	0.417114
	1.3152	7.76381	0.529376	7.16014	0.363884
	1.32	7.86544	0.386821	7.15522	0.349805
	1.3248	7.93716	0.706562	6.96257	0.334906
	1.3296	7.99189	0.611253	7.11479	0.29517
	1.3344	8.05707	0.65563	6.91795	0.142122
	1.3392	7.90017	0.481277	7.23095	0.31003
	1.344	8.04791	0.334261	7.00768	0.190732
	1.3488	8.01509	0.48296	7.13565	0.0972877
	1.3536	7.8991	0.473325	7.03387	0.441233
	1.3584	7.99091	0.563917	6.81929	0.344735
	1.3632	7.96621	0.44343	6.98351	0.141501
	1.368	8.2365	0.793712	7.10248	0.279909
	1.3728	8.2115	0.764001	6.88826	0.407618
	1.3776	8.05433	0.681526	7.06183	0.319845
	1.3824	7.99005	0.847119	6.99624	0.0501668
	1.3872	8.33277	0.859314	7.16639	0.232895
	1.392	8.3084	0.778985	7.34885	0.0919572
	1.3968	8.10186	0.710975	7.12768	0.101405
	1.4016	8.18705	0.425433	7.19612	0.103822
	1.4064	8.48169	0.605852	7.12318	0.233268
	1.4112	8.38247	0.604203	7.15597	0.340429
	1.416	8.01319	0.995997	6.89737	0.251377
	1.4208	8.15163	0.777851	7.09317	0.375719
	1.4256	8.43206	0.806033	6.99863	0.271586
	1.4304	8.06474	0.739582	6.66737	0.435213
	1.4352	8.1093	0.701435	7.0721	0.238592
	1.44	8.09894	0.638789	6.95973	0.278062
	1.4448	7.97688	0.620597	6.84136	0.23358
	1.4496	8.03184	0.586598	6.98848	0.283864
	1.4544	7.91464	0.483665	6.923	0.141423
	1.4592	7.91289	0.418481	7.17543	0.232714
	1.464	7.75247	0.494392	6.88257	0.390393
	1.4688	7.98367	0.322518	6.86227	0.410363
	1.4736	8.13203	0.254765	7.13722	0.305326
	1.4784	8.03816	0.387079	6.96272	0.463118
	1.4832	8.24905	0.325735	6.78856	0.26169
	1.488	8.01613	0.319166	7.10974	0.273513
	1.4928	8.21503	0.35474	7.46412	0.373233
	1.4976	8.44795	0.083293	7.14194	0.297115
	1.5024	8.26075	0.563388	7.49495	0.471797
	1.5072	8.02568	0.350512	7.5432	0.199887
	1.512	8.14556	0.342368	7.237	0.161916
	1.5168	8.02324	0.345374	7.00196	0.324024
	1.5216	8.68457	0.538907	7.13628	0.193408
	1.5264	8.53132	0.418781	7.34484	0.0371486
	1.5312	8.622	0.218394	7.20185	0.244558
	1.536	8.28325	0.498341	7.28794	0.123837
	1.5408	8.23023	0.538851	7.23202	0.303516
	1.5456	7.97199	0.623658	7.11433	0.101771
	1.5504	8.22741	0.418661	7.60023	0.371234
	1.5552	8.29708	0.529258	7.08963	0.0884362
	1.56	8.08364	0.269886	7.26178	0.080133
	1.5648	8.0094	0.406969	6.90624	0.1905
	1.5696	8.22638	0.320494	6.99708	0.264843
	1.5744	8.39142	0.371871	7.0977	0.181169
	1.5792	8.68206	0.473902	7.12788	0.295784
	1.584	8.44304	0.517119	7.19867	0.0710162
	1.5888	8.83714	0.169865	7.03722	0.221048
	1.5936	8.19394	0.583068	6.83117	0.0286152
	1.5984	8.52169	0.438249	6.97394	0.177173
	1.6032	8.54261	0.379073	7.00653	0.182272
	1.608	8.3506	0.345372	7.07399	0.0869237
	1.6128	8.44169	0.475567	7.20042	0.334993
	1.6176	8.43632	0.658175	7.23086	0.0383245
	1.6224	8.43436	0.58436	7.21914	0.328326
	1.6272	8.15959	0.681963	6.99831	0.173377
	1.632	8.21512	0.640234	7.28006	0.202506
	1.6368	8.82785	0.725198	7.31635	0.312296
	1.6416	8.73648	0.579221	7.37249	0.257991
	1.6464	8.53715	0.409344	6.99792	0.44959
	1.6512	8.51079	0.524227	7.20121	0.117269
	1.656	8.30066	0.494685	7.20572	0.388422
	1.6608	8.64375	0.53793	7.11151	0.0415037
	1.6656	8.52391	0.462748	6.93798	0.303255
	1.6704	8.38583	0.300263	6.77877	0.116702
	1.6752	8.26391	0.31823	6.9215	0.162824
	1.68	8.24154	0.500931	6.89549	0.0735232
	1.6848	8.3686	0.477945	7.15579	0.133549
	1.6896	8.52613	0.30912	7.30401	0.286005
	1.6944	8.16342	0.61046	7.08623	0.354061
	1.6992	8.35385	0.595604	7.16816	0.185333
	1.704	8.14816	0.625108	7.28187	0.160229
	1.7088	8.31938	0.552989	7.19041	0.0980518
	1.7136	8.57539	0.769653	7.04029	0.186862
	1.7184	8.47313	0.787282	6.95951	0.218106
	1.7232	8.32649	0.476867	7.17932	0.103161
	1.728	8.41137	0.439276	7.29906	0.128367
	1.7328	8.3338	0.413806	6.94506	0.390763
	1.7376	8.56282	0.50389	7.25824	0.0351451
	1.7424	8.36504	0.579018	7.33694	0.178804
	1.7472	8.29622	0.604398	7.04381	0.170064
	1.752	8.715	0.851394	7.11193	0.434531
	1.7568	8.35708	0.869105	7.02237	0.127071
	1.7616	8.14919	0.663571	7.10936	0.188594
	1.7664	8.38563	0.876434	7.15082	0.1471
	1.7712	8.38893	0.322202	6.98799	0.265371
	1.776	8.34108	0.943282	7.31483	0.183075
	1.7808	8.4392	0.759266	6.8867	0.166353
	1.7856	8.25458	0.589767	7.18381	0.459398
	1.7904	8.3654	0.891583	7.16472	0.153322
	1.7952	8.40215	0.712023	7.10826	0.243329
	1.8	8.34109	0.708599	7.10099	0.449961
	1.8048	8.2066	0.629724	7.12213	0.356085
	1.8096	8.72632	0.864082	7.03082	0.179073
	1.8144	8.37152	0.716603	7.13047	0.391812
	1.8192	8.59627	0.559874	7.11945	0.241825
	1.824	8.85176	0.721757	6.9738	0.241898
	1.8288	8.69239	0.597298	7.15913	0.184578
	1.8336	8.65535	0.790586	7.16362	0.209298
	1.8384	8.70452	0.856701	7.23269	0.160094
	1.8432	8.63477	0.947858	7.20138	0.162787
	1.848	8.58334	0.903106	6.98365	0.169199
	1.8528	8.23761	0.881188	7.2976	0.363808
	1.8576	8.50376	0.730514	6.96981	0.117001
	1.8624	8.62019	0.539958	7.15417	0.233105
	1.8672	8.51149	0.771627	6.99674	0.121484
	1.872	8.471	0.726689	7.0559	0.352846
	1.8768	8.37096	0.739546	7.04546	0.215508
	1.8816	8.60359	0.637773	7.47891	0.11377
	1.8864	8.53511	0.411521	7.64467	0.158479
	1.8912	8.16801	0.656851	7.00065	0.140454
	1.896	8.43425	0.538378	7.13278	0.159677
	1.9008	8.28025	0.4158	7.39805	0.0784894
	1.9056	8.58363	0.41416	6.90376	0.224342
	1.9104	8.27439	0.519562	7.44244	0.140537
	1.9152	8.48696	0.299832	7.41367	0.178164
	1.92	8.70546	0.249286	7.07478	0.07564
	1.9248	8.26909	0.765938	7.19393	0.0561828
	1.9296	8.36195	0.406213	7.39629	0.230223
	1.9344	8.10967	0.60417	6.8368	0.0430734
	1.9392	8.41142	0.371472	6.95711	0.13008
	1.944	8.43217	0.489229	7.0282	0.179124
	1.9488	8.54515	0.440294	7.07312	0.16568
	1.9536	8.51681	0.54665	7.36356	0.150828
	1.9584	8.07464	0.587965	7.35806	0.28579
	1.9632	8.22199	0.431321	7.03307	0.0854369
	1.968	8.5089	0.53843	6.9948	0.0618945
	1.9728	8.80867	0.742369	6.99252	0.0600775
	1.9776	8.26875	0.639391	6.88327	0.242625
	1.9824	8.48454	0.796541	6.96236	0.233559
	1.9872	8.32298	0.430767	7.09978	0.223719
	1.992	8.49171	0.51788	7.18187	0.193965
	1.9968	8.69506	0.49237	7.40902	0.230019
	2.0016	8.27053	0.567488	7.22673	0.216023
	2.0064	8.60852	0.572774	7.14846	0.138772
	2.0112	8.37605	0.52086	6.84318	0.0211794
	2.016	8.52037	0.34826	6.97592	0.167704
	2.0208	8.59736	0.510454	7.18492	0.274622
	2.0256	8.28978	0.376488	7.08071	0.222528
	2.0304	8.59191	0.681632	7.11776	0.313413
	2.0352	8.60957	0.615113	7.05316	0.107619
	2.04	8.62611	0.622523	6.89177	0.0174532
	2.0448	8.81795	0.555317	7.09311	0.237483
	2.0496	8.56476	0.426208	7.04316	0.13421
	2.0544	8.52554	0.197525	7.13305	0.258097
	2.0592	8.39112	0.491726	7.28429	0.337704
	2.064	8.34394	0.573777	6.92493	0.244959
	2.0688	8.17678	0.514497	6.97733	0.0962457
	2.0736	7.73257	0.381577	7.13815	0.253408
	2.0784	8.16877	0.336509	6.95983	0.14717
	2.0832	8.20048	0.260874	7.03105	0.116766
	2.088	8.34871	0.258698	7.03382	0.271652
	2.0928	8.15368	0.365016	6.7621	0.177249
	2.0976	8.55531	0.41852	7.05579	0.184849
	2.1024	8.39798	0.424778	7.04968	0.246254
	2.1072	8.25659	0.532327	7.22538	0.148243
	2.112	8.54197	0.46419	7.18718	0.0331702
	2.1168	8.56613	0.390129	7.06793	0.0949469
	2.1216	8.20561	0.321927	7.17025	0.205944
	2.1264	8.04664	0.403846	7.17364	0.293588
	2.1312	8.0388	0.42572	6.97037	0.144503
	2.136	8.23505	0.658171	6.89845	0.179482
	2.1408	8.07611	0.403662	7.07638	0.180814
	2.1456	7.99546	0.297473	7.5003	0.184972
	2.1504	8.13946	0.557325	7.36467	0.3421
	2.1552	8.36964	0.623864	7.57363	0.145538
	2.16	8.17498	0.546433	7.1611	0.172527
	2.1648	8.4554	0.662076	7.30885	0.200011
	2.1696	8.14537	0.362001	7.25732	0.182796
	2.1744	8.23078	0.329523	7.60324	0.345971
	2.1792	8.03788	0.372877	7.10095	0.134128
	2.184	7.85728	0.685961	7.29294	0.566141
	2.1888	7.8008	0.564101	7.16452	0.327037
	2.1936	7.84714	0.586446	7.25086	0.418093
	2.1984	7.86948	0.661916	7.23266	0.242039
	2.2032	7.89249	0.428866	7.2747	0.232551
	2.208	7.95375	0.394216	7.1765	0.178335
	2.2128	7.72671	0.600639	7.29798	0.200151
	2.2176	8.0791	0.410498	7.36198	0.178026
	2.2224	7.90652	0.411279	7.25581	0.257146
	2.2272	8.1753	0.550546	7.09305	0.0826226
	2.232	8.23305	0.59216	6.76924	0.0537394
	2.2368	7.94561	0.57739	7.26383	0.244727
	2.2416	8.12042	0.691264	7.17779	0.168361
	2.2464	8.316	0.544243	6.97768	0.217414
	2.2512	8.4881	0.867533	7.14191	0.263922
	2.256	8.04954	0.713964	7.20369	0.0952982
	2.2608	8.19614	0.481538	6.68925	0.017648
	2.2656	8.20428	0.374813	7.05645	0.12444
	2.2704	8.22629	0.499341	6.87414	0.119649
	2.2752	8.18114	0.706333	6.61923	0.11311
	2.28	7.92157	0.729464	6.86718	0.0715928
	2.2848	7.93282	0.707246	6.98855	0.0821571
	2.2896	7.96032	0.558982	6.76301	0.120178
	2.2944	7.90918	0.445316	7.35524	0.130625
	2.2992	8.15437	0.398454	7.18343	0.0762961
	2.304	8.12322	0.548484	7.06594	0.210725
	2.3088	8.44811	0.544462	6.96785	0.198407
	2.3136	8.31504	0.598768	7.00604	0.156762
	2.3184	8.15883	0.632397	6.85973	0.174698
	2.3232	7.94977	0.535059	6.93548	0.258852
	2.328	8.11329	0.628678	7.00798	0.162483
	2.3328	8.01401	0.518256	6.94893	0.0738032
	2.3376	8.78578	0.657175	7.15905	0.387454
	2.3424	8.25598	0.630919	7.031	0.33841
	2.3472	7.88504	0.485235	7.1866	0.400207
	2.352	8.08609	0.563374	7.35495	0.300877
	2.3568	8.1276	0.267376	7.17728	0.254322
	2.3616	8.29295	0.695647	7.10293	0.115359
	2.3664	8.4994	0.592463	7.20773	0.339692
	2.3712	8.18346	0.343866	7.08466	0.296676
	2.376	8.46633	0.699071	7.05656	0.249195
	2.3808	8.25303	0.966192	7.14749	0.173427
	2.3856	8.42852	0.408658	7.42086	0.13034
	2.3904	8.30546	0.346031	6.95891	0.0923757
	2.3952	8.45754	0.669469	6.96381	0.178675
	2.4	8.22648	0.453382	7.05457	0.0891825
	2.4048	8.21089	0.573173	7.04361	0.059248
	2.4096	8.28432	0.630116	7.1371	0.103686
	2.4144	8.51414	0.695601	6.86683	0.200921
	2.4192	8.28791	0.701295	6.928	0.133427
	2.424	8.5631	0.684069	7.10339	0.155391
	2.4288	8.42431	0.618654	7.0481	0.103608
	2.4336	8.38134	0.63263	7.09198	0.216955
	2.4384	8.52564	0.594023	7.25005	0.0935012
	2.4432	8.54591	0.30199	7.29766	0.134657
	2.448	8.36983	0.220229	7.22674	0.189559
	2.4528	8.32724	0.338695	7.1347	0.200364
	2.4576	8.57621	0.389133	7.06622	0.159122
	2.4624	8.56477	0.465824	7.05664	0.107096
	2.4672	8.55676	0.238994	7.10047	0.0649449
	2.472	8.41581	0.37168	7.09095	0.114342
	2.4768	8.53064	0.361023	6.694	0.104203
	2.4816	8.55922	0.373341	7.22249	0.215495
	2.4864	8.40693	0.328343	6.75824	0.167547
	2.4912	8.15413	0.188765	7.04237	0.192865
	2.496	8.13961	0.326053	7.04599	0.262951
	2.5008	8.0995	0.273497	7.0214	0.281831
	2.5056	8.02968	0.248439	6.89485	0.0493343
	2.5104	8.23972	0.276227	6.78055	0.177692
	2.5152	8.02737	0.29758	6.76802	0.0338461
	2.52	8.2402	0.275765	6.98713	0.175077
	2.5248	8.55008	0.53596	6.87985	0.056242
	2.5296	8.25641	0.707363	7.15356	0.139698
	2.5344	8.34882	0.500435	6.94735	0.216566
	2.5392	8.5456	0.412207	6.72952	0.129376
	2.544	8.43452	0.583984	6.99182	0.179944
	2.5488	8.52772	0.589192	7.2058	0.165267
	2.5536	8.36953	0.364198	6.91603	0.133836
	2.5584	9.10547	0.408855	7.06689	0.0466349
	2.5632	8.9177	0.726211	7.13147	0.202525
	2.568	8.86162	0.801312	6.74152	0.147506
	2.5728	8.42563	0.6354	6.99781	0.206524
	2.5776	8.5246	0.625217	6.88317	0.27461
	2.5824	8.64886	0.509788	6.88266	0.162818
	2.5872	8.79112	0.656613	6.78375	0.131982
	2.592	8.79995	0.383805	6.76518	0.132436
	2.5968	8.55437	0.390258	6.86781	0.181543
	2.6016	8.36854	0.615708	6.69168	0.206637
	2.6064	8.12069	0.381731	7.03068	0.215067
	2.6112	8.42393	0.37357	6.91872	0.229154
	2.616	8.55959	0.304939	6.8853	0.192947
	2.6208	8.51143	0.365291	7.06558	0.23953
	2.6256	8.53149	0.220712	6.8492	0.0605699
	2.6304	8.17959	0.307131	6.92764	0.205855
	2.6352	8.33505	0.44719	6.92639	0.0558439
	2.64	8.21285	0.299538	6.84212	0.126786
	2.6448	8.51323	0.508348	6.75465	0.237562
	2.6496	8.85774	0.422753	6.82583	0.0856142
	2.6544	8.51136	0.636913	6.89426	0.339379
	2.6592	8.85845	0.642536	6.84244	0.260896
	2.664	8.59286	0.50239	7.1048	0.104079
	2.6688	8.93308	0.343335	6.99659	0.117654
	2.6736	8.52221	0.364775	6.77677	0.216373
	2.6784	8.37523	0.537121	6.89118	0.0606487
	2.6832	8.49449	0.485354	6.57409	0.0701843
	2.688	8.40012	0.56442	6.64271	0.0888855
	2.6928	8.70494	0.427057	6.41018	0.260859
	2.6976	8.42706	0.401613	6.82214	0.113339
	2.7024	8.65155	0.362464	6.56131	0.138277
	2.7072	8.35225	0.583206	6.58258	0.242099
	2.712	8.82556	0.627777	6.74339	0.249396
	2.7168	8.71836	0.336951	6.72766	0.183379
	2.7216	8.57428	0.18597	6.73293	0.167231
	2.7264	8.14214	0.068455	6.83988	0.136988
	2.7312	8.44598	0.0180681	6.77897	0.317378
	2.736	8.3626	0.208362	6.94169	0.130092
	2.7408	8.53914	0.167023	6.79696	0.262216
	2.7456	8.27486	0.170905	6.73136	0.239018
	2.7504	8.52295	0.229367	6.93062	0.135969
	2.7552	8.48269	0.279459	6.99039	0.237463
	2.76	8.23614	0.439606	6.95541	0.193946
	2.7648	8.08802	0.265766	6.86515	0.139412
	2.7696	8.333	0.142098	6.96886	0.256333
	2.7744	8.45478	0.498173	6.86724	0.196188
	2.7792	8.72338	0.318063	7.03884	0.113685
	2.784	8.82743	0.137585	6.70331	0.00389949
	2.7888	8.82297	0.510416	7.13639	0.0984579
	2.7936	8.96994	0.497045	6.7265	0.13627
	2.7984	8.93674	0.762718	6.88861	0.194889
	2.8032	8.79247	0.598921	6.81815	0.0243442
	2.808	8.7446	0.595701	7.16158	0.0708435
	2.8128	8.7895	0.581622	6.96496	0.119679
	2.8176	9.08612	0.552246	6.85576	0.205554
	2.8224	8.85637	0.331651	6.97408	0.177944
	2.8272	8.91026	0.535105	6.91298	0.186197
	2.832	8.79941	0.479246	7.01151	0.0544356
	2.8368	8.88891	0.596619	6.94535	0.229191
	2.8416	8.96564	0.528176	6.92032	0.189181
	2.8464	8.97038	0.473232	6.87732	0.273348
	2.8512	8.88061	0.488844	6.56322	0.0247346
	2.856	8.62044	0.413198	6.97905	0.0750962
	2.8608	8.76202	0.456091	6.97998	0.0293992
	2.8656	8.57523	0.249363	6.90427	0.148128
	2.8704	8.64393	0.46106	6.8341	0.184255
	2.8752	8.78479	0.519162	6.64185	0.282238
	2.88	8.93126	0.450226	6.56265	0.162003
	2.8848	8.61798	0.467739	6.7201	0.111971
	2.8896	8.70521	0.56258	6.49915	0.070231
	2.8944	8.57393	0.346969	6.89785	0.15614
	2.8992	8.82465	0.119544	6.80487	0.104239
	2.904	8.97185	0.535657	6.88753	0.0613304
	2.9088	8.89293	0.601852	6.78742	0.199118
	2.9136	9.24212	0.635996	7.16267	0.265522
	2.9184	9.19578	0.614271	6.89183	0.2346
	2.9232	8.89544	0.617455	6.74663	0.0920343
	2.928	9.03558	0.767044	6.59502	0.217306
	2.9328	8.60912	0.588984	6.9151	0.0289318
	2.9376	8.84588	0.169206	7.10857	0.245502
	2.9424	8.73626	0.440243	6.60458	0.0809294
	2.9472	8.6264	0.225645	6.6869	0.117679
	2.952	8.55893	0.372507	6.76502	0.353702
	2.9568	8.3574	0.416865	6.81366	0.113699
	2.9616	8.83119	0.313927	7.00199	0.155074
	2.9664	8.94658	0.484295	7.07058	0.282359
	2.9712	8.55843	0.414071	6.93717	0.349243
	2.976	8.51519	0.605988	6.70503	0.00902045
	2.9808	8.84014	0.338497	7.13023	0.126157
	2.9856	8.44675	0.418591	6.97079	0.101774
	2.9904	8.75052	0.448084	6.92438	0.0729381
	2.9952	9.07785	0.465805	7.25162	0.308203
	3	8.61314	0.338906	7.52141	0.454906
	3.0048	8.50763	0.275381	7.23301	0.245293
	3.0096	8.39003	0.535302	7.06165	0.141275
	3.0144	8.47171	0.398262	6.77656	0.237411
	3.0192	9.05665	0.443476	7.09859	0.318512
	3.024	8.86197	0.376702	7.04181	0.231886
	3.0288	9.07805	0.24441	6.84098	0.218224
	3.0336	8.87086	0.489994	6.84102	0.214183
	3.0384	8.41381	0.285594	7.01608	0.177882
	3.0432	8.41413	0.406547	7.30337	0.232135
	3.048	8.941	0.442637	7.12902	0.0545222
	3.0528	8.67145	0.565798	7.02163	0.300813
	3.0576	8.69404	0.658229	7.21157	0.235652
	3.0624	9.16972	0.685872	6.77862	0.267128
	3.0672	8.59755	0.363717	6.93415	0.269466
	3.072	8.50733	0.599343	6.81284	0.0914747
	3.0768	8.49287	0.295794	6.66306	0.0558299
	3.0816	8.51652	0.635896	6.64682	0.052451
	3.0864	8.8517	0.666894	6.95433	0.252954
	3.0912	8.63232	0.446324	6.92107	0.136891
	3.096	8.48776	0.462358	6.65674	0.0360508
	3.1008	8.2955	0.425591	7.03692	0.325534
	3.1056	8.00035	0.426066	6.78339	0.0990572
	3.1104	8.68366	0.699214	6.68416	0.043118
	3.1152	8.75373	0.435184	6.98994	0.149467
	3.12	8.47373	0.584758	6.81	0.116171
	3.1248	8.56061	0.596615	6.72166	0.210229
	3.1296	8.66369	0.268484	6.78433	0.0759027
	3.1344	8.85932	0.672136	6.68141	0.285909
	3.1392	8.9493	0.547683	6.9395	0.0992347
	3.144	8.79797	0.747517	6.67231	0.0383728
	3.1488	8.85821	0.446045	6.64139	0.169559
	3.1536	8.71221	0.57831	6.80547	0.165621
	3.1584	9.1433	0.468002	6.96071	0.090089
	3.1632	8.79092	0.624985	6.86031	0.200266
	3.168	8.6626	0.730931	6.77827	0.072757
	3.1728	8.55607	0.319808	6.72476	0.0511438
	3.1776	8.61204	0.285143	6.94507	0.08836
	3.1824	8.90679	0.366061	7.00604	0.278204
	3.1872	8.85628	0.443359	6.78494	0.157897
	3.192	8.50776	0.57899	6.88325	0.133086
	3.1968	8.77204	0.529775	6.92414	0.417844
	3.2016	8.90693	0.829617	6.95294	0.230395
	3.2064	9.18223	0.741072	6.91164	0.413272
	3.2112	8.82365	0.851381	7.00069	0.368511
	3.216	8.96178	0.749449	6.99969	0.551909
	3.2208	9.00779	0.58944	7.07536	0.249609
	3.2256	8.68725	0.762509	7.19376	0.52795
	3.2304	9.0341	0.671045	6.91565	0.494652
	3.2352	9.28472	0.686196	7.17072	0.432206
	3.24	9.11474	0.738693	7.26776	0.440479
	3.2448	9.07071	0.839672	7.10407	0.166813
	3.2496	8.83805	0.661637	7.37527	0.193856
	3.2544	8.81237	0.42905	7.1758	0.247244
	3.2592	8.66643	0.50821	7.03925	0.302451
	3.264	8.91633	0.549016	7.32553	0.32003
	3.2688	8.80965	0.390958	7.18969	0.291964
	3.2736	8.28703	0.473698	7.32061	0.183023
	3.2784	8.8191	0.816284	6.72626	0.291691
	3.2832	8.41681	0.567894	6.70887	0.166601
	3.288	8.81213	0.544279	6.94242	0.105745
	3.2928	8.63388	0.675658	7.23977	0.364234
	3.2976	8.50175	0.892679	7.22067	0.356467
	3.3024	8.77982	0.596148	6.78543	0.213476
	3.3072	8.79083	0.563397	6.9335	0.123917
	3.312	8.74096	0.710177	7.09014	0.0973284
	3.3168	8.97889	0.681279	7.10033	0.195386
	3.3216	8.67396	0.50861	7.17922	0.084362
	3.3264	8.76358	0.536177	6.84367	0.116984
	3.3312	8.50179	0.634141	6.68033	0.169744
	3.336	8.54218	0.414111	6.63372	0.191443
	3.3408	8.40917	0.528478	6.88676	0.0794026
	3.3456	8.37991	0.576575	6.49351	0.19361
	3.3504	8.42185	0.42772	6.65502	0.224962
	3.3552	8.70887	0.266761	6.48713	0.172375
	3.36	8.60452	0.513945	6.78632	0.0504622
	3.3648	8.33612	0.419894	6.69241	0.293378
	3.3696	8.53569	0.581598	6.84753	0.282391
	3.3744	8.50159	0.585893	6.80052	0.274076
	3.3792	8.74199	0.627893	7.01553	0.287598
	3.384	8.64294	0.435478	6.61934	0.280056
	3.3888	8.31524	0.468964	6.85904	0.170916
	3.3936	8.39412	0.522443	6.82399	0.145633
	3.3984	8.60539	0.580411	6.49667	0.287505
	3.4032	8.47004	0.4523	6.73408	0.200668
	3.408	8.60643	0.483293	6.75957	0.0833172
	3.4128	8.76182	0.535994	6.51516	0.189305
	3.4176	8.70066	0.537239	6.59235	0.207653
	3.4224	8.98716	0.454695	6.77865	0.100457
	3.4272	8.79882	0.733151	6.60269	0.142403
	3.432	8.85721	0.483693	6.86496	0.22316
	3.4368	8.65931	0.708965	6.68045	0.114418
	3.4416	8.47633	0.441391	6.55572	0.143644
	3.4464	8.62757	0.243549	6.58989	0.116791
	3.4512	8.62471	0.770738	6.79739	0.0759939
	3.456	8.42447	0.551264	7.39256	0.308268
	3.4608	8.70061	0.73841	6.78068	0.110443
	3.4656	8.58006	0.744823	6.96426	0.203212
	3.4704	9.14477	0.659579	6.89048	0.0548969
	3.4752	8.91071	0.768768	6.8461	0.241698
	3.48	8.62063	0.560063	7.0044	0.0099939
	3.4848	8.81374	0.633864	6.85216	0.199558
	3.4896	8.68802	0.533865	6.90254	0.200939
	3.4944	8.78681	0.4953	7.01844	0.162322
	3.4992	8.51115	0.551131	6.94725	0.273863
	3.504	8.63489	0.54826	6.7007	0.305253
	3.5088	8.67907	0.545234	7.08026	0.313965
	3.5136	8.58723	0.461952	7.11642	0.23987
	3.5184	8.95037	0.477937	6.81616	0.153529
	3.5232	8.46168	0.544652	6.54297	0.169443
	3.528	8.4	0.625124	6.61224	0.410692
	3.5328	8.59667	0.338361	6.58018	0.272497
	3.5376	8.68054	0.798066	6.79152	0.0614041
	3.5424	9.03248	0.441508	6.47842	0.225808
	3.5472	8.90059	0.745834	6.73904	0.0353506
	3.552	8.48396	0.694591	6.71404	0.104297
	3.5568	8.78157	0.368007	6.66352	0.165677
	3.5616	8.52035	0.418815	6.65759	0.261194
	3.5664	8.73386	0.369542	6.44635	0.14925
	3.5712	8.69186	0.47948	6.46018	0.161266
	3.576	8.99718	0.602636	6.38657	0.204735
	3.5808	8.86146	0.53031	6.58073	0.18821
	3.5856	8.66984	0.675995	6.70246	0.430834
	3.5904	8.65159	0.461179	6.71728	0.368936
	3.5952	8.9612	0.668257	6.34566	0.130698
	3.6	8.43305	0.558343	6.54403	0.289364
	3.6048	8.57975	0.672469	6.77739	0.150729
	3.6096	9.03153	0.623185	7.01338	0.112644
	3.6144	8.95995	0.762486	6.97779	0.0423695
	3.6192	8.72336	0.689397	6.80791	0.478758
	3.624	8.24603	0.442198	6.88319	0.21534
	3.6288	8.62691	0.326926	6.82455	0.311357
	3.6336	8.5212	0.350777	6.67731	0.123312
	3.6384	8.60365	0.49236	6.63737	0.281195
	3.6432	8.89045	0.480964	6.61401	0.181514
	3.648	8.6419	0.440038	6.70194	0.117876
	3.6528	8.53252	0.697743	6.83376	0.0940327
	3.6576	9.08933	0.662227	6.77728	0.247527
	3.6624	8.58961	0.563083	6.91261	0.282893
	3.6672	8.53584	0.458871	6.52506	0.136886
	3.672	8.78384	0.6613	6.78323	0.147706
	3.6768	8.81355	0.608848	6.61434	0.251104
	3.6816	8.77693	0.566939	6.91699	0.067856
	3.6864	9.05757	0.708808	6.50588	0.225649
	3.6912	8.71228	0.595034	6.80735	0.154829
	3.696	9.04368	0.802737	6.75559	0.246313
	3.7008	8.87159	0.710091	6.73259	0.278728
	3.7056	9.16053	0.836401	6.78922	0.108143
	3.7104	8.48413	0.595336	6.54735	0.0505632
	3.7152	9.00384	0.874774	6.84515	0.162778
	3.72	9.06356	0.94811	6.54585	0.0299575
	3.7248	8.7206	0.692035	6.77968	0.0658648
	3.7296	8.5603	0.571978	6.75034	0.0654082
	3.7344	8.77876	0.78252	6.35254	0.0825267
	3.7392	9.12718	0.61141	6.56873	0.167253
	3.744	9.03916	0.664413	6.58345	0.138163
	3.7488	8.94931	0.621918	6.78935	0.0601193
	3.7536	8.85542	0.139537	6.83035	0.190758
	3.7584	9.13726	0.51681	6.53488	0.0818893
	3.7632	9.13759	0.337127	6.56261	0.273925
	3.768	8.5738	0.21597	6.87328	0.0332796
	3.7728	8.56685	0.288434	6.76853	0.0846549
	3.7776	8.1863	0.427044	6.93793	0.0787611
	3.7824	8.43676	0.274416	6.91825	0.13565
	3.7872	8.90779	0.325015	6.52336	0.0616518
	3.792	8.94392	0.528199	6.93119	0.0279358
	3.7968	8.83792	0.187172	6.65546	0.113424
	3.8016	8.68226	0.362392	6.59307	0.155086
	3.8064	8.30255	0.243548	6.67272	0.155424
	3.8112	8.59606	0.418566	6.7557	0.268895
	3.816	8.62234	0.581189	7.00474	0.169256
	3.8208	8.57192	0.342524	7.13744	0.216782
	3.8256	8.81567	0.253988	6.91103	0.31241
	3.8304	8.55346	0.405461	7.25253	0.185693
	3.8352	8.55505	0.30455	7.15275	0.256872
	3.84	8.8711	0.443359	7.19956	0.217747
	3.8448	8.8602	0.390859	6.92318	0.344233
	3.8496	8.9361	0.264	7.40113	0.235708
	3.8544	8.88887	0.391241	7.01372	0.207173
	3.8592	8.94616	0.368463	6.88868	0.268606
	3.864	8.72316	0.44217	6.80578	0.111882
	3.8688	9.22416	0.577626	6.87819	0.0795377
	3.8736	8.80699	0.393708	6.76817	0.111588
	3.8784	8.40534	0.696144	6.96504	0.10392
	3.8832	8.37458	0.680895	6.84855	0.109764
	3.888	8.5835	0.601132	6.89463	0.19068
	3.8928	8.6999	0.314907	7.24204	0.417185
	3.8976	8.97135	0.700761	7.31384	0.494889
	3.9024	8.88206	0.746637	7.05101	0.213235
	3.9072	8.74325	0.686803	7.04196	0.2143
	3.912	8.67729	0.383303	7.16991	0.104878
	3.9168	8.71408	0.621369	7.18302	0.259339
	3.9216	8.38734	0.50676	7.46025	0.362796
	3.9264	8.85563	0.410701	7.105	0.250255
	3.9312	8.98415	0.533352	6.96975	0.237103
	3.936	8.91624	0.746179	7.15434	0.101923
	3.9408	8.86571	0.349374	7.02433	0.0665307
	3.9456	9.03793	0.45732	6.81814	0.0988219
	3.9504	8.95555	0.485765	6.79586	0.17673
	3.9552	8.7782	0.590499	7.27008	0.466375
	3.96	8.73045	0.469835	6.98609	0.228975
	3.9648	8.76787	0.59184	6.96086	0.233953
	3.9696	8.48692	0.412538	7.0306	0.374577
	3.9744	8.56866	0.546799	6.9091	0.0683057
	3.9792	8.51313	0.4043	7.03492	0.102634
	3.984	8.90274	0.633921	7.20336	0.213754
	3.9888	8.73039	0.450987	7.14028	0.183991
	3.9936	8.88179	0.253994	7.13358	0.076353
	3.9984	8.81918	0.421368	7.52911	0.318946
	4.0032	8.9888	0.170025	7.09763	0.211385
	4.008	8.64532	0.3062	7.45539	0.206238
	4.0128	8.92924	0.342544	7.48333	0.241302
	4.0176	8.45014	0.449437	7.37832	0.0754506
	4.0224	8.55583	0.35179	7.19068	0.232051
	4.0272	8.51985	0.194016	7.16188	0.160264
	4.032	8.6091	0.444627	7.35452	0.102704
	4.0368	9.0156	0.273957	7.36462	0.161763
	4.0416	8.71547	0.377899	7.28054	0.170264
	4.0464	8.56394	0.510718	7.39801	0.314529
	4.0512	8.33274	0.378476	7.15986	0.306923
	4.056	8.44776	0.528516	7.11389	0.259845
	4.0608	8.54267	0.211082	7.61731	0.249274
	4.0656	8.7212	0.411152	7.17872	0.0936601
	4.0704	8.47965	0.560347	7.17293	0.160859
	4.0752	8.73017	0.475489	7.2481	0.156322
	4.08	8.70652	0.342294	7.29072	0.0424387
	4.0848	9.01678	0.301692	6.89668	0.210545
	4.0896	8.59123	0.566904	7.18048	0.266851
	4.0944	8.30855	0.420254	7.47987	0.0711042
	4.0992	8.41585	0.315689	7.25134	0.502573
	4.104	8.04483	0.392198	7.32598	0.226523
	4.1088	7.94362	0.388088	7.11339	0.106091
	4.1136	8.57115	0.32303	7.23065	0.0782982
	4.1184	8.06172	0.548835	7.14142	0.240609
	4.1232	8.37441	0.277402	6.90535	0.0808192
	4.128	8.19258	0.471914	6.99563	0.119865
	4.1328	8.20794	0.542408	7.27649	0.13711
	4.1376	8.18802	0.461515	6.97402	0.0771948
	4.1424	8.68101	0.406713	7.27929	0.10798
	4.1472	8.65227	0.799217	7.14391	0.18004
	4.152	8.63954	0.458262	7.03464	0.0637593
	4.1568	8.68287	0.511426	7.05637	0.178732
	4.1616	8.89563	0.449235	7.17114	0.0353426
	4.1664	8.6255	0.581619	7.00464	0.146842
	4.1712	9.11418	0.561616	7.29808	0.103262
	4.176	8.89036	0.483701	7.38941	0.217868
	4.1808	8.76443	0.584553	7.15753	0.209725
	4.1856	8.73227	0.446182	7.41354	0.341478
	4.1904	8.77826	0.561289	7.14434	0.224568
	4.1952	8.48629	0.453074	7.11586	0.169619
	4.2	8.6122	0.502105	7.12739	0.348624
	4.2048	8.65075	0.493727	7.14888	0.245969
	4.2096	8.91609	0.322868	7.04417	0.260506
	4.2144	8.7855	0.189496	6.85401	0.15518
	4.2192	8.68822	0.180317	7.04714	0.191832
	4.224	8.79711	0.401175	7.13043	0.111904
	4.2288	8.68666	0.435225	6.96057	0.151009
	4.2336	8.89572	0.375606	7.17951	0.107483
	4.2384	8.55714	0.37507	7.27622	0.0764717
	4.2432	8.54686	0.576231	7.15453	0.207179
	4.248	8.67375	0.3286	6.99383	0.281454
	4.2528	8.67403	0.526128	6.85296	0.160538
	4.2576	8.81122	0.725892	6.7342	0.175817
	4.2624	8.6673	0.637528	6.81452	0.261861
	4.2672	8.54054	0.678065	7.03769	0.162804
	4.272	8.55251	0.548074	7.27677	0.205973
	4.2768	8.29053	0.621374	7.11888	0.0494769
	4.2816	8.71489	0.414348	7.33996	0.037588
	4.2864	8.36799	0.323588	7.11476	0.17367
	4.2912	8.71778	0.532235	7.20106	0.118756
	4.296	8.3947	0.389948	7.29536	0.207336
	4.3008	8.55208	0.515895	7.25586	0.205479
	4.3056	8.41537	0.489025	6.97929	0.117716
	4.3104	8.15005	0.47132	7.35431	0.0926891
	4.3152	8.61903	0.371599	7.06045	0.17515
	4.32	8.50562	0.590499	6.96079	0.254407
	4.3248	8.76691	0.454483	7.10584	0.143087
	4.3296	8.68652	0.433262	7.31837	0.361167
	4.3344	8.65277	0.547087	7.72643	0.444527
	4.3392	8.40838	0.378496	7.07985	0.252046
	4.344	8.78542	0.599624	7.19402	0.461872
	4.3488	8.58817	0.422539	7.1374	0.407579
	4.3536	8.69497	0.485692	7.07819	0.185776
	4.3584	8.86035	0.471841	7.1935	0.281833
	4.3632	8.80899	0.358678	6.93948	0.177925
	4.368	8.64781	0.597958	7.1788	0.0502146
	4.3728	8.53607	0.656444	6.94805	0.16119
	4.3776	8.78065	0.353161	7.14398	0.27423
	4.3824	8.55958	0.296395	7.04144	0.142986
	4.3872	8.98212	0.270168	7.48701	0.301871
	4.392	8.71895	0.362057	7.06753	0.141755
	4.3968	8.33139	0.605206	6.99044	0.200885
	4.4016	8.76963	0.493678	7.15915	0.117847
	4.4064	8.90575	0.606207	7.08021	0.231326
	4.4112	8.47991	0.401078	7.51621	0.291997
	4.416	8.82107	0.395528	7.42445	0.122978
	4.4208	8.51792	0.328091	7.39637	0.151014
	4.4256	8.52348	0.556859	7.16042	0.0774601
	4.4304	8.84521	0.323825	7.30553	0.0610547
	4.4352	8.75992	0.441118	7.17781	0.0387566
	4.44	8.70247	0.547932	7.22279	0.349816
	4.4448	8.79247	0.698293	7.11425	0.284269
	4.4496	8.78271	0.424074	7.1673	0.26013
	4.4544	8.74851	0.53364	6.92943	0.151738
	4.4592	8.70623	0.475597	6.9902	0.110639
	4.464	8.91717	0.652496	7.0421	0.096655
	4.4688	8.6675	0.535288	7.18058	0.236765
	4.4736	8.37574	0.516674	7.04314	0.210035
	4.4784	8.39673	0.622014	7.18573	0.171834
	4.4832	8.21065	0.586158	7.29617	0.239774
	4.488	8.51127	0.59609	7.34793	0.268373
	4.4928	8.17935	0.506369	7.0232	0.231535
	4.4976	8.54177	0.471225	7.32536	0.177466
	4.5024	8.42308	0.459794	7.19324	0.341413
	4.5072	8.65926	0.326236	7.51901	0.524792
	4.512	8.2761	0.410709	7.2514	0.0688686
	4.5168	8.62054	0.261699	7.18288	0.163684
	4.5216	8.69448	0.347919	7.44284	0.258732
	4.5264	8.46652	0.349415	7.27092	0.210539
	4.5312	8.33653	0.430345	7.1874	0.156157
	4.536	8.48872	0.496794	7.10633	0.337104
	4.5408	8.18036	0.356809	7.08622	0.179956
	4.5456	8.65637	0.453381	7.12147	0.399113
	4.5504	8.23549	0.772099	7.20519	0.496031
	4.5552	8.49795	0.717371	7.43321	0.507417
	4.56	8.42633	0.575346	7.253	0.0321178
	4.5648	8.53945	0.545189	7.14673	0.0335205
	4.5696	8.85364	0.423698	7.38003	0.0482502
	4.5744	8.77102	0.489945	7.25667	0.0462848
	4.5792	9.00916	0.539287	7.34891	0.194807
	4.584	8.7815	0.546936	6.94383	0.112177
	4.5888	9.15485	0.773554	6.71352	0.334221
	4.5936	8.4487	0.632934	7.24488	0.39661
	4.5984	8.47646	0.523907	7.05978	0.187965
	4.6032	8.93309	0.556823	7.04149	0.292071
	4.608	8.69145	0.54397	7.26924	0.369199
	4.6128	8.566	0.504514	7.08713	0.426388
	4.6176	8.7584	0.574123	7.13232	0.391887
	4.6224	8.53262	0.314193	7.63093	0.360055
	4.6272	8.77911	0.593547	7.26025	0.487338
	4.632	8.62869	0.601714	7.24166	0.183593
	4.6368	8.89663	0.74946	7.14387	0.258351
	4.6416	8.71982	0.602117	7.43894	0.373691
	4.6464	8.56936	0.493024	7.22313	0.225369
	4.6512	8.75809	0.476025	6.99344	0.166722
	4.656	8.45344	0.666581	7.04971	0.375036
	4.6608	8.77253	0.361333	7.01717	0.117521
	4.6656	8.47444	0.36191	7.32188	0.190354
	4.6704	8.76649	0.428373	7.34961	0.118664
	4.6752	8.63819	0.403445	7.15591	0.295826
	4.68	8.37017	0.515438	7.53695	0.436095
	4.6848	8.22651	0.431218	7.58137	0.353224
	4.6896	8.37309	0.52765	7.4353	0.231743
	4.6944	8.60211	0.331893	7.13413	0.120802
	4.6992	8.67913	0.444914	7.437	0.133931
	4.704	8.30799	0.443937	7.63267	0.134927
	4.7088	8.18575	0.360707	7.11648	0.132054
	4.7136	8.20388	0.28748	7.237	0.241081
	4.7184	8.41139	0.214991	7.13375	0.0853244
	4.7232	8.42354	0.266202	7.32757	0.346099
	4.728	8.86878	0.488334	7.18504	0.407719
	4.7328	8.91487	0.476873	7.57931	0.312946
	4.7376	8.90392	0.581066	7.62147	0.256158
	4.7424	8.32553	0.531073	7.31183	0.212594
	4.7472	8.67037	0.701679	7.46108	0.15389
	4.752	8.85702	0.509092	7.33587	0.285872
	4.7568	9.12906	0.397935	7.28669	0.563983
	4.7616	8.57252	0.306732	7.18809	0.325071
	4.7664	8.69102	0.246329	7.17309	0.134371
	4.7712	8.49417	0.385463	7.12856	0.18632
	4.776	8.62145	0.225956	7.24337	0.0644582
	4.7808	8.39125	0.579646	7.0747	0.140984
	4.7856	8.31074	0.430898	7.11009	0.357905
	4.7904	8.56897	0.498881	6.92843	0.170197
	4.7952	8.27672	0.461104	7.37557	0.186209
	4.8	8.53505	0.436722	7.36685	0.113803
	4.8048	8.5661	0.433482	7.2279	0.216189
	4.8096	8.87289	0.637302	7.46239	0.181725
	4.8144	8.81452	0.534775	7.35531	0.169014
	4.8192	9.02252	0.547205	7.33209	0.0716891
	4.824	8.8971	0.498373	7.16956	0.220222
	4.8288	8.76483	0.604628	7.03094	0.220323
	4.8336	9.48949	0.600398	7.2152	0.193901
	4.8384	9.25834	0.834722	7.22057	0.076834
	4.8432	8.95438	0.786415	7.1437	0.0601424
	4.848	8.80908	0.525654	7.11502	0.0904144
	4.8528	8.81853	0.711103	7.31672	0.0590748
	4.8576	9.20408	0.611494	7.19349	0.311564
	4.8624	8.89725	0.524479	7.08851	0.256714
	4.8672	8.5924	0.176999	6.93314	0.188638
	4.872	8.58522	0.628391	6.98535	0.176004
	4.8768	8.79089	0.719583	7.06402	0.222075
	4.8816	8.73892	0.536405	7.27888	0.267576
	4.8864	8.80805	0.423978	7.1635	0.293802
	4.8912	8.91759	0.572707	7.35401	0.322251
	4.896	8.66241	0.573406	7.2717	0.277935
	4.9008	8.55134	0.439754	7.2598	0.583396
	4.9056	8.4973	0.45134	7.3482	0.114559
	4.9104	8.5663	0.700408	7.18471	0.130829
	4.9152	8.23772	0.421779	7.17039	0.0261493
	4.92	8.59523	0.414368	7.32504	0.0746896
	4.9248	8.42303	0.234505	7.25632	0.0479778
	4.9296	8.5723	0.171931	7.11765	0.109003
	4.9344	8.54906	0.318998	7.08432	0.178753
	4.9392	8.37286	0.36161	7.04204	0.12762
	4.944	8.41541	0.171235	7.13023	0.246596
	4.9488	8.37759	0.343208	7.20952	0.203694
	4.9536	8.48362	0.447432	7.24863	0.417038
	4.9584	8.46431	0.438971	7.41895	0.384962
	4.9632	8.44105	0.572454	7.47384	0.376635
	4.968	8.55445	0.700157	7.09747	0.35857
	4.9728	8.63736	0.765988	7.27242	0.367714
	4.9776	8.36032	0.670216	7.39642	0.0690869
	4.9824	8.43793	0.559595	7.26465	0.0578144
	4.9872	8.38832	0.518619	7.13113	0.152883
	4.992	8.54887	0.587171	7.3815	0.100687
	4.9968	8.22923	0.732977	7.15936	0.0945404
	5.0016	8.52491	0.732289	7.27737	0.145344
	5.0064	8.42653	0.347448	7.68656	0.0675608
	5.0112	8.63949	0.323089	7.26816	0.0182005
	5.016	8.35083	0.295851	7.38939	0.167282
	5.0208	8.48901	0.382168	7.27445	0.110917
	5.0256	8.40042	0.561843	7.53446	0.180064
	5.0304	8.95992	0.556475	7.51957	0.249298
	5.0352	8.9524	0.555066	7.49285	0.0912754
	5.04	8.57746	0.459191	7.38093	0.180067
	5.0448	8.29249	0.334971	7.57766	0.132227
	5.0496	8.18907	0.681871	8.03345	0.229844
	5.0544	8.51101	0.1808	6.96082	0.22944
	5.0592	7.9149	0.463446	7.44844	0.070755
	5.064	8.87829	0.91735	7.28393	0.247347
	5.0688	8.38418	0.463667	7.44984	0.191403
	5.0736	8.59924	0.808917	7.42355	0.13128
	5.0784	8.45052	0.484871	7.12396	0.1695
	5.0832	8.21822	0.433455	7.2623	0.0672729
	5.088	8.14193	0.399237	7.28002	0.25445
	5.0928	8.34235	0.547949	7.31091	0.152825
	5.0976	8.30087	0.552862	7.03996	0.172181
	5.1024	8.51532	0.587556	7.39463	0.0415348
	5.1072	8.12263	0.618329	7.51229	0.257067
	5.112	8.28153	0.286085	7.5191	0.0265276
	5.1168	8.35338	0.330173	7.01483	0.175765
	5.1216	8.38268	0.353205	7.21928	0.183134
	5.1264	8.25407	0.262283	7.37812	0.105381
	5.1312	8.29816	0.38787	7.35474	0.183089
	5.136	8.49359	0.531795	7.64203	0.25585
	5.1408	8.59179	0.643896	7.46132	0.181666
	5.1456	8.40689	0.614772	7.27133	0.178435
	5.1504	8.41977	0.47841	7.52461	0.146087
	5.1552	8.3571	0.404757	7.3431	0.240257
	5.16	8.38416	0.48621	7.42692	0.154584
	5.1648	8.67246	0.405359	7.43162	0.404038
	5.1696	8.57959	0.646558	7.38946	0.211128
	5.1744	8.289	0.641202	7.40652	0.221743
	5.1792	8.29257	0.519109	7.42022	0.0783771
	5.184	8.29578	0.381301	7.55724	0.248541
	5.1888	8.22472	0.439895	7.55803	0.0908963
	5.1936	8.45754	0.459454	7.24699	0.13448
	5.1984	8.28956	0.558229	7.33238	0.176431
	5.2032	8.18508	0.569333	7.15424	0.124567
	5.208	8.32189	0.690101	7.4084	0.169219
	5.2128	8.476	0.585959	7.566	0.11596
	5.2176	8.1679	0.177172	7.651	0.464843
	5.2224	8.56289	0.668298	7.22969	0.224088
	5.2272	8.37616	0.548754	7.60744	0.164974
	5.232	8.71895	0.698202	7.27564	0.319512
	5.2368	8.38698	1.03113	7.3778	0.224646
	5.2416	8.49094	0.619283	7.27745	0.226308
	5.2464	8.49129	0.590658	7.59195	0.147406
	5.2512	8.44578	0.50198	7.24222	0.220553
	5.256	8.62549	0.653838	7.25627	0.106179
	5.2608	8.28	0.71309	7.7496	0.26592
	5.2656	8.27346	0.590044	7.39598	0.111944
	5.2704	8.13223	0.31172	7.62348	0.139052
	5.2752	8.20791	0.294971	7.52276	0.314461
	5.28	8.43929	0.434043	7.60762	0.117504
	5.2848	8.33171	0.243679	7.32321	0.125468
	5.2896	8.36596	0.119384	7.4323	0.17397
	5.2944	8.3026	0.220565	7.21821	0.0327714
	5.2992	8.58542	0.447175	7.41554	0.177335
	5.304	8.37515	0.367793	7.80095	0.302076
	5.3088	8.3916	0.511689	7.05821	0.181276
	5.3136	8.71793	0.511763	7.6383	0.185157
	5.3184	8.88899	0.44463	7.25678	0.165464
	5.3232	8.35035	0.335049	7.51253	0.118513
	5.328	8.52819	0.327188	7.62041	0.168794
	5.3328	8.50283	0.267176	7.72664	0.129978
	5.3376	8.66202	0.279913	7.5998	0.233548
	5.3424	8.41157	0.501371	7.35645	0.0757618
	5.3472	8.59203	0.545943	7.49143	0.276451
	5.352	8.41595	0.396437	7.49015	0.133121
	5.3568	8.58555	0.209917	7.49196	0.169689
	5.3616	8.39337	0.513887	7.14848	0.135974
	5.3664	8.13399	0.391354	7.08532	0.347012
	5.3712	8.44762	0.426265	7.27813	0.0966018
	5.376	8.14832	0.281818	7.61779	0.285261
	5.3808	8.26731	0.516714	7.23738	0.174941
	5.3856	8.0136	0.453807	7.45614	0.232
	5.3904	8.25613	0.402073	7.47118	0.339011
	5.3952	8.44679	0.447302	7.2433	0.27351
	5.4	7.86914	0.213708	6.91006	0.217159
	5.4048	7.71131	0.386944	7.53992	0.374038
	5.4096	7.94516	0.301733	7.33217	0.320502
	5.4144	8.01985	0.380789	7.0937	0.230895
	5.4192	8.25563	0.447135	7.43327	0.150363
	5.424	8.02905	0.485144	7.36458	0.27081
	5.4288	8.09354	0.305847	7.3903	0.24601
	5.4336	8.38318	0.443347	7.68882	0.456555
	5.4384	8.02781	0.446299	7.88776	0.0903107
	5.4432	8.09821	0.214383	7.37176	0.0957108
	5.448	8.29083	0.393053	7.84629	0.071395
	5.4528	8.23293	0.314061	7.39346	0.0626872
	5.4576	8.53666	0.521687	7.16126	0.322472
	5.4624	8.51159	0.304901	7.46261	0.166019
	5.4672	8.63387	0.274877	7.33227	0.217402
	5.472	8.47623	0.295572	7.32209	0.114709
	5.4768	8.40952	0.40684	7.87565	0.283939
	5.4816	8.2553	0.337853	7.6771	0.328052
	5.4864	8.40264	0.44976	7.58821	0.409455
	5.4912	8.28346	0.419946	7.64836	0.36972
	5.496	8.12578	0.567682	7.52723	0.278409
	5.5008	8.07772	0.408446	7.6864	0.17677
	5.5056	8.28272	0.317126	7.75993	0.1236
	5.5104	8.09077	0.608484	7.65013	0.51406
	5.5152	8.03223	0.319728	7.39773	0.476734
	5.52	8.22807	0.320365	7.34805	0.0894194
	5.5248	8.24494	0.288509	7.68855	0.154962
	5.5296	8.56228	0.326595	7.53959	0.1332
	5.5344	8.24006	0.334502	7.18049	0.0266417
	5.5392	7.76825	0.268504	7.52788	0.0884074
	5.544	8.3648	0.0473729	7.48083	0.296953
	5.5488	8.05863	0.235719	7.08959	0.10815
	5.5536	8.17828	0.190369	7.31543	0.311009
	5.5584	7.98043	0.278634	7.3922	0.318978
	5.5632	8.10063	0.173236	7.19409	0.0707093
	5.568	8.59149	0.312233	7.51887	0.26848
	5.5728	8.42108	0.289884	7.45314	0.0225346
	5.5776	8.34969	0.188646	7.64284	0.371502
	5.5824	8.47229	0.406563	7.46068	0.106919
	5.5872	8.45064	0.22596	7.31888	0.286667
	5.592	8.25942	0.103268	7.53366	0.222691
	5.5968	8.34202	0.28608	7.51212	0.123519
	5.6016	8.21442	0.166045	7.2629	0.285926
	5.6064	8.39326	0.105993	7.47706	0.151755
	5.6112	8.71128	0.265575	7.39854	0.132307
	5.616	8.48734	0.0752223	7.12728	0.247029
	5.6208	8.37012	0.343305	7.30277	0.0586295
	5.6256	8.34723	0.344312	7.25511	0.2497
	5.6304	8.40646	0.298091	7.36678	0.126787
	5.6352	8.45824	0.312394	7.34589	0.0603492
	5.64	8.31198	0.311929	7.26235	0.132784
	5.6448	8.78245	0.306813	7.66084	0.205017
	5.6496	8.6703	0.309046	7.39902	0.395519
	5.6544	8.43351	0.321123	7.0834	0.252943
	5.6592	8.02351	0.300178	7.12992	0.0587352
	5.664	8.04816	0.368391	7.10452	0.219866
	5.6688	8.52996	0.51325	7.10382	0.204565
	5.6736	8.71134	0.496037	7.08271	0.140936
	5.6784	8.41126	0.43305	7.56814	0.202736
	5.6832	8.51236	0.572108	7.26833	0.145516
	5.688	9.12774	0.823983	7.46774	0.0992478
	5.6928	8.8456	0.596235	7.16562	0.0522067
	5.6976	8.66699	0.770245	7.55746	0.217729
	5.7024	9.05071	0.695378	7.61723	0.122613
	5.7072	9.26691	0.760621	7.54123	0.162533
	5.712	8.99609	0.422652	7.57438	0.33632
	5.7168	9.10554	0.642312	7.44479	0.478729
	5.7216	8.54952	0.106955	7.44784	0.237533
	5.7264	8.3603	0.0372265	7.49848	0.379845
	5.7312	8.45049	0.413351	7.44696	0.187879
	5.736	8.38399	0.247572	7.82093	0.124909
	5.7408	8.54543	0.308401	7.69262	0.32521
	5.7456	8.6561	0.26797	7.39685	0.455202
	5.7504	8.51668	0.205363	7.31984	0.486242
	5.7552	8.70123	0.242995	7.51445	0.23209
	5.76	8.43612	0.333858	7.62159	0.475074
	5.7648	8.55662	0.429788	7.67598	0.390347
	5.7696	8.33013	0.362368	7.51866	0.441559
	5.7744	8.86885	0.554907	7.51841	0.248981
	5.7792	8.57074	0.383235	7.60338	0.324209
	5.784	8.57832	0.324803	7.43807	0.184667
	5.7888	8.89513	0.538571	7.52908	0.263206
	5.7936	8.74466	0.375102	7.34472	0.117725
	5.7984	8.97766	0.38358	7.29551	0.200502
	5.8032	8.90052	0.540435	7.09897	0.1915
	5.808	8.40789	0.398128	7.50273	0.115752
	5.8128	8.37799	0.161996	7.18501	0.222535
	5.8176	8.55665	0.279962	7.60711	0.327411
	5.8224	8.22232	0.363237	7.47108	0.405513
	5.8272	8.34677	0.225863	7.33294	0.363893
	5.832	8.68588	0.204783	7.12347	0.199018
	5.8368	8.46287	0.288054	7.30909	0.250614
	5.8416	8.59094	0.198555	7.38259	0.35985
	5.8464	8.55992	0.114993	7.62495	0.234443
	5.8512	8.6205	0.0650644	7.59585	0.238636
	5.856	8.65771	0.336872	7.50565	0.119979
	5.8608	9.00956	0.268774	7.36109	0.161642
	5.8656	8.45088	0.506039	7.43821	0.12275
	5.8704	8.18712	0.114731	7.17614	0.210346
	5.8752	8.39144	0.245684	7.17614	0.0402886
	5.88	8.58583	0.428671	7.27209	0.127196
	5.8848	8.48505	0.281914	7.49601	0.0953498
	5.8896	8.47618	0.261633	7.08895	0.159299
	5.8944	8.28904	0.390419	7.15951	0.124427
	5.8992	8.16087	0.395469	7.34388	0.216685
	5.904	8.25686	0.216305	6.99614	0.243269
	5.9088	8.33589	0.310916	7.25153	0.296495
	5.9136	8.13369	0.271614	7.54727	0.196056
	5.9184	8.45561	0.224446	7.20461	0.425366
	5.9232	8.08182	0.216695	7.14644	0.182971
	5.928	8.35071	0.412187	7.33366	0.332115
	5.9328	8.29895	0.290797	7.19934	0.384683
	5.9376	8.27636	0.184483	7.45299	0.0642955
	5.9424	8.31035	0.246268	7.23794	0.107628
	5.9472	8.46345	0.319468	7.39612	0.326946
	5.952	8.27211	0.378966	7.19419	0.219822
	5.9568	8.49451	0.344725	7.3253	0.160838
	5.9616	8.5455	0.0854731	7.20458	0.318853
	5.9664	8.57108	0.477691	7.2242	0.33081
	5.9712	8.83304	0.297945	7.30426	0.201558
	5.976	8.22613	0.523248	7.26642	0.090075
	5.9808	8.20458	0.460806	7.25096	0.415291
	5.9856	8.24785	0.397711	7.37735	0.154151
	5.9904	7.85616	0.333539	7.65504	0.143859
	5.9952	7.80141	0.377148	7.68963	0.136936
	6	8.22104	0.316308	7.48244	0.24896
	6.0048	8.27078	0.378747	7.32125	0.320722
	6.0096	8.07796	0.361065	7.31638	0.0579455
	6.0144	7.94261	0.438549	7.41101	0.255784
	6.0192	8.33742	0.407582	7.07378	0.158053
	6.024	8.23419	0.476447	7.31729	0.101129
	6.0288	8.50897	0.358315	7.55894	0.0916232
	6.0336	8.25538	0.215607	7.45344	0.224521
	6.0384	8.54059	0.284728	7.48143	0.0818042
	6.0432	8.54881	0.289642	7.23862	0.309899
	6.048	8.1088	0.45438	7.41817	0.358162
	6.0528	8.51245	0.426507	7.48145	0.0974901
	6.0576	8.00571	0.536504	7.45919	0.279512
	6.0624	8.28246	0.245171	7.64699	0.211236
	6.0672	8.32275	0.447972	7.24254	0.346386
	6.072	8.08844	0.29867	7.3577	0.379948
	6.0768	8.54266	0.581008	7.63025	0.333412
	6.0816	8.53505	0.390257	6.99424	0.322628
	6.0864	8.30978	0.519675	7.47098	0.360898
	6.0912	8.13074	0.33465	7.23524	0.225911
	6.096	8.17337	0.577317	7.43649	0.366172
	6.1008	8.21784	0.21764	7.30057	0.231546
	6.1056	8.58457	0.3097	7.3032	0.188135
	6.1104	8.468	0.320544	7.44952	0.261727
	6.1152	7.86975	0.237715	7.26998	0.184777
	6.12	8.34777	0.142303	7.2018	0.031018
	6.1248	7.98227	0.565856	6.97989	0.281703
	6.1296	7.73255	0.458	6.95691	0.158009
	6.1344	8.31008	0.258192	6.86967	0.0908166
	6.1392	8.2941	0.368585	6.80136	0.355348
	6.144	8.25801	0.491549	7.0737	0.137963
	6.1488	8.39846	0.411216	7.05859	0.371061
	6.1536	8.4445	0.359194	7.11695	0.193405
	6.1584	8.57476	0.403174	7.63174	0.228383
	6.1632	8.63402	0.505983	7.47801	0.100335
	6.168	8.7204	0.419329	7.37822	0.0420148
	6.1728	8.89614	0.561889	7.49133	0.223009
	6.1776	8.49117	0.309867	7.62698	0.445784
	6.1824	8.52552	0.666008	7.32065	0.537799
	6.1872	8.29601	0.45051	7.37468	0.458762
	6.192	8.64877	0.532354	7.48352	0.39372
	6.1968	8.54229	0.376362	7.44368	0.270484
	6.2016	8.14704	0.361427	7.25418	0.217116
	6.2064	8.57018	0.356935	7.41017	0.217107
	6.2112	8.5876	0.385816	7.05526	0.224207
	6.216	8.29575	0.466041	7.22869	0.345614
	6.2208	8.60794	0.47373	7.3308	0.234539
	6.2256	8.67577	0.381747	7.41605	0.263413
	6.2304	9.03802	0.28898	7.24906	0.529774
	6.2352	8.62262	0.319813	7.38263	0.533545
	6.24	8.75507	0.601988	7.51081	0.271941
	6.2448	8.58837	0.486156	7.58258	0.305039
	6.2496	8.34045	0.4738	7.61351	0.457254
	6.2544	8.40812	0.228179	7.67502	0.355578
	6.2592	8.23079	0.48822	7.76301	0.23093
	6.264	8.62003	0.341248	7.42678	0.0675589
	6.2688	8.45099	0.303179	7.33726	0.166764
	6.2736	8.52425	0.438864	7.63152	0.235549
	6.2784	8.34261	0.411734	7.19773	0.100116
	6.2832	8.03068	0.448272	7.46653	0.422495
	6.288	8.38477	0.367243	7.34296	0.275917
	6.2928	8.05695	0.565741	7.44729	0.0705907
	6.2976	8.27115	0.3221	7.1055	0.0695645
	6.3024	8.30587	0.427984	7.24601	0.120408
	6.3072	8.40018	0.521018	7.17641	0.0899968
	6.312	8.27949	0.386634	7.09267	0.136837
	6.3168	8.36224	0.613751	7.12465	0.136069
	6.3216	8.25071	0.564482	7.16657	0.206364
	6.3264	8.46957	0.635473	7.08176	0.177858
	6.3312	8.35974	0.477694	7.33675	0.254814
	6.336	8.20623	0.131084	7.14803	0.109164
	6.3408	9.0277	0.120448	7.64981	0.0555622
	6.3456	8.81059	0.27955	7.75762	0.213509
	6.3504	8.24901	0.347569	7.44347	0.273085
	6.3552	8.64825	0.212351	7.83787	0.406331
	6.36	8.78497	0.183048	7.52393	0.291285
	6.3648	8.53313	0.312728	7.58438	0.318596
	6.3696	8.38258	0.514622	7.4786	0.107776
	6.3744	8.81516	0.30528	7.95439	0.307444
	6.3792	8.37704	0.367763	7.47314	0.385284
	6.384	8.6699	0.224401	7.42139	0.514864
	6.3888	9.11833	0.200249	7.47379	0.12305
	6.3936	9.03401	0.233554	7.47417	0.319561
	6.3984	8.9142	0.28617	7.63035	0.501312
	6.4032	8.66257	0.334385	7.66331	0.515834
	6.408	8.5583	0.137664	7.55866	0.479564
	6.4128	8.46423	0.334409	7.46915	0.440899
	6.4176	8.82173	0.200575	7.78039	0.359605
	6.4224	9.10345	0.221462	7.61191	0.432562
	6.4272	8.95539	0.343305	7.5963	0.227251
	6.432	8.95155	0.246594	7.79518	0.410762
	6.4368	9.1663	0.253586	7.63994	0.324353
	6.4416	8.50459	0.240294	7.25784	0.50496
	6.4464	8.69625	0.396469	7.34355	0.376911
	6.4512	8.96458	0.284597	7.75699	0.228295
	6.456	8.68992	0.462352	7.44299	0.426912
	6.4608	8.85616	0.471479	7.30226	0.326565
	6.4656	8.81914	0.377356	7.91936	0.290093
	6.4704	8.95495	0.463105	7.74141	0.237542
	6.4752	9.12902	0.487674	7.66484	0.309288
	6.48	8.69563	0.277939	7.70468	0.290128
	6.4848	8.86232	0.406955	7.4559	0.133996
	6.4896	8.94163	0.404674	7.79042	0.462836
	6.4944	8.46308	0.241391	7.73725	0.3568
	6.4992	8.62589	0.385457	7.9284	0.258809
	6.504	8.62471	0.154257	7.75859	0.473336
	6.5088	8.52445	0.368215	7.68486	0.388878
	6.5136	8.58139	0.342225	7.76244	0.303995
	6.5184	8.71571	0.2869	7.45042	0.551705
	6.5232	8.62272	0.125722	7.44637	0.361228
	6.528	8.3686	0.497482	7.08311	0.301655
	6.5328	8.20996	0.504441	7.68761	0.315721
	6.5376	8.38923	0.441489	7.31885	0.557947
	6.5424	8.52964	0.505566	7.44316	0.324933
	6.5472	8.60206	0.318313	7.86531	0.255861
	6.552	8.68528	0.246876	7.3472	0.330427
	6.5568	8.80242	0.326836	7.50971	0.387419
	6.5616	8.54661	0.288829	7.46434	0.219308
	6.5664	8.75787	0.425479	7.36153	0.308264
	6.5712	8.95213	0.540604	7.35004	0.406701
	6.576	8.59527	0.235038	7.53633	0.499802
	6.5808	8.61301	0.570929	7.28878	0.453768
	6.5856	8.63844	0.195134	7.55849	0.533916
	6.5904	8.75387	0.239273	7.41558	0.365839
	6.5952	9.11524	0.50712	7.41218	0.351704
	6.6	8.63165	0.28652	7.8385	0.492193
	6.6048	9.09626	0.460356	7.9951	0.576886
	6.6096	9.26065	0.488234	8.30688	0.437573
	6.6144	8.64679	0.333177	7.80426	0.371966
	6.6192	8.6369	0.198513	7.48232	0.237891
	6.624	8.8189	0.221383	7.61092	0.332641
	6.6288	8.99933	0.377956	7.62451	0.276812
	6.6336	9.03422	0.573495	7.55794	0.321757
	6.6384	8.51822	0.38756	7.43866	0.49377
	6.6432	9.07528	0.155172	7.47898	0.327167
	6.648	9.01783	0.40585	7.60167	0.502109
	6.6528	8.7754	0.231734	7.63177	0.339791
	6.6576	8.73362	0.499939	7.48755	0.0993432
	6.6624	8.82398	0.318178	7.86596	0.25521
	6.6672	8.53478	0.129698	7.45178	0.409365
	6.672	9.04028	0.219333	7.78988	0.605804
	6.6768	8.78848	0.421337	7.89316	0.532813
	6.6816	8.94709	0.245172	7.84271	0.431579
	6.6864	8.7753	0.315133	7.72959	0.255402
	6.6912	8.99367	0.331204	7.66225	0.368882
	6.696	8.67968	0.275488	7.6079	0.358504
	6.7008	8.98393	0.175063	7.97061	0.364259
	6.7056	8.68307	0.187228	7.80617	0.359948
	6.7104	8.87576	0.474101	7.67587	0.335513
	6.7152	8.60825	0.441336	7.66385	0.371747
	6.72	8.63324	0.334809	7.6052	0.271408
	6.7248	8.45385	0.291324	7.66391	0.319456
	6.7296	8.5626	0.238036	7.65035	0.394888
	6.7344	8.60877	0.331505	7.24498	0.163199
	6.7392	8.64195	0.287934	7.59303	0.258332
	6.744	8.77509	0.296072	7.48743	0.310723
	6.7488	8.56339	0.270837	7.48829	0.261493
	6.7536	8.85887	0.522682	7.37794	0.547033
	6.7584	8.86664	0.272627	7.78269	0.528412
	6.7632	8.75608	0.282643	7.28437	0.349626
	6.768	8.63355	0.193652	7.37251	0.427201
	6.7728	8.83273	0.393414	7.52173	0.246085
	6.7776	8.37454	0.499644	7.546	0.530228
	6.7824	8.5383	0.400053	7.18494	0.396613
	6.7872	8.81249	0.329923	7.36525	0.278656
	6.792	8.23595	0.524143	7.55906	0.201863
	6.7968	8.55073	0.622452	7.53484	0.266932
	6.8016	8.64149	0.416581	7.69682	0.211868
	6.8064	8.67837	0.538824	7.51595	0.533335
	6.8112	8.538	0.809046	7.70443	0.663099
	6.816	8.44799	0.812565	7.59034	0.414353
	6.8208	7.97082	0.61646	7.82244	0.56046
	6.8256	8.60945	0.326188	7.66328	0.432609
	6.8304	9.05884	0.166262	7.69886	0.567739
	6.8352	8.44324	0.462754	7.6533	0.190028
	6.84	8.41014	0.250187	7.39528	0.334264
	6.8448	8.54736	0.181565	7.44414	0.0945859
	6.8496	8.77049	0.411121	7.55847	0.298421
	6.8544	8.53448	0.543565	7.53868	0.3196
	6.8592	8.37278	0.676752	7.47657	0.188171
	6.864	8.44392	0.267013	7.55547	0.305879
	6.8688	8.38051	0.266478	7.69709	0.258051
	6.8736	8.72516	0.44849	7.62288	0.514668
	6.8784	8.88324	0.575403	7.89599	0.4402
	6.8832	8.74542	0.690933	7.36259	0.386407
	6.888	8.82528	0.395528	7.80598	0.403026
	6.8928	9.32108	0.31839	7.87824	0.369392
	6.8976	9.10747	0.296304	7.48941	0.446962
	6.9024	8.79328	0.141422	7.61841	0.223123
	6.9072	8.65831	0.420641	7.61758	0.21673
	6.912	8.58128	0.0366929	7.41135	0.373174
	6.9168	8.90106	0.0836301	7.47047	0.156373
	6.9216	8.66875	0.283525	7.40339	0.329527
	6.9264	8.77322	0.105701	7.49594	0.239008
	6.9312	8.42969	0.486043	7.24868	0.282538
	6.936	8.4965	0.343824	7.17299	0.216572
	6.9408	8.63448	0.51206	7.36968	0.16416
	6.9456	8.74911	0.258222	7.67174	0.539224
	6.9504	9.19482	0.439381	7.51545	0.0452502
	6.9552	8.76593	0.33853	7.73599	0.0488924
	6.96	8.94386	0.309014	7.38567	0.246563
	6.9648	9.17775	0.368513	7.36542	0.0942001
	6.9696	9.17389	0.0915038	7.562	0.303676
	6.9744	8.95571	0.390183	7.65741	0.333137
	6.9792	9.0826	0.50764	7.65772	0.293349
	6.984	9.21962	0.283184	7.65165	0.478767
	6.9888	8.90469	0.287304	7.59307	0.522485
	6.9936	8.81353	0.382001	7.45552	0.373482
	6.9984	9.13663	0.397904	7.82499	0.538752
	7.0032	8.77226	0.404621	7.93123	0.567458
	7.008	8.89775	0.43374	8.26056	0.263229
	7.0128	8.28255	0.133207	7.95548	0.294352
	7.0176	8.65678	0.368459	8.317	0.278247
	7.0224	8.60853	0.150939	7.73736	0.343203
	7.0272	8.80342	0.173486	7.57562	0.346998
	7.032	8.57928	0.19218	7.93345	0.389898
	7.0368	8.84893	0.325085	7.60745	0.177439
	7.0416	8.74972	0.0968859	8.0543	0.568943
	7.0464	8.63086	0.291997	7.80883	0.40596
	7.0512	8.85885	0.202169	7.74739	0.271187
	7.056	8.69225	0.258188	7.64242	0.348428
	7.0608	8.76201	0.299333	7.73772	0.535015
	7.0656	9.01161	0.247691	7.71432	0.262162
	7.0704	8.8205	0.139303	7.75751	0.0338492
	7.0752	8.92444	0.208022	7.79714	0.593077
	7.08	9.04369	0.163945	7.80658	0.343029
	7.0848	9.20333	0.233272	7.76156	0.367804
	7.0896	8.98358	0.194962	7.40811	0.231458
	7.0944	9.13442	0.0898374	7.17287	0.18206
	7.0992	8.98163	0.300793	6.99312	0.13865
	7.104	9.06072	0.457458	7.00017	0.176766
	7.1088	8.96438	0.34096	7.242	0.129093
	7.1136	8.91433	0.455747	7.21884	0.0890123
	7.1184	8.73223	0.377296	7.18809	0.172517
	7.1232	8.67583	0.696635	7.06699	0.213931
	7.128	8.95219	0.492286	7.00608	0.17025
	7.1328	9.41583	0.546706	6.78827	0.222285
	7.1376	8.69989	0.07089	7.21949	0.286688
	7.1424	8.66955	0.281	7.10676	0.348631
	7.1472	8.45043	0.398617	6.84702	0.326543
	7.152	8.75104	0.540557	7.12302	0.274654
	7.1568	8.92932	0.317833	7.17107	0.115
	7.1616	8.93372	0.356678	7.28864	0.0760865
	7.1664	9.37117	0.31303	6.87598	0.0355692
	7.1712	8.81637	0.245658	6.74782	0.171008
	7.176	8.66877	0.286641	6.55616	0.178996
	7.1808	8.6459	0.166164	6.47155	0.270512
	7.1856	8.9395	0.182595	6.78334	0.129012
	7.1904	8.47728	0.351157	6.75123	0.0275801
	7.1952	8.61337	0.443054	6.71007	0.211177
	7.2	9.0154	0.335916	7.03864	0.199648
	7.2048	8.81904	0.661302	7.24457	0.301635
	7.2096	8.97497	0.761018	7.42819	0.311928
	7.2144	9.03279	0.48529	6.99623	0.134258
	7.2192	9.18902	0.245657	7.21056	0.29928
	7.224	8.8724	0.243739	7.28099	0.223637
	7.2288	9.27341	0.239293	6.98521	0.105712
	7.2336	9.47115	0.14547	6.79455	0.149149
	7.2384	9.35269	0.187651	7.06059	0.180172
	7.2432	9.16084	0.141437	7.27909	0.336777
	7.248	9.23553	0.125818	7.44462	0.227544
	7.2528	9.29093	0.16669	7.5955	0.308094
	7.2576	9.03126	0.273605	7.63265	0.516721
	7.2624	9.28877	0.120406	7.67956	0.359533
	7.2672	9.13749	0.166356	7.24723	0.32423
	7.272	8.77591	0.271256	7.1981	0.307332
	7.2768	8.98756	0.108313	7.85552	0.279416
	7.2816	9.50396	0.291617	7.7415	0.207857
	7.2864	9.3726	0.353359	7.52471	0.197879
	7.2912	9.43295	0.147721	7.69442	0.236138
	7.296	9.31747	0.275132	7.47745	0.115794
	7.3008	9.08104	0.287188	7.13587	0.261305
	7.3056	9.01848	0.218889	7.28563	0.451378
	7.3104	9.41746	0.389279	7.47959	0.479899
	7.3152	8.96326	0.409714	7.45751	0.339639
	7.32	9.17151	0.266687	7.16196	0.273672
	7.3248	9.11389	0.381602	7.37337	0.343372
	7.3296	9.00235	0.224114	7.82493	0.245605
	7.3344	9.28877	0.569802	7.503	0.149526
	7.3392	9.28972	0.628569	7.50226	0.460675
	7.344	9.13967	0.26198	7.59533	0.574287
	7.3488	8.93584	0.465672	7.79777	0.513268
	7.3536	8.63284	0.319137	7.43041	0.32596
	7.3584	8.88855	0.54803	7.30167	0.378533
	7.3632	8.67447	0.437728	7.59106	0.320641
	7.368	9.37211	0.621113	7.42371	0.180763
	7.3728	9.18596	0.295836	7.12386	0.0554792
	7.3776	8.62697	0.552113	7.02647	0.0288169
	7.3824	9.24877	0.313105	7.3852	0.0807771
	7.3872	8.99006	0.0957699	7.55096	0.0882536
	7.392	9.21819	0.317892	7.30966	0.197112
	7.3968	8.93973	0.381038	7.39467	0.15357
	7.4016	8.66944	0.281201	7.00784	0.253075
	7.4064	8.98388	0.260108	7.32649	0.244939
	7.4112	9.13586	0.233423	6.93895	0.276839
	7.416	8.96685	0.188706	7.17005	0.242864
	7.4208	9.12776	0.0969627	7.33895	0.43859
	7.4256	9.61941	0.454255	7.56433	0.407048
	7.4304	9.40745	0.398039	7.22038	0.264171
	7.4352	8.88135	0.302619	7.11592	0.350926
	7.44	8.8828	0.464475	7.23117	0.525622
	7.4448	8.95946	0.391546	7.32345	0.410228
	7.4496	9.02439	0.456847	7.66064	0.400822
	7.4544	9.002	0.275602	7.3533	0.187278
	7.4592	8.87908	0.385619	7.57286	0.40145
	7.464	9.13967	0.441756	7.81992	0.352062
	7.4688	8.98456	0.403647	7.75153	0.437588
	7.4736	8.83294	0.409398	7.57748	0.561051
	7.4784	9.26046	0.15024	7.61584	0.410086
	7.4832	8.78185	0.252203	7.43098	0.508822
	7.488	9.19129	0.403939	7.98267	0.268238
	7.4928	9.47306	0.254913	7.66687	0.216643
	7.4976	9.11127	0.198516	7.70749	0.267352
	7.5024	9.01273	0.514568	7.35731	0.177669
	7.5072	9.29844	0.314902	7.25319	0.41597
	7.512	9.24	0.568412	7.61253	0.289974
	7.5168	9.0629	0.560186	7.51283	0.0854709
	7.5216	9.62857	0.580038	7.20261	0.195008
	7.5264	9.51739	0.734153	7.71025	0.181073
	7.5312	9.47954	0.708635	7.45033	0.166369
	7.536	9.48185	0.861292	7.35332	0.38614
	7.5408	9.58446	0.852086	7.25296	0.10073
	7.5456	9.44877	0.933022	7.17374	0.0406307
	7.5504	9.47525	0.783477	7.27702	0.133628
	7.5552	9.2006	0.77923	6.95678	0.210866
	7.56	9.65452	0.788173	7.29613	0.142791
	7.5648	9.55637	0.796675	7.34622	0.277412
	7.5696	9.45582	0.946149	7.2727	0.117638
	7.5744	9.3099	0.927424	7.28949	0.207659
	7.5792	9.53371	0.965765	7.33686	0.203197
	7.584	9.56814	0.62045	7.40119	0.11806
	7.5888	9.38376	0.853859	7.60718	0.217215
	7.5936	9.29993	0.724876	7.49756	0.243819
	7.5984	9.4175	0.822653	7.40179	0.276788
	7.6032	9.46017	0.686658	7.65099	0.0871793
	7.608	9.66348	0.613689	7.9348	0.321059
	7.6128	9.32532	0.808688	7.65417	0.28195
	7.6176	8.85005	0.590748	7.66231	0.304006
	7.6224	9.04554	0.518486	7.48737	0.386818
	7.6272	8.73097	0.474133	7.45289	0.273353
	7.632	8.8442	0.485337	7.55353	0.228675
	7.6368	8.77818	0.54847	7.5038	0.15043
	7.6416	8.89295	0.559133	7.65552	0.437779
	7.6464	8.73486	0.618726	7.7249	0.339444
	7.6512	8.65798	0.546736	7.35141	0.36361
	7.656	8.84592	0.362739	7.75398	0.265365
	7.6608	8.90635	0.519333	7.43151	0.120635
	7.6656	9.00261	0.327577	7.48059	0.0774574
	7.6704	8.69576	0.700956	7.80561	0.155419
	7.6752	8.92222	0.426594	7.435	0.227343
	7.68	8.89621	0.576862	7.88485	0.44011
	7.6848	8.56162	0.642591	7.26451	0.21412
	7.6896	8.72414	0.456041	7.36904	0.205391
	7.6944	8.82939	0.688829	6.97053	0.0589133
	7.6992	8.58332	0.587897	7.33068	0.408346
	7.704	8.94108	0.462492	7.14225	0.332698
	7.7088	9.1673	0.759457	7.30323	0.469029
	7.7136	8.90174	0.351031	7.55875	0.188177
	7.7184	9.31593	0.601291	7.66755	0.228106
	7.7232	9.37126	0.642801	7.32232	0.0811393
	7.728	9.05366	0.647572	7.77735	0.185257
	7.7328	9.08046	0.651687	7.88627	0.221539
	7.7376	9.25861	0.67288	7.39293	0.306138
	7.7424	9.37328	0.54611	7.88786	0.289625
	7.7472	9.57685	0.708505	7.5235	0.331449
	7.752	9.23916	0.736043	7.87521	0.389217
	7.7568	8.94936	0.476377	8.0868	0.141618
	7.7616	9.05432	0.556559	8.19827	0.229805
	7.7664	9.2216	0.620599	7.39803	0.367582
	7.7712	9.021	0.499918	7.95337	0.358295
	7.776	9.12162	0.585598	7.96934	0.175449
	7.7808	9.28953	0.465461	7.83584	0.275116
	7.7856	9.29103	0.699105	7.83429	0.178614
	7.7904	9.1722	0.427531	8.15163	0.158898
	7.7952	9.28669	0.392694	7.69188	0.196599
	7.8	9.09814	0.446581	7.49387	0.419647
	7.8048	9.31871	0.47422	7.71363	0.0789772
	7.8096	9.01563	0.531217	7.74378	0.322952
	7.8144	9.37607	0.722305	7.58327	0.181976
	7.8192	9.25786	0.460472	7.50251	0.18355
	7.824	9.56596	0.403848	7.71797	0.302454
	7.8288	9.36454	0.341773	7.88588	0.657396
	7.8336	9.63994	0.499111	7.68458	0.236984
	7.8384	9.66039	0.37485	7.6046	0.355334
	7.8432	9.604	0.328726	7.46042	0.348504
	7.848	9.42284	0.506443	7.72887	0.366207
	7.8528	9.69807	0.483512	7.89782	0.341039
	7.8576	9.71362	0.577271	7.26658	0.555962
	7.8624	9.60182	0.440623	7.12308	0.35641
	7.8672	9.56163	0.476085	7.35425	0.370129
	7.872	9.21783	0.422468	7.25674	0.366755
	7.8768	9.51108	0.537644	7.79872	0.119894
	7.8816	9.14649	0.731935	7.4612	0.570827
	7.8864	9.32364	0.668531	7.24054	0.543669
	7.8912	9.28975	0.633037	7.39111	0.552834
	7.896	9.38121	0.708451	7.58286	0.493809
	7.9008	9.39155	0.62827	7.32499	0.371037
	7.9056	9.53237	0.342134	7.51225	0.403523
	7.9104	9.43549	0.421815	7.47619	0.347948
	7.9152	9.54786	0.501967	7.55302	0.409968
	7.92	9.66537	0.332114	7.46025	0.469756
	7.9248	9.75076	0.504908	7.07416	0.339384
	7.9296	9.53292	0.51457	7.50661	0.29383
	7.9344	9.75342	0.816334	7.46279	0.142726
	7.9392	9.36469	0.533948	7.64673	0.089899
	7.944	8.7167	0.790913	7.4477	0.154093
	7.9488	9.01086	0.677799	7.28133	0.44517
	7.9536	9.90215	0.624124	7.33964	0.193977
	7.9584	9.46015	0.691369	7.39564	0.187021
	7.9632	9.49267	0.45825	7.62109	0.149507
	7.968	9.35915	0.481158	7.46181	0.283595
	7.9728	9.31418	0.382009	7.2164	0.0289105
	7.9776	9.34351	0.554708	7.5826	0.230167
	7.9824	9.41003	0.546245	7.27663	0.287384
	7.9872	9.3343	0.633493	7.53802	0.431754
	7.992	9.3659	0.481988	7.51256	0.239186
	7.9968	9.43883	0.595026	7.19078	0.153282
	8.0016	8.98913	0.589397	7.14345	0.110794
	8.0064	9.26467	0.817211	7.35611	0.0100911
	8.0112	9.45085	0.558959	7.23663	0.0700909
	8.016	9.33695	0.714377	7.22809	0.128087
	8.0208	9.21367	0.657243	7.22742	0.13062
	8.0256	8.88413	0.513617	7.0758	0.235287
	8.0304	9.25188	0.422504	7.72957	0.269291
	8.0352	9.36256	0.632912	7.97357	0.15814
	8.04	9.3218	0.535413	7.67125	0.151211
	8.0448	9.31488	0.45806	7.23905	0.13521
	8.0496	9.55841	0.749418	7.44572	0.101822
	8.0544	9.15578	0.408965	7.24903	0.179959
	8.0592	9.57087	0.367683	7.28561	0.157573
	8.064	9.70092	0.513262	7.17453	0.245429
	8.0688	9.73836	0.489944	7.45376	0.237792
	8.0736	9.66694	0.520327	7.48588	0.120555
	8.0784	10.1417	0.439319	7.48316	0.364886
	8.0832	9.57383	0.638615	7.31465	0.180363
	8.088	9.4969	0.659721	7.54769	0.232591
	8.0928	9.33136	0.62558	7.64004	0.327777
	8.0976	9.6356	0.725788	7.52896	0.222253
	8.1024	9.48462	0.612265	7.5709	0.210784
	8.1072	9.5388	0.522153	7.81378	0.286701
	8.112	9.55405	0.768755	7.52549	0.217535
	8.1168	9.97168	0.484159	7.57682	0.0960837
	8.1216	9.77793	0.739242	7.44813	0.0507236
	8.1264	9.49802	0.604384	7.76189	0.262907
	8.1312	9.85318	0.787598	7.74721	0.1062
	8.136	9.82173	0.756974	7.46013	0.117446
	8.1408	9.61933	0.758874	7.52018	0.439066
	8.1456	9.427	0.584169	7.34472	0.291596
	8.1504	9.54373	0.665214	7.70735	0.226892
	8.1552	9.45378	0.572678	7.40026	0.187817
	8.16	9.42104	0.525285	7.31816	0.232506
	8.1648	9.68319	0.697145	7.54966	0.41277
	8.1696	9.64623	0.685111	7.79094	0.290337
	8.1744	9.40027	0.732274	7.38892	0.242128
	8.1792	9.83149	0.898875	7.61605	0.260103
	8.184	9.61635	0.818289	7.68389	0.326084
	8.1888	9.47112	0.842971	7.44321	0.116877
	8.1936	9.49897	0.985279	7.60589	0.280496
	8.1984	9.34744	0.620845	7.40116	0.0919999
	8.2032	9.65172	0.792019	7.27748	0.121141
	8.208	9.44128	0.781471	7.64311	0.388499
	8.2128	9.57959	0.767449	7.5436	0.096004
	8.2176	9.38182	0.60872	7.48127	0.297828
	8.2224	9.45388	0.455463	7.18749	0.140902
	8.2272	9.28736	0.569127	7.00358	0.177574
	8.232	9.42003	0.656973	7.14332	0.239759
	8.2368	9.30689	0.87094	7.63529	0.123703
	8.2416	9.19387	0.751724	7.42086	0.132424
	8.2464	9.35938	0.580192	7.72999	0.364984
	8.2512	8.99864	0.519811	7.97604	0.194586
	8.256	9.48409	0.717461	7.58215	0.14276
	8.2608	9.21361	0.659943	7.42486	0.186822
	8.2656	9.46272	0.485587	7.60913	0.229295
	8.2704	9.40833	0.498548	7.18872	0.274079
	8.2752	9.02668	0.795493	7.39886	0.288366
	8.28	9.53892	0.787168	7.13082	0.147671
	8.2848	9.59427	0.581451	7.44313	0.308757
	8.2896	9.43735	0.669503	7.14221	0.267595
	8.2944	9.51495	0.710698	7.37716	0.251419
	8.2992	9.93589	0.598573	7.48291	0.156976
	8.304	9.79074	0.879698	7.1749	0.223925
	8.3088	9.69831	0.717355	7.58559	0.156569
	8.3136	9.49084	0.83955	7.29764	0.0237274
	8.3184	9.68393	0.564661	7.31436	0.030435
	8.3232	9.48464	0.700635	7.27536	0.146892
	8.328	9.74365	0.719469	7.33186	0.162046
	8.3328	9.52332	0.70396	7.36592	0.170613
	8.3376	9.27205	0.687824	7.17659	0.101796
	8.3424	9.54735	0.659949	7.22122	0.103552
	8.3472	9.07857	0.58487	7.43356	0.226795
	8.352	9.10275	0.635043	7.41291	0.099565
	8.3568	9.36403	0.597436	7.54108	0.377849
	8.3616	9.57477	0.692693	7.16286	0.2641
	8.3664	9.74777	0.637098	7.41187	0.138918
	8.3712	9.12519	0.670716	7.20595	0.178524
	8.376	9.20699	0.620481	7.50741	0.137019
	8.3808	9.3237	0.655795	7.65	0.113265
	8.3856	9.21636	0.806086	7.48981	0.202704
	8.3904	9.13407	0.773761	7.31464	0.0861805
	8.3952	9.30788	0.553816	7.49401	0.122194
	8.4	9.30199	0.781042	7.35477	0.0631207
	8.4048	9.39072	0.711872	7.17996	0.255936
	8.4096	9.21851	0.4503	7.62053	0.215011
	8.4144	9.53571	0.478295	7.35086	0.280304
	8.4192	9.03975	0.713757	7.43363	0.0947982
	8.424	9.05793	0.713959	7.11202	0.238619
	8.4288	9.0826	0.619767	7.35452	0.252612
	8.4336	9.2765	0.605569	7.23681	0.132054
	8.4384	9.21509	0.619757	7.23603	0.215787
	8.4432	8.78383	0.796548	7.11201	0.205425
	8.448	8.86627	0.737399	7.35792	0.284157
	8.4528	8.99117	0.828819	7.32279	0.481463
	8.4576	9.10073	1.01995	7.3046	0.430089
	8.4624	9.10881	0.611006	7.36612	0.216117
	8.4672	9.09656	0.660657	7.32354	0.160327
	8.472	8.9278	0.758167	7.35272	0.253175
	8.4768	9.20705	0.569856	7.32179	0.359889
	8.4816	9.22045	0.573831	7.41311	0.0240317
	8.4864	9.00284	0.646241	7.6999	0.292452
	8.4912	8.95808	0.584369	7.63104	0.291718
	8.496	8.81	0.839388	7.48553	0.106224
	8.5008	9.10983	0.875096	7.48069	0.23648
	8.5056	9.40945	0.884655	7.38351	0.305864
	8.5104	9.11179	0.835002	7.31878	0.399499
	8.5152	9.53044	0.759266	7.41669	0.21739
	8.52	9.0424	0.720209	7.36457	0.345633
	8.5248	8.78218	0.779616	7.35341	0.30677
	8.5296	9.27425	0.969809	7.78506	0.340981
	8.5344	9.16663	0.532137	7.60066	0.472543
	8.5392	9.00664	0.757256	7.70207	0.302755
	8.544	9.01162	0.74747	7.45304	0.494045
	8.5488	8.94031	0.695486	7.42572	0.307473
	8.5536	9.29504	0.592987	7.46822	0.18935
	8.5584	9.22047	0.70974	7.46382	0.224318
	8.5632	9.19527	0.730103	7.19761	0.091554
	8.568	9.10069	0.723417	7.40714	0.392106
	8.5728	9.2523	0.760376	7.7379	0.182987
	8.5776	9.00901	0.882812	7.55023	0.247892
	8.5824	8.99526	0.807848	7.24772	0.18511
	8.5872	9.15848	0.951068	7.28824	0.198768
	8.592	9.41698	0.85069	7.18513	0.0821365
	8.5968	9.19332	0.833094	7.25781	0.0930652
	8.6016	9.09777	0.546045	7.17703	0.0618853
	8.6064	9.1101	0.963138	7.05251	0.276832
	8.6112	9.26932	0.957355	7.36767	0.200859
	8.616	9.2847	0.898454	7.62749	0.164313
	8.6208	9.06595	0.854888	7.41209	0.237255
	8.6256	8.97765	0.681951	7.56154	0.226276
	8.6304	9.37146	0.773846	7.30053	0.121432
	8.6352	9.29648	0.913469	7.37668	0.226358
	8.64	9.07291	0.572043	7.67643	0.207895
	8.6448	9.23704	0.766044	7.6094	0.24907
	8.6496	8.8039	0.838306	7.18258	0.202125
	8.6544	9.27901	0.592461	7.11112	0.130473
	8.6592	8.99462	0.757681	7.16421	0.210403
	8.664	9.14611	0.716156	7.3977	0.291186
	8.6688	8.93835	0.794966	7.43191	0.200935
	8.6736	9.13774	1.0976	7.42884	0.196121
	8.6784	9.02833	0.587734	7.28474	0.167253
	8.6832	9.00995	0.8538	7.41442	0.0860531
	8.688	8.94773	0.911357	7.24976	0.196814
	8.6928	9.09557	0.693739	7.41907	0.258277
	8.6976	8.97873	0.687478	7.28761	0.178435
	8.7024	8.82963	0.671376	7.22636	0.222495
	8.7072	8.89152	0.897786	7.12603	0.106965
	8.712	9.14327	0.749903	7.4786	0.140354
	8.7168	9.0341	0.85114	7.2572	0.08409
	8.7216	9.23921	0.776107	6.96592	0.00516277
	8.7264	9.0061	0.707064	7.35463	0.116543
	8.7312	9.03197	0.703035	7.71463	0.327968
	8.736	9.08664	0.560847	7.38271	0.124848
	8.7408	9.14442	0.805509	7.63246	0.210739
	8.7456	9.24831	0.89009	7.76965	0.393088
	8.7504	9.12515	0.776903	7.5781	0.205198
	8.7552	9.05025	0.758285	7.40506	0.123723
	8.76	9.38068	0.862559	6.98168	0.107095
	8.7648	9.27556	0.644477	7.33734	0.291643
	8.7696	9.21785	0.69288	7.24315	0.166001
	8.7744	8.92534	0.599061	7.36959	0.128509
	8.7792	8.87135	0.551295	7.42678	0.0692752
	8.784	9.21419	0.610214	7.77974	0.236909
	8.7888	9.49876	0.476102	7.46127	0.176361
	8.7936	8.80888	0.676265	7.38401	0.227104
	8.7984	9.24462	0.669626	7.45462	0.160182
	8.8032	9.23069	0.319374	7.51175	0.141908
	8.808	9.3083	0.717428	7.34693	0.256901
	8.8128	9.14034	0.837756	7.36395	0.117997
	8.8176	9.32462	0.795096	7.28134	0.0820766
	8.8224	9.07772	0.541698	7.31205	0.174804
	8.8272	9.43193	0.559925	7.40758	0.203008
	8.832	9.58886	0.683194	7.30007	0.099587
	8.8368	9.23512	0.55895	7.52798	0.181798
	8.8416	9.31014	0.493216	6.9171	0.144488
	8.8464	9.06003	0.440651	7.17488	0.0719929
	8.8512	9.40768	0.585351	7.07108	0.203992
	8.856	9.34898	0.511264	7.21225	0.15653
	8.8608	9.49929	0.584954	6.96417	0.0343848
	8.8656	9.15487	0.520814	7.42173	0.242964
	8.8704	9.31188	0.535226	7.30379	0.28844
	8.8752	9.40078	0.603702	7.22091	0.113039
	8.88	8.93759	0.735129	7.09337	0.215313
	8.8848	9.60765	0.664263	7.15321	0.12354
	8.8896	9.55791	0.575961	7.35813	0.371157
	8.8944	8.95132	0.573837	7.23548	0.264325
	8.8992	9.44603	0.761541	7.08532	0.167941
	8.904	9.30667	0.610858	7.03092	0.26796
	8.9088	9.35881	0.671405	7.12867	0.104653
	8.9136	9.22293	1.07442	7.43408	0.183722
	8.9184	8.97643	0.723887	7.11481	0.258878
	8.9232	9.00989	0.967068	7.06731	0.249277
	8.928	9.30617	0.897242	7.10677	0.214715
	8.9328	9.42985	0.704355	7.25131	0.197006
	8.9376	9.0745	0.716449	6.91822	0.0483046
	8.9424	9.33706	0.623976	7.028	0.237042
	8.9472	9.16685	0.591365	7.11524	0.126955
	8.952	9.53516	0.429014	7.18343	0.0892979
	8.9568	9.13357	0.673984	7.2686	0.143583
	8.9616	9.21485	0.669752	7.29342	0.241437
	8.9664	8.89984	0.689821	7.33835	0.251089
	8.9712	9.35226	0.591091	7.0219	0.110367
	8.976	9.27889	0.616882	7.30664	0.222594
	8.9808	9.08042	0.617957	7.21485	0.246261
	8.9856	9.05351	0.559702	7.33394	0.258317
	8.9904	8.86475	0.590822	7.51874	0.329644
	8.9952	8.7596	0.410087	7.92188	0.226959
	9	8.9161	0.715191	7.47361	0.0370342
	9.0048	8.73588	0.631406	7.53058	0.177277
	9.0096	9.13684	1.0412	7.46558	0.222998
	9.0144	9.25856	0.79541	7.27781	0.208676
	9.0192	9.022	0.85907	7.83245	0.249231
	9.024	9.35547	0.922558	7.41402	0.129768
	9.0288	8.86759	0.936124	7.26888	0.242666
	9.0336	9.4174	0.615202	7.26214	0.244744
	9.0384	8.84261	0.835095	7.2514	0.174194
	9.0432	9.03888	0.549485	7.45418	0.153149
	9.048	9.19144	0.592625	7.38343	0.174943
	9.0528	9.31849	0.739909	7.56481	0.139307
	9.0576	8.97354	0.803223	7.68094	0.212196
	9.0624	9.06115	0.68259	7.41594	0.263785
	9.0672	8.74176	0.670901	7.41732	0.0890503
	9.072	9.00375	0.945735	7.48362	0.241544
	9.0768	8.8703	0.523351	7.85264	0.0344271
	9.0816	9.0398	0.721224	7.77874	0.141929
	9.0864	8.66913	0.830166	7.42327	0.143969
	9.0912	8.92925	0.776201	7.40437	0.29673
	9.096	9.22104	1.04996	7.48878	0.109782
	9.1008	8.59468	0.894558	7.48233	0.141236
	9.1056	8.78947	0.793883	6.94595	0.19675
	9.1104	8.92182	0.845028	7.03121	0.368035
	9.1152	8.79955	0.715006	7.25292	0.211963
	9.12	9.03283	0.698432	7.55927	0.159654
	9.1248	8.82442	0.750921	7.42468	0.106776
	9.1296	8.52652	0.690896	7.43908	0.267482
	9.1344	9.03376	0.75063	7.64837	0.197553
	9.1392	8.76177	0.73524	7.27298	0.235757
	9.144	9.09757	0.774207	7.68861	0.316561
	9.1488	9.20381	0.871574	7.18112	0.133258
	9.1536	9.19426	0.745755	7.52524	0.0891555
	9.1584	8.72171	0.839732	7.13432	0.0132353
	9.1632	8.95427	0.727158	7.30751	0.214853
	9.168	8.84877	0.757034	7.31255	0.0655382
	9.1728	9.25712	0.411745	7.78048	0.298544
	9.1776	8.77868	0.719262	7.44554	0.162723
	9.1824	8.78318	0.731094	7.53395	0.23853
	9.1872	8.80619	0.857777	7.11141	0.125914
	9.192	8.94045	0.716051	7.52138	0.0655315
	9.1968	8.84113	0.905871	7.42458	0.327477
	9.2016	9.01695	0.903459	7.52188	0.0856955
	9.2064	9.21858	0.887083	7.08772	0.0701176
	9.2112	8.83418	0.917054	7.24897	0.232337
	9.216	9.28347	0.606879	7.30939	0.30193
	9.2208	9.05533	0.719723	7.4551	0.203868
	9.2256	9.12785	1.03312	7.42487	0.278443
	9.2304	8.90753	0.795712	7.65029	0.315764
	9.2352	8.94362	0.812813	7.69538	0.197881
	9.24	9.1471	0.733327	7.35796	0.177735
	9.2448	9.07765	0.712764	7.62991	0.079393
	9.2496	9.20393	0.881945	7.78354	0.231803
	9.2544	9.36469	0.680626	7.32168	0.369091
	9.2592	9.04968	0.864127	7.35553	0.102692
	9.264	8.97202	0.888841	7.63904	0.067255
	9.2688	9.3164	0.723823	7.28961	0.131032
	9.2736	9.1263	0.597796	7.23142	0.0921703
	9.2784	9.07165	0.662141	7.4022	0.239073
	9.2832	9.19315	0.677748	7.28187	0.144232
	9.288	9.18262	0.76804	7.34259	0.180127
	9.2928	9.10062	0.680396	7.22064	0.322193
	9.2976	9.36228	0.648988	7.5598	0.0165156
	9.3024	9.18748	0.61414	7.36856	0.187148
	9.3072	8.98331	0.608732	7.19215	0.481358
	9.312	9.01694	0.90997	7.64424	0.18966
	9.3168	8.90607	0.849429	7.43712	0.283287
	9.3216	9.15175	0.859595	7.35891	0.132195
	9.3264	8.80029	0.77339	7.24885	0.287387
	9.3312	8.51908	0.76426	7.31724	0.281696
	9.336	9.01624	1.01469	7.33702	0.310784
	9.3408	8.65204	0.789621	7.04956	0.381093
	9.3456	9.07959	0.584218	7.33147	0.250681
	9.3504	9.44552	0.974347	7.21362	0.243863
	9.3552	9.05055	0.860853	7.44766	0.0555785
	9.36	8.91693	1.00134	7.23995	0.330994
	9.3648	8.96675	1.13364	7.37006	0.195845
	9.3696	8.70614	0.763196	7.38704	0.251245
	9.3744	8.9683	0.784131	6.97846	0.338933
	9.3792	9.12949	0.674949	7.15694	0.204535
	9.384	8.87275	0.77499	7.43019	0.232615
	9.3888	8.86625	0.745756	7.34664	0.196726
	9.3936	9.12172	0.715798	7.19806	0.343688
	9.3984	9.06281	0.731377	7.24449	0.221355
	9.4032	9.23333	0.538582	6.99558	0.223183
	9.408	9.17042	0.558179	7.04136	0.149227
	9.4128	9.28196	0.773413	7.19328	0.127713
	9.4176	9.06813	0.708449	7.16364	0.104364
	9.4224	9.36152	0.395594	7.17474	0.238209
	9.4272	9.00636	0.821575	7.07709	0.108557
	9.432	8.87426	0.765153	7.56765	0.314252
	9.4368	9.32587	1.07085	7.30499	0.138694
	9.4416	8.66581	0.771572	7.43733	0.155933
	9.4464	9.01625	0.776283	7.394	0.472523
	9.4512	8.92521	0.768968	7.38281	0.218685
	9.456	8.97788	0.679789	7.44066	0.094695
	9.4608	9.29877	0.794718	7.27978	0.198996
	9.4656	8.8285	0.891063	7.48637	0.255863
	9.4704	9.17392	0.768872	7.04777	0.311585
	9.4752	9.01196	0.734448	7.38677	0.252154
	9.48	8.9672	0.759329	7.26692	0.047768
	9.4848	8.88937	0.874544	7.15502	0.107801
	9.4896	9.2988	0.722156	7.21303	0.116445
	9.4944	9.09816	0.948886	7.36031	0.215307
	9.4992	8.95134	0.774131	7.54791	0.265344
	9.504	8.87086	0.605164	7.3448	0.229415
	9.5088	9.10972	0.968322	7.2517	0.174556
	9.5136	9.24845	0.650702	7.29026	0.435007
	9.5184	9.52943	1.05308	7.38311	0.225099
	9.5232	9.19271	0.85858	7.36817	0.235937
	9.528	9.05741	0.768632	7.09429	0.230433
	9.5328	8.97617	1.04897	7.35163	0.128556
	9.5376	9.1787	0.828126	7.41268	0.275043
	9.5424	9.03172	0.90158	7.52158	0.2819
	9.5472	9.15289	0.643007	7.64295	0.178093
	9.552	9.16576	0.903292	7.38097	0.25294
	9.5568	9.31187	0.697615	7.37441	0.323697
	9.5616	9.54837	0.943577	7.18644	0.10962
	9.5664	9.25663	1.03054	7.07078	0.316907
	9.5712	9.05546	0.881783	7.51843	0.399242
	9.576	9.0983	0.744748	7.50884	0.0735904
	9.5808	8.78975	0.802043	7.23734	0.111816
	9.5856	9.13771	0.882487	7.30545	0.0555496
[truncated: 18,837 more rows]

## Sheet: SuppFig10b
	Time trace	BAX		BAX + Eltro			Histogram					BAX	BAX + Eltro
	Time (nsec)	Mean	SEM	Mean	SEM		Bin Center	BAX	BAX + Eltro		Mean	7.1788	6.2554
	0	6.34746	0.219535	5.88432	0.093088		5.7	3	0		SEM	0.00224088	0.000994956
	0.0048	6.18319	0.112528	6.20756	0.132329		5.8	10	3
	0.0096	6.29731	0.18011	6.18459	0.0652887		5.9	37	128
	0.0144	6.32248	0.20784	6.21403	0.129903		6	106	1028
	0.0192	6.37847	0.317055	5.89711	0.036596		6.1	156	3719
	0.024	6.38541	0.216304	6.18903	0.113575		6.2	176	6049
	0.0288	6.19061	0.192811	6.27516	0.113944		6.3	207	5092
	0.0336	6.38143	0.153362	6.18458	0.120662		6.4	209	2845
	0.0384	5.97348	0.159953	6.25239	0.147181		6.5	199	1246
	0.0432	5.92294	0.105454	6.41375	0.320642		6.6	165	503
	0.048	6.01411	0.162101	6.2889	0.0668114		6.7	168	164
	0.0528	6.10445	0.165399	6.12837	0.0974507		6.8	454	46
	0.0576	6.26937	0.21676	6.18984	0.182809		6.9	1273	10
	0.0624	5.9899	0.0314522	6.45468	0.506587		7	2449	2
	0.0672	5.93055	0.0632074	6.52449	0.52862		7.1	3384	0
	0.072	5.88538	0.0255824	6.45466	0.443238		7.2	3447	0
	0.0768	6.05828	0.163365	6.61446	0.43405		7.3	2754	0
	0.0816	5.99718	0.157152	6.58639	0.416503		7.4	1991	0
	0.0864	6.13426	0.243335	6.28532	0.336841		7.5	1492	0
	0.0912	6.00164	0.0446473	6.5152	0.480729		7.6	1024	0
	0.096	6.03119	0.0657411	6.51209	0.475108		7.7	636	0
	0.1008	6.08193	0.0552357	6.28888	0.297045		7.8	308	0
	0.1056	6.07921	0.122976	6.25847	0.0855201		7.9	133	0
	0.1104	6.07622	0.0361649	6.27816	0.241646		8	40	0
	0.1152	5.91629	0.126852	6.4271	0.23964		8.1	9	0
	0.12	5.96472	0.143644	6.32139	0.110288		8.2	5	0
	0.1248	6.01147	0.0440519	6.09107	0.0872528
	0.1296	6.01066	0.104699	6.27364	0.0349004
	0.1344	6.01736	0.0325642	5.99004	0.036144
	0.1392	6.09562	0.130194	5.97303	0.00638892
	0.144	6.2091	0.169085	6.17707	0.124296
	0.1488	5.90019	0.0585408	6.35863	0.135446
	0.1536	5.78005	0.0512412	6.35946	0.177053
	0.1584	5.97282	0.105484	6.07292	0.0700196
	0.1632	5.92707	0.0896182	6.28132	0.204008
	0.168	5.99191	0.0619301	6.09407	0.154975
	0.1728	5.82667	0.136952	6.04533	0.130565
	0.1776	5.90202	0.0620211	6.22165	0.221727
	0.1824	6.31302	0.135692	6.16102	0.175054
	0.1872	6.07523	0.0736119	6.17174	0.139173
	0.192	6.10715	0.0492322	6.37517	0.547409
	0.1968	6.04637	0.136158	6.37704	0.249211
	0.2016	6.04988	0.0837986	6.2414	0.235654
	0.2064	6.10074	0.197734	6.26397	0.168704
	0.2112	5.9947	0.0448857	6.16913	0.154368
	0.216	6.12031	0.194803	6.23959	0.304852
	0.2208	5.95284	0.14879	6.40051	0.253548
	0.2256	6.08712	0.0441038	6.33779	0.331474
	0.2304	5.86595	0.118047	6.42162	0.285699
	0.2352	5.95108	0.103814	6.23602	0.288816
	0.24	6.00476	0.0830094	6.32234	0.330515
	0.2448	5.8441	0.166615	6.17295	0.168751
	0.2496	5.79865	0.100938	6.31907	0.222669
	0.2544	6.03442	0.0361899	6.2635	0.204675
	0.2592	6.04816	0.0324647	6.13349	0.0127226
	0.264	6.03917	0.130453	6.05898	0.204444
	0.2688	5.97547	0.0886268	6.08661	0.208295
	0.2736	5.9653	0.0449387	6.14523	0.225547
	0.2784	6.06392	0.206519	6.21245	0.184687
	0.2832	6.04149	0.0688745	6.19374	0.121434
	0.288	5.87246	0.0354258	6.20357	0.169567
	0.2928	5.98871	0.0694681	6.29609	0.241219
	0.2976	6.05372	0.157714	6.19101	0.304915
	0.3024	6.10617	0.113682	6.18362	0.283703
	0.3072	6.25929	0.07336	6.14761	0.0521976
	0.312	5.95763	0.0420932	6.00706	0.0962225
	0.3168	6.17674	0.248967	6.31036	0.197044
	0.3216	6.11017	0.109189	6.2757	0.137958
	0.3264	6.10514	0.0844319	6.1136	0.171784
	0.3312	6.18136	0.165558	6.36209	0.314666
	0.336	6.11295	0.138367	6.3066	0.200263
	0.3408	6.1033	0.129364	6.17112	0.239979
	0.3456	5.95534	0.0677551	6.16952	0.199303
	0.3504	6.15113	0.118428	6.14704	0.0137537
	0.3552	6.12787	0.100285	5.99582	0.142158
	0.36	6.1001	0.132885	6.14886	0.0802731
	0.3648	6.2549	0.152897	6.12155	0.27695
	0.3696	6.06919	0.20089	6.12891	0.147201
	0.3744	5.76117	0.0189775	6.05903	0.0306731
	0.3792	5.94239	0.110428	6.21819	0.104016
	0.384	6.23641	0.104655	6.14159	0.0686977
	0.3888	5.95828	0.0470151	6.25662	0.0120839
	0.3936	6.05494	0.00916275	6.09448	0.0499463
	0.3984	5.94151	0.0674238	6.2615	0.123119
	0.4032	5.86612	0.0350197	5.95677	0.0863993
	0.408	6.01667	0.201959	6.23907	0.233297
	0.4128	5.85002	0.239674	6.27483	0.185361
	0.4176	6.03379	0.22159	6.17717	0.0132907
	0.4224	6.04148	0.0653352	6.02221	0.0942139
	0.4272	6.06178	0.0621188	6.05264	0.0938277
	0.432	5.74123	0.149606	6.28287	0.0386567
	0.4368	5.93022	0.156871	6.09738	0.0651159
	0.4416	5.74501	0.0436399	6.15416	0.0537199
	0.4464	5.9388	0.0775582	6.02033	0.066034
	0.4512	6.09711	0.0827923	6.20075	0.100964
	0.456	6.25721	0.220266	6.13337	0.142038
	0.4608	6.05266	0.161345	6.2754	0.168095
	0.4656	5.96001	0.144605	6.11613	0.0457122
	0.4704	5.76908	0.0622134	6.29427	0.0692857
	0.4752	5.96659	0.175475	6.21677	0.0170929
	0.48	6.20869	0.165237	6.04828	0.0882964
	0.4848	6.17331	0.119118	6.05145	0.0397127
	0.4896	6.18173	0.110305	6.25891	0.138542
	0.4944	6.15365	0.190879	6.05445	0.143318
	0.4992	6.16458	0.159037	6.18103	0.0616851
	0.504	5.99742	0.249951	6.22987	0.090638
	0.5088	6.24056	0.187484	5.9206	0.130932
	0.5136	6.15384	0.287772	6.0239	0.0786497
	0.5184	6.20603	0.374086	6.1263	0.116543
	0.5232	6.34099	0.295867	6.19605	0.156014
	0.528	6.21508	0.563095	6.04355	0.0933186
	0.5328	6.47708	0.488638	6.20128	0.0787109
	0.5376	6.53784	0.470373	6.14886	0.149601
	0.5424	6.47422	0.542282	5.93865	0.0471701
	0.5472	6.59905	0.66893	6.26773	0.0771777
	0.552	6.47068	0.695832	6.109	0.143437
	0.5568	6.48223	0.735012	6.23611	0.235747
	0.5616	6.48495	0.335273	6.21985	0.0967304
	0.5664	6.459	0.552166	6.22998	0.11077
	0.5712	6.3437	0.555987	5.96323	0.112893
	0.576	6.36334	0.523593	5.91221	0.0262132
	0.5808	6.554	0.590064	6.05339	0.0434294
	0.5856	6.7291	0.677383	6.0578	0.0257998
	0.5904	6.5512	0.709014	6.00709	0.103376
	0.5952	6.4168	0.515017	6.06202	0.084282
	0.6	6.75596	0.645261	6.3383	0.127772
	0.6048	6.26093	0.616531	6.08334	0.039122
	0.6096	6.79121	0.418897	6.05481	0.113955
	0.6144	6.4004	0.538283	6.31826	0.192209
	0.6192	6.54081	0.528452	6.00398	0.0839958
	0.624	6.56875	0.529162	6.24327	0.399631
	0.6288	6.512	0.516652	6.02181	0.0518451
	0.6336	6.47432	0.55491	6.2947	0.211589
	0.6384	6.74517	0.717229	6.09807	0.187034
	0.6432	6.54701	0.637697	6.0537	0.0660682
	0.648	6.60602	0.752239	6.12112	0.21263
	0.6528	6.59897	0.536026	6.04064	0.147284
	0.6576	6.23125	0.473236	5.97706	0.145201
	0.6624	6.4143	0.264051	6.18351	0.0713173
	0.6672	6.16119	0.130621	6.03235	0.164567
	0.672	6.0653	0.136038	6.15998	0.201711
	0.6768	5.93627	0.326388	6.04407	0.0731114
	0.6816	6.41866	0.295759	6.25009	0.164571
	0.6864	6.35102	0.221724	6.08644	0.208956
	0.6912	6.22172	0.0949002	6.28692	0.142116
	0.696	6.18681	0.298287	6.32622	0.170821
	0.7008	6.29921	0.273477	6.68428	0.117429
	0.7056	6.36092	0.27269	6.2867	0.251759
	0.7104	6.61007	0.306662	6.56992	0.171937
	0.7152	6.60105	0.29683	6.39177	0.200216
	0.72	6.39255	0.311985	6.18476	0.238301
	0.7248	6.13906	0.138705	5.96727	0.157242
	0.7296	6.2559	0.120888	6.08929	0.146263
	0.7344	6.20605	0.0407778	6.35036	0.0761503
	0.7392	6.36265	0.10064	6.06603	0.161355
	0.744	6.16679	0.104625	6.36993	0.0718574
	0.7488	6.05689	0.063964	6.18651	0.111549
	0.7536	6.08716	0.0879995	6.31409	0.100082
	0.7584	6.32499	0.220655	6.21612	0.0968108
	0.7632	6.30446	0.0694512	6.25983	0.0976678
	0.768	6.08436	0.0784462	6.40881	0.234231
	0.7728	6.39375	0.197177	6.40791	0.129606
	0.7776	6.29058	0.20703	6.14231	0.121425
	0.7824	6.17458	0.124059	6.367	0.0663253
	0.7872	6.16583	0.0444719	6.01641	0.127301
	0.792	6.28221	0.128131	6.01216	0.101992
	0.7968	6.68312	0.172913	6.10275	0.102159
	0.8016	6.59369	0.317259	6.43561	0.0852966
	0.8064	6.29499	0.267542	6.24012	0.242353
	0.8112	6.33475	0.365946	6.41176	0.189686
	0.816	6.57474	0.495733	6.55155	0.288866
	0.8208	6.38856	0.316301	6.67334	0.308791
	0.8256	6.29158	0.428623	6.78241	0.483407
	0.8304	6.42944	0.522004	6.51436	0.319842
	0.8352	6.59317	0.542879	6.4177	0.161802
	0.84	6.53612	0.432185	6.40871	0.291571
	0.8448	6.42886	0.498945	6.52747	0.188649
	0.8496	6.50815	0.362014	6.61208	0.20907
	0.8544	6.64503	0.545609	6.50691	0.350759
	0.8592	6.51462	0.596872	6.53394	0.188564
	0.864	6.50157	0.480815	6.45551	0.0294119
	0.8688	6.72351	0.544898	6.37473	0.161481
	0.8736	6.58838	0.376228	6.40867	0.114031
	0.8784	6.50107	0.584949	6.6162	0.363911
	0.8832	6.31513	0.467575	6.68412	0.491207
	0.888	6.81047	0.54836	6.7292	0.259367
	0.8928	6.32801	0.449868	6.35442	0.351926
	0.8976	6.28273	0.314811	6.55076	0.287299
	0.9024	6.38335	0.316514	6.41459	0.176081
	0.9072	6.4644	0.204596	6.234	0.207949
	0.912	6.12757	0.124929	6.25483	0.153951
	0.9168	6.24145	0.246689	6.46701	0.191983
	0.9216	6.23531	0.1733	6.29727	0.170005
	0.9264	6.47408	0.332166	6.14375	0.00446399
	0.9312	6.36632	0.248067	6.08593	0.0996889
	0.936	6.37812	0.177855	6.54315	0.331466
	0.9408	6.35425	0.187025	6.54394	0.418219
	0.9456	6.18529	0.180528	6.29991	0.310078
	0.9504	6.16959	0.170124	6.58952	0.322778
	0.9552	6.08351	0.0969589	6.68324	0.351198
	0.96	6.03587	0.204623	6.28647	0.327084
	0.9648	6.33689	0.136024	6.13742	0.186623
	0.9696	6.22848	0.149833	6.17789	0.174871
	0.9744	6.09274	0.122508	6.533	0.0655762
	0.9792	6.18821	0.143827	6.53707	0.297018
	0.984	6.02185	0.128178	6.52275	0.217482
	0.9888	6.26118	0.181979	6.78948	0.52755
	0.9936	6.29003	0.268567	6.71675	0.266725
	0.9984	6.12618	0.0885761	6.62083	0.102148
	1.0032	6.26774	0.138676	6.39892	0.163759
	1.008	6.11653	0.179608	6.57359	0.441773
	1.0128	6.51396	0.44393	6.4889	0.270945
	1.0176	6.26305	0.559361	6.53403	0.261293
	1.0224	6.12482	0.387113	6.47245	0.217203
	1.0272	6.35619	0.427076	6.41431	0.318298
	1.032	6.53681	0.408369	6.52142	0.400748
	1.0368	6.21607	0.244813	6.82816	0.347189
	1.0416	6.42334	0.386091	6.55823	0.3107
	1.0464	6.28632	0.446333	6.3355	0.168659
	1.0512	6.11271	0.129444	6.22741	0.201882
	1.056	6.00574	0.326303	5.94828	0.218127
	1.0608	6.142	0.105853	6.2789	0.218995
	1.0656	6.03112	0.124332	6.18408	0.171307
	1.0704	6.25307	0.310749	6.23513	0.161951
	1.0752	6.35128	0.434472	6.03152	0.0579036
	1.08	6.56154	0.351623	6.01359	0.101884
	1.0848	6.34478	0.370539	5.99648	0.0942477
	1.0896	6.2538	0.309275	6.11755	0.169051
	1.0944	6.53521	0.60961	6.15758	0.207521
	1.0992	6.30426	0.443785	5.98326	0.036255
	1.104	6.16236	0.279094	6.06256	0.0550913
	1.1088	6.07434	0.248776	5.98555	0.157436
	1.1136	6.16915	0.19221	6.15749	0.231231
	1.1184	6.26461	0.348416	6.14815	0.11703
	1.1232	6.21317	0.370462	6.0641	0.219914
	1.128	6.04776	0.318216	6.04356	0.161073
	1.1328	5.9845	0.11091	6.1132	0.0311986
	1.1376	6.13632	0.288994	6.13233	0.0818024
	1.1424	6.41259	0.397099	6.25315	0.110377
	1.1472	6.17025	0.246158	6.20425	0.10507
	1.152	6.25926	0.0970791	5.97428	0.139069
	1.1568	5.87401	0.14747	6.19689	0.0609529
	1.1616	6.11291	0.181039	5.92859	0.0530584
	1.1664	6.42262	0.445117	5.93311	0.0616079
	1.1712	6.0602	0.241147	6.34599	0.218847
	1.176	6.27849	0.429254	6.16534	0.160267
	1.1808	6.25711	0.268414	6.23485	0.111556
	1.1856	5.9603	0.106452	6.33225	0.0446651
	1.1904	6.38966	0.361497	6.00846	0.0626871
	1.1952	6.26515	0.107991	6.06864	0.0838329
	1.2	6.25892	0.279759	5.93281	0.0694707
	1.2048	6.29411	0.355104	6.23102	0.0925922
	1.2096	6.39214	0.428675	5.95226	0.121769
	1.2144	6.30974	0.369373	6.13349	0.171137
	1.2192	6.22474	0.360705	6.29303	0.0380998
	1.224	6.14658	0.182699	5.85232	0.279443
	1.2288	5.94214	0.157533	5.99402	0.185792
	1.2336	6.0582	0.195011	6.12796	0.23992
	1.2384	6.07649	0.214709	6.19333	0.110478
	1.2432	6.0085	0.145646	6.12149	0.118866
	1.248	6.27437	0.146183	6.45444	0.17029
	1.2528	6.00186	0.0953565	6.06453	0.0858522
	1.2576	6.09592	0.109052	6.19667	0.117235
	1.2624	6.13601	0.10693	5.91041	0.250674
	1.2672	6.2762	0.110831	5.917	0.103176
	1.272	6.05872	0.173283	6.14733	0.1112
	1.2768	5.91424	0.162323	5.91558	0.0717314
	1.2816	6.12756	0.101619	6.02928	0.233636
	1.2864	6.00642	0.0589956	6.04442	0.0843207
	1.2912	6.36529	0.400941	6.24585	0.168291
	1.296	6.33368	0.435693	6.34602	0.0922113
	1.3008	6.53116	0.447998	6.04144	0.173908
	1.3056	6.33705	0.54441	6.05511	0.0868179
	1.3104	6.52085	0.645344	6.17439	0.113198
	1.3152	6.08273	0.270107	6.13724	0.249319
	1.32	6.35514	0.41828	5.97931	0.110062
	1.3248	6.68418	0.588926	5.90869	0.0619284
	1.3296	6.39851	0.416317	5.8903	0.082272
	1.3344	6.19904	0.336014	6.00039	0.0757534
	1.3392	6.48238	0.500765	6.04675	0.202648
	1.344	6.41728	0.525499	6.00793	0.0317324
	1.3488	6.22301	0.397931	6.08278	0.087675
	1.3536	6.4184	0.421473	6.12121	0.2053
	1.3584	6.41272	0.458982	6.00391	0.033373
	1.3632	6.15361	0.483851	6.09655	0.0450114
	1.368	6.13221	0.230223	6.12044	0.0569521
	1.3728	6.15714	0.276294	6.27428	0.114076
	1.3776	6.09316	0.351824	6.18224	0.0744299
	1.3824	6.19185	0.259578	6.1541	0.109734
	1.3872	6.36742	0.476636	6.43029	0.0889776
	1.392	6.09077	0.086338	6.43371	0.124038
	1.3968	6.16925	0.148309	6.08537	0.0715336
	1.4016	5.89298	0.0341856	6.14669	0.0970104
	1.4064	6.00241	0.157198	6.06565	0.136526
	1.4112	6.20958	0.180005	6.30037	0.152609
	1.416	6.31283	0.651018	6.21218	0.105083
	1.4208	6.42338	0.46316	6.47501	0.032675
	1.4256	6.34562	0.407641	6.16375	0.175297
	1.4304	6.42422	0.419265	5.96887	0.0628432
	1.4352	6.187	0.244917	6.09051	0.0933937
	1.44	6.23027	0.379806	6.36946	0.0186797
	1.4448	6.42236	0.435203	6.09972	0.173278
	1.4496	6.30138	0.457106	6.05579	0.0966245
	1.4544	6.53628	0.0959868	5.9855	0.197966
	1.4592	6.34553	0.472006	5.9187	0.112448
	1.464	6.71382	0.379624	6.12915	0.0938031
	1.4688	6.47298	0.386859	6.15748	0.282539
	1.4736	6.21628	0.245297	6.16535	0.26323
	1.4784	6.06541	0.311083	6.25825	0.117587
	1.4832	6.09554	0.341561	6.13482	0.123894
	1.488	6.50195	0.365661	6.34122	0.0493077
	1.4928	6.51229	0.489167	6.27244	0.166556
	1.4976	6.48253	0.254699	6.03666	0.143324
	1.5024	6.48132	0.351262	6.19416	0.0765677
	1.5072	6.27584	0.217758	6.24682	0.242312
	1.512	6.14384	0.31564	6.23357	0.100954
	1.5168	6.30975	0.144417	6.07077	0.148352
	1.5216	6.09486	0.282671	6.32587	0.0829731
	1.5264	6.42435	0.04798	6.30979	0.085759
	1.5312	6.29478	0.258473	6.09665	0.0296225
	1.536	6.18871	0.204916	6.25477	0.175395
	1.5408	6.49134	0.408448	6.22491	0.17875
	1.5456	6.63819	0.435269	6.27416	0.109876
	1.5504	6.52925	0.224726	6.49194	0.185163
	1.5552	6.32002	0.311394	6.22592	0.0585576
	1.56	6.17547	0.260962	6.16256	0.0338791
	1.5648	6.10047	0.360366	6.19395	0.0529064
	1.5696	6.52583	0.297104	6.1821	0.0573619
	1.5744	6.01365	0.116063	6.06243	0.12431
	1.5792	6.22314	0.344223	6.22838	0.110976
	1.584	6.35575	0.41953	6.02966	0.0815668
	1.5888	6.33743	0.327609	6.14116	0.0540852
	1.5936	6.0428	0.181787	5.99592	0.0230095
	1.5984	6.19547	0.0744876	6.301	0.13842
	1.6032	5.97801	0.126139	6.22291	0.148213
	1.608	6.10369	0.162254	6.30486	0.0941507
	1.6128	6.03993	0.20832	6.36989	0.0319482
	1.6176	5.95556	0.0609682	6.41814	0.19762
	1.6224	6.2126	0.0952095	6.50649	0.089064
	1.6272	6.17157	0.0284431	6.46841	0.322852
	1.632	6.08216	0.137118	6.38732	0.176881
	1.6368	5.97519	0.110983	6.22038	0.042178
	1.6416	6.06093	0.153534	6.15226	0.0462731
	1.6464	5.96325	0.0764218	5.9783	0.095665
	1.6512	6.2605	0.137474	6.07454	0.168549
	1.656	5.98857	0.0705329	6.38116	0.0739687
	1.6608	5.99634	0.0352935	6.26603	0.187243
	1.6656	5.91424	0.041019	6.24469	0.218315
	1.6704	6.19154	0.130225	6.02126	0.145903
	1.6752	5.79849	0.0844489	6.11829	0.0987025
	1.68	6.11137	0.0394279	6.19915	0.0527111
	1.6848	6.07696	0.0155086	6.39245	0.1838
	1.6896	6.2719	0.100579	6.221	0.130466
	1.6944	6.10752	0.190986	6.15967	0.03171
	1.6992	6.38831	0.275262	6.34634	0.190631
	1.704	6.43965	0.244079	6.12784	0.134003
	1.7088	6.44816	0.39913	6.20184	0.287536
	1.7136	6.74082	0.452526	5.9029	0.125173
	1.7184	6.55222	0.408767	6.15303	0.0687073
	1.7232	6.64993	0.550705	5.9313	0.0885468
	1.728	6.10519	0.195224	6.09638	0.0576096
	1.7328	6.41772	0.373594	6.15481	0.0551809
	1.7376	6.50516	0.520536	6.22687	0.0846882
	1.7424	6.31096	0.319245	6.03222	0.173198
	1.7472	6.45858	0.416239	6.09444	0.0791663
	1.752	6.61351	0.500531	6.03083	0.0597899
	1.7568	6.58514	0.499657	6.24675	0.211633
	1.7616	6.64271	0.374722	6.18744	0.0716444
	1.7664	6.84041	0.324734	6.10055	0.122909
	1.7712	6.76181	0.464493	6.12837	0.120428
	1.776	6.48666	0.390967	6.42027	0.295463
	1.7808	6.24721	0.275566	6.01078	0.101123
	1.7856	6.55055	0.563718	6.00788	0.156134
	1.7904	6.42433	0.578062	6.05313	0.0486062
	1.7952	6.59951	0.548579	6.17683	0.121888
	1.8	6.32961	0.378386	6.10023	0.0332192
	1.8048	6.35848	0.355891	6.12685	0.046744
	1.8096	6.40497	0.445502	6.20367	0.0763781
	1.8144	6.55928	0.325885	6.2571	0.164352
	1.8192	6.86295	0.407497	6.08016	0.118076
	1.824	6.69802	0.549129	6.11414	0.160835
	1.8288	6.79013	0.54558	6.14747	0.0227614
	1.8336	6.47624	0.711758	6.30198	0.206646
	1.8384	6.54154	0.617632	6.10829	0.087055
	1.8432	6.61645	0.579101	6.30525	0.167074
	1.848	6.96902	0.654652	5.97538	0.0704038
	1.8528	6.47453	0.476103	6.28373	0.0698824
	1.8576	6.33685	0.479972	6.04816	0.147655
	1.8624	6.62455	0.629339	6.02507	0.138635
	1.8672	6.78269	0.480375	5.94595	0.163471
	1.872	6.54338	0.50442	6.00191	0.110346
	1.8768	6.68601	0.329238	6.36888	0.09479
	1.8816	6.26578	0.187144	6.21426	0.136467
	1.8864	6.61968	0.458676	6.22188	0.0770809
	1.8912	6.27593	0.26309	6.27701	0.135773
	1.896	6.23101	0.255938	6.20325	0.0867081
	1.9008	6.15732	0.392928	6.08367	0.117143
	1.9056	6.47819	0.451654	6.21648	0.10092
	1.9104	6.33397	0.478506	5.95847	0.162821
	1.9152	6.39921	0.56026	6.12047	0.0548312
	1.92	5.98019	0.195797	6.35493	0.227051
	1.9248	6.19216	0.265724	6.19968	0.0433988
	1.9296	6.38516	0.444316	6.12953	0.0763514
	1.9344	6.24272	0.328616	6.31731	0.0778599
	1.9392	6.30788	0.267318	6.43757	0.132611
	1.944	6.00229	0.236455	6.17135	0.14502
	1.9488	6.07873	0.205689	6.08576	0.0826198
	1.9536	6.0306	0.205348	6.17414	0.185831
	1.9584	6.38256	0.395164	6.12297	0.234628
	1.9632	6.2918	0.359721	6.06773	0.0539067
	1.968	6.46026	0.482281	6.32536	0.139263
	1.9728	6.53517	0.638919	6.3018	0.30266
	1.9776	6.58736	0.575811	6.45181	0.173447
	1.9824	6.48885	0.496657	6.33203	0.117326
	1.9872	6.62376	0.39867	6.24213	0.101649
	1.992	6.19783	0.406115	6.07873	0.0188635
	1.9968	6.10434	0.199402	6.22257	0.0938549
	2.0016	6.33375	0.357183	6.0935	0.210251
	2.0064	6.41401	0.361811	6.26786	0.158428
	2.0112	6.2308	0.00797377	6.11154	0.21315
	2.016	6.03529	0.205546	6.33575	0.198601
	2.0208	6.01291	0.18315	6.05857	0.161411
	2.0256	6.17729	0.151299	6.03741	0.0637048
	2.0304	6.38046	0.171425	6.19267	0.0783847
	2.0352	6.29062	0.302685	6.24765	0.253287
	2.04	6.04655	0.199056	6.09096	0.181123
	2.0448	6.00282	0.087411	6.29404	0.0899628
	2.0496	6.18859	0.245157	6.28356	0.133143
	2.0544	6.11352	0.136979	6.3485	0.224277
	2.0592	5.98538	0.0767934	6.31028	0.121485
	2.064	6.2094	0.124369	6.23707	0.0722603
	2.0688	6.29586	0.119889	6.416	0.0908281
	2.0736	6.14551	0.19916	6.27425	0.0831068
	2.0784	6.33905	0.302142	6.24637	0.121593
	2.0832	5.97664	0.0963354	6.16441	0.117576
	2.088	6.22172	0.424407	6.30263	0.159918
	2.0928	6.27817	0.255607	6.17774	0.156043
	2.0976	6.30062	0.249956	6.22853	0.0532602
	2.1024	6.39363	0.242343	6.22146	0.132921
	2.1072	6.32172	0.371463	6.21865	0.115372
	2.112	6.13643	0.121635	6.18694	0.123832
	2.1168	6.09376	0.20245	6.24365	0.127942
	2.1216	6.36704	0.261388	5.89832	0.0271673
	2.1264	6.33415	0.3459	6.25642	0.203389
	2.1312	6.13801	0.235091	6.36265	0.239269
	2.136	6.25789	0.170653	6.42666	0.119829
	2.1408	6.16392	0.24873	6.25859	0.108409
	2.1456	6.23773	0.0900006	6.44257	0.125869
	2.1504	6.34652	0.176578	6.01328	0.0296399
	2.1552	6.46669	0.161818	6.35285	0.0956079
	2.16	6.26487	0.0958617	6.07561	0.20637
	2.1648	6.15448	0.176883	6.71084	0.344065
	2.1696	6.13834	0.15513	6.5808	0.384855
	2.1744	6.12535	0.0995255	6.59634	0.407553
	2.1792	6.1118	0.11234	6.20549	0.186818
	2.184	6.51633	0.294933	6.49037	0.452636
	2.1888	6.02673	0.199185	6.41592	0.400718
	2.1936	5.91672	0.159248	6.31833	0.188672
	2.1984	6.01695	0.0569048	6.11632	0.114919
	2.2032	5.94617	0.139536	6.39274	0.172621
	2.208	5.88901	0.037522	6.14202	0.258405
	2.2128	5.76412	0.0824894	6.38439	0.036055
	2.2176	6.28365	0.144398	6.19944	0.0846345
	2.2224	5.92982	0.0516843	6.22832	0.190062
	2.2272	6.05442	0.169174	6.23715	0.114716
	2.232	6.01884	0.215998	6.27972	0.0344557
	2.2368	5.98017	0.107056	6.17661	0.180378
	2.2416	5.88944	0.0170066	6.04202	0.0696314
	2.2464	6.05218	0.108997	6.21953	0.136444
	2.2512	6.19362	0.131519	6.22665	0.153794
	2.256	6.22105	0.376179	6.32305	0.0515768
	2.2608	6.12601	0.178663	6.40877	0.145233
	2.2656	6.42089	0.284459	6.25192	0.0640281
	2.2704	6.23039	0.169523	6.17381	0.289977
	2.2752	6.31206	0.228834	6.07677	0.0477976
	2.28	6.55435	0.20093	6.23738	0.109392
	2.2848	6.31777	0.29467	6.37715	0.21904
	2.2896	6.22317	0.292089	6.08881	0.0593586
	2.2944	6.58259	0.31605	6.10443	0.112268
	2.2992	6.52162	0.529527	6.07158	0.0832058
	2.304	6.28551	0.373305	6.19237	0.0474747
	2.3088	6.29968	0.362127	6.21387	0.0991241
	2.3136	6.55678	0.250674	6.20564	0.138882
	2.3184	6.47114	0.433229	6.16754	0.0676041
	2.3232	6.32768	0.431504	6.11858	0.107751
	2.328	6.51141	0.390345	6.21484	0.19551
	2.3328	6.3998	0.337336	6.28557	0.151221
	2.3376	6.72719	0.424866	6.13853	0.0347694
	2.3424	6.52199	0.349524	6.26013	0.165703
	2.3472	6.25304	0.299053	6.27589	0.275665
	2.352	6.1651	0.276661	6.49058	0.21371
	2.3568	6.40503	0.388652	6.07596	0.146371
	2.3616	6.35686	0.110055	6.09276	0.02552
	2.3664	6.2824	0.391938	6.04915	0.0247982
	2.3712	6.11407	0.223727	6.1964	0.122809
	2.376	6.17749	0.32646	6.25906	0.0622587
	2.3808	6.49198	0.514968	6.15948	0.0689904
	2.3856	6.36802	0.524838	6.1328	0.110911
	2.3904	6.10815	0.270771	6.07443	0.102854
	2.3952	6.29326	0.461237	6.31363	0.245661
	2.4	6.20994	0.301962	6.43793	0.0712419
	2.4048	6.53868	0.480451	6.10668	0.0324062
	2.4096	5.99774	0.32168	6.02728	0.0801083
	2.4144	6.26906	0.379155	6.20769	0.0811885
	2.4192	6.34691	0.23035	5.96972	0.122215
	2.424	6.30466	0.391803	6.11829	0.188639
	2.4288	6.42376	0.358366	6.08283	0.143355
	2.4336	6.43019	0.243063	5.94892	0.198781
	2.4384	6.41596	0.618906	6.01628	0.0288036
	2.4432	6.2355	0.418052	5.97221	0.0106774
	2.448	6.40635	0.326629	6.11324	0.29555
	2.4528	6.2274	0.123776	6.17046	0.114939
	2.4576	6.25836	0.255836	6.2789	0.0276517
	2.4624	6.26317	0.197033	6.02672	0.0637495
	2.4672	6.03534	0.155089	5.93643	0.239233
	2.472	6.20013	0.12251	6.23709	0.0506101
	2.4768	6.38291	0.100028	6.08712	0.092212
	2.4816	6.13288	0.158803	6.23559	0.175405
	2.4864	6.03765	0.120002	6.15032	0.0996232
	2.4912	6.0867	0.0726362	6.10261	0.0320669
	2.496	6.1665	0.250401	6.19414	0.10442
	2.5008	6.0832	0.0278028	6.16718	0.0353769
	2.5056	6.09132	0.19266	6.15092	0.0648665
	2.5104	6.22904	0.177299	6.03389	0.0717246
	2.5152	6.09156	0.103727	6.14432	0.0844776
	2.52	6.30003	0.0612384	6.29106	0.164575
	2.5248	6.17074	0.171083	6.35839	0.050759
	2.5296	5.93344	0.136205	6.13051	0.0918123
	2.5344	6.2538	0.0725698	6.19814	0.172333
	2.5392	6.26372	0.121601	6.27172	0.174565
	2.544	6.48024	0.253795	6.42454	0.0994265
	2.5488	6.40465	0.408681	6.16015	0.204121
	2.5536	6.36638	0.335428	6.20278	0.137712
	2.5584	6.61939	0.578929	6.45295	0.177092
	2.5632	6.60394	0.704081	6.42597	0.243669
	2.568	6.55684	0.556315	6.2102	0.219447
	2.5728	6.57535	0.430213	6.2589	0.216213
	2.5776	6.70124	0.551916	6.24404	0.126603
	2.5824	6.54169	0.588767	6.03317	0.132598
	2.5872	6.67533	0.542694	6.17468	0.0206263
	2.592	6.46134	0.578554	6.24035	0.164908
	2.5968	6.82974	0.489434	6.16664	0.325577
	2.6016	6.6322	0.536441	6.27584	0.185785
	2.6064	6.54682	0.313142	6.18896	0.128568
	2.6112	6.41603	0.311474	6.13936	0.080238
	2.616	6.3682	0.484986	6.16137	0.10895
	2.6208	6.16703	0.357979	6.26334	0.250696
	2.6256	6.23537	0.103507	6.04024	0.0623658
	2.6304	6.21873	0.244579	6.22714	0.234025
	2.6352	6.19008	0.304186	6.37368	0.117565
	2.64	6.25088	0.203172	6.2739	0.147966
	2.6448	6.38097	0.404898	6.18864	0.185498
	2.6496	6.44984	0.710621	6.12918	0.120918
	2.6544	6.42082	0.476817	6.06105	0.0119639
	2.6592	6.48644	0.493887	6.04018	0.0338824
	2.664	6.55482	0.528898	5.95146	0.101874
	2.6688	6.53928	0.353991	6.08477	0.0885154
	2.6736	6.59153	0.503005	6.15903	0.0927847
	2.6784	6.51945	0.6157	6.24146	0.0682299
	2.6832	6.38875	0.413936	6.24426	0.0513854
	2.688	6.32615	0.24223	6.19369	0.131605
	2.6928	6.38066	0.63994	6.37116	0.328322
	2.6976	6.54329	0.656551	6.42413	0.180021
	2.7024	6.7357	0.589722	6.51945	0.213576
	2.7072	6.41694	0.58677	6.43483	0.25969
	2.712	6.49001	0.433863	6.34239	0.144724
	2.7168	6.35651	0.49435	6.369	0.134713
	2.7216	6.57765	0.613817	6.50187	0.0450325
	2.7264	6.40613	0.499203	6.35142	0.0986515
	2.7312	6.20447	0.251935	6.11079	0.0492893
	2.736	6.56109	0.441537	6.13191	0.0711038
	2.7408	6.1884	0.200877	6.0634	0.075363
	2.7456	6.18549	0.26998	6.31177	0.0713
	2.7504	6.42523	0.361684	6.26242	0.173113
	2.7552	6.08991	0.342796	6.25003	0.0324989
	2.76	6.34736	0.431988	6.18102	0.035583
	2.7648	6.23738	0.305716	6.24621	0.136634
	2.7696	6.1214	0.214856	6.17737	0.160106
	2.7744	6.04085	0.255976	6.31708	0.14569
	2.7792	6.1192	0.246404	6.31777	0.216457
	2.784	6.05096	0.126347	6.15216	0.263984
	2.7888	6.10102	0.102406	6.2589	0.161932
	2.7936	5.96522	0.254044	6.22352	0.0212588
	2.7984	6.47074	0.592615	6.35306	0.18342
	2.8032	6.13779	0.241139	6.23563	0.172235
	2.808	6.34077	0.282572	6.38719	0.119647
	2.8128	6.21393	0.274931	6.30511	0.148018
	2.8176	6.11751	0.264637	6.07898	0.0423612
	2.8224	6.1776	0.172365	6.20437	0.126582
	2.8272	6.15899	0.446988	6.15441	0.0750931
	2.832	6.13396	0.265742	6.32664	0.105692
	2.8368	6.13705	0.378669	6.27107	0.0466933
	2.8416	6.02506	0.280138	6.34289	0.0884569
	2.8464	6.16752	0.456583	6.04955	0.0369163
	2.8512	6.17656	0.253215	6.15776	0.0502834
	2.856	6.00414	0.352103	6.14721	0.223276
	2.8608	5.93393	0.140349	6.26013	0.0647629
	2.8656	6.1221	0.313731	6.20406	0.0460115
	2.8704	6.32611	0.555368	6.12662	0.138651
	2.8752	6.12131	0.233963	6.14816	0.0301163
	2.88	6.19903	0.52206	6.19967	0.0482016
	2.8848	6.39929	0.410075	6.22784	0.066868
	2.8896	6.06068	0.246701	6.22481	0.105227
	2.8944	6.16044	0.500205	6.22115	0.0984914
	2.8992	6.11651	0.402911	6.22754	0.096273
	2.904	6.38514	0.362397	6.25527	0.00994489
	2.9088	6.49316	0.286165	6.19664	0.0639969
	2.9136	6.64601	0.736045	6.38109	0.107623
	2.9184	6.73496	0.580115	6.31932	0.00854792
	2.9232	6.34416	0.528406	6.191	0.00594894
	2.928	6.74203	0.568429	6.14881	0.0623026
	2.9328	6.29646	0.255555	6.21948	0.12201
	2.9376	6.04042	0.124741	6.26761	0.0988278
	2.9424	5.92281	0.0460869	6.21677	0.0618766
	2.9472	6.07757	0.0343261	6.40344	0.108748
	2.952	5.85867	0.047207	6.27711	0.0977963
	2.9568	6.14262	0.0890638	6.22938	0.016529
	2.9616	5.95303	0.129296	6.40462	0.152642
	2.9664	6.25854	0.169726	6.45965	0.151509
	2.9712	6.01379	0.0832796	6.42345	0.314419
	2.976	6.13262	0.0809172	6.30192	0.105556
	2.9808	5.96978	0.131632	6.44546	0.0723253
	2.9856	6.29114	0.343787	6.28458	0.246064
	2.9904	6.2422	0.297243	6.38536	0.0683594
	2.9952	6.48073	0.353661	6.44456	0.136972
	3	6.11512	0.117815	6.57643	0.233451
	3.0048	6.21777	0.415682	6.23716	0.109961
	3.0096	6.19476	0.178958	6.36775	0.0393485
	3.0144	6.56512	0.230288	6.25546	0.0304262
	3.0192	6.39049	0.335139	6.612	0.217325
	3.024	6.28923	0.541077	6.43035	0.191824
	3.0288	6.42725	0.162843	6.42903	0.315522
	3.0336	6.30868	0.509718	6.41713	0.198584
	3.0384	6.52765	0.473218	6.34754	0.154785
	3.0432	6.14272	0.340081	6.26802	0.143438
	3.048	6.65352	0.290722	6.35273	0.192045
	3.0528	6.58257	0.419045	6.31407	0.168377
	3.0576	6.21435	0.31092	6.20165	0.0360034
	3.0624	6.36535	0.354309	6.44746	0.21153
	3.0672	6.27323	0.387266	6.50972	0.15865
	3.072	6.41311	0.356578	6.39609	0.298875
	3.0768	6.28209	0.268237	6.4637	0.186494
	3.0816	6.33679	0.283618	6.53753	0.227125
	3.0864	6.29172	0.321553	6.60904	0.193179
	3.0912	6.52562	0.273729	6.28438	0.194874
	3.096	6.37496	0.298852	6.27436	0.0785011
	3.1008	6.53829	0.404222	6.05707	0.0963049
	3.1056	6.14344	0.187012	6.22346	0.175311
	3.1104	6.13114	0.127354	6.11697	0.0601084
	3.1152	6.25469	0.164132	6.11376	0.0403626
	3.12	5.98892	0.119258	6.25773	0.0201505
	3.1248	6.07705	0.193197	6.18779	0.141991
	3.1296	6.32356	0.277648	6.34301	0.139304
	3.1344	6.10053	0.0455317	6.14057	0.0692115
	3.1392	6.48429	0.311114	6.08707	0.127731
	3.144	5.92519	0.0225103	6.02615	0.134308
	3.1488	6.08778	0.205481	6.19425	0.0214857
	3.1536	6.28273	0.561122	6.17462	0.0510094
	3.1584	6.24728	0.25728	6.5796	0.238221
	3.1632	6.59622	0.430538	6.30139	0.17037
	3.168	6.09651	0.320172	6.2512	0.14933
	3.1728	5.98536	0.188857	6.24428	0.0404844
	3.1776	5.99033	0.17453	6.29574	0.0966281
	3.1824	6.07454	0.291841	6.16609	0.0483216
	3.1872	6.23341	0.105963	6.15217	0.0923241
	3.192	6.24654	0.103942	6.14551	0.133651
	3.1968	6.3489	0.267571	6.25217	0.0545203
	3.2016	6.29631	0.393296	6.2888	0.101483
	3.2064	6.37896	0.12458	6.27183	0.148335
	3.2112	6.42742	0.480187	6.28916	0.173743
	3.216	6.48025	0.410408	6.34525	0.095636
	3.2208	6.22809	0.0621575	6.15293	0.181883
	3.2256	6.20035	0.332873	6.25306	0.0401909
	3.2304	6.25563	0.356212	6.05789	0.0357205
	3.2352	6.46942	0.518219	6.17187	0.15539
	3.24	6.5253	0.659791	6.12464	0.0950458
	3.2448	6.33298	0.345261	6.37681	0.171791
	3.2496	6.01946	0.243932	5.96644	0.159343
	3.2544	6.52225	0.348148	6.2405	0.176257
	3.2592	6.05843	0.327214	6.02934	0.0798623
	3.264	6.61418	0.552085	6.42713	0.282488
	3.2688	6.10836	0.291435	6.34853	0.162819
	3.2736	5.95828	0.0445953	6.06701	0.0941929
	3.2784	6.36749	0.366789	6.07997	0.0461924
	3.2832	6.11137	0.0555915	6.23103	0.0992631
	3.288	5.98757	0.163377	6.08835	0.0950716
	3.2928	6.02075	0.234846	6.26635	0.128459
	3.2976	6.22507	0.289881	6.1934	0.12408
	3.3024	5.95159	0.106723	6.17491	0.0732559
	3.3072	6.04969	0.155152	6.02052	0.115456
	3.312	6.10415	0.162583	6.0896	0.0516806
	3.3168	6.13501	0.312157	6.14452	0.0879395
	3.3216	6.13828	0.145789	6.24013	0.133306
	3.3264	6.508	0.284881	6.29709	0.153729
	3.3312	5.89752	0.136218	6.17287	0.0567581
	3.336	5.99844	0.0702638	6.33052	0.0847394
	3.3408	6.32715	0.244328	6.21725	0.104287
	3.3456	6.24485	0.0912508	6.01555	0.0169276
	3.3504	6.11441	0.221247	6.15923	0.0869448
	3.3552	6.13927	0.22861	6.33819	0.230787
	3.36	6.30331	0.34751	6.20729	0.154142
	3.3648	6.50462	0.305644	6.24135	0.109108
	3.3696	6.47761	0.54228	6.33568	0.0554034
	3.3744	6.59099	0.495845	6.3606	0.0604636
	3.3792	6.32763	0.498969	6.37378	0.136229
	3.384	6.53489	0.197053	6.4746	0.0832746
	3.3888	6.65249	0.477724	6.18753	0.0993046
	3.3936	6.15976	0.250416	6.34632	0.212251
	3.3984	6.01884	0.18364	6.33895	0.15663
	3.4032	6.24579	0.479792	6.08612	0.0732771
	3.408	6.68512	0.352107	6.27006	0.0782193
	3.4128	6.84308	0.369568	6.11506	0.0928917
	3.4176	6.59603	0.384817	6.36012	0.207703
	3.4224	6.65711	0.555635	6.67645	0.161501
	3.4272	6.85117	0.333482	6.18279	0.0738525
	3.432	6.49868	0.327961	6.15679	0.149553
	3.4368	6.48457	0.465991	6.31308	0.0520379
	3.4416	6.35742	0.15996	6.07948	0.110067
	3.4464	6.42558	0.129507	6.11999	0.133813
	3.4512	6.57047	0.287657	6.16393	0.0505237
	3.456	6.58652	0.398635	6.49043	0.461823
	3.4608	6.44127	0.476842	6.34768	0.0704339
	3.4656	6.63805	0.454808	6.52683	0.180707
	3.4704	6.53434	0.655395	6.1556	0.112393
	3.4752	6.54789	0.550554	6.36557	0.21636
	3.48	6.36696	0.407031	6.49241	0.440039
	3.4848	6.42092	0.465919	6.37196	0.213903
	3.4896	6.27356	0.533365	6.09074	0.0990819
	3.4944	6.76845	0.447054	6.18948	0.152908
	3.4992	6.76279	0.560924	6.3432	0.0921907
	3.504	6.58714	0.656448	6.17009	0.0901247
	3.5088	6.61612	0.628384	6.0277	0.133933
	3.5136	6.60548	0.655035	6.42056	0.274716
	3.5184	6.40637	0.474934	6.20235	0.212863
	3.5232	6.34438	0.500371	6.38878	0.122348
	3.528	6.23435	0.444473	6.08493	0.0553445
	3.5328	6.48862	0.390366	6.41592	0.0593394
	3.5376	6.22564	0.310669	6.27108	0.208442
	3.5424	6.4387	0.429615	6.23929	0.112912
	3.5472	6.43394	0.21547	6.16452	0.0528846
	3.552	6.60128	0.487979	6.30258	0.0662135
	3.5568	6.31159	0.311354	6.43963	0.0592428
	3.5616	6.3152	0.39153	6.11309	0.125434
	3.5664	6.21326	0.281454	6.1348	0.0538517
	3.5712	6.21987	0.364584	6.31777	0.0779611
	3.576	6.17568	0.376118	6.11264	0.122567
	3.5808	6.29126	0.235147	6.34451	0.117948
	3.5856	6.55643	0.564657	6.30253	0.171824
	3.5904	6.14406	0.434859	6.29217	0.0958828
	3.5952	6.69489	0.534168	6.31693	0.229383
	3.6	6.48275	0.51376	6.21185	0.19535
	3.6048	6.72384	0.470654	6.32156	0.0539873
	3.6096	6.41877	0.676741	6.30208	0.114119
	3.6144	6.63038	0.621944	6.39979	0.102205
	3.6192	6.68775	0.701448	6.43351	0.167027
	3.624	6.39013	0.401383	6.23585	0.143184
	3.6288	6.2185	0.437831	6.3921	0.207658
	3.6336	6.463	0.282604	6.19221	0.107964
	3.6384	6.48249	0.741569	6.26156	0.12213
	3.6432	6.52014	0.703499	6.53618	0.19512
	3.648	6.38924	0.564687	6.30805	0.0079849
	3.6528	6.638	0.454208	6.28893	0.125658
	3.6576	6.51118	0.369653	6.16899	0.0982071
	3.6624	6.3508	0.560014	6.41589	0.15347
	3.6672	6.53946	0.519525	6.33634	0.153838
	3.672	6.42497	0.345609	6.48267	0.215827
	3.6768	6.7531	0.614505	6.41614	0.118941
	3.6816	6.36476	0.488743	6.34899	0.0829218
	3.6864	6.64501	0.583328	6.38304	0.200473
	3.6912	6.5745	0.579873	6.27926	0.06234
	3.696	6.63765	0.471851	6.17131	0.0917667
	3.7008	6.44527	0.331024	6.28262	0.175472
	3.7056	6.40208	0.467691	6.2216	0.171979
	3.7104	6.05892	0.357729	6.30369	0.162719
	3.7152	6.57301	0.716226	6.13834	0.200638
	3.72	6.55198	0.793018	6.30451	0.128688
	3.7248	6.41129	0.535191	6.35885	0.241246
	3.7296	6.42015	0.452814	6.07798	0.0736419
	3.7344	6.68174	0.53576	6.272	0.139515
	3.7392	6.34578	0.47389	6.25808	0.134937
	3.744	6.24256	0.311683	6.29048	0.180571
	3.7488	6.27369	0.443144	6.14839	0.0870585
	3.7536	6.29443	0.389511	6.14388	0.0767559
	3.7584	6.20498	0.335256	6.24982	0.0502041
	3.7632	6.20214	0.389692	6.15749	0.0644394
	3.768	6.1209	0.290698	6.38617	0.0754565
	3.7728	6.16315	0.23126	6.17523	0.0748899
	3.7776	6.40488	0.43709	6.01641	0.127987
	3.7824	6.50913	0.550837	6.15228	0.178958
	3.7872	6.5709	0.427138	6.44835	0.129226
	3.792	6.47935	0.576345	6.27	0.11854
	3.7968	6.47725	0.437847	6.54779	0.253745
	3.8016	6.28833	0.471633	6.56913	0.125972
	3.8064	6.48251	0.330901	6.27133	0.15062
	3.8112	6.3831	0.488797	6.33766	0.136951
	3.816	6.48123	0.369791	6.314	0.197315
	3.8208	6.62495	0.778995	6.25243	0.104629
	3.8256	6.57509	0.51791	6.22697	0.0771426
	3.8304	6.33108	0.490325	6.43684	0.124568
	3.8352	6.17016	0.223362	6.20251	0.0411636
	3.84	6.09896	0.403675	6.35108	0.0929413
	3.8448	6.22432	0.340055	6.39367	0.0654845
	3.8496	6.22608	0.242362	6.41539	0.0984541
	3.8544	5.80507	0.178592	6.44126	0.104858
	3.8592	5.98138	0.200833	6.34867	0.0930326
	3.864	6.16675	0.234811	6.38788	0.00946148
	3.8688	6.47301	0.470834	6.41555	0.132157
	3.8736	6.11249	0.365467	6.29872	0.042645
	3.8784	6.33687	0.334306	6.53363	0.0500427
	3.8832	6.11395	0.227809	6.31976	0.0437876
	3.888	6.18935	0.279273	6.30341	0.187877
	3.8928	6.19661	0.30169	6.27835	0.0920582
	3.8976	6.12323	0.257215	6.23682	0.182668
	3.9024	6.31958	0.454541	6.09358	0.0593885
	3.9072	6.35179	0.298659	5.9601	0.0578066
	3.912	6.23615	0.527762	6.24572	0.244446
	3.9168	6.2346	0.199748	6.4878	0.280105
	3.9216	6.28117	0.40604	6.14751	0.209128
	3.9264	6.1774	0.456435	6.15877	0.0558619
	3.9312	6.18705	0.456011	6.22077	0.0479673
	3.936	6.10781	0.47137	6.13789	0.0929858
	3.9408	5.90261	0.23616	6.17376	0.0467605
	3.9456	5.9536	0.188471	6.376	0.118959
	3.9504	5.73145	0.0115313	6.31961	0.0733718
	3.9552	6.02417	0.089649	6.41867	0.191285
	3.96	5.93172	0.190247	6.16459	0.0294365
	3.9648	6.00629	0.0884279	6.2844	0.361589
	3.9696	5.97656	0.160456	6.1146	0.0590025
	3.9744	6.11547	0.165429	6.19933	0.233474
	3.9792	5.95281	0.0560535	6.24352	0.196408
	3.984	6.11276	0.0130431	6.12021	0.0215413
	3.9888	6.02698	0.28032	6.18158	0.166199
	3.9936	5.92736	0.144679	6.1622	0.251143
	3.9984	6.02352	0.110344	6.40859	0.271194
	4.0032	5.76445	0.0629405	6.174	0.249859
	4.008	6.09337	0.234839	6.07382	0.0777861
	4.0128	6.02049	0.0548154	6.18049	0.276347
	4.0176	6.19758	0.0634054	6.19734	0.102126
	4.0224	6.40294	0.234149	6.24583	0.0844357
	4.0272	6.62229	0.136346	6.13708	0.0517927
	4.032	6.38101	0.369213	6.08009	0.0696003
	4.0368	6.52126	0.450436	6.13911	0.158363
	4.0416	6.28142	0.567812	6.14672	0.16004
	4.0464	6.68607	0.481788	6.27378	0.20057
	4.0512	6.39362	0.493698	6.31482	0.255815
	4.056	6.80716	0.600298	6.24177	0.209048
	4.0608	6.39336	0.488776	6.16305	0.0947736
	4.0656	6.42207	0.605302	6.23682	0.247715
	4.0704	6.18283	0.409245	6.29623	0.118854
	4.0752	6.48442	0.614096	6.52812	0.165782
	4.08	6.19353	0.485065	6.21054	0.190927
	4.0848	6.09239	0.138936	6.1173	0.124343
	4.0896	6.13321	0.427112	6.0917	0.16088
	4.0944	6.35949	0.292031	6.21575	0.172685
	4.0992	6.27687	0.362562	6.18019	0.0260628
	4.104	6.28523	0.287878	6.04076	0.0814642
	4.1088	6.3821	0.512895	6.25646	0.145583
	4.1136	6.50568	0.371475	6.19823	0.0899527
	4.1184	6.54408	0.341899	6.16711	0.106754
	4.1232	6.55503	0.33588	6.08426	0.0467361
	4.128	6.80516	0.407876	6.31076	0.145252
	4.1328	6.4256	0.283269	5.88565	0.11024
	4.1376	6.31433	0.585564	6.16437	0.0452875
	4.1424	6.5042	0.330397	6.04621	0.11886
	4.1472	6.58077	0.67632	6.01102	0.0615099
	4.152	6.17571	0.376797	6.19756	0.100639
	4.1568	6.42471	0.354479	6.37368	0.039692
	4.1616	6.36912	0.320326	6.20999	0.105815
	4.1664	6.40136	0.315322	6.25369	0.143192
	4.1712	6.22595	0.405587	6.22633	0.225867
	4.176	6.28196	0.390285	6.23117	0.114933
	4.1808	6.16589	0.399441	6.35689	0.16438
	4.1856	6.39612	0.449726	6.2197	0.174828
	4.1904	5.97331	0.169559	6.25844	0.214358
	4.1952	6.23408	0.283004	6.22261	0.0302752
	4.2	6.2674	0.454293	5.97053	0.0454207
	4.2048	6.3233	0.324366	6.20903	0.0536512
	4.2096	6.36423	0.468072	6.12074	0.0848488
	4.2144	6.72547	0.510428	6.04443	0.0665153
	4.2192	6.35651	0.428194	6.22173	0.124447
	4.224	6.40683	0.248508	6.21998	0.134644
	4.2288	6.48635	0.318021	6.35225	0.136648
	4.2336	6.42668	0.570003	5.92683	0.0409201
	4.2384	6.10815	0.178098	6.16586	0.0784464
	4.2432	6.57626	0.6042	6.10069	0.0967904
	4.248	6.43712	0.474788	6.06432	0.0684122
	4.2528	6.42404	0.36016	6.32948	0.0516526
	4.2576	6.62333	0.376549	6.37453	0.214834
	4.2624	6.2492	0.191881	6.05406	0.0756113
	4.2672	6.52693	0.39217	5.97387	0.165731
	4.272	6.23577	0.30438	6.1188	0.146629
	4.2768	6.07578	0.199406	5.99855	0.101457
	4.2816	6.5483	0.38204	6.35298	0.210496
	4.2864	6.27103	0.397258	6.17971	0.146438
	4.2912	6.41492	0.291106	6.1039	0.197485
	4.296	6.40333	0.375239	6.13345	0.0438113
	4.3008	6.48586	0.482034	6.24403	0.127708
	4.3056	6.30051	0.253523	6.11193	0.100885
	4.3104	6.0932	0.115397	6.10076	0.0433983
	4.3152	6.2685	0.146818	6.14804	0.0278402
	4.32	6.40213	0.273082	6.09593	0.142794
	4.3248	6.51453	0.284562	6.07426	0.143031
	4.3296	6.44541	0.459492	6.23398	0.326341
	4.3344	6.53511	0.35859	6.12114	0.170697
	4.3392	6.52866	0.354623	6.22964	0.0833504
	4.344	6.5648	0.519003	6.25537	0.170025
	4.3488	6.63434	0.345708	6.0914	0.0477774
	4.3536	6.64814	0.439874	6.19202	0.105294
	4.3584	6.42141	0.494243	5.9657	0.0460469
	4.3632	6.38981	0.55112	6.28272	0.12481
	4.368	6.24302	0.449752	6.27338	0.195477
	4.3728	6.52268	0.521579	6.02457	0.0686927
	4.3776	6.66381	0.667896	6.26228	0.290559
	4.3824	6.4076	0.593706	6.26107	0.0826112
	4.3872	6.40605	0.556613	6.47118	0.108933
	4.392	6.47793	0.392894	6.07526	0.167738
	4.3968	6.55671	0.523232	6.01013	0.0805496
	4.4016	6.59071	0.614727	6.19246	0.0868046
	4.4064	6.55389	0.700607	6.12129	0.0601722
	4.4112	6.38681	0.524998	6.15637	0.181993
	4.416	6.54537	0.646848	6.23212	0.139668
	4.4208	6.3915	0.490901	6.16997	0.0686797
	4.4256	6.55881	0.438573	6.14122	0.0346843
	4.4304	6.47263	0.602729	6.06887	0.0941898
	4.4352	6.23255	0.48789	6.05787	0.150047
	4.44	6.5699	0.584568	6.10045	0.146122
	4.4448	6.59043	0.427115	6.24484	0.224446
	4.4496	6.41586	0.409542	6.10032	0.171437
	4.4544	6.48494	0.421943	6.24948	0.185394
	4.4592	6.51216	0.452227	6.04413	0.00932866
	4.464	6.47001	0.475014	6.11004	0.109474
	4.4688	6.23295	0.137814	6.2474	0.0730507
	4.4736	6.28705	0.455591	6.32482	0.177277
	4.4784	6.59987	0.406337	6.18875	0.187801
	4.4832	6.1775	0.192324	6.18982	0.0888955
	4.488	6.01264	0.168969	6.16705	0.0640606
	4.4928	6.10406	0.226202	6.12425	0.152967
	4.4976	6.03738	0.260567	6.07545	0.0791646
	4.5024	6.20369	0.473377	6.22156	0.114957
	4.5072	6.07127	0.0901357	5.94327	0.28032
	4.512	6.29082	0.327476	6.09401	0.156257
	4.5168	6.34438	0.264342	6.15246	0.143228
	4.5216	6.3314	0.333811	6.02839	0.218614
	4.5264	6.47675	0.166369	6.15587	0.108864
	4.5312	6.08193	0.113404	6.2977	0.22291
	4.536	6.19825	0.0953393	6.55393	0.239576
	4.5408	6.28845	0.260052	6.04886	0.147157
	4.5456	6.43507	0.381968	5.95016	0.0395805
	4.5504	6.29636	0.399925	6.12309	0.089792
	4.5552	6.59632	0.503958	6.12163	0.120168
	4.56	6.5376	0.485242	6.11247	0.0775147
	4.5648	6.68319	0.577549	6.12783	0.0896246
	4.5696	6.62917	0.677686	6.22343	0.130199
	4.5744	6.56651	0.57699	6.12221	0.196078
	4.5792	6.44119	0.507311	6.29008	0.0259803
	4.584	6.60064	0.638825	6.30493	0.0896697
	4.5888	6.54643	0.423422	6.16465	0.0934711
	4.5936	6.47441	0.396632	6.13315	0.162562
	4.5984	6.60495	0.65348	6.27819	0.049745
	4.6032	6.4355	0.580188	5.99705	0.0807349
	4.608	6.56862	0.508359	6.17296	0.115119
	4.6128	6.73802	0.560996	6.1782	0.016499
	4.6176	6.52653	0.600648	6.12828	0.125778
	4.6224	6.5103	0.420528	6.30927	0.140451
	4.6272	6.41043	0.511413	6.24869	0.167195
	4.632	6.51484	0.526004	6.19033	0.114858
	4.6368	6.62439	0.440009	6.26284	0.0691233
	4.6416	6.32575	0.499993	6.18154	0.206709
	4.6464	6.18527	0.583822	6.00785	0.0663953
	4.6512	6.26337	0.393486	6.09773	0.0578596
	4.656	6.41952	0.352399	5.97718	0.141964
	4.6608	6.51184	0.542422	6.10272	0.0856341
	4.6656	6.58323	0.416537	5.84541	0.1726
	4.6704	6.44373	0.30875	6.15984	0.0768504
	4.6752	6.43371	0.523871	6.18261	0.0301017
	4.68	6.14558	0.100195	5.97927	0.287579
	4.6848	6.09184	0.166912	6.0699	0.110002
	4.6896	6.10053	0.25345	6.21172	0.158143
	4.6944	6.2765	0.371854	6.07634	0.126319
	4.6992	6.10685	0.289784	6.27566	0.350479
	4.704	6.27077	0.268687	6.26874	0.181762
	4.7088	6.35674	0.261693	6.09701	0.0516025
	4.7136	6.22127	0.0236331	6.08711	0.238723
	4.7184	6.21059	0.162407	6.00428	0.125881
	4.7232	6.33051	0.342675	6.17274	0.0953916
	4.728	6.5804	0.353396	6.15329	0.265913
	4.7328	6.40499	0.570289	6.22607	0.103651
	4.7376	6.78612	0.577718	5.99641	0.103041
	4.7424	6.57705	0.608669	5.89478	0.0830544
	4.7472	6.45974	0.406417	6.02115	0.156301
	4.752	6.44819	0.565795	5.96701	0.0848109
	4.7568	6.34115	0.57738	5.87147	0.261287
	4.7616	6.43055	0.406258	6.24623	0.0773974
	4.7664	6.33611	0.193162	6.25639	0.264745
	4.7712	6.35863	0.318238	6.06865	0.0814334
	4.776	6.42137	0.620966	6.19186	0.0775957
	4.7808	6.68537	0.582216	6.27423	0.147126
	4.7856	6.74494	0.747697	6.43944	0.293944
	4.7904	6.59341	0.606902	6.39841	0.235788
	4.7952	6.33467	0.293662	6.18965	0.120434
	4.8	6.45151	0.467095	6.30363	0.0630075
	4.8048	6.40958	0.502977	6.2182	0.318652
	4.8096	6.82698	0.508722	6.26773	0.225271
	4.8144	6.42156	0.537665	6.33758	0.232268
	4.8192	6.33914	0.490815	6.35168	0.0214112
	4.824	6.40091	0.381792	6.15281	0.26609
	4.8288	6.59718	0.474405	6.14435	0.121681
	4.8336	6.48579	0.636167	6.13733	0.155045
	4.8384	6.56568	0.551187	6.24247	0.0950492
	4.8432	6.68817	0.798483	6.08288	0.188091
	4.848	6.57515	0.555344	6.04401	0.0855319
	4.8528	6.75931	0.737213	6.04001	0.136283
	4.8576	6.47866	0.631652	6.17325	0.134205
	4.8624	6.45201	0.615246	6.13357	0.153807
	4.8672	6.27144	0.476805	6.14146	0.136694
	4.872	6.50844	0.567282	6.24139	0.222894
	4.8768	6.3774	0.530055	6.23891	0.0953864
	4.8816	6.38628	0.517165	6.26382	0.0983974
	4.8864	6.25017	0.672502	6.26851	0.16705
	4.8912	6.12508	0.602483	6.22883	0.150088
	4.896	6.55762	0.418691	6.21545	0.133968
	4.9008	6.31693	0.480305	6.1197	0.14023
	4.9056	6.62305	0.436655	6.22652	0.0821843
	4.9104	6.5136	0.492018	6.19873	0.131795
	4.9152	6.32211	0.32797	6.19554	0.194133
	4.92	6.08821	0.334855	6.15482	0.140183
	4.9248	6.46571	0.426461	6.15737	0.248144
	4.9296	6.43458	0.505586	6.10001	0.0466531
	4.9344	6.53535	0.560262	6.02326	0.0564906
	4.9392	6.54045	0.496952	6.14	0.201568
	4.944	6.34277	0.475137	6.13093	0.186455
	4.9488	6.58158	0.437489	6.12249	0.108539
	4.9536	6.61126	0.630517	6.26364	0.062159
	4.9584	6.61164	0.560722	6.407	0.217551
	4.9632	6.60826	0.375862	6.06326	0.106921
	4.968	6.85601	0.830697	6.1213	0.138504
	4.9728	6.63378	0.738207	6.07953	0.159857
	4.9776	6.81103	0.438277	6.24499	0.107872
	4.9824	6.90025	0.671034	6.16318	0.111195
	4.9872	6.37527	0.584132	6.04666	0.0488301
	4.992	6.66417	0.54345	6.03855	0.118317
	4.9968	6.41836	0.469769	6.20782	0.0828079
	5.0016	6.56938	0.794776	6.01776	0.0449318
	5.0064	6.49911	0.467295	6.04271	0.0443255
	5.0112	6.49269	0.425528	6.10801	0.135685
	5.016	6.69658	0.512718	6.16277	0.100719
	5.0208	6.51601	0.598146	5.92545	0.079626
	5.0256	6.6499	0.297897	6.0637	0.0726771
	5.0304	6.39825	0.457864	6.1415	0.247346
	5.0352	6.29569	0.356033	6.0904	0.080303
	5.04	6.62859	0.339991	6.14299	0.16593
	5.0448	6.53616	0.37546	6.34294	0.0874175
	5.0496	6.485	0.321504	6.31821	0.249491
	5.0544	6.14861	0.393656	6.04818	0.0304158
	5.0592	6.42441	0.217817	5.95993	0.16769
	5.064	6.4967	0.433802	5.98242	0.265774
	5.0688	6.62501	0.462682	6.27702	0.140374
	5.0736	6.50024	0.439338	5.95714	0.0307929
	5.0784	6.3282	0.537958	6.12491	0.234916
	5.0832	6.04364	0.127387	6.18685	0.0964008
	5.088	6.19535	0.115433	6.08153	0.0900313
	5.0928	6.23737	0.208234	6.19506	0.0453903
	5.0976	6.42748	0.162343	6.24218	0.0711001
	5.1024	6.34939	0.413397	6.20359	0.081312
	5.1072	6.35922	0.460094	6.29464	0.120547
	5.112	6.24225	0.297382	6.45507	0.107419
	5.1168	6.24035	0.385386	6.09031	0.0754183
	5.1216	6.51136	0.267135	6.10215	0.0673104
	5.1264	6.27657	0.0640948	6.10193	0.182647
	5.1312	6.3602	0.464306	6.15108	0.105537
	5.136	6.17196	0.262474	6.23437	0.138577
	5.1408	6.6103	0.573891	6.16449	0.165529
	5.1456	6.25248	0.419818	6.0516	0.0546097
	5.1504	6.46187	0.336398	6.06888	0.156769
	5.1552	6.23065	0.546666	6.22987	0.167047
	5.16	6.46997	0.509268	6.16108	0.173048
	5.1648	6.50822	0.556334	6.29436	0.0275446
	5.1696	6.391	0.509844	6.1462	0.148456
	5.1744	6.27003	0.384986	6.06714	0.117857
	5.1792	6.50718	0.356898	6.23768	0.201872
	5.184	6.36085	0.396633	6.05495	0.10281
	5.1888	6.52424	0.473665	6.25212	0.073265
	5.1936	6.46745	0.273285	6.23872	0.0277432
	5.1984	6.49538	0.494254	6.16592	0.155749
	5.2032	6.79769	0.464614	6.18048	0.183041
	5.208	6.44555	0.612002	6.12466	0.220814
	5.2128	6.48915	0.364306	5.98233	0.151783
	5.2176	6.38634	0.408	6.28993	0.135085
	5.2224	6.53168	0.411964	6.00386	0.0975595
	5.2272	6.4406	0.433593	6.31854	0.137443
	5.232	6.44611	0.609916	6.13804	0.34178
	5.2368	6.57594	0.826783	6.306	0.266614
	5.2416	6.66514	0.530036	6.12886	0.108862
	5.2464	6.55686	0.580129	5.98162	0.0784174
	5.2512	6.71564	0.54494	6.16613	0.125965
	5.256	6.64636	0.680402	6.22778	0.0882857
	5.2608	6.65962	0.510671	6.14049	0.141858
	5.2656	6.6396	0.658183	6.15658	0.148628
	5.2704	6.38324	0.40072	6.32591	0.287459
	5.2752	6.52745	0.536754	6.39444	0.488136
	5.28	6.5991	0.668725	6.36742	0.179059
	5.2848	6.3709	0.385728	6.28135	0.0193773
	5.2896	6.53856	0.303182	6.1685	0.122666
	5.2944	6.4069	0.343888	5.99884	0.103943
	5.2992	6.63556	0.430421	5.93066	0.101594
	5.304	6.60481	0.735545	6.31323	0.111624
	5.3088	6.39675	0.325779	6.11682	0.0426846
	5.3136	6.59069	0.451475	6.29955	0.138174
	5.3184	6.73582	0.532219	6.04705	0.125982
	5.3232	6.37282	0.327354	6.1811	0.0261278
	5.328	6.45706	0.435687	6.45475	0.155346
	5.3328	6.44206	0.52364	6.30196	0.12871
	5.3376	6.62293	0.450818	6.3179	0.180788
	5.3424	6.56835	0.441988	6.06516	0.109444
	5.3472	6.55049	0.422842	6.28682	0.0460171
	5.352	6.47026	0.484735	6.13282	0.0920162
	5.3568	6.25395	0.373655	6.14639	0.0537483
	5.3616	6.42835	0.474684	6.2058	0.0802254
	5.3664	6.71374	0.489024	6.26309	0.154941
	5.3712	6.53305	0.572384	6.17914	0.0800947
	5.376	6.29965	0.36996	6.06018	0.0936624
	5.3808	6.17466	0.312691	6.07968	0.212334
	5.3856	6.22896	0.285718	6.15975	0.115893
	5.3904	6.45776	0.291093	6.18748	0.131951
	5.3952	6.6892	0.567015	6.20775	0.114238
	5.4	6.33512	0.365407	6.1563	0.126722
	5.4048	6.64726	0.359085	6.06344	0.145347
	5.4096	6.35756	0.195072	6.38322	0.101633
	5.4144	6.2682	0.321828	5.99838	0.0316853
	5.4192	6.41188	0.525317	6.21408	0.145702
	5.424	6.39121	0.621585	6.06406	0.0480817
	5.4288	6.60469	0.488832	6.24643	0.231252
	5.4336	6.54696	0.375024	5.97967	0.109475
	5.4384	6.57059	0.365351	6.25207	0.0645341
	5.4432	6.47961	0.401	6.24416	0.10362
	5.448	6.64543	0.486117	6.21103	0.0346961
	5.4528	6.67448	0.444068	6.05904	0.0591499
	5.4576	6.72577	0.601179	6.21593	0.0727507
	5.4624	6.38784	0.5232	6.03756	0.148912
	5.4672	6.32946	0.472732	6.11774	0.0801153
	5.472	6.5211	0.554047	6.18336	0.0564705
	5.4768	6.39196	0.457361	6.17612	0.143129
	5.4816	6.20871	0.389885	5.96253	0.183144
	5.4864	6.70804	0.515046	6.41444	0.115531
	5.4912	6.25872	0.393818	6.19812	0.138785
	5.496	6.29468	0.478573	6.23746	0.144208
	5.5008	6.33705	0.276865	6.38823	0.159933
	5.5056	6.20859	0.49276	6.07284	0.227743
	5.5104	6.4205	0.535135	6.12158	0.132329
	5.5152	6.39512	0.426622	6.24421	0.0983076
	5.52	6.62653	0.52671	6.19728	0.189971
	5.5248	6.4526	0.553891	6.3209	0.181395
	5.5296	6.48451	0.68765	6.0368	0.0816594
	5.5344	6.22713	0.485949	6.06463	0.0323222
	5.5392	6.59683	0.407945	6.0886	0.101559
	5.544	6.36115	0.535503	6.32854	0.0745136
	5.5488	6.32825	0.520428	6.0886	0.158949
	5.5536	6.47154	0.458171	6.23411	0.134301
	5.5584	6.66128	0.407967	5.99435	0.0220557
	5.5632	6.47147	0.400684	6.10031	0.12227
	5.568	6.35524	0.600781	6.17716	0.0231717
	5.5728	6.47527	0.519921	6.21628	0.214331
	5.5776	6.37119	0.475043	6.41393	0.10593
	5.5824	6.41262	0.641716	6.1672	0.101813
	5.5872	5.98808	0.358421	6.22119	0.12412
	5.592	6.34154	0.311866	6.18048	0.0644891
	5.5968	6.20114	0.379711	6.32237	0.126434
	5.6016	6.3988	0.426044	6.10695	0.247714
	5.6064	6.39388	0.714374	6.06284	0.191378
	5.6112	6.59691	0.515038	6.06013	0.0124854
	5.616	6.4973	0.447555	6.00527	0.0554986
	5.6208	6.62432	0.524603	6.26641	0.171474
	5.6256	6.49864	0.488474	6.2211	0.149706
	5.6304	6.37086	0.415908	6.08722	0.120202
	5.6352	6.62676	0.618968	6.20002	0.186956
	5.64	6.13985	0.459654	6.08716	0.211353
	5.6448	6.66089	0.382207	6.16482	0.14973
	5.6496	6.4932	0.536359	6.09958	0.220404
	5.6544	6.41318	0.389162	6.22852	0.176092
	5.6592	6.11831	0.426124	6.17961	0.131794
	5.664	6.48207	0.570886	6.10932	0.124261
	5.6688	6.73143	0.638743	6.25238	0.0400444
	5.6736	6.52003	0.741661	6.0263	0.0625515
	5.6784	6.45076	0.540885	6.2064	0.143554
	5.6832	6.35824	0.504962	6.03837	0.162005
	5.688	6.66874	0.864736	6.07265	0.118697
	5.6928	6.54043	0.689282	6.15812	0.0589411
	5.6976	6.59353	0.680913	6.29199	0.0792091
	5.7024	6.72842	0.615719	6.42713	0.300295
	5.7072	6.63015	0.71426	6.15108	0.0819349
	5.712	6.68905	0.62554	6.31491	0.159247
	5.7168	6.51982	0.659891	6.2712	0.110757
	5.7216	6.19998	0.323455	6.12273	0.108354
	5.7264	6.72185	0.518503	6.3242	0.136585
	5.7312	6.62037	0.521665	6.25475	0.164629
	5.736	6.35815	0.370613	6.20361	0.145139
	5.7408	6.7908	0.705318	6.13622	0.114082
	5.7456	6.35831	0.501954	6.13904	0.295729
	5.7504	6.52136	0.590242	6.05419	0.10835
	5.7552	6.61157	0.391173	6.24452	0.274566
	5.76	6.47	0.574029	6.31237	0.175219
	5.7648	6.60692	0.4796	6.07483	0.1496
	5.7696	6.51358	0.522223	6.19627	0.146504
	5.7744	6.46833	0.63643	6.03689	0.316076
	5.7792	6.55135	0.531774	6.22562	0.292248
	5.784	6.5926	0.566282	6.13531	0.179395
	5.7888	6.72195	0.59013	6.26636	0.23576
	5.7936	6.42659	0.75269	6.24101	0.249974
	5.7984	6.34517	0.526102	6.09254	0.213824
	5.8032	6.70091	0.473865	6.18686	0.150225
	5.808	6.45524	0.57076	5.9467	0.165123
	5.8128	6.53293	0.557136	6.1752	0.213429
	5.8176	6.68318	0.706988	6.13778	0.117856
	5.8224	6.53701	0.636347	6.25086	0.153163
	5.8272	6.50708	0.46639	6.20807	0.114102
	5.832	6.49321	0.479159	5.98993	0.0787585
	5.8368	6.32879	0.546018	6.0462	0.148483
	5.8416	6.46773	0.676007	6.07179	0.235543
	5.8464	6.23129	0.359724	5.98525	0.159246
	5.8512	6.48063	0.440626	6.0952	0.0260734
	5.856	6.47087	0.46256	6.46579	0.160938
	5.8608	5.86955	0.279928	6.10077	0.242699
	5.8656	6.19715	0.23385	6.08702	0.00835571
	5.8704	6.16324	0.271998	5.97412	0.109601
	5.8752	6.1088	0.25475	6.05525	0.0654748
	5.88	6.27896	0.383217	6.15807	0.0946311
	5.8848	6.16548	0.487675	6.40902	0.126669
	5.8896	6.25652	0.376232	6.17986	0.186036
	5.8944	6.13894	0.439457	6.25862	0.0369282
	5.8992	6.14204	0.295191	6.08032	0.136871
	5.904	6.12137	0.0813826	6.13044	0.111409
	5.9088	6.21098	0.250447	6.11463	0.0889691
	5.9136	6.04844	0.218476	6.42124	0.175246
	5.9184	6.17874	0.295207	6.24747	0.0555132
	5.9232	6.27934	0.313514	6.33649	0.129634
	5.928	6.33228	0.343635	6.24355	0.1787
	5.9328	6.3021	0.396513	6.32134	0.144295
	5.9376	6.23645	0.514721	6.1792	0.0560832
	5.9424	5.9887	0.276928	6.07936	0.0787237
	5.9472	6.09483	0.747889	6.24092	0.0617039
	5.952	6.26602	0.559632	6.11828	0.0993226
	5.9568	6.22961	0.606129	6.0284	0.116738
	5.9616	6.20806	0.352534	6.33226	0.111063
	5.9664	6.24727	0.335059	6.07633	0.0363334
	5.9712	6.47401	0.431626	6.29001	0.109337
	5.976	6.26714	0.641504	6.15142	0.0389628
	5.9808	6.50704	0.591042	6.12966	0.160903
	5.9856	6.52668	0.490259	6.26689	0.312176
	5.9904	6.45979	0.426032	6.14216	0.188229
	5.9952	6.22398	0.518565	6.01833	0.196036
	6	6.40835	0.557837	6.04682	0.149488
	6.0048	6.10622	0.249927	5.96103	0.266871
	6.0096	6.28305	0.242469	6.11067	0.0759505
	6.0144	6.23527	0.448472	5.99717	0.133798
	6.0192	6.31798	0.59221	6.10309	0.142278
	6.024	5.93672	0.195207	6.16689	0.154947
	6.0288	6.3937	0.415775	6.14824	0.106806
	6.0336	6.08051	0.415744	6.29879	0.0828569
	6.0384	6.33527	0.3437	6.09785	0.198558
	6.0432	6.1956	0.365904	6.02184	0.225666
	6.048	6.42824	0.394813	6.25336	0.120296
	6.0528	6.28249	0.447805	6.18973	0.0186802
	6.0576	6.30316	0.374274	6.15312	0.0322357
	6.0624	6.43873	0.302077	6.19579	0.0408625
	6.0672	6.31137	0.228701	6.12788	0.061329
	6.072	6.30047	0.41366	6.1524	0.0447221
	6.0768	6.34828	0.548985	6.32719	0.11796
	6.0816	6.34381	0.355752	6.14257	0.130409
	6.0864	6.29631	0.520929	6.04375	0.140556
	6.0912	6.3119	0.329981	6.16477	0.0546591
	6.096	6.31443	0.314967	6.25134	0.0435014
	6.1008	6.39597	0.528	6.11699	0.109517
	6.1056	6.4895	0.523517	6.32847	0.0769633
	6.1104	6.29778	0.263961	6.39971	0.155428
	6.1152	6.36918	0.378822	6.30643	0.120236
	6.12	6.24436	0.392131	6.21119	0.173231
	6.1248	6.36441	0.28264	6.03897	0.176873
	6.1296	5.99742	0.16089	6.51465	0.107916
	6.1344	6.33906	0.229216	6.2656	0.186798
	6.1392	6.17332	0.47503	6.10907	0.0966356
	6.144	6.30031	0.397851	6.20381	0.073242
	6.1488	6.26012	0.225312	6.22853	0.106593
	6.1536	6.41155	0.287398	6.16053	0.026021
	6.1584	6.49097	0.463914	6.20523	0.118023
	6.1632	6.4444	0.335861	6.35576	0.110271
	6.168	6.58979	0.601009	6.12631	0.202292
	6.1728	6.20668	0.437852	6.18387	0.240982
	6.1776	6.3256	0.493025	6.13675	0.188458
	6.1824	6.30821	0.418369	6.21523	0.214586
	6.1872	6.30162	0.147358	6.23099	0.140424
	6.192	6.3746	0.260703	6.12151	0.189765
	6.1968	6.44319	0.398168	6.12511	0.0660848
	6.2016	6.49917	0.507322	6.12018	0.184805
	6.2064	6.54453	0.40005	6.21298	0.177937
	6.2112	6.15178	0.247691	6.12184	0.194219
	6.216	6.14197	0.178601	6.16883	0.0464974
	6.2208	6.5699	0.459257	6.07134	0.172994
	6.2256	6.85427	0.649576	6.12074	0.121316
	6.2304	6.67055	0.596962	6.16865	0.060692
	6.2352	6.47629	0.418971	6.09938	0.133487
	6.24	6.37481	0.422324	6.21268	0.160619
	6.2448	6.37718	0.382719	6.12345	0.251356
	6.2496	6.32998	0.401885	6.15782	0.156397
	6.2544	6.31591	0.136782	6.18956	0.107449
	6.2592	6.34129	0.234395	6.201	0.0658956
	6.264	6.70614	0.589763	6.20835	0.159145
	6.2688	6.59174	0.466909	6.13498	0.128057
	6.2736	6.09564	0.256041	6.08091	0.0817781
	6.2784	6.3989	0.362261	6.1858	0.106151
	6.2832	6.88148	0.525454	6.10182	0.0227586
	6.288	6.45988	0.34362	6.15395	0.0565417
	6.2928	6.47915	0.356361	5.93966	0.172545
	6.2976	6.68937	0.419932	6.01043	0.186295
	6.3024	6.86873	0.437205	6.10349	0.0321132
	6.3072	6.46367	0.328388	6.17874	0.0521565
	6.312	6.57747	0.311271	5.95045	0.125349
	6.3168	6.55231	0.398846	5.97837	0.129919
	6.3216	6.4494	0.411427	6.05031	0.0660622
	6.3264	6.57972	0.399807	5.97149	0.152898
	6.3312	6.77021	0.540912	6.19013	0.134109
	6.336	7.07336	0.534977	6.25948	0.0946472
	6.3408	6.98202	0.574536	5.99082	0.136946
	6.3456	6.94758	0.45531	6.0151	0.169198
	6.3504	6.6296	0.321562	6.07151	0.0582066
	6.3552	6.61796	0.488982	6.07536	0.128274
	6.36	6.70993	0.407768	5.96609	0.159797
	6.3648	6.72345	0.50767	5.91808	0.0626145
	6.3696	6.66475	0.595953	5.97761	0.130919
	6.3744	6.51074	0.471784	5.99693	0.0653948
	6.3792	6.75787	0.556402	6.06517	0.211249
	6.384	6.77599	0.42596	6.09584	0.0922644
	6.3888	6.684	0.530865	6.29502	0.142459
	6.3936	6.98458	0.629264	5.89238	0.15091
	6.3984	6.97559	0.62398	6.09612	0.262507
	6.4032	7.1109	0.547772	6.30446	0.055502
	6.408	7.03053	0.513735	6.24754	0.185525
	6.4128	7.00783	0.616463	6.20876	0.189857
	6.4176	6.90463	0.476803	5.95306	0.234639
	6.4224	7.16739	0.677824	5.90413	0.18127
	6.4272	7.0295	0.742057	6.17039	0.181779
	6.432	7.05997	0.600751	6.14863	0.165452
	6.4368	7.26073	0.641081	6.05751	0.130384
	6.4416	7.24711	0.775317	6.06319	0.120205
	6.4464	7.32353	0.729787	5.98485	0.226454
	6.4512	7.22355	0.849152	6.11654	0.204087
	6.456	7.20993	0.662825	6.33793	0.0871362
	6.4608	7.14038	0.634388	6.03322	0.0579468
	6.4656	7.2649	0.919295	6.18027	0.227763
	6.4704	7.12642	0.886332	6.17548	0.171584
	6.4752	7.05875	0.791109	6.35446	0.203715
	6.48	7.07742	0.733337	6.1731	0.0796598
	6.4848	7.49206	0.787467	6.16628	0.141832
	6.4896	7.35682	0.759236	6.07882	0.245068
	6.4944	6.93253	0.633068	6.02163	0.10395
	6.4992	7.10306	0.547397	6.02406	0.1945
	6.504	6.83502	0.728334	6.1935	0.18743
	6.5088	6.94494	0.751369	6.13138	0.150409
	6.5136	6.98269	0.60721	6.184	0.0298233
	6.5184	6.77194	0.554778	6.21489	0.231407
	6.5232	6.89191	0.68037	6.09174	0.222358
	6.528	6.87016	0.659068	6.13005	0.274496
	6.5328	6.69849	0.651145	6.08079	0.15618
	6.5376	6.9332	0.663711	6.04781	0.0752946
	6.5424	6.97018	0.46755	6.06694	0.0975018
	6.5472	7.09005	0.733087	6.1769	0.0990678
	6.552	6.93992	0.593231	6.29672	0.134549
	6.5568	7.02106	0.571317	6.16284	0.098092
	6.5616	7.36859	0.878653	5.95851	0.145907
	6.5664	6.91113	0.62678	6.03924	0.158379
	6.5712	7.03716	0.734021	6.00444	0.168619
	6.576	7.18536	0.736416	6.14162	0.243927
	6.5808	6.95798	0.932539	6.04511	0.120512
	6.5856	7.09842	0.768941	6.00203	0.0892571
	6.5904	6.95011	0.502178	6.23414	0.209715
	6.5952	7.3602	0.77265	6.00875	0.272961
	6.6	7.37192	0.842526	6.03398	0.161881
	6.6048	7.25502	0.845225	6.02342	0.16692
	6.6096	6.97939	0.831671	6.01766	0.171905
	6.6144	7.05466	0.709255	5.96815	0.258264
	6.6192	7.32284	0.630336	6.06507	0.117844
	6.624	6.9988	0.550696	6.04949	0.132955
	6.6288	6.88421	0.523344	6.23223	0.0963299
	6.6336	7.10321	0.752631	6.11766	0.0913446
	6.6384	7.052	0.703571	6.13403	0.114517
	6.6432	7.25726	0.848983	6.2296	0.142251
	6.648	7.1798	0.71559	6.20396	0.198577
	6.6528	6.92645	0.841071	6.28851	0.112159
	6.6576	6.83166	0.789304	6.19847	0.0664308
	6.6624	6.85216	0.61525	6.32667	0.107705
	6.6672	6.91636	0.544464	6.10274	0.0449765
	6.672	6.84936	0.748344	6.26049	0.227989
	6.6768	6.86694	0.909323	6.22164	0.19898
	6.6816	6.95021	0.549248	6.19793	0.0693026
	6.6864	7.14283	0.674763	6.21941	0.192373
	6.6912	6.74525	0.508994	6.04563	0.213934
	6.696	7.06651	0.548039	6.14145	0.170462
	6.7008	7.20702	0.541886	6.3364	0.0570996
	6.7056	6.70171	0.453387	6.34611	0.302075
	6.7104	6.85855	0.634157	5.96885	0.1017
	6.7152	6.94435	0.70977	6.59069	0.375773
	6.72	7.07079	0.492112	6.19044	0.123726
	6.7248	7.07411	0.62001	6.22205	0.0306385
	6.7296	6.92187	0.625775	6.28169	0.178437
	6.7344	6.8545	0.599632	6.16897	0.072729
	6.7392	6.98023	0.549755	6.32624	0.086036
	6.744	6.94556	0.443051	6.37834	0.159955
	6.7488	6.95964	0.400288	6.31286	0.0646353
	6.7536	6.81398	0.660399	6.12336	0.0469021
	6.7584	6.9621	0.42072	6.19883	0.0936297
	6.7632	6.99106	0.636809	5.93738	0.055219
	6.768	7.37209	0.745589	6.11411	0.119271
	6.7728	7.13186	0.892491	6.12664	0.241227
	6.7776	7.25876	0.805826	6.13674	0.140824
	6.7824	7.42131	0.888213	6.14571	0.170123
	6.7872	7.34083	0.818689	6.11806	0.117874
	6.792	7.42875	0.865845	6.08916	0.0605456
	6.7968	7.47026	1.02295	6.10085	0.0440461
	6.8016	7.45137	0.990524	5.87143	0.158682
	6.8064	7.1493	0.950607	6.04658	0.189315
	6.8112	7.41315	1.00742	6.16738	0.151868
	6.816	7.35532	0.927683	6.19041	0.215064
	6.8208	7.22936	0.719272	6.1112	0.202945
	6.8256	7.04417	0.940564	6.12505	0.248254
	6.8304	7.13379	0.755951	6.17922	0.156744
	6.8352	7.46589	1.00249	6.10438	0.154185
	6.84	7.32012	0.78048	6.21449	0.0595265
	6.8448	7.04479	0.622637	6.20519	0.211662
	6.8496	6.87619	0.603873	6.10834	0.0892022
	6.8544	6.91111	0.674244	6.13498	0.24268
	6.8592	6.97873	0.66625	6.3211	0.126957
	6.864	6.94158	0.594257	6.24388	0.12433
	6.8688	7.15267	0.723912	6.22046	0.0743668
	6.8736	6.6629	0.644056	6.10635	0.0647745
	6.8784	7.09313	0.831917	6.02645	0.179142
	6.8832	7.05808	0.839432	6.30554	0.153338
	6.888	7.11427	0.785668	6.25304	0.169878
	6.8928	7.42563	0.607072	6.09325	0.0100062
	6.8976	6.85009	0.520226	6.03454	0.104847
	6.9024	6.90855	0.665863	6.21176	0.119396
	6.9072	7.13102	0.711226	6.05985	0.241763
	6.912	7.08966	0.659203	6.09827	0.206343
	6.9168	7.09963	0.698645	6.18058	0.208569
	6.9216	7.06712	0.683241	6.23106	0.0331552
	6.9264	7.13707	0.807231	6.17347	0.0272647
	6.9312	7.24456	0.791612	6.15867	0.0849907
	6.936	7.21021	0.710777	6.13192	0.0867334
	6.9408	7.26257	0.848905	6.40453	0.116578
	6.9456	7.26364	0.77462	6.31351	0.131783
	6.9504	7.3975	0.845908	6.03977	0.152294
	6.9552	7.43399	0.8155	6.01919	0.188873
	6.96	7.39201	0.756931	6.01735	0.0260059
	6.9648	7.50752	0.909437	5.97273	0.162969
	6.9696	7.22339	0.643797	6.109	0.240512
	6.9744	7.12915	0.70806	6.23615	0.126937
	6.9792	7.40721	0.961087	6.0943	0.198753
	6.984	7.16061	0.857791	6.12701	0.202747
	6.9888	7.05515	0.754117	6.16228	0.104527
	6.9936	7.31665	0.764187	6.11087	0.118628
	6.9984	7.26593	0.68139	6.34996	0.129334
	7.0032	7.26205	0.730024	6.28162	0.0944653
	7.008	7.13468	0.725564	6.46188	0.161806
	7.0128	6.85208	0.436968	6.26517	0.209041
	7.0176	7.18247	0.633078	6.14974	0.114681
	7.0224	7.17034	0.562154	6.44892	0.301215
	7.0272	6.95738	0.556553	6.46826	0.191913
	7.032	7.16926	0.653376	6.41204	0.0999097
	7.0368	7.03981	0.60316	6.25348	0.208078
	7.0416	7.05593	0.653053	6.22349	0.230453
	7.0464	7.18014	0.746012	6.06444	0.120425
	7.0512	7.09869	0.64739	6.17836	0.0769662
	7.056	7.15713	0.636353	6.34911	0.166956
	7.0608	7.32319	0.718651	6.17456	0.159008
	7.0656	7.08636	0.597806	6.20188	0.105768
	7.0704	7.03033	0.694781	6.25871	0.0521028
	7.0752	7.15815	0.658574	6.35108	0.175601
	7.08	7.29806	0.844319	6.35564	0.0211136
	7.0848	7.24309	0.804326	6.35693	0.0778828
	7.0896	7.25384	0.72495	6.19823	0.0903845
	7.0944	7.25339	0.653006	6.33137	0.148693
	7.0992	7.27579	0.653091	6.19442	0.218449
	7.104	7.11463	0.657264	6.10078	0.106377
	7.1088	7.10621	0.64531	6.44473	0.0596892
	7.1136	7.38154	0.855534	6.26348	0.15755
	7.1184	7.02924	0.604716	6.17462	0.118432
	7.1232	7.44014	0.909106	6.22084	0.0782087
	7.128	7.57663	1.01949	6.03683	0.0548008
	7.1328	7.57219	0.895921	5.96575	0.0432369
	7.1376	7.25621	0.843013	6.02294	0.0572208
	7.1424	7.18714	0.565398	6.10913	0.153351
	7.1472	7.2126	0.776384	6.18246	0.10815
	7.152	6.92221	0.620121	6.13929	0.0365731
	7.1568	6.97819	0.629691	5.99939	0.0752591
	7.1616	7.32984	0.6212	6.06954	0.0784473
	7.1664	7.29278	0.991279	6.10224	0.0503633
	7.1712	7.06946	0.779552	6.17147	0.0502753
	7.176	6.95729	0.788806	6.24003	0.146754
	7.1808	7.23466	0.645668	6.13792	0.0588332
	7.1856	6.93273	0.705204	6.18298	0.0265014
	7.1904	6.81528	0.614468	6.28082	0.0636607
	7.1952	6.82812	0.697551	6.18536	0.0252682
	7.2	6.77489	0.544784	6.07962	0.211276
	7.2048	6.89336	0.621219	6.15653	0.0887917
	7.2096	7.1096	0.579495	6.16747	0.0987308
	7.2144	7.07886	0.692633	6.13426	0.0330796
	7.2192	7.00035	0.893693	6.18872	0.0603165
	7.224	6.83318	0.765177	6.29445	0.109855
	7.2288	7.15573	0.644419	6.01864	0.0451928
	7.2336	7.07659	0.623635	5.96013	0.105506
	7.2384	6.74541	0.665517	5.97743	0.160785
	7.2432	7.20455	0.646065	6.11753	0.00947413
	7.248	7.12691	0.715583	6.04956	0.182284
	7.2528	7.18018	0.667112	6.09268	0.228144
	7.2576	7.29883	0.64325	6.18285	0.0860025
	7.2624	7.51379	0.96227	6.33477	0.105616
	7.2672	7.16081	0.714945	6.21177	0.159625
	7.272	7.16417	0.757699	6.24453	0.120817
	7.2768	7.21559	0.776621	6.00843	0.0854812
	7.2816	7.41287	0.869789	6.19106	0.129269
	7.2864	6.9959	0.693053	6.14057	0.0721325
	7.2912	7.29366	0.8765	6.02645	0.225482
	7.296	7.41476	0.909672	6.17641	0.258093
	7.3008	7.11833	0.649103	6.03686	0.120824
	7.3056	7.23535	0.74555	6.16941	0.0597209
	7.3104	7.30563	0.874057	5.9466	0.168058
	7.3152	7.34966	0.761087	6.10743	0.0738943
	7.32	7.39466	0.781481	6.0587	0.127552
	7.3248	7.0904	0.670519	6.03343	0.140214
	7.3296	7.1854	0.682715	6.24285	0.333588
	7.3344	7.26237	0.734214	6.2516	0.203697
	7.3392	7.18033	0.807937	6.10911	0.0207389
	7.344	7.35275	0.688731	6.27707	0.154455
	7.3488	7.36004	0.677038	6.00845	0.164735
	7.3536	7.32109	0.706608	6.07119	0.195897
	7.3584	7.21691	0.669208	6.23373	0.226038
	7.3632	7.07047	0.796521	6.00368	0.255193
	7.368	7.15644	0.677736	6.07544	0.118967
	7.3728	7.14943	0.549302	6.12326	0.0935792
	7.3776	7.21107	0.584279	6.05473	0.0734225
	7.3824	7.40646	0.8526	5.98772	0.0520703
	7.3872	6.92549	0.593727	6.1545	0.0887383
	7.392	7.4161	0.720284	6.41508	0.172876
	7.3968	7.23637	0.667911	6.15036	0.0821962
	7.4016	7.28116	0.658088	6.07199	0.0954119
	7.4064	7.16696	0.775616	6.16264	0.094159
	7.4112	7.19903	0.820782	6.14336	0.134623
	7.416	7.2184	0.689104	6.08699	0.0716206
	7.4208	7.198	0.751029	6.2522	0.249248
	7.4256	7.15579	0.764966	6.20708	0.120079
	7.4304	7.31543	0.856376	6.14546	0.0999508
	7.4352	6.9292	0.747765	6.06966	0.0875259
	7.44	7.38393	0.826567	6.2646	0.172615
	7.4448	7.15431	0.724092	6.16394	0.115632
	7.4496	7.1246	0.647256	6.19533	0.0856835
	7.4544	7.19284	0.698924	6.19163	0.186914
	7.4592	7.0478	0.750238	6.27205	0.161224
	7.464	7.14263	0.618828	6.27827	0.0637057
	7.4688	7.11062	0.696903	6.1382	0.14305
	7.4736	7.17807	0.844847	6.14755	0.145897
	7.4784	7.30155	0.649921	6.09666	0.164001
	7.4832	7.36446	0.871443	6.36866	0.132268
	7.488	7.43457	0.921756	6.10494	0.137231
	7.4928	7.39133	0.718725	6.09545	0.0852453
	7.4976	7.13642	0.646399	6.22891	0.122815
	7.5024	7.41316	0.687836	6.35708	0.188279
	7.5072	7.44811	1.01022	6.14265	0.108954
	7.512	7.18933	0.791037	6.20271	0.156853
	7.5168	7.47807	0.97466	6.08818	0.173132
	7.5216	7.45808	0.875234	6.08264	0.175549
	7.5264	7.22292	0.795502	6.18375	0.0333752
	7.5312	7.63517	0.855118	6.36285	0.0753784
	7.536	7.40542	0.914604	6.28847	0.181844
	7.5408	7.62429	1.07514	6.15108	0.0296523
	7.5456	7.73242	0.928718	6.16393	0.0309888
	7.5504	7.53357	0.723616	6.18227	0.0814463
	7.5552	7.36508	0.961239	6.06864	0.0920227
	7.56	7.72315	1.09969	6.14436	0.182476
	7.5648	7.32282	0.850257	6.19248	0.0123698
	7.5696	7.59244	1.10512	6.04329	0.162173
	7.5744	7.27547	0.940718	6.06807	0.0470543
	7.5792	7.53104	0.911498	6.09404	0.0567002
	7.584	7.57297	1.1389	6.39152	0.247597
	7.5888	7.71578	0.986811	6.4211	0.117656
	7.5936	7.68865	1.03722	6.17748	0.157067
	7.5984	7.68482	1.08882	6.48653	0.34468
	7.6032	7.46944	0.972164	6.12422	0.0931131
	7.608	7.45879	1.04548	6.24638	0.176387
	7.6128	7.5528	0.93439	6.27272	0.121844
	7.6176	7.19363	0.889705	6.13065	0.0855719
	7.6224	7.67862	0.952764	6.24717	0.213952
	7.6272	7.26751	0.81351	6.17948	0.0308185
	7.632	7.59055	0.99285	6.20261	0.0907322
	7.6368	7.40462	0.926722	6.17672	0.108442
	7.6416	7.30702	0.857769	6.53316	0.0858946
	7.6464	7.44155	0.910483	6.24592	0.109729
	7.6512	7.357	0.850822	5.94465	0.088015
	7.656	7.36102	1.12154	6.11967	0.0948132
	7.6608	7.5507	0.823661	6.37845	0.00643675
	7.6656	7.32399	0.798094	6.2737	0.0428054
	7.6704	7.21672	0.998811	6.13429	0.169018
	7.6752	7.1085	0.726063	5.99337	0.199074
	7.68	7.11638	0.650041	6.31317	0.199177
	7.6848	7.19197	0.759514	6.48047	0.06342
	7.6896	7.23424	0.76674	6.22028	0.31845
	7.6944	7.20601	0.736817	6.2032	0.119996
	7.6992	7.41584	0.755922	6.27537	0.138531
	7.704	7.43954	0.620412	6.30924	0.148222
	7.7088	7.52713	0.9683	6.21567	0.13989
	7.7136	7.09218	0.717397	6.33291	0.0559149
	7.7184	7.16934	0.683497	6.32526	0.0363086
	7.7232	7.27178	0.647099	6.23361	0.15643
	7.728	7.17157	0.610131	6.02865	0.205234
	7.7328	7.47801	0.644663	6.02782	0.0598483
	7.7376	7.19516	0.662691	6.14686	0.234991
	7.7424	7.44154	0.812345	6.06568	0.271471
	7.7472	7.39545	0.780641	6.1263	0.170839
	7.752	7.31731	0.740915	6.31549	0.141223
	7.7568	7.31931	0.680326	6.28346	0.20498
	7.7616	7.4583	0.851233	5.96254	0.19852
	7.7664	7.69341	0.927379	6.0589	0.105691
	7.7712	7.45186	0.784571	6.33069	0.0898527
	7.776	7.3936	0.818493	6.17285	0.115135
	7.7808	7.2346	0.851143	6.24814	0.148634
	7.7856	7.47117	0.807911	6.14737	0.101011
	7.7904	7.47197	0.64665	6.22606	0.0920312
	7.7952	7.55475	0.90145	6.12191	0.141364
	7.8	7.32618	0.876924	6.05864	0.0751106
	7.8048	7.49142	0.905933	6.26641	0.0485062
	7.8096	7.52723	0.844921	5.89336	0.114565
	7.8144	7.64128	0.993334	5.94883	0.0629079
	7.8192	7.38833	0.803592	6.04175	0.121681
	7.824	7.43414	0.883101	6.03506	0.164666
	7.8288	7.61874	0.800687	6.16453	0.120089
	7.8336	7.63824	0.981049	5.9421	0.0518534
	7.8384	7.21455	0.872514	5.97669	0.121954
	7.8432	7.56281	1.03192	6.23837	0.248958
	7.848	7.70157	0.960981	6.14225	0.0266358
	7.8528	7.65849	0.919906	6.097	0.142091
	7.8576	7.67087	0.93003	6.31782	0.297948
	7.8624	7.55061	0.915806	6.10848	0.0884999
	7.8672	7.62881	0.940938	6.06464	0.127632
	7.872	7.479	0.880398	5.86615	0.0680738
	7.8768	7.54467	1.04138	6.14511	0.208314
	7.8816	7.55952	0.850773	6.18845	0.159533
	7.8864	7.71589	1.07287	6.11812	0.0248736
	7.8912	7.522	0.988336	6.24536	0.182764
	7.896	7.87482	0.84582	6.08032	0.0931258
	7.9008	7.75324	0.841768	6.02298	0.129188
	7.9056	7.71684	0.954254	6.10889	0.0192926
	7.9104	7.69445	0.956955	6.25915	0.264391
	7.9152	7.58078	0.986579	6.12581	0.0717713
	7.92	7.9412	0.945981	6.05245	0.18815
	7.9248	7.94912	0.809402	6.17028	0.198186
	7.9296	7.74447	0.898979	6.21901	0.0863089
	7.9344	7.73277	1.01636	6.22923	0.117454
	7.9392	7.5398	0.950311	6.35461	0.0931846
	7.944	7.63327	1.05802	6.12091	0.116308
	7.9488	7.46209	0.988754	5.97256	0.120468
	7.9536	7.91356	1.27371	6.18845	0.118985
	7.9584	7.62482	1.1086	6.17005	0.0777783
	7.9632	7.80232	0.640297	6.27872	0.0914504
	7.968	7.47377	0.933771	6.26487	0.0539709
	7.9728	7.3847	0.848938	6.02017	0.149989
	7.9776	7.51088	0.856699	6.10829	0.235991
	7.9824	7.59546	1.00857	6.30342	0.228769
	7.9872	7.4895	0.85898	6.0541	0.0376477
	7.992	7.50843	0.905428	6.08803	0.132764
	7.9968	7.42463	0.983533	6.19333	0.0655504
	8.0016	7.27502	0.734462	6.26883	0.0848161
	8.0064	7.24886	0.814883	6.18782	0.138578
	8.0112	7.23192	0.704438	6.37511	0.135497
	8.016	7.19255	0.838061	6.15896	0.0942359
	8.0208	7.44048	0.913257	6.29825	0.057576
	8.0256	7.35602	0.735839	6.26548	0.146445
	8.0304	7.35983	0.977014	6.32734	0.291804
	8.0352	7.5202	1.02165	6.14287	0.215292
	8.04	7.41925	0.949708	6.33105	0.233365
	8.0448	7.60697	0.9325	6.14265	0.194989
	8.0496	7.5024	0.932718	6.20997	0.284364
	8.0544	7.46559	0.924239	6.22955	0.260013
	8.0592	7.48912	0.913748	6.0378	0.107496
	8.064	7.61788	1.01897	6.21821	0.165443
	8.0688	7.73468	1.0409	6.16759	0.0725769
	8.0736	7.78023	1.03356	6.23199	0.18296
	8.0784	7.76238	1.00707	6.12399	0.150271
	8.0832	7.42662	0.956758	6.13834	0.0853905
	8.088	7.52718	0.874033	6.1528	0.0268015
	8.0928	7.76801	1.11447	6.25282	0.18105
	8.0976	7.98941	1.16769	6.06971	0.120182
	8.1024	7.57251	1.15424	6.08251	0.216053
	8.1072	7.57255	1.0725	6.23412	0.247595
	8.112	7.66817	1.15388	6.23864	0.0961076
	8.1168	7.78571	1.09896	6.02431	0.12683
	8.1216	7.89768	1.04492	6.31812	0.0521545
	8.1264	7.68723	1.11321	6.06627	0.114545
	8.1312	7.78902	1.13703	6.2712	0.186758
	8.136	7.81798	1.12154	6.081	0.195344
	8.1408	7.70092	1.06485	6.24288	0.203916
	8.1456	7.71294	0.952182	6.28962	0.0701229
	8.1504	7.76065	1.09953	6.2917	0.12561
	8.1552	7.63901	1.05893	6.02512	0.125271
	8.16	7.59372	0.929105	6.27943	0.150579
	8.1648	7.51519	1.22251	6.20604	0.122165
	8.1696	7.62224	1.07785	6.06842	0.0481363
	8.1744	7.57325	1.00175	6.03418	0.171126
	8.1792	8.18251	1.03941	6.17319	0.0465567
	8.184	7.73722	0.948992	6.23456	0.134616
	8.1888	7.5316	1.00126	6.11808	0.0570604
	8.1936	7.61835	0.974705	6.47829	0.116495
	8.1984	7.41271	0.926067	6.23142	0.154185
	8.2032	7.53339	0.868167	6.39269	0.0395686
	8.208	7.78627	1.06494	6.38342	0.118787
	8.2128	7.56035	0.996965	6.20915	0.157921
	8.2176	7.68312	0.801402	5.99073	0.0435211
	8.2224	7.59945	0.899397	6.06321	0.155467
	8.2272	7.40356	0.982879	6.25203	0.0738027
	8.232	7.48214	1.03675	6.14176	0.0564827
	8.2368	7.76103	1.07418	6.27267	0.277447
	8.2416	7.37391	1.00368	6.03913	0.200576
	8.2464	7.77265	1.19765	6.22182	0.115874
	8.2512	7.6628	0.806369	6.25388	0.0544964
	8.256	7.47946	0.955628	5.97332	0.213603
	8.2608	7.41246	0.893487	6.47105	0.17663
	8.2656	7.6152	0.945981	6.21616	0.21473
	8.2704	7.3244	1.07801	6.08685	0.145871
	8.2752	7.7098	0.938739	5.91445	0.174637
	8.28	7.80258	1.19399	6.12605	0.0837494
	8.2848	7.55535	0.906826	6.27339	0.108204
	8.2896	7.31085	0.964788	6.11646	0.0763901
	8.2944	7.45871	0.953053	6.145	0.0782423
	8.2992	7.51247	1.07836	6.20544	0.12519
	8.304	7.53197	1.04056	6.14142	0.152925
	8.3088	7.14639	0.999739	6.34909	0.0631642
	8.3136	7.61841	0.922102	6.10875	0.0921469
	8.3184	7.27306	0.984513	6.27117	0.0242229
	8.3232	7.4896	0.897759	6.25933	0.163785
	8.328	7.85997	1.05027	6.24909	0.155258
	8.3328	7.49072	0.97844	6.36556	0.103565
	8.3376	7.54383	0.952531	6.34792	0.0599169
	8.3424	7.63771	0.925194	6.2006	0.0801903
	8.3472	7.52854	0.843726	6.29724	0.0372483
	8.352	7.19276	1.00159	6.17374	0.0629126
	8.3568	7.18911	0.875113	6.48046	0.168284
	8.3616	7.3594	1.07065	6.47102	0.0761008
	8.3664	7.56442	1.02661	6.2971	0.0903824
	8.3712	7.28155	1.05401	6.40013	0.0767309
	8.376	7.14651	1.16047	6.36812	0.149618
	8.3808	6.90605	1.08786	6.20433	0.0854206
	8.3856	6.97122	0.971039	6.25016	0.103681
	8.3904	6.92151	1.06997	6.18417	0.109167
	8.3952	6.83778	1.04113	6.34298	0.231482
	8.4	7.04553	0.892822	6.09247	0.0354449
	8.4048	7.02813	1.07458	6.26089	0.304679
	8.4096	6.95051	1.08343	6.07341	0.173115
	8.4144	6.86462	1.12031	6.47666	0.138748
	8.4192	7.05905	0.980552	6.12086	0.0956463
	8.424	7.34581	1.08462	6.22004	0.245359
	8.4288	7.08252	0.983003	6.1767	0.00401363
	8.4336	7.26946	0.951001	6.33913	0.169605
	8.4384	6.84293	0.980832	6.18659	0.286678
	8.4432	6.87446	0.889817	6.34427	0.0179227
	8.448	6.8791	1.00681	6.07473	0.135051
	8.4528	6.96326	1.04174	6.30969	0.244193
	8.4576	7.04803	0.882869	6.46846	0.197015
	8.4624	6.83796	0.948672	6.2797	0.0996236
	8.4672	7.07947	0.984816	6.15018	0.0161742
	8.472	7.01018	1.07595	6.53935	0.124692
	8.4768	6.79677	0.990673	6.43068	0.1589
	8.4816	7.1018	1.02669	6.48292	0.34047
	8.4864	6.84368	1.01348	6.48589	0.0890016
	8.4912	7.03924	0.937618	6.53013	0.059519
	8.496	7.18932	1.10969	6.38828	0.0149145
	8.5008	7.31148	1.19976	6.28597	0.142826
	8.5056	6.84879	1.01378	6.501	0.110967
	8.5104	6.89055	1.11581	6.413	0.0874446
	8.5152	6.9212	1.04068	6.36424	0.0972873
	8.52	7.00576	0.934997	6.23096	0.0242907
	8.5248	6.96147	1.09062	6.43964	0.108956
	8.5296	6.98761	1.10068	6.67167	0.0894857
	8.5344	6.88842	1.02123	6.4207	0.18923
	8.5392	6.91701	1.02418	6.34447	0.0949657
	8.544	6.81692	1.00779	6.42362	0.0956657
	8.5488	6.77207	0.993004	6.3899	0.077152
	8.5536	7.0221	1.09837	6.3189	0.0934424
	8.5584	6.92972	1.0752	6.45502	0.0424575
	8.5632	6.90077	1.11494	6.21842	0.0479513
	8.568	6.93382	0.93761	6.22583	0.0784935
	8.5728	6.65054	0.939476	6.46618	0.122565
	8.5776	7.04436	0.945948	6.3395	0.150814
	8.5824	6.81035	1.02457	6.41255	0.0586772
	8.5872	7.19004	1.22655	6.29944	0.153318
	8.592	7.08104	1.26729	6.27274	0.0965069
	8.5968	6.86624	1.13316	6.20418	0.0779344
	8.6016	6.88603	1.10649	6.25954	0.056422
	8.6064	6.90147	1.08057	6.28958	0.031517
	8.6112	7.03558	1.02657	6.35093	0.152471
	8.616	7.21363	1.03375	6.18358	0.117861
	8.6208	7.14384	1.01118	6.31763	0.303341
	8.6256	6.91635	0.956343	6.52972	0.131619
	8.6304	7.00598	1.15168	6.17087	0.0372881
	8.6352	7.08269	1.13153	6.53434	0.212469
	8.64	6.94893	0.971184	6.1632	0.132179
	8.6448	7.13215	0.987928	6.14101	0.140475
	8.6496	6.92554	0.887869	5.94535	0.0175978
	8.6544	7.10542	0.930701	6.19424	0.0481545
	8.6592	7.00839	1.0841	6.36208	0.0456754
	8.664	6.82915	1.04597	6.12637	0.157367
	8.6688	6.93796	1.02301	6.46481	0.285863
	8.6736	7.23061	1.19597	6.48885	0.186153
	8.6784	6.79616	1.05431	6.38518	0.0566105
	8.6832	7.0289	1.08778	6.34661	0.161296
	8.688	7.04478	0.961428	6.23056	0.117297
	8.6928	6.89572	0.971515	6.33679	0.147265
	8.6976	7.03219	0.89488	6.40358	0.0795127
	8.7024	6.81106	0.897696	6.27636	0.0127764
	8.7072	7.00446	0.962599	6.32485	0.0802982
	8.712	6.85829	1.00095	6.30159	0.127807
	8.7168	6.86684	0.911375	6.17168	0.0270046
	8.7216	7.02461	1.00093	6.38139	0.13029
	8.7264	6.95787	1.04477	6.56229	0.174358
	8.7312	6.9727	1.15777	6.78072	0.320882
	8.736	6.88138	0.975292	6.34382	0.185588
	8.7408	6.82727	0.981403	6.40529	0.0826325
	8.7456	6.6399	1.13888	6.22688	0.161506
	8.7504	6.86762	1.15085	6.34025	0.1374
	8.7552	6.81888	1.0368	6.32188	0.0742568
	8.76	6.79694	1.25687	6.15513	0.114965
	8.7648	6.95955	1.1944	6.21249	0.0909323
	8.7696	6.93715	1.06824	6.22334	0.081771
	8.7744	6.88813	1.08684	6.49577	0.0927583
	8.7792	7.04909	1.17361	6.34628	0.104811
	8.784	6.80488	1.02408	6.21773	0.0560013
	8.7888	6.91891	1.12729	6.07393	0.0561434
	8.7936	6.88237	1.14467	6.2262	0.0503418
	8.7984	6.96658	1.08954	6.2903	0.05102
	8.8032	7.04583	0.959306	6.24038	0.0704123
	8.808	6.97343	1.16905	6.26166	0.0960615
	8.8128	6.84213	1.02881	6.30207	0.0658364
	8.8176	6.77987	1.19229	6.21522	0.124379
	8.8224	6.76607	0.972752	6.31502	0.0651291
	8.8272	6.8265	1.00367	6.31882	0.134457
	8.832	6.72917	1.17896	6.5062	0.0996202
	8.8368	6.76104	0.933567	6.34268	0.129466
	8.8416	6.95528	1.30365	6.09056	0.0514761
	8.8464	6.91627	1.0181	6.30923	0.150942
	8.8512	7.07332	1.23804	6.48937	0.232242
	8.856	6.79885	1.16312	6.36613	0.104442
	8.8608	6.999	1.35519	6.34596	0.0700799
	8.8656	6.80511	1.325	6.18835	0.118041
	8.8704	6.67399	1.11714	6.31939	0.0441424
	8.8752	6.9823	1.28968	6.17749	0.126232
	8.88	6.97336	0.978552	6.18487	0.0355661
	8.8848	6.85778	1.03921	6.20879	0.139804
	8.8896	6.89308	1.14215	6.30927	0.0544849
	8.8944	6.83752	0.929741	6.51812	0.100096
	8.8992	7.00528	1.06783	6.43099	0.33132
	8.904	6.73916	1.01546	6.09459	0.108276
	8.9088	6.95474	1.20971	5.96721	0.0860595
	8.9136	7.16776	1.17201	6.30654	0.114071
	8.9184	6.918	1.11558	6.1747	0.130239
	8.9232	6.85212	1.00658	6.1251	0.179809
	8.928	6.88613	1.04438	6.19181	0.0516612
	8.9328	7.00857	1.08439	6.41976	0.137088
	8.9376	6.94543	1.01861	6.12326	0.060069
	8.9424	7.00413	0.872991	6.19871	0.154114
	8.9472	7.11379	0.969418	6.33432	0.115769
	8.952	6.82164	1.06813	6.21993	0.103404
	8.9568	6.71617	1.06104	6.28186	0.0334607
	8.9616	6.90798	0.963159	6.3961	0.304914
	8.9664	6.94849	1.03819	6.33452	0.148063
	8.9712	6.87132	1.09648	6.1808	0.178457
	8.976	6.98109	1.18016	6.29495	0.0576718
	8.9808	6.63155	0.976045	6.23176	0.118385
	8.9856	7.03219	0.923292	6.39427	0.120779
	8.9904	6.92363	0.985417	6.35022	0.230616
	8.9952	6.85535	1.02651	6.46178	0.0661233
	9	7.01852	1.08147	6.24546	0.0740696
	9.0048	6.91272	1.13625	6.28956	0.12377
	9.0096	7.0772	1.04327	6.2189	0.110818
	9.0144	7.20828	1.08456	6.26161	0.170883
	9.0192	7.03112	1.09074	6.2615	0.120556
	9.024	7.09612	1.07246	6.21936	0.092108
	9.0288	6.99121	1.03902	6.24326	0.103626
	9.0336	6.84166	1.03835	6.15019	0.0850256
	9.0384	6.64429	0.816152	6.2281	0.0937825
	9.0432	6.70268	0.891128	6.18463	0.197486
	9.048	7.05224	1.05706	6.34197	0.0769344
	9.0528	6.86221	1.00313	6.42255	0.289838
	9.0576	7.00634	1.0926	6.41962	0.0388902
	9.0624	6.95729	0.851955	6.32593	0.112758
	9.0672	6.92998	0.79266	6.23214	0.205882
	9.072	6.97932	0.979716	6.23213	0.0724161
	9.0768	6.87467	0.921586	6.49032	0.119669
	9.0816	6.86232	0.827407	6.46956	0.0412951
	9.0864	6.98926	0.924863	6.50053	0.112174
	9.0912	7.07067	0.887149	6.30676	0.0358923
	9.096	7.24768	1.0308	6.21649	0.0959756
	9.1008	7.06522	0.97603	6.50918	0.17329
	9.1056	6.9026	0.780411	6.20301	0.0688395
	9.1104	6.96856	0.973265	5.94708	0.0722195
	9.1152	6.81663	0.763194	6.14109	0.192257
	9.12	7.10696	0.699943	6.16918	0.142552
	9.1248	7.17737	0.978058	6.21151	0.108035
	9.1296	7.12127	0.821086	6.54475	0.172855
	9.1344	7.10042	0.999947	6.25669	0.0533803
	9.1392	6.99331	0.949566	6.14491	0.106929
	9.144	7.19461	0.999398	6.22237	0.11262
	9.1488	7.25345	1.02167	6.37827	0.201251
	9.1536	6.99709	1.05868	6.18888	0.12569
	9.1584	7.20141	1.07277	6.20123	0.0230563
	9.1632	7.02697	0.894683	6.21372	0.0744172
	9.168	7.04976	0.971002	6.5678	0.00998957
	9.1728	6.90797	0.953555	6.40782	0.137516
	9.1776	7.06274	0.883989	6.48373	0.0661317
	9.1824	7.17522	0.802179	6.3475	0.252406
	9.1872	6.90696	0.889793	6.23682	0.08822
	9.192	6.93598	0.840437	6.42644	0.099316
	9.1968	6.92175	0.912925	6.37669	0.0719756
	9.2016	7.1777	0.889819	6.44915	0.159373
	9.2064	7.21432	0.786659	6.18304	0.0872851
	9.2112	7.04627	0.941649	6.27686	0.0414606
	9.216	6.83764	0.917688	6.26395	0.109705
	9.2208	7.17547	1.01587	6.14433	0.0563992
	9.2256	7.06664	0.8777	6.24313	0.039389
	9.2304	7.02024	1.01602	6.21484	0.00519938
	9.2352	7.04525	1.00578	6.23708	0.10503
	9.24	7.282	0.917537	6.32851	0.0985496
	9.2448	6.94873	0.838706	6.12495	0.148172
	9.2496	7.05617	0.857504	6.00176	0.0847411
	9.2544	7.10887	0.809455	6.28972	0.0922449
	9.2592	7.06464	0.914529	6.47325	0.0222409
	9.264	6.999	1.05368	6.20478	0.128993
	9.2688	6.91695	0.855937	6.20883	0.0907737
	9.2736	7.18938	0.816118	6.1378	0.0884157
	9.2784	6.99011	0.927249	6.14999	0.143857
	9.2832	6.91414	0.916726	6.07701	0.0611427
	9.288	7.23057	0.872507	6.19248	0.064528
	9.2928	6.98661	0.961115	6.34374	0.191372
	9.2976	7.10731	0.821249	6.24897	0.0884819
	9.3024	7.11126	0.884921	6.38157	0.145025
	9.3072	7.0561	1.06373	6.41007	0.199879
	9.312	7.22401	1.03884	6.23489	0.127906
	9.3168	7.00134	1.01203	6.37047	0.054691
	9.3216	6.97165	1.00992	6.14804	0.0899112
	9.3264	7.00193	0.912253	6.12799	0.119041
	9.3312	6.8047	1.02484	6.21609	0.0441267
	9.336	7.22243	1.02705	6.25969	0.0933567
	9.3408	7.06029	1.06978	6.21876	0.12428
	9.3456	7.04466	1.00656	6.19564	0.158117
	9.3504	7.22539	0.876643	6.13172	0.0584097
	9.3552	7.2324	1.04791	6.31254	0.162094
	9.36	7.15194	1.0603	6.13657	0.132102
	9.3648	6.96837	0.963831	6.22406	0.0624857
	9.3696	7.11801	0.790663	6.21149	0.164586
	9.3744	7.16436	1.1349	6.17729	0.058528
	9.3792	6.98	1.0428	6.27953	0.133695
	9.384	7.215	0.909898	6.57456	0.181338
	9.3888	7.13946	1.04721	6.31279	0.116733
	9.3936	7.09674	0.943978	6.42692	0.0241271
	9.3984	6.93972	0.876627	6.31558	0.0898925
	9.4032	6.91405	1.11855	6.1971	0.0462134
	9.408	6.93214	0.822936	6.1645	0.18975
	9.4128	6.72873	0.953166	6.33054	0.0904619
	9.4176	7.04464	1.00343	6.21555	0.175732
	9.4224	6.90795	0.96177	6.35102	0.1034
	9.4272	6.81664	1.02643	6.19182	0.0292794
	9.432	6.99118	0.952099	6.44031	0.0791922
	9.4368	6.99077	1.00658	6.18883	0.102787
	9.4416	6.78192	1.0044	6.38323	0.137242
	9.4464	7.07648	0.86038	6.43232	0.0591758
	9.4512	7.07403	1.00192	6.29892	0.0310299
	9.456	6.93882	1.19928	6.62754	0.0475972
	9.4608	7.33276	1.11729	6.49187	0.179548
	9.4656	7.14097	0.909319	6.26532	0.0781724
	9.4704	7.31691	1.09878	6.24373	0.0619456
	9.4752	7.35621	0.876514	6.20544	0.13083
	9.48	6.96239	0.955865	6.15557	0.0863339
	9.4848	7.06092	1.01256	6.42429	0.121363
	9.4896	6.89801	1.05046	6.36878	0.149782
	9.4944	6.95643	1.03642	6.31481	0.130194
	9.4992	7.14207	0.91853	6.30361	0.0899879
	9.504	7.21312	1.07863	6.1725	0.0749963
	9.5088	6.9696	1.04241	6.25796	0.0457464
	9.5136	7.07012	1.17964	6.37554	0.145899
	9.5184	7.12112	1.03809	6.35278	0.113387
	9.5232	7.0396	0.902111	6.43594	0.102125
	9.528	6.94252	1.0124	6.32534	0.143327
	9.5328	7.02235	1.09643	6.48891	0.240153
	9.5376	6.74644	1.01533	6.21607	0.151706
	9.5424	7.09858	1.23355	6.54878	0.105493
	9.5472	7.02458	1.0186	6.4719	0.0831717
	9.552	6.93031	1.10342	6.48922	0.106985
	9.5568	6.99307	1.07064	6.60669	0.0878138
	9.5616	6.84542	1.21451	6.34725	0.0432563
	9.5664	7.2191	1.04908	6.27075	0.0522409
	9.5712	6.93082	1.08382	6.28926	0.215763
	9.576	6.91052	1.02845	6.38789	0.0446221
	9.5808	7.11989	1.06136	6.35343	0.246531
	9.5856	6.98784	1.02235	6.38181	0.158639
[truncated: 18,837 more rows]

## Sheet: SuppFig10c
	Time trace	BAX		BAX + Eltro			Histogram					BAX	BAX + Eltro
	Time (nsec)	Mean	SEM	Mean	SEM		Bin Center	BAX	BAX + Eltro		Mean	7.94874	5.96144
	0	11.4379	0.745453	8.45443	1.25254		3.8	0	16		SEM	0.00754091	0.00710114
	0.0048	11.1198	0.666903	8.42761	1.76062		4	3	98
	0.0096	11.3763	1.04375	8.36233	1.43408		4.2	11	415
	0.0144	11.3952	0.240155	8.70521	2.00868		4.4	16	936
	0.0192	10.9567	0.534424	8.17469	1.67309		4.6	39	1282
	0.024	10.9746	0.46202	8.45873	1.59042		4.8	44	1260
	0.0288	10.8763	0.180731	8.60712	1.58149		5	50	1244
	0.0336	11.4234	0.371002	8.34116	1.85008		5.2	48	1326
	0.0384	10.1978	0.477149	8.94806	1.94944		5.4	77	1259
	0.0432	10.764	0.224484	8.82602	0.940568		5.6	117	1170
	0.048	10.166	0.799024	8.50046	1.28646		5.8	187	1165
	0.0528	10.2812	0.500353	8.5534	0.969492		6	283	1125
	0.0576	10.1687	0.793013	8.78315	0.805544		6.2	417	1223
	0.0624	10.1555	0.420286	8.7904	0.900744		6.4	618	1292
	0.0672	9.93869	0.44354	9.02398	0.869805		6.6	808	1263
	0.072	9.69709	0.383728	8.69734	1.10714		6.8	1018	1257
	0.0768	9.19945	1.19767	9.4321	1.12851		7	1153	1189
	0.0816	9.7698	0.958562	9.71202	1.33695		7.2	1177	1047
	0.0864	10.0047	1.1885	9.06492	1.24483		7.4	1243	874
	0.0912	9.57432	1.06917	8.32903	0.90944		7.6	1284	597
	0.096	9.70753	1.14741	8.95704	1.23679		7.8	1239	375
	0.1008	8.95896	1.11853	8.73646	1.26924		8	1257	218
	0.1056	10.1847	1.02871	8.67582	1.81356		8.2	1330	118
	0.1104	9.62401	1.22619	8.06955	1.86028		8.4	1388	47
	0.1152	9.15171	1.46952	7.7743	1.89265		8.6	1449	19
	0.12	8.04991	1.71217	8.21437	1.90918		8.8	1352	12
	0.1248	7.61318	1.49748	8.53126	1.77459		9	1145	6
	0.1296	8.43244	1.68062	8.54566	1.43305		9.2	963	0
	0.1344	8.25149	1.60515	7.90006	1.62596		9.4	723	1
	0.1392	7.97726	2.04028	8.59606	1.99194		9.6	477	0
	0.144	8.92658	2.17364	8.10594	1.79286		9.8	358	1
	0.1488	7.96649	1.81207	8.0785	1.76664		10	220	0
	0.1536	7.70557	2.01826	7.81422	1.70239		10.2	174	0
	0.1584	7.38279	1.86858	8.61468	1.30704		10.4	87	0
	0.1632	7.16368	1.66886	8.00355	1.49853		10.6	43	0
	0.168	7.68276	1.67349	7.85287	1.2745		10.8	22	0
	0.1728	7.43998	1.81417	7.22863	1.41057		11	10	0
	0.1776	7.81642	1.83592	8.21021	1.40031		11.2	1	0
	0.1824	8.02593	1.90667	8.48246	1.50823		11.4	4	0
	0.1872	8.11047	2.07277	8.23929	1.85621
	0.192	7.98989	2.17298	8.37065	1.48851
	0.1968	7.04649	1.55849	8.20833	1.60134
	0.2016	8.00852	1.69286	8.30334	2.08097
	0.2064	7.6914	1.6984	8.53052	1.62224
	0.2112	7.81272	1.6483	8.74909	1.84704
	0.216	7.52893	1.61202	8.16398	1.60896
	0.2208	8.16051	1.85606	8.44617	1.94385
	0.2256	7.97948	1.49222	8.45224	1.66485
	0.2304	8.10446	1.60958	8.16985	1.57683
	0.2352	8.10381	1.5332	7.69303	1.39912
	0.24	7.86402	1.49915	7.75749	1.69007
	0.2448	7.61067	1.51001	7.92837	1.53738
	0.2496	7.5111	1.48026	8.29742	1.43046
	0.2544	7.5564	1.67375	7.52106	1.68657
	0.2592	7.63087	1.5444	7.57937	1.44218
	0.264	7.65619	1.67468	7.69359	1.50134
	0.2688	8.24389	1.66492	8.20496	1.42675
	0.2736	7.67567	1.57884	7.41888	1.73427
	0.2784	7.41859	1.64081	7.84693	1.49146
	0.2832	8.03908	1.82826	7.84131	1.65172
	0.288	7.86401	1.61607	7.63782	1.50686
	0.2928	7.89581	1.50791	8.04874	1.61665
	0.2976	7.77861	1.64098	7.89597	1.53813
	0.3024	8.06684	1.77256	7.76427	1.55252
	0.3072	8.38055	1.99319	8.09222	1.81099
	0.312	7.98459	1.92539	7.96375	1.82283
	0.3168	8.61794	2.48286	7.45773	1.61721
	0.3216	8.317	2.01234	7.73005	1.68551
	0.3264	8.55826	1.74465	8.10925	1.77505
	0.3312	7.9852	2.03322	7.72161	1.54724
	0.336	8.69631	2.33481	7.59312	1.362
	0.3408	8.74693	1.69163	7.7058	1.51836
	0.3456	8.28187	1.94311	7.47639	1.81965
	0.3504	7.77031	2.04503	7.53679	1.5893
	0.3552	7.77226	1.48658	7.83417	1.67053
	0.36	8.73912	1.66331	7.4235	1.65879
	0.3648	7.87546	2.16513	7.38177	1.88988
	0.3696	8.48171	1.92673	7.67867	1.92175
	0.3744	7.78535	1.22527	7.40466	1.34392
	0.3792	7.58462	1.4481	7.04564	1.52381
	0.384	7.64003	1.29522	7.13918	1.62781
	0.3888	7.69523	1.60613	7.16513	1.54386
	0.3936	7.91894	1.77197	7.2306	1.80701
	0.3984	7.16782	1.53743	6.99016	1.59852
	0.4032	7.57126	1.47419	7.05446	1.50757
	0.408	7.5835	1.38049	6.98934	1.65059
	0.4128	7.69011	1.53398	7.09731	1.18613
	0.4176	7.87587	1.65753	6.69917	1.33279
	0.4224	7.86385	1.6781	7.24529	1.83505
	0.4272	7.86805	1.90978	7.13956	1.45413
	0.432	7.31662	1.73417	7.29	1.40006
	0.4368	7.75965	2.07094	7.38976	1.62742
	0.4416	7.34382	1.7217	7.39654	1.80376
	0.4464	7.57935	1.77662	7.55858	1.84021
	0.4512	8.48051	2.28277	7.78328	2.04599
	0.456	8.30878	2.36458	7.59926	1.61783
	0.4608	8.32594	2.38501	7.10815	1.44886
	0.4656	8.53215	2.14117	7.12181	1.50517
	0.4704	7.78013	1.49411	7.41374	1.72487
	0.4752	7.56019	1.58053	7.27969	1.7195
	0.48	7.53099	1.74615	6.79863	1.16864
	0.4848	8.07318	1.80944	7.28121	1.67176
	0.4896	8.18311	1.81782	7.44745	1.93828
	0.4944	8.35882	2.25937	6.69425	1.6407
	0.4992	9.01545	2.15322	7.35107	1.89301
	0.504	8.93712	2.49887	7.40087	1.90308
	0.5088	9.10572	2.55377	7.09511	1.78068
	0.5136	8.92243	2.57615	7.36824	1.8574
	0.5184	9.30374	2.83741	7.60785	1.86721
	0.5232	8.28201	2.6453	7.5247	1.78362
	0.528	8.42054	2.67564	7.80715	1.95084
	0.5328	9.10968	2.42995	7.69711	1.71096
	0.5376	9.15443	2.58833	7.52628	1.48117
	0.5424	9.41772	2.80277	7.26184	1.44547
	0.5472	8.78582	2.81736	7.668	1.87037
	0.552	9.41266	2.89865	7.60895	1.64809
	0.5568	8.84777	2.8484	8.03292	1.70922
	0.5616	8.53206	2.97386	8.0302	1.6906
	0.5664	7.67146	3.06495	8.09747	1.85188
	0.5712	7.26495	2.82254	7.59527	1.49209
	0.576	7.66862	2.95608	6.91968	1.28079
	0.5808	7.91146	3.43612	7.59426	1.12778
	0.5856	8.32984	3.31811	6.75237	1.10741
	0.5904	8.10485	3.20608	5.97387	1.05098
	0.5952	7.87868	2.97747	5.66879	0.828921
	0.6	8.18162	3.63861	6.19654	0.70015
	0.6048	7.04607	2.90328	6.04554	0.744072
	0.6096	8.72107	3.10687	5.96848	0.542748
	0.6144	7.92576	3.09484	5.86348	0.738277
	0.6192	8.04371	3.06875	5.67606	0.6779
	0.624	7.74259	2.97926	6.1401	0.684313
	0.6288	8.6276	3.14114	5.77015	0.718006
	0.6336	8.17172	3.49745	5.80905	0.879324
	0.6384	7.91078	3.32651	5.54149	0.562985
	0.6432	7.88581	2.90401	5.71914	0.731102
	0.648	7.77216	3.20989	6.04161	0.7649
	0.6528	7.80101	3.09183	5.86833	0.909201
	0.6576	7.57626	3.32307	6.08282	0.794525
	0.6624	7.03858	2.60509	5.96954	0.871939
	0.6672	6.10975	1.86664	6.1581	0.928116
	0.672	6.29539	2.18251	6.12666	0.728675
	0.6768	6.06631	2.02673	6.09067	0.761658
	0.6816	6.34182	1.99209	6.44059	0.866499
	0.6864	6.93664	1.93286	6.85021	0.695466
	0.6912	6.21004	1.72734	6.50935	0.674312
	0.696	6.79123	1.60188	5.914	0.703392
	0.7008	6.68511	2.32747	6.53468	0.999143
	0.7056	6.80002	2.30864	6.11442	0.51869
	0.7104	7.47583	2.04696	5.45276	0.399443
	0.7152	6.44465	1.71146	6.41068	0.754751
	0.72	5.87606	1.62988	6.89417	0.536083
	0.7248	5.7338	1.34054	6.54917	0.604884
	0.7296	5.24071	0.907238	7.2569	0.840813
	0.7344	4.8684	0.49156	5.78974	0.911162
	0.7392	5.06029	0.32633	5.18764	0.883925
	0.744	4.97327	0.238093	5.48986	0.245683
	0.7488	5.02528	0.339628	5.29575	0.676734
	0.7536	5.43567	0.246238	5.69684	0.706068
	0.7584	4.9316	0.619256	5.27077	0.483849
	0.7632	5.51571	0.436041	5.11353	0.70908
	0.768	4.73651	0.840604	5.14488	0.544791
	0.7728	4.93728	0.936017	5.01838	0.447837
	0.7776	5.12648	0.664282	4.90558	0.534609
	0.7824	4.73701	0.222089	5.13519	0.571128
	0.7872	5.13369	0.232219	5.15349	0.44607
	0.792	5.16167	0.888071	5.16555	0.437033
	0.7968	6.14459	1.1746	5.74709	0.930703
	0.8016	5.53851	0.836307	5.22867	0.664461
	0.8064	5.31652	1.01379	5.33731	0.7228
	0.8112	6.60881	1.90037	5.50978	0.629007
	0.816	6.18662	1.34578	5.58602	1.1488
	0.8208	5.98199	1.73093	5.85403	1.25362
	0.8256	5.88935	1.51396	6.43097	1.5694
	0.8304	5.65585	1.21822	5.50595	1.24205
	0.8352	6.17425	1.88232	5.66905	1.18288
	0.84	6.26218	1.15121	5.78742	1.30388
	0.8448	6.2625	1.90457	5.91316	0.956105
	0.8496	6.47478	1.48705	6.18529	1.41169
	0.8544	6.64186	1.89614	5.95305	1.08079
	0.8592	6.16988	1.29309	5.95044	1.00849
	0.864	6.77966	1.62545	5.48715	0.736476
	0.8688	5.92772	1.1806	5.272	0.941554
	0.8736	5.82673	1.05791	5.3134	0.956616
	0.8784	6.33841	1.42789	6.11831	1.21249
	0.8832	5.57452	1.1046	6.04428	1.55922
	0.888	5.7045	1.30034	5.73128	1.36966
	0.8928	6.23649	1.69802	5.99993	1.58809
	0.8976	5.49003	1.42347	6.3729	1.5688
	0.9024	5.54226	0.911824	5.90299	1.1226
	0.9072	5.60576	1.05257	5.92599	1.12442
	0.912	5.95105	0.629925	5.35923	1.28743
	0.9168	5.14085	0.234474	5.84184	1.27
	0.9216	5.07266	0.443614	5.59018	0.934819
	0.9264	5.88759	1.11421	5.33579	1.00467
	0.9312	4.87511	0.595612	5.19768	0.795811
	0.936	4.82257	0.320268	5.53616	1.10414
	0.9408	5.33087	0.671245	6.1763	1.82316
	0.9456	5.08281	0.643499	6.70584	1.43022
	0.9504	4.76139	0.148577	5.90378	1.64833
	0.9552	4.3299	0.100746	5.48224	0.798052
	0.96	4.59531	0.186325	5.82445	1.30105
	0.9648	4.78725	0.545145	6.20655	1.21554
	0.9696	4.6608	0.584145	5.86158	1.33505
	0.9744	4.74001	0.256748	5.72675	1.19164
	0.9792	4.92053	0.300489	6.01066	1.1519
	0.984	4.73911	0.36758	6.27409	1.47447
	0.9888	4.79283	0.203149	6.0947	1.49511
	0.9936	4.87324	0.443962	6.71922	1.71108
	0.9984	5.27187	0.804945	5.73504	1.17449
	1.0032	4.73262	0.110815	6.12447	1.28086
	1.008	5.27013	0.456283	7.20565	1.84468
	1.0128	5.27325	1.04701	7.68281	1.74671
	1.0176	6.23432	1.29637	7.05937	1.68393
	1.0224	5.85978	1.55995	7.05141	1.85343
	1.0272	6.12404	1.23927	5.87995	1.60455
	1.032	6.17089	0.925032	7.11215	1.43624
	1.0368	5.82829	1.10043	7.47099	1.63233
	1.0416	6.48198	1.27411	7.09843	1.51423
	1.0464	5.82909	1.23149	6.91272	1.31488
	1.0512	4.96308	0.259688	7.06418	1.80565
	1.056	5.37122	0.960612	6.67082	2.01087
	1.0608	5.10096	0.0627553	6.535	1.45097
	1.0656	5.60031	0.480913	6.95835	1.49637
	1.0704	5.92236	0.539758	6.50237	1.86465
	1.0752	5.79722	1.03041	5.93413	1.48803
	1.08	6.25075	0.882069	6.30498	1.2964
	1.0848	5.93305	1.2	7.67785	1.69927
	1.0896	5.63079	1.24768	7.72319	1.49897
	1.0944	6.08028	1.57037	6.65091	1.96557
	1.0992	6.3688	1.47054	6.87663	1.86631
	1.104	5.3578	1.10856	7.08549	1.61583
	1.1088	5.74094	0.939625	7.05607	1.8469
	1.1136	5.88705	1.19026	6.84725	1.91678
	1.1184	5.58772	0.951109	7.25934	1.98326
	1.1232	6.07487	1.4296	6.88408	1.79744
	1.128	5.97445	1.23628	6.90348	1.48042
	1.1328	5.84642	1.10802	6.65753	1.60377
	1.1376	5.53233	0.851853	7.07988	1.92655
	1.1424	5.88397	0.899002	6.86121	1.97313
	1.1472	6.15647	1.27081	6.84866	2.01725
	1.152	5.98302	1.42289	7.44409	1.85541
	1.1568	5.93814	1.00228	7.04605	1.70427
	1.1616	5.49123	1.03019	6.40274	1.33735
	1.1664	5.27276	1.10054	6.66685	1.93378
	1.1712	5.78235	1.415	6.628	1.29801
	1.176	5.68576	1.3366	6.49339	1.58675
	1.1808	5.78274	1.2478	7.15996	1.94315
	1.1856	5.78001	1.07907	7.26296	1.97743
	1.1904	5.84898	1.06815	7.37133	1.63118
	1.1952	6.23098	0.610192	7.09074	1.41346
	1.2	5.53164	0.836072	7.65077	1.24186
	1.2048	5.93096	1.23418	7.58213	1.79656
	1.2096	5.70452	1.17627	7.23459	1.57765
	1.2144	6.2096	1.59722	7.08038	1.90106
	1.2192	4.98993	0.574079	7.35801	1.75565
	1.224	4.63788	0.556513	7.55088	1.86363
	1.2288	4.61743	0.46701	7.45772	1.93221
	1.2336	4.02934	0.39534	7.17246	1.82321
	1.2384	5.01156	0.451391	6.80703	1.5569
	1.2432	4.67426	0.714201	7.09436	1.3707
	1.248	5.23594	0.493017	7.89678	1.74628
	1.2528	5.67621	0.617194	7.69517	1.96534
	1.2576	5.69861	0.917474	7.44934	2.12431
	1.2624	5.28931	1.1051	6.72613	1.63799
	1.2672	5.31752	0.182427	7.07128	1.52926
	1.272	4.98775	0.513504	6.43779	1.61846
	1.2768	5.13921	0.416214	6.94492	1.31119
	1.2816	5.39639	0.380322	7.62031	1.65913
	1.2864	4.83136	0.0437551	7.29984	1.59563
	1.2912	4.68	0.432071	7.01344	1.3011
	1.296	5.84996	1.303	7.10581	1.67122
	1.3008	5.89772	1.54174	7.12108	1.58096
	1.3056	5.84108	1.11867	6.44128	1.71524
	1.3104	6.21224	1.62781	6.92017	1.80691
	1.3152	5.54194	1.14138	7.04586	2.16355
	1.32	5.54792	1.49813	7.03307	1.8777
	1.3248	6.24346	1.47003	6.81606	1.77734
	1.3296	5.76116	1.56277	6.73555	2.00051
	1.3344	5.91828	1.26407	7.04118	2.04945
	1.3392	5.46856	1.00333	6.49958	1.47762
	1.344	5.8727	1.23341	6.94876	1.55888
	1.3488	5.95771	1.14507	6.98196	1.7328
	1.3536	6.00538	1.38851	6.87537	1.99182
	1.3584	5.98825	1.40786	6.75848	1.91242
	1.3632	5.91839	1.43371	6.71844	1.92266
	1.368	5.87357	0.922525	6.89946	1.65065
	1.3728	5.07539	0.430006	6.51941	1.78991
	1.3776	5.46821	0.610072	6.68205	1.68797
	1.3824	5.5987	0.586733	6.6906	2.30042
	1.3872	5.63283	1.02695	6.83744	2.11663
	1.392	4.8828	0.354	7.13349	1.62235
	1.3968	4.6143	0.145311	6.7718	1.51929
	1.4016	4.42779	0.200435	6.38039	1.30855
	1.4064	4.68813	0.303641	6.72722	1.829
	1.4112	5.01799	0.529753	6.77982	1.7236
	1.416	5.52922	1.25829	6.65379	1.98998
	1.4208	6.43996	1.34565	6.6448	2.11554
	1.4256	6.31703	1.72787	6.28605	1.65219
	1.4304	5.91071	1.23538	6.76096	1.99175
	1.4352	6.57016	1.35682	6.97891	2.21814
	1.44	5.56474	1.00036	6.80595	2.12295
	1.4448	6.18844	1.79816	7.11804	2.07514
	1.4496	5.84869	1.13758	6.73722	2.06021
	1.4544	5.35898	1.21489	6.89475	1.92084
	1.4592	5.91059	1.46682	6.79305	1.6871
	1.464	6.04821	1.23097	6.55448	1.6504
	1.4688	6.31395	1.76854	7.06799	2.03462
	1.4736	5.45378	1.31145	6.76403	1.88395
	1.4784	5.12764	1.41167	6.9214	1.68296
	1.4832	4.90259	0.807927	6.52692	1.83065
	1.488	5.02447	0.699732	6.71475	1.81022
	1.4928	5.92093	0.758328	6.80171	1.7219
	1.4976	5.56309	1.06868	6.38806	1.25291
	1.5024	6.17572	1.03729	7.11085	1.96414
	1.5072	5.82851	1.16801	7.27735	2.06185
	1.512	6.61765	1.03824	6.7785	1.8539
	1.5168	5.57545	0.815896	6.35659	1.47772
	1.5216	5.40881	0.427603	6.86783	1.91055
	1.5264	5.88456	0.974674	6.61849	1.55093
	1.5312	5.84135	1.08689	6.30443	1.5225
	1.536	5.70914	1.50312	6.405	1.67735
	1.5408	5.84871	1.38451	6.47993	1.36381
	1.5456	5.99367	1.20789	6.76112	1.5755
	1.5504	5.6736	1.21559	7.0758	1.93147
	1.5552	5.90074	1.21483	6.33431	1.60472
	1.56	5.51056	1.22031	6.45949	1.6001
	1.5648	6.06518	1.15843	6.27795	1.51436
	1.5696	5.91482	1.27243	6.68865	1.65529
	1.5744	4.89199	0.232073	6.41128	1.69889
	1.5792	4.95526	0.665495	6.58423	1.80923
	1.584	5.72497	1.08305	6.36702	1.42975
	1.5888	5.66737	0.687714	6.44369	1.60962
	1.5936	4.75597	0.419911	6.67348	1.52716
	1.5984	4.68165	0.2513	6.64003	1.9297
	1.6032	5.06006	0.437563	6.67652	2.14689
	1.608	4.79268	0.399687	7.35491	1.80666
	1.6128	5.14241	0.705042	7.59005	1.26504
	1.6176	4.92714	0.229892	6.96764	1.6582
	1.6224	4.37251	0.171554	6.98461	1.85887
	1.6272	4.19766	0.252583	7.42332	1.4551
	1.632	4.49077	0.0607375	6.75726	1.43665
	1.6368	4.14229	0.148234	7.44214	1.44304
	1.6416	4.67441	0.401019	6.76698	1.14924
	1.6464	4.28967	0.0610382	6.5946	1.42315
	1.6512	5.49887	0.697548	6.12778	1.54382
	1.656	4.68173	0.605685	7.15623	1.86702
	1.6608	4.54875	0.520718	7.24389	1.44135
	1.6656	5.15274	0.486362	7.13341	1.69404
	1.6704	4.8596	0.913236	6.57533	1.64907
	1.6752	4.69255	0.631332	6.08972	1.59366
	1.68	4.84365	0.512577	6.59596	1.62859
	1.6848	4.50614	0.0952164	6.68222	1.52004
	1.6896	4.69398	0.215706	7.02719	1.51645
	1.6944	4.73855	0.201503	6.70525	1.92814
	1.6992	4.95057	0.561867	6.63509	1.61719
	1.704	4.93722	0.567488	6.53772	1.55112
	1.7088	4.91548	0.467243	6.62573	1.57553
	1.7136	5.59477	0.769116	6.21296	1.53966
	1.7184	4.86934	0.619871	6.93953	1.94837
	1.7232	5.35748	0.831394	6.911	1.57199
	1.728	5.01616	0.562366	6.18669	1.47009
	1.7328	5.80535	1.11295	6.17376	1.33628
	1.7376	5.43065	0.996712	6.08177	1.53267
	1.7424	5.16676	1.02191	6.04334	1.1493
	1.7472	5.20137	0.803097	5.7768	0.976857
	1.752	5.31756	1.05202	6.46292	1.52709
	1.7568	5.27008	0.749497	6.001	1.60431
	1.7616	5.39235	1.0793	6.62406	1.83546
	1.7664	5.719	0.829717	6.75433	1.81145
	1.7712	5.3726	1.15284	6.50926	1.85048
	1.776	4.88938	0.78522	6.91473	1.4098
	1.7808	4.86982	0.634493	6.16788	1.08135
	1.7856	5.28947	1.11729	6.50266	0.965077
	1.7904	5.63799	1.39579	6.71779	1.6123
	1.7952	5.05406	1.258	6.55105	1.7181
	1.8	5.40241	0.872402	6.66549	1.70063
	1.8048	5.4971	0.771669	6.57417	1.55084
	1.8096	5.38663	1.08511	6.21632	1.5069
	1.8144	5.67098	0.912982	6.75729	1.95368
	1.8192	5.86123	1.44931	7.20703	1.85776
	1.824	5.58504	0.868426	6.80489	1.63247
	1.8288	5.77659	1.53919	6.98007	1.49222
	1.8336	5.64086	1.46528	6.63091	1.59957
	1.8384	5.54487	1.40519	6.51877	1.43512
	1.8432	5.79358	1.28765	6.17456	1.62572
	1.848	6.158	1.76011	6.63286	1.94624
	1.8528	5.4606	0.927626	6.30133	1.65128
	1.8576	5.52382	1.53643	6.60611	1.56065
	1.8624	6.15061	1.51548	6.64059	1.52975
	1.8672	6.27271	1.81996	6.79074	1.6462
	1.872	5.81763	1.58935	6.68951	1.64642
	1.8768	5.48933	0.930412	6.55669	1.79497
	1.8816	5.25302	1.11566	6.68267	1.29013
	1.8864	5.3525	1.11277	6.40151	1.82648
	1.8912	5.47334	1.21128	6.92755	1.70156
	1.896	5.58944	1.11818	6.42994	1.89736
	1.9008	5.54033	1.15612	6.71474	1.50762
	1.9056	5.53829	1.18329	6.84314	1.72068
	1.9104	4.81469	0.949978	6.73187	1.46495
	1.9152	5.64134	1.31349	6.65265	1.42262
	1.92	4.68867	0.677244	6.64409	1.87608
	1.9248	5.3553	1.13867	6.89594	1.93966
	1.9296	4.88956	1.13214	6.425	1.69079
	1.9344	5.06073	1.02	6.18856	1.6241
	1.9392	5.46313	1.31725	6.5788	2.14225
	1.944	5.10609	0.9002	6.66719	1.61989
	1.9488	4.98651	0.886834	6.60043	1.45261
	1.9536	5.46965	1.14607	5.88664	1.16338
	1.9584	5.37307	1.1701	6.60521	1.3542
	1.9632	5.53581	1.06798	6.7517	1.39206
	1.968	5.9567	1.34642	6.13842	2.00941
	1.9728	5.35175	1.32433	6.78601	1.95882
	1.9776	5.43074	1.17161	6.95749	1.82612
	1.9824	6.29116	1.49097	6.86965	1.42456
	1.9872	5.28876	1.36653	6.36775	1.28042
	1.992	5.48346	1.10552	6.53833	1.3523
	1.9968	4.91	0.960284	6.28164	1.68498
	2.0016	5.17571	0.87685	6.66675	1.4518
	2.0064	5.81214	1.32354	5.9358	1.24487
	2.0112	5.82292	1.32238	5.95211	1.33656
	2.016	4.70662	0.719977	6.08172	1.65026
	2.0208	4.96182	1.14336	6.37939	1.66421
	2.0256	4.50071	0.820869	6.39715	1.48951
	2.0304	4.93285	0.575914	6.61561	1.99168
	2.0352	4.44928	0.194187	5.78238	1.13505
	2.04	4.34314	0.510029	6.35066	1.60738
	2.0448	4.32972	0.20316	6.9435	1.89116
	2.0496	4.57343	0.101962	6.53488	1.95264
	2.0544	4.39278	0.202084	6.6096	1.74911
	2.0592	4.45985	0.125678	6.25349	1.39024
	2.064	4.98228	0.223739	6.17967	1.58051
	2.0688	4.76589	0.169483	5.84777	0.746401
	2.0736	4.8835	0.395711	7.00488	1.62446
	2.0784	4.82459	0.434293	6.50759	1.72443
	2.0832	4.62855	0.271695	6.96775	1.61292
	2.088	4.07095	0.0636667	7.5106	1.65839
	2.0928	4.54381	0.40003	6.57214	1.74945
	2.0976	4.51687	0.209909	6.67402	1.90046
	2.1024	4.64706	0.131546	6.40918	1.65116
	2.1072	4.73865	0.221845	6.62518	1.82969
	2.112	4.1794	0.24809	6.52576	1.53898
	2.1168	4.60742	0.070585	6.17914	1.65002
	2.1216	4.71637	0.25534	6.52567	1.75242
	2.1264	4.18425	0.168402	7.0942	1.47152
	2.1312	3.9194	0.134444	7.24113	1.20734
	2.136	4.30299	0.0795788	7.26421	1.4731
	2.1408	4.39787	0.204974	7.30593	1.30727
	2.1456	4.87533	0.192104	7.15923	0.948742
	2.1504	4.93004	0.33022	6.97982	1.22628
	2.1552	5.43402	0.648376	7.44177	1.22463
	2.16	4.37759	0.291477	6.965	1.07149
	2.1648	4.81189	0.433396	7.75907	1.04291
	2.1696	4.58914	0.240408	7.86355	0.781698
	2.1744	4.12706	0.224497	7.99517	1.32555
	2.1792	4.78788	0.383312	7.6824	1.13528
	2.184	4.99391	0.32023	7.70391	1.03723
	2.1888	5.02726	0.39337	7.23033	1.29987
	2.1936	4.92411	0.66754	7.24241	1.50665
	2.1984	4.73895	0.0893249	7.26203	1.62043
	2.2032	4.74317	0.251631	7.14413	1.47379
	2.208	4.51529	0.288762	6.13629	1.51348
	2.2128	4.59344	0.129781	5.62331	1.52998
	2.2176	4.58536	0.349523	6.22982	1.82694
	2.2224	4.37607	0.154546	6.14095	1.51245
	2.2272	4.2983	0.130109	6.43667	1.91922
	2.232	4.57498	0.488403	6.43615	1.7926
	2.2368	4.5615	0.169434	6.23885	1.58336
	2.2416	4.75132	0.477451	5.63988	1.27981
	2.2464	4.64913	0.113547	5.67936	1.41814
	2.2512	4.76677	0.52978	5.88339	1.58281
	2.256	5.2458	1.00075	6.00135	1.46008
	2.2608	5.40379	0.764516	6.78481	1.83441
	2.2656	5.58024	1.44173	6.14664	1.7714
	2.2704	5.20624	0.859398	5.66524	1.72284
	2.2752	5.92359	1.13918	6.02963	2.00415
	2.28	5.66086	0.603713	6.46978	1.814
	2.2848	5.37929	1.02045	6.35899	1.712
	2.2896	5.62657	1.61154	6.34857	1.91282
	2.2944	5.87369	1.4108	6.22808	1.91599
	2.2992	5.78693	1.30367	5.86568	1.86005
	2.304	5.5998	1.4502	6.29944	2.00891
	2.3088	5.57067	1.26118	6.66982	1.75098
	2.3136	5.39939	1.467	6.1308	1.33012
	2.3184	5.65863	1.35091	6.32379	1.87367
	2.3232	6.45176	1.36292	6.01163	1.97686
	2.328	6.36942	1.33244	6.16177	1.7676
	2.3328	5.94057	1.39895	6.21134	1.78513
	2.3376	5.82839	1.28436	6.31114	1.83006
	2.3424	5.70719	1.32172	6.18835	1.88433
	2.3472	5.47143	0.947369	6.75253	1.79054
	2.352	6.34835	1.36548	6.1484	1.52203
	2.3568	5.50132	1.14498	6.3258	1.87641
	2.3616	5.47879	0.420112	6.22331	1.5227
	2.3664	4.82198	0.364095	6.15898	1.62953
	2.3712	5.17017	0.688141	6.63773	1.91073
	2.376	5.22142	0.618464	6.48014	1.90926
	2.3808	5.5275	0.84074	5.98033	1.58211
	2.3856	5.9169	1.46526	5.76244	1.65142
	2.3904	5.36217	1.15904	5.51019	1.44894
	2.3952	5.79431	1.6321	6.14967	1.57151
	2.4	5.68502	1.20038	6.27745	2.00891
	2.4048	6.18377	1.7642	5.92385	1.26609
	2.4096	5.4787	1.31383	6.39977	1.77104
	2.4144	5.8516	1.00659	6.3584	1.7191
	2.4192	6.7668	1.67965	6.06061	1.6887
	2.424	6.21062	1.60878	6.1753	1.94131
	2.4288	6.33196	1.38823	6.60485	1.66878
	2.4336	5.94706	1.0384	6.4697	1.63304
	2.4384	6.04587	1.58998	6.37653	1.45493
	2.4432	5.96742	0.989501	6.28464	1.65956
	2.448	6.09535	1.07895	6.06357	1.69254
	2.4528	5.68123	0.489285	6.35551	1.83801
	2.4576	4.93861	0.194174	6.24983	1.89565
	2.4624	4.54595	0.379113	6.47647	1.5783
	2.4672	5.81442	0.714799	5.76893	1.04887
	2.472	5.74145	0.585605	6.18032	1.56694
	2.4768	4.83532	0.078402	5.7834	1.56597
	2.4816	5.06593	0.266941	6.36594	1.56654
	2.4864	4.61901	0.172854	6.15096	1.82788
	2.4912	4.24463	0.144869	6.71177	1.90193
	2.496	4.80153	0.134601	6.54425	2.16291
	2.5008	4.68628	0.298113	5.9162	1.37945
	2.5056	4.69495	0.295446	5.54137	1.15084
	2.5104	5.03709	0.616636	5.54137	1.22084
	2.5152	4.53402	0.178515	6.00131	1.88759
	2.52	5.01608	0.666541	5.96939	2.19952
	2.5248	5.21024	0.729813	6.22817	1.6745
	2.5296	4.86618	0.294811	6.06093	1.48455
	2.5344	5.08505	0.142027	5.74592	1.55116
	2.5392	5.62447	0.83517	6.20417	1.54482
	2.544	5.55507	0.973368	6.52318	2.14684
	2.5488	5.72955	1.44129	6.25312	1.99869
	2.5536	6.88643	1.86424	6.28039	2.04698
	2.5584	6.01421	1.80961	6.63107	2.16982
	2.5632	7.2083	2.38212	6.26829	1.79341
	2.568	6.74749	2.14989	6.2501	1.93139
	2.5728	7.38522	2.1549	6.13611	1.86615
	2.5776	7.02684	2.14568	6.39225	2.004
	2.5824	7.24204	2.01922	6.41976	2.04648
	2.5872	7.11205	2.05171	6.54645	1.95397
	2.592	6.58369	2.06414	6.57531	2.0154
	2.5968	7.27329	1.58815	6.52727	2.13372
	2.6016	6.43524	1.98775	5.75839	1.53525
	2.6064	6.59004	1.63348	6.08705	1.71821
	2.6112	6.10804	1.39721	6.28579	1.88736
	2.616	6.07154	1.73137	6.21007	2.00849
	2.6208	6.20228	1.84395	5.87248	1.61104
	2.6256	5.9002	1.22278	6.03116	1.83228
	2.6304	6.29334	1.93157	6.16131	1.65035
	2.6352	7.61895	1.54703	6.00168	1.80289
	2.64	6.33184	1.52351	6.21122	1.85688
	2.6448	6.34419	1.90408	6.16383	1.86922
	2.6496	6.00397	1.45799	5.80511	1.78243
	2.6544	6.79289	1.69084	6.30532	1.95105
	2.6592	6.12297	1.90232	6.30507	1.69017
	2.664	6.52973	1.99466	6.30792	1.83277
	2.6688	6.387	1.85917	6.37208	1.96629
	2.6736	6.91564	1.9095	6.20178	1.90946
	2.6784	6.10662	1.29596	6.12536	1.98806
	2.6832	6.29542	1.41592	6.56721	1.96874
	2.688	6.72678	1.85353	6.43791	2.22821
	2.6928	6.44129	1.80924	6.65389	1.67103
	2.6976	6.4801	1.8806	6.24675	1.59008
	2.7024	5.95122	2.29645	6.18347	1.612
	2.7072	6.7524	1.89176	6.31806	1.53815
	2.712	6.26757	1.98932	6.31756	1.74345
	2.7168	6.58993	2.12356	6.74327	1.71277
	2.7216	6.48144	2.11518	6.93801	1.84769
	2.7264	6.822	2.11384	6.41092	1.24113
	2.7312	6.85226	1.81934	6.73783	1.98529
	2.736	6.39571	1.97002	6.30853	1.77425
	2.7408	5.84556	1.53627	5.92311	1.32361
	2.7456	5.83723	1.51506	6.08087	1.96205
	2.7504	5.96305	1.54362	6.22552	1.61949
	2.7552	5.75234	1.32357	6.25689	1.74547
	2.76	5.73661	1.10896	6.14748	1.44517
	2.7648	6.20526	1.74106	6.38416	1.52254
	2.7696	5.63793	1.58012	6.35568	1.55513
	2.7744	5.45255	1.58796	6.61883	1.94881
	2.7792	5.9626	1.2653	6.12337	1.62884
	2.784	6.04004	1.29772	6.42248	1.96662
	2.7888	5.93095	1.43211	6.85618	1.51402
	2.7936	5.75475	1.76238	6.5395	1.74992
	2.7984	6.1788	1.94486	6.31056	1.66142
	2.8032	6.00075	1.81907	6.14487	1.65334
	2.808	5.97145	1.27321	6.725	1.62469
	2.8128	5.32413	1.29911	6.84048	1.27567
	2.8176	6.08874	1.30352	6.8408	1.76729
	2.8224	6.02838	1.23889	6.41362	1.52377
	2.8272	5.66491	1.23419	6.40324	1.80396
	2.832	5.90963	0.988246	6.30298	1.56905
	2.8368	5.80632	1.41064	6.80409	1.76759
	2.8416	5.9164	1.48291	6.53092	1.36697
	2.8464	6.10012	1.69522	6.35808	1.48506
	2.8512	5.33268	1.26187	6.50037	1.74601
	2.856	5.75869	1.39775	6.7307	1.5077
	2.8608	5.79711	0.940915	6.57535	1.89354
	2.8656	5.59157	1.17995	6.63762	1.80269
	2.8704	5.49378	1.27992	6.40285	1.35905
	2.8752	5.25394	0.88022	6.48349	1.74525
	2.88	5.42601	1.13772	6.72154	1.76333
	2.8848	5.40188	1.15711	6.4487	1.52096
	2.8896	5.64329	1.38377	6.30299	1.40268
	2.8944	6.45132	1.59198	6.07544	1.18134
	2.8992	6.10281	2.30402	6.21709	1.46223
	2.904	6.49346	2.16784	6.26283	1.9902
	2.9088	6.06882	1.65386	5.95813	1.55083
	2.9136	7.24166	2.71615	6.33579	1.61146
	2.9184	6.60799	2.2841	7.01466	1.62201
	2.9232	6.29357	1.7793	6.92233	1.75129
	2.928	6.86254	1.92794	6.26242	1.95629
	2.9328	7.56077	1.82114	6.57087	1.9899
	2.9376	6.05464	1.11893	6.35028	1.92279
	2.9424	5.85568	1.23271	6.48387	1.87654
	2.9472	5.02798	0.426364	6.89808	2.13524
	2.952	5.33139	0.806922	6.5704	1.73793
	2.9568	5.2667	0.680652	6.09513	1.51402
	2.9616	5.56213	0.740491	6.94089	1.73259
	2.9664	5.74098	0.72205	6.46278	1.71226
	2.9712	5.736	0.840568	6.85072	2.00462
	2.976	5.49238	0.724527	6.9166	1.71595
	2.9808	5.2851	0.803974	7.05758	1.89071
	2.9856	5.50684	1.30816	6.78673	1.93018
	2.9904	6.5183	1.69106	6.324	1.43938
	2.9952	6.00327	1.82597	7.02443	1.71723
	3	5.61773	1.21236	6.76577	1.47074
	3.0048	6.91715	1.80968	6.41944	1.21882
	3.0096	5.62124	1.14327	6.22804	1.56127
	3.0144	6.81811	1.57346	6.64184	1.61418
	3.0192	6.6416	1.63858	7.18489	1.86049
	3.024	6.25643	1.64614	6.47224	1.90934
	3.0288	6.30929	1.47602	6.72271	1.85214
	3.0336	6.23096	1.78675	6.90269	1.80601
	3.0384	6.37058	1.93633	6.82315	1.68808
	3.0432	6.351	1.26388	6.25189	1.44691
	3.048	6.49898	1.51288	6.06249	1.32571
	3.0528	6.36202	1.27836	7.26379	1.20147
	3.0576	6.45443	1.6762	6.74688	1.8405
	3.0624	6.24668	1.68247	6.64586	1.57199
	3.0672	6.65177	1.96461	6.27541	1.82297
	3.072	6.82279	1.9933	6.29255	1.58732
	3.0768	6.5881	1.74073	6.7438	1.76832
	3.0816	6.79766	1.83974	6.4998	1.72353
	3.0864	5.81978	1.39973	6.43029	1.64916
	3.0912	6.44118	1.28691	6.32369	1.44278
	3.096	6.003	1.27363	6.31122	1.99563
	3.1008	6.32665	0.849614	6.37376	1.29503
	3.1056	5.62677	1.12229	6.59702	1.92454
	3.1104	5.72301	0.90135	6.57256	1.63293
	3.1152	6.19115	1.5473	6.943	1.68487
	3.12	6.36338	1.64756	6.69279	1.81632
	3.1248	5.79067	1.51123	6.36511	1.29009
	3.1296	5.59932	1.33314	6.98313	1.78321
	3.1344	5.11999	1.04395	6.41574	1.62738
	3.1392	5.86067	1.4429	6.75116	1.77809
	3.144	5.50067	1.09439	6.19973	1.7382
	3.1488	5.63042	1.06644	6.61271	1.67173
	3.1536	5.98337	1.27258	6.98057	1.50452
	3.1584	5.87954	1.39107	6.59779	1.26235
	3.1632	6.44629	1.67375	6.44136	1.45861
	3.168	6.55786	1.85955	6.75669	1.84724
	3.1728	5.83349	0.97583	5.96214	1.57579
	3.1776	5.73245	0.938508	6.99688	1.60766
	3.1824	6.09744	1.32746	6.67052	1.6399
	3.1872	5.28596	0.777762	6.85312	1.83958
	3.192	5.64037	0.914634	6.81455	1.77201
	3.1968	6.12542	1.26686	7.62471	1.54546
	3.2016	6.01625	1.5765	7.9789	1.489
	3.2064	5.97072	1.10512	6.97217	1.68353
	3.2112	5.82346	1.08218	7.38018	1.72863
	3.216	5.68526	0.760309	6.90574	1.34558
	3.2208	5.75739	1.10227	7.15674	1.32734
	3.2256	5.64971	1.10841	7.34181	1.43781
	3.2304	5.77787	1.08385	6.84782	1.13744
	3.2352	5.7899	1.34891	6.86955	1.53497
	3.24	5.8734	1.41824	6.55341	1.32597
	3.2448	5.75016	1.0217	7.16953	1.2161
	3.2496	5.57931	1.24784	6.01674	1.53297
	3.2544	5.80297	1.34288	6.67342	1.60488
	3.2592	5.27219	0.781472	6.89663	1.66117
	3.264	4.9999	0.556056	6.54214	1.44952
	3.2688	4.56725	0.305058	6.74691	1.30366
	3.2736	5.07673	0.208636	6.84765	1.7422
	3.2784	5.43884	0.977478	6.76317	1.89216
	3.2832	5.12706	0.268609	6.58012	1.81207
	3.288	4.50687	0.24729	7.17615	2.1584
	3.2928	4.21512	0.160244	6.80453	1.97717
	3.2976	4.38899	0.254825	6.49485	1.47319
	3.3024	4.13844	0.275202	7.01542	1.08319
	3.3072	4.45858	0.476007	6.57649	1.59459
	3.312	4.23078	0.232476	6.61029	1.61274
	3.3168	4.53991	0.177761	6.94451	1.85351
	3.3216	4.37117	0.115058	6.85636	1.78531
	3.3264	6.2661	1.34168	6.51556	1.11271
	3.3312	5.86597	1.41158	7.27752	1.85799
	3.336	6.11961	1.24136	7.31641	2.0777
	3.3408	6.21634	1.4487	6.99249	2.08126
	3.3456	5.68407	1.61206	5.9473	1.46064
	3.3504	5.84953	1.18986	5.95574	1.61671
	3.3552	5.80011	1.32118	6.64522	2.01517
	3.36	6.20101	1.27916	6.76142	2.12003
	3.3648	6.81492	1.32572	6.44412	2.06556
	3.3696	6.41306	1.92889	6.62381	1.63772
	3.3744	5.70672	1.39199	6.93464	1.84082
	3.3792	6.3179	1.22815	6.61032	1.78777
	3.384	5.67218	1.25719	6.46502	1.7726
	3.3888	6.0118	1.31921	6.34852	1.94999
	3.3936	5.81546	1.34116	7.61992	1.87054
	3.3984	6.03188	1.46935	6.3313	1.38262
	3.4032	6.80475	1.89917	6.53824	1.6028
	3.408	7.07727	2.15685	6.75636	1.89563
	3.4128	6.58514	1.91605	7.09789	1.01033
	3.4176	6.69238	1.70491	6.97464	1.33991
	3.4224	6.5834	2.01267	7.15712	1.63303
	3.4272	6.27978	1.33465	6.83338	1.50982
	3.432	5.72627	1.27952	6.67059	1.57147
	3.4368	6.11815	1.62261	6.44275	1.6152
	3.4416	6.11676	1.17868	6.83204	1.37931
	3.4464	6.76036	1.49563	6.52129	1.48749
	3.4512	5.70458	1.33385	6.95624	2.01071
	3.456	6.31302	1.38465	6.74648	1.63382
	3.4608	6.62345	1.80797	7.31017	1.42928
	3.4656	6.64147	2.06558	7.5223	1.21552
	3.4704	6.73805	2.04772	7.22137	1.5721
	3.4752	6.5698	1.85644	6.99538	1.30664
	3.48	6.06332	1.96975	6.97645	1.80446
	3.4848	7.11616	1.77672	6.58258	1.68243
	3.4896	6.7084	2.09954	6.42197	1.73037
	3.4944	6.37063	1.89933	6.37345	1.48976
	3.4992	7.27506	2.1221	6.65087	1.61726
	3.504	6.53091	2.05312	6.64232	1.95824
	3.5088	6.79611	1.88909	6.19222	1.24505
	3.5136	6.53759	1.98692	6.39033	1.36928
	3.5184	6.20359	1.70041	7.15822	1.86187
	3.5232	5.61221	1.52676	6.65754	1.67578
	3.528	6.43085	1.75412	5.92765	1.36675
	3.5328	6.25218	1.65018	6.56934	1.38922
	3.5376	6.21912	1.19611	6.47102	1.50662
	3.5424	5.34443	0.882316	6.75213	1.30503
	3.5472	5.94615	1.51478	6.88897	1.83352
	3.552	6.1286	1.35916	7.05149	1.96019
	3.5568	6.13756	1.72316	7.03124	2.07494
	3.5616	6.05562	1.69663	6.90159	1.55361
	3.5664	6.25526	1.72806	6.4529	1.72623
	3.5712	6.17084	1.50039	6.89933	1.62588
	3.576	6.16869	1.87344	6.69892	1.89234
	3.5808	5.82622	1.38901	6.81123	1.76025
	3.5856	6.65897	1.64265	6.64531	1.51424
	3.5904	6.29318	1.79053	6.49434	1.44132
	3.5952	6.40485	1.90431	6.19305	1.46606
	3.6	6.30189	2.01904	6.73407	1.8297
	3.6048	6.39927	2.15877	6.72841	1.52638
	3.6096	6.34925	1.93271	6.49794	1.53627
	3.6144	6.22642	1.80206	6.70699	2.17907
	3.6192	6.17279	1.88812	7.40911	2.36772
	3.624	6.35286	1.81045	6.67044	1.65505
	3.6288	5.93423	1.94265	6.87065	1.4854
	3.6336	5.45393	1.27874	7.09701	1.78005
	3.6384	5.77656	2.07319	7.25587	1.59904
	3.6432	6.13105	1.55154	7.28221	1.52058
	3.648	6.45333	1.96675	6.56694	1.23655
	3.6528	6.78787	1.96207	6.62475	1.55676
	3.6576	6.36415	2.24375	6.83762	1.67437
	3.6624	6.39388	1.87781	6.66894	1.74503
	3.6672	6.2849	1.69096	6.40826	1.57116
	3.672	6.34045	1.86141	6.50978	1.76033
	3.6768	6.84253	2.13458	6.87206	1.73617
	3.6816	7.22009	2.37587	6.84056	1.75221
	3.6864	6.52756	1.95826	7.13169	1.64614
	3.6912	6.50792	1.98632	6.64164	1.3204
	3.696	6.63536	1.60838	7.35003	1.79681
	3.7008	6.79075	1.85262	7.05409	1.25315
	3.7056	6.28965	1.79132	7.09722	1.31409
	3.7104	5.37613	1.22485	7.34421	1.46498
	3.7152	6.32324	1.50798	7.20114	1.75234
	3.72	6.50288	2.22762	6.99087	1.75529
	3.7248	5.82399	1.6184	7.13934	1.57491
	3.7296	6.05938	1.96146	6.68843	1.19339
	3.7344	6.30315	2.31217	7.07561	1.44674
	3.7392	5.71903	1.91271	6.97337	1.75775
	3.744	5.89714	1.65912	7.13002	1.78963
	3.7488	5.98966	1.65799	7.08856	1.77593
	3.7536	6.55403	1.74277	6.9659	1.07915
	3.7584	6.20869	1.7111	6.50052	1.50827
	3.7632	6.38894	2.23942	6.79764	1.36123
	3.768	5.68363	1.75081	6.60765	1.65215
	3.7728	6.10055	1.93182	6.54997	1.65504
	3.7776	5.78634	1.52086	6.7858	1.62172
	3.7824	6.59948	2.33737	6.98611	1.26156
	3.7872	6.08161	2.13111	7.19936	1.44707
	3.792	6.72745	2.20091	7.56225	1.73729
	3.7968	6.39663	2.22423	6.67457	1.43569
	3.8016	6.64491	2.0693	7.08573	1.6016
	3.8064	5.98399	1.42624	7.10324	1.98059
	3.8112	6.48231	1.88286	7.39614	2.03801
	3.816	6.68895	1.43471	6.95555	1.91177
	3.8208	6.14492	2.036	7.1932	1.59879
	3.8256	6.59395	2.45599	7.74066	1.85332
	3.8304	6.44381	2.31818	7.30052	2.18346
	3.8352	5.92889	1.88267	7.28183	2.35969
	3.84	6.11018	2.16668	6.87405	2.02322
	3.8448	5.91581	1.58434	7.43909	1.97314
	3.8496	5.61112	0.976198	7.46627	1.61823
	3.8544	5.95164	1.70493	7.00223	1.9273
	3.8592	5.85843	1.20759	6.86722	1.71284
	3.864	5.64652	1.66801	7.39103	1.79727
	3.8688	6.09269	1.76056	7.19077	2.20834
	3.8736	6.06934	1.72707	7.09298	2.17651
	3.8784	5.72927	1.36286	6.69579	2.23014
	3.8832	5.52332	1.00528	6.60464	1.83909
	3.888	5.63753	1.28427	7.00995	1.61364
	3.8928	5.54214	1.20993	6.77831	1.69625
	3.8976	5.45744	1.28901	6.7654	2.50731
	3.9024	6.05851	1.23423	6.70573	2.2566
	3.9072	6.46145	1.78382	6.97925	1.96148
	3.912	5.93865	1.67663	6.29846	1.55516
	3.9168	5.80618	1.27329	6.72773	1.99647
	3.9216	5.4329	1.09838	6.08937	1.89021
	3.9264	5.99695	1.52543	6.80708	1.88361
	3.9312	5.41735	1.22024	6.64397	2.03673
	3.936	6.12487	1.79222	6.75095	1.90692
	3.9408	5.79217	1.73275	6.37977	1.37752
	3.9456	5.80504	1.73845	6.57969	1.54279
	3.9504	5.52041	1.11439	6.71115	1.68687
	3.9552	5.9065	1.7122	6.37168	2.01878
	3.96	5.21347	0.856352	6.78468	1.74098
	3.9648	6.26259	1.6378	7.30791	1.619
	3.9696	5.0805	1.00107	6.73748	1.86968
	3.9744	5.45643	1.19106	6.48108	1.92329
	3.9792	5.2344	0.891336	6.50433	1.76351
	3.984	5.04627	0.56757	6.72826	1.6126
	3.9888	5.44587	0.835929	6.77456	1.5694
	3.9936	5.36625	0.68844	6.78481	1.84755
	3.9984	5.76712	1.20033	6.22002	1.46819
	4.0032	5.36701	0.692832	6.25282	1.53061
	4.008	4.87159	0.241068	6.19193	1.42369
	4.0128	6.22017	1.36742	6.68903	1.46868
	4.0176	5.67958	1.49335	6.78723	1.67056
	4.0224	6.45227	1.86256	7.00335	1.62627
	4.0272	6.19906	1.53022	6.83881	1.90797
	4.032	6.35394	1.60568	6.22371	1.40173
	4.0368	6.09604	1.97284	6.57561	1.43508
	4.0416	5.92222	1.89404	6.91192	1.66285
	4.0464	6.12152	1.87228	6.86677	1.7315
	4.0512	5.79242	1.6456	6.70685	1.75853
	4.056	6.34623	1.96209	6.86091	1.54894
	4.0608	7.10361	2.15467	6.06493	1.54641
	4.0656	6.17208	1.95828	6.49357	1.34015
	4.0704	5.63441	1.66986	6.80767	1.38844
	4.0752	5.54787	1.63406	6.63159	1.49633
	4.08	5.64512	1.42831	6.56853	1.6742
	4.0848	5.6722	1.43617	7.0017	1.64396
	4.0896	5.77255	1.72582	7.32419	1.76843
	4.0944	5.61125	1.47463	6.73416	1.30453
	4.0992	5.46626	1.3095	7.13233	1.48785
	4.104	5.78369	1.60358	7.23578	1.38092
	4.1088	6.03976	1.38836	7.90732	1.94202
	4.1136	5.87308	1.28335	7.60996	1.20126
	4.1184	5.71164	1.20334	7.21505	0.795474
	4.1232	5.73289	1.67963	7.19752	1.3811
	4.128	6.00287	1.68597	6.91859	1.14971
	4.1328	6.33444	1.48877	7.68718	0.900283
	4.1376	6.02107	1.48791	7.26212	1.47897
	4.1424	6.00477	1.51926	7.05765	1.36058
	4.1472	6.39382	1.88609	7.01998	1.42016
	4.152	6.10814	1.99444	7.39408	1.51816
	4.1568	6.72482	1.86241	7.83346	1.59134
	4.1616	6.20381	1.34566	7.37734	1.41146
	4.1664	6.18173	1.46919	6.89737	1.06639
	4.1712	6.34562	1.78483	7.63824	1.14891
	4.176	5.81235	1.63334	7.48202	0.973187
	4.1808	6.07581	1.26162	7.88019	1.34056
	4.1856	5.63428	1.12492	7.42846	1.26074
	4.1904	5.76384	1.13653	7.32356	1.25709
	4.1952	5.08922	1.25534	7.01086	1.158
	4.2	5.97969	1.01737	7.72437	1.70245
	4.2048	6.22864	1.23406	7.74139	1.47358
	4.2096	5.91204	1.76537	7.13727	1.17823
	4.2144	5.90919	1.68691	7.915	1.41869
	4.2192	6.32094	1.8848	7.32648	1.34374
	4.224	6.12405	1.33727	7.42552	1.53022
	4.2288	6.06403	1.86154	7.37434	1.593
	4.2336	5.93662	1.12548	7.52016	1.66268
	4.2384	5.8247	1.53056	7.85105	1.67561
	4.2432	6.1754	1.2317	7.32521	1.41581
	4.248	5.86556	1.21866	7.12516	1.57845
	4.2528	6.15886	1.69204	7.4803	1.75464
	4.2576	6.02617	1.62973	7.69125	2.06484
	4.2624	5.83439	1.19066	7.33282	1.54943
	4.2672	5.47267	1.34618	7.17664	1.76316
	4.272	5.72686	1.35625	7.24793	1.58712
	4.2768	6.02172	1.24486	6.81697	1.37663
	4.2816	5.53194	1.4021	6.82798	1.5933
	4.2864	5.69265	1.62638	6.87197	1.44635
	4.2912	5.91997	1.28515	6.60378	1.29609
	4.296	5.83585	1.14266	6.63107	1.74808
	4.3008	5.96365	1.6035	7.06143	1.57431
	4.3056	5.6858	0.99348	7.45035	1.87937
	4.3104	4.89416	0.814549	7.26357	1.54625
	4.3152	5.27686	0.290138	7.27975	1.90367
	4.32	5.07888	0.295889	7.541	2.0111
	4.3248	5.63064	1.19945	6.99914	1.69617
	4.3296	5.85619	1.41624	7.99867	1.78322
	4.3344	6.69816	0.889905	7.26462	1.47407
	4.3392	6.34612	1.82508	7.38541	1.48688
	4.344	5.67985	1.61037	7.24838	1.66199
	4.3488	5.89547	1.42367	7.09635	1.43571
	4.3536	6.12892	1.78724	7.43312	1.75212
	4.3584	5.92081	1.20796	6.73963	1.51508
	4.3632	5.57434	1.7668	7.49668	1.35392
	4.368	6.07041	1.23666	7.2988	2.0274
	4.3728	6.00346	1.64879	6.89431	1.49251
	4.3776	6.9012	2.002	7.15058	1.55077
	4.3824	6.50231	1.79426	7.32857	1.48676
	4.3872	5.89675	2.05567	7.57967	1.74367
	4.392	6.42745	1.75678	7.35786	1.82721
	4.3968	6.83268	1.70478	6.6484	1.45346
	4.4016	6.12584	2.03485	7.21561	1.89704
	4.4064	5.555	1.77804	7.38496	1.71476
	4.4112	5.90321	1.50863	7.45449	1.54989
	4.416	6.26236	2.02458	7.16477	1.66813
	4.4208	5.9861	1.71895	7.55056	1.66506
	4.4256	6.39236	2.03119	7.33917	1.73395
	4.4304	6.64309	2.02935	6.96991	1.44064
	4.4352	6.7412	1.74434	6.6571	1.55796
	4.44	6.81663	2.03837	7.45967	1.45244
	4.4448	6.48513	1.94256	7.0967	1.55706
	4.4496	6.96518	1.81763	7.25051	1.42993
	4.4544	6.15709	1.969	7.16439	1.88878
	4.4592	6.34399	1.5314	7.10389	1.64312
	4.464	5.7931	1.29724	7.18281	1.75569
	4.4688	5.85526	1.35732	7.10553	1.65608
	4.4736	6.3209	1.66978	7.26378	1.74864
	4.4784	6.27978	1.7721	7.67087	1.63934
	4.4832	5.20661	0.256689	7.55234	1.81349
	4.488	4.54109	0.390303	7.64046	1.71636
	4.4928	5.22362	0.715577	6.79554	1.74442
	4.4976	5.09526	0.628566	6.50993	1.54204
	4.5024	5.24074	1.21924	6.94505	1.25764
	4.5072	5.74716	0.709323	7.2209	1.62648
	4.512	5.83429	1.11044	7.27849	1.66269
	4.5168	6.03962	1.3912	7.36729	1.56726
	4.5216	5.91539	1.62136	7.16582	1.40072
	4.5264	6.03188	1.2117	7.26816	1.52474
	4.5312	5.65432	0.942772	7.1941	1.43757
	4.536	5.07735	0.53438	7.26795	1.8847
	4.5408	6.34507	1.44467	7.1436	1.48444
	4.5456	6.32683	1.60094	7.34165	1.31868
	4.5504	5.92689	1.2403	7.60136	1.62653
	4.5552	6.20312	1.23721	8.2894	2.11694
	4.56	6.6187	1.7332	7.50155	1.79123
	4.5648	6.24804	2.01895	7.32321	1.50009
	4.5696	6.33024	1.42497	7.16569	1.61815
	4.5744	6.41761	1.82179	7.16535	1.49942
	4.5792	6.61409	1.80229	7.17132	1.62016
	4.584	6.5854	2.0405	7.97116	2.27526
	4.5888	6.27119	1.41113	7.39454	1.71978
	4.5936	7.07824	1.80465	7.48076	1.5663
	4.5984	6.53114	2.15991	7.01192	1.50398
	4.6032	6.56657	1.8954	7.02144	1.54676
	4.608	6.31857	2.05779	6.85538	1.5694
	4.6128	6.39706	1.41328	7.35499	1.34392
	4.6176	6.25142	1.73604	7.16743	1.53937
	4.6224	6.01327	1.9205	7.53304	1.58947
	4.6272	6.60069	1.6174	7.48298	1.59166
	4.632	6.19388	1.74228	7.80243	1.45675
	4.6368	6.88253	1.78878	7.57969	1.64978
	4.6416	6.3348	1.88001	7.3962	1.50101
	4.6464	5.79681	1.60216	7.13724	1.43426
	4.6512	6.00551	1.54698	7.41775	1.22681
	4.656	7.00626	1.78946	6.89912	1.28829
	4.6608	6.75525	1.56745	7.47867	1.53543
	4.6656	6.64294	1.70025	7.33193	1.25107
	4.6704	6.68303	2.09634	7.43902	1.43605
	4.6752	5.91086	1.50882	7.06051	1.73356
	4.68	5.20331	0.892329	7.57671	1.43273
	4.6848	5.85884	0.694615	7.70557	1.04829
	4.6896	5.49421	1.0688	7.66496	1.84442
	4.6944	5.89669	1.24097	7.2947	1.25138
	4.6992	5.67517	1.01082	7.54725	1.51664
	4.704	6.02262	1.25604	7.85413	1.26672
	4.7088	5.60102	1.00787	7.45142	1.25986
	4.7136	5.99286	1.33986	6.91688	1.13587
	4.7184	5.30974	1.16397	7.24321	1.34205
	4.7232	5.71692	1.23096	7.63767	1.11257
	4.728	5.86242	1.81614	7.17072	1.28524
	4.7328	5.5669	1.20766	7.57361	1.08124
	4.7376	6.38558	1.56193	7.17723	1.1214
	4.7424	5.89417	0.886769	7.63363	0.973078
	4.7472	5.87914	1.40511	7.16411	1.19301
	4.752	5.98972	1.70972	7.01607	0.755522
	4.7568	5.73685	1.56331	7.17206	1.02234
	4.7616	5.80058	0.98887	7.42483	1.3394
	4.7664	5.17931	0.534711	7.47518	1.01486
	4.7712	5.27991	0.749767	7.40353	1.14412
	4.776	5.47801	1.00816	7.57322	1.51754
	4.7808	6.21083	1.69155	7.49543	1.56477
	4.7856	5.81857	1.47833	8.12569	1.46091
	4.7904	6.93971	1.44127	7.74097	1.19982
	4.7952	6.24772	1.68606	7.76169	0.959907
	4.8	6.03947	1.40783	7.91748	1.29548
	4.8048	5.8424	1.05762	7.69966	1.54987
	4.8096	6.03166	0.794744	7.69586	1.36177
	4.8144	5.71834	1.25749	8.2768	1.97683
	4.8192	5.95707	1.6382	8.27896	1.72707
	4.824	6.36351	1.94691	7.92393	1.55411
	4.8288	6.6619	1.82611	7.54168	1.57512
	4.8336	5.83956	1.70702	6.96928	1.30598
	4.8384	6.95599	1.65408	6.86411	1.42476
	4.8432	7.6446	2.7446	6.84214	1.0837
	4.848	7.03335	2.62626	7.45244	1.00248
	4.8528	6.5997	2.26708	6.9808	1.16259
	4.8576	7.05309	1.83515	7.51303	0.987401
	4.8624	6.89917	2.04593	7.78258	0.660949
	4.8672	6.12568	1.97171	7.70169	1.05527
	4.872	6.46913	1.8288	7.84412	1.30806
	4.8768	6.12165	1.68511	8.07879	1.68004
	4.8816	6.17125	1.93554	7.94118	1.46065
	4.8864	6.30502	2.09403	7.6804	1.45257
	4.8912	6.15496	1.95198	7.07013	1.14348
	4.896	6.14747	2.17119	6.7181	1.0632
	4.9008	6.44571	2.16059	7.05996	1.17848
	4.9056	6.37194	2.20127	7.06875	1.37907
	4.9104	6.81724	2.05953	6.81982	1.16592
	4.9152	6.27842	1.95935	7.15558	1.5547
	4.92	6.12857	1.48207	7.34622	1.4473
	4.9248	6.00701	1.75182	7.22008	1.4228
	4.9296	6.4302	1.76827	7.95117	0.896393
	4.9344	6.18949	1.74962	8.19213	1.37476
	4.9392	5.90091	1.45799	7.5438	1.18869
	4.944	5.8894	1.81066	7.77381	1.43716
	4.9488	6.51376	1.93314	7.27463	1.31636
	4.9536	6.01762	1.83446	7.63667	1.94018
	4.9584	6.48364	2.06337	7.20407	0.423202
	4.9632	6.70332	2.1831	6.58854	0.65758
	4.968	6.3627	2.28573	6.55991	0.594371
	4.9728	6.58504	2.36246	6.08495	0.549054
	4.9776	6.76522	2.37199	6.65675	0.636318
	4.9824	6.41246	1.91273	7.15673	0.50422
	4.9872	6.00184	2.28462	6.3912	0.578467
	4.992	6.10164	1.77776	6.79648	0.429732
	4.9968	6.13837	1.84089	6.47469	0.746594
	5.0016	6.83839	2.09738	6.67895	0.771072
	5.0064	6.43423	2.07521	6.4251	0.624962
	5.0112	6.45112	2.0699	6.44642	0.933068
	5.016	6.54007	1.98354	6.1799	0.508066
	5.0208	6.63883	2.18631	6.1728	0.401185
	5.0256	6.6838	2.05923	6.09081	0.535773
	5.0304	6.16436	1.64316	6.07624	0.75126
	5.0352	6.52717	2.52219	6.38348	0.730965
	5.04	6.52534	2.03631	6.58072	0.319582
	5.0448	6.31636	1.61915	6.1396	0.338392
	5.0496	6.45135	1.83951	6.112	0.195143
	5.0544	6.06647	2.15413	6.38402	0.231141
	5.0592	6.49141	2.06744	6.10006	0.178761
	5.064	6.07563	2.11892	6.24092	0.707361
	5.0688	6.79705	2.04361	5.99839	0.719146
	5.0736	6.58661	2.50962	5.88298	1.03114
	5.0784	6.41716	2.05244	5.74964	0.962694
	5.0832	5.05461	0.970242	5.53245	0.683331
	5.088	5.30988	0.591558	6.26656	0.848494
	5.0928	5.31243	0.838384	6.02847	0.822185
	5.0976	5.07137	0.59297	5.88234	0.630676
	5.1024	5.49558	1.09567	6.18679	1.10696
	5.1072	5.49757	1.40053	5.57092	0.518189
	5.112	5.48861	1.47608	6.19595	0.738782
	5.1168	5.61452	1.04526	5.80418	0.760891
	5.1216	5.44685	1.16631	5.51545	0.717139
	5.1264	5.31274	1.23094	6.47	0.39342
	5.1312	6.03711	1.78311	6.42002	0.950097
	5.136	5.71087	1.32435	6.70239	1.13124
	5.1408	5.79437	1.74049	6.70495	0.464704
	5.1456	6.0865	2.07099	6.50691	0.898324
	5.1504	6.44361	1.80729	6.67983	0.776473
	5.1552	6.25568	1.87268	6.96541	0.754869
	5.16	6.69923	1.89135	6.54771	0.728861
	5.1648	6.30413	2.01128	6.47361	0.80296
	5.1696	6.25522	1.93443	6.68398	0.93814
	5.1744	5.75863	1.51294	7.01149	0.815655
	5.1792	5.6288	1.27847	6.61656	0.907445
	5.184	5.64229	1.60614	6.62846	0.478884
	5.1888	6.23484	1.83185	6.72745	0.864851
	5.1936	5.74291	1.4064	6.89627	0.920527
	5.1984	5.75419	1.24078	6.48545	0.78767
	5.2032	6.02901	1.56482	7.17949	0.832101
	5.208	6.09544	1.23863	6.83193	0.914539
	5.2128	6.13065	1.61203	6.96158	0.893119
	5.2176	5.71311	1.60351	6.78364	0.730544
	5.2224	5.78304	1.48773	6.57086	0.684599
	5.2272	6.05587	1.77888	6.99527	0.658092
	5.232	6.04675	1.81763	6.23238	0.411247
	5.2368	6.33082	1.94315	7.32958	1.10213
	5.2416	7.09015	2.25774	6.61824	0.68464
	5.2464	6.80768	2.06193	6.54929	0.92297
	5.2512	6.84618	1.88778	6.43668	0.739489
	5.256	6.73607	1.67253	7.08056	0.965478
	5.2608	7.15485	1.70456	6.99377	0.979782
	5.2656	6.43481	1.87929	6.8933	0.865825
	5.2704	6.1324	1.89807	7.2294	1.4379
	5.2752	6.93706	2.14337	7.41981	1.35001
	5.28	6.5796	1.37351	6.45755	0.864565
	5.2848	5.98276	1.41768	6.60028	0.914661
	5.2896	6.41643	1.75639	6.91981	0.263425
	5.2944	5.93568	1.14273	5.62096	0.590625
	5.2992	5.83488	1.41912	6.05816	0.977508
	5.304	6.32131	1.74771	6.61212	0.487293
	5.3088	6.36967	1.83058	6.462	0.609043
	5.3136	6.41863	1.50515	6.30098	0.537101
	5.3184	5.85517	1.68205	6.28941	0.514124
	5.3232	6.40444	1.51128	6.02133	0.641552
	5.328	6.78425	1.37074	6.20467	0.96145
	5.3328	6.4463	1.64992	6.54035	0.542567
	5.3376	6.3182	1.52057	6.25867	0.844918
	5.3424	6.67569	1.63418	6.75885	0.827249
	5.3472	6.11832	1.50879	6.2976	0.562638
	5.352	6.72931	2.06572	6.48095	0.574806
	5.3568	6.23808	1.56332	6.22733	0.698399
	5.3616	6.28503	1.75595	6.36409	0.644201
	5.3664	6.59994	1.72905	6.25817	0.909143
	5.3712	6.38681	1.89481	6.46805	0.640889
	5.376	6.1159	1.67861	6.50432	0.232063
	5.3808	6.08257	1.95329	6.41111	0.622799
	5.3856	6.09725	1.79993	6.00778	0.499732
	5.3904	5.69689	1.26002	7.44313	0.772967
	5.3952	6.12498	1.78882	6.67567	0.716368
	5.4	5.97404	1.19146	6.72109	0.99473
	5.4048	5.81041	1.4385	6.1532	0.800812
	5.4096	5.99103	1.55714	7.04778	1.08906
	5.4144	6.05556	1.70433	6.88897	0.983625
	5.4192	6.65465	2.19052	7.01285	0.5912
	5.424	6.30122	2.10166	6.55581	0.266376
	5.4288	6.60073	2.1397	7.61201	0.525645
	5.4336	5.9929	1.85857	6.90964	0.244411
	5.4384	6.46383	2.07828	6.95608	0.233239
	5.4432	6.34555	1.83837	6.30417	0.789388
	5.448	6.66093	2.19451	6.58527	0.589456
	5.4528	6.1395	2.00331	6.71532	0.686451
	5.4576	6.42659	1.77361	6.15539	0.487954
	5.4624	6.70275	1.90187	6.52062	0.38331
	5.4672	6.29314	1.83635	6.83468	0.909733
	5.472	6.29114	1.93095	6.88002	0.412286
	5.4768	6.78788	2.08585	7.23847	0.699772
	5.4816	6.50276	1.87352	6.99347	0.610743
	5.4864	6.6494	2.24923	6.7475	0.325711
	5.4912	6.4613	2.37312	7.49679	0.699439
	5.496	6.4848	2.26712	7.37465	0.776455
	5.5008	5.83583	1.66721	6.71139	0.964581
	5.5056	6.39166	1.85033	6.54134	0.4625
	5.5104	6.27869	2.09043	6.92886	0.559753
	5.5152	6.35627	2.27925	6.93953	0.586084
	5.52	6.57532	1.99137	6.77116	0.671961
	5.5248	6.29707	1.44017	7.15181	0.188847
	5.5296	5.92843	1.63693	6.61692	0.61433
	5.5344	5.45061	1.09356	6.08874	0.587215
	5.5392	5.63329	1.11182	6.59419	0.496453
	5.544	5.90805	1.25242	6.90085	0.984213
	5.5488	5.95252	1.27803	6.57738	0.581707
	5.5536	6.12592	1.36264	6.7916	1.00204
	5.5584	6.1916	1.48983	6.56193	0.588113
	5.5632	6.02274	1.99179	6.97376	1.22867
	5.568	5.67981	1.75191	6.74185	0.876087
	5.5728	5.5078	1.92391	6.17985	0.565695
	5.5776	5.78853	1.96743	5.59927	0.462037
	5.5824	6.3334	1.85139	5.75562	0.60289
	5.5872	5.87339	1.70082	6.71589	0.652058
	5.592	5.64384	1.41436	6.02761	0.570129
	5.5968	6.46183	1.43454	6.13597	0.553462
	5.6016	6.1839	1.65331	6.33878	0.579691
	5.6064	6.31894	1.74627	6.7327	0.288423
	5.6112	5.88242	1.71476	6.23541	0.699774
	5.616	5.87689	1.31924	6.12384	0.564596
	5.6208	6.40444	1.49243	6.54967	0.938597
	5.6256	6.32784	1.76221	7.21098	1.06528
	5.6304	6.30084	1.36182	6.85294	0.947107
	5.6352	6.30424	1.62385	6.84471	1.07913
	5.64	6.18557	1.47836	6.33715	0.779167
	5.6448	6.69529	2.22555	6.04003	0.67357
	5.6496	6.68693	2.06094	6.96105	0.472292
	5.6544	6.16524	1.79237	6.79835	1.05047
	5.6592	6.27656	1.96172	6.61774	0.89005
	5.664	6.8104	1.92043	7.05015	0.787997
	5.6688	6.43826	2.34047	6.83118	0.951445
	5.6736	6.47708	1.90867	6.65902	0.882971
	5.6784	6.42965	2.21838	6.50701	0.834891
	5.6832	6.4352	2.0275	6.00986	0.595419
	5.688	7.2237	2.24406	5.99686	0.669383
	5.6928	7.09485	2.19377	6.18688	0.803724
	5.6976	7.56212	2.25849	6.7456	1.07575
	5.7024	7.9269	2.35749	6.79793	0.788684
	5.7072	7.42934	2.54334	6.27694	0.508652
	5.712	7.15731	2.70022	6.61678	0.575917
	5.7168	7.4442	2.62009	6.77066	0.635664
	5.7216	6.74867	2.10282	6.16435	0.521612
	5.7264	7.31214	1.87687	6.98153	0.896466
	5.7312	6.84728	2.08336	6.38918	0.764947
	5.736	6.58059	1.62642	7.14387	0.576431
	5.7408	6.88374	1.78376	6.96024	0.620282
	5.7456	6.55312	2.0261	7.1954	0.10341
	5.7504	6.68298	2.21008	7.0504	0.926327
	5.7552	6.69765	1.57586	6.80495	0.959577
	5.76	6.08481	1.50828	7.36821	0.717688
	5.7648	7.02286	1.88775	7.163	0.532732
	5.7696	5.42456	1.5766	6.84524	0.178552
	5.7744	6.76448	2.16897	7.08669	0.632621
	5.7792	6.59521	1.90929	6.4722	0.979381
	5.784	6.85173	1.72401	6.81033	0.863667
	5.7888	6.73007	1.44845	6.51437	0.504663
	5.7936	5.93811	1.61356	6.72586	0.243471
	5.7984	6.05348	1.53687	6.68007	1.15295
	5.8032	6.26198	1.58513	6.19826	1.15221
	5.808	5.7144	1.44699	6.86574	0.649761
	5.8128	6.16234	1.36765	6.5049	1.37314
	5.8176	6.25638	1.72962	6.52784	0.908559
	5.8224	6.3494	1.92241	7.32148	1.32794
	5.8272	6.37957	1.58857	6.59269	1.10725
	5.832	5.98191	1.3545	6.57701	1.1804
	5.8368	6.10781	1.47838	6.42032	0.933472
	5.8416	6.13465	0.889689	6.54676	1.00912
	5.8464	5.59077	1.26468	6.08226	0.662872
	5.8512	5.79043	1.2148	6.41187	0.622012
	5.856	6.19677	1.55913	6.28012	0.725945
	5.8608	5.91659	1.04125	6.30817	0.665836
	5.8656	5.92399	1.35157	6.44833	0.751388
	5.8704	6.8121	2.13891	6.88093	0.55297
	5.8752	6.19823	1.76703	6.31368	0.69186
	5.88	5.93002	1.59233	6.05323	0.540043
	5.8848	6.042	1.34457	7.30778	0.630865
	5.8896	6.62785	1.93313	5.8584	1.25206
	5.8944	5.6809	1.44538	6.15052	0.56815
	5.8992	6.01888	1.16083	6.35685	0.826765
	5.904	5.74489	1.341	5.85229	0.917462
	5.9088	5.97766	1.3052	6.28985	1.10187
	5.9136	6.00734	0.514389	6.93359	1.2964
	5.9184	5.95609	0.841748	6.95767	1.09981
	5.9232	5.79227	0.936995	6.96022	0.808399
	5.928	6.0905	0.822267	7.12832	1.13522
	5.9328	5.93755	0.837338	6.82602	1.17154
	5.9376	5.14611	0.826333	6.65691	1.0997
	5.9424	6.01213	1.58772	6.09209	0.844164
	5.9472	5.24133	1.3368	6.44355	1.32459
	5.952	5.75107	1.26425	6.81895	1.28637
	5.9568	5.76215	1.45865	6.80005	1.62745
	5.9616	5.37495	1.20195	7.22577	1.42726
	5.9664	5.57352	1.6622	6.69084	1.28214
	5.9712	6.14857	1.75818	6.5142	1.2199
	5.976	5.93125	1.699	6.36147	1.1213
	5.9808	6.09015	1.58716	6.51132	1.18232
	5.9856	6.16077	1.95313	6.36825	1.2193
	5.9904	6.24263	1.85437	6.74932	1.43975
	5.9952	5.96537	1.92701	6.4032	1.12879
	6	6.35665	2.12894	6.44678	1.21635
	6.0048	5.51649	1.51599	6.42891	1.03609
	6.0096	5.57472	1.19554	5.86506	1.01171
	6.0144	5.89247	1.59071	5.99729	0.866568
	6.0192	5.95199	1.86283	6.08304	0.999038
	6.024	5.53671	1.47679	6.69256	1.21667
	6.0288	5.92331	1.62196	6.60999	1.32947
	6.0336	6.04692	1.71107	6.58728	1.07542
	6.0384	6.29823	1.29565	6.42822	0.977277
	6.0432	6.14735	0.803046	6.40174	1.26094
	6.048	6.90646	1.54297	6.66403	1.06485
	6.0528	6.239	1.51493	6.36791	1.0282
	6.0576	6.28203	1.742	6.16075	0.739862
	6.0624	5.84583	1.49559	5.80729	0.820611
	6.0672	6.96726	1.40657	6.08717	0.845185
	6.072	6.31324	1.95328	5.81301	0.75832
	6.0768	6.53886	1.77841	5.70976	0.72875
	6.0816	6.18965	1.44484	5.53142	0.72479
	6.0864	6.19667	1.82405	5.43572	0.617569
	6.0912	6.59299	1.53513	5.84616	0.9199
	6.096	6.95476	1.56116	5.29929	0.618091
	6.1008	6.77417	1.88862	5.52502	0.602379
	6.1056	6.71065	1.81675	5.06674	0.731045
	6.1104	6.11968	1.43583	4.95801	0.796362
	6.1152	6.4726	1.16628	5.10306	0.833331
	6.12	6.18976	1.90769	4.80614	0.677415
	6.1248	6.67454	1.42626	5.13609	0.894716
	6.1296	5.78532	1.00844	5.46263	1.11196
	6.1344	5.94302	1.34646	5.37713	0.936025
	6.1392	6.00212	1.67611	4.86922	0.96827
	6.144	5.70818	1.15129	5.05595	1.00082
	6.1488	6.04287	1.59946	5.48299	1.17773
	6.1536	5.8913	1.89807	5.28224	1.09281
	6.1584	5.90512	1.93336	5.40646	0.822219
	6.1632	6.11224	2.07086	5.09607	1.1656
	6.168	5.97169	1.82869	5.36098	1.05628
	6.1728	6.59686	1.859	5.04548	0.832309
	6.1776	7.47324	1.83114	5.11065	1.09811
	6.1824	6.47386	0.926725	5.58117	0.945759
	6.1872	6.5881	0.999764	5.61841	0.799845
	6.192	6.46073	1.29954	4.82273	0.860736
	6.1968	6.01952	1.37669	5.41961	1.04
	6.2016	6.40602	1.80712	5.28831	0.947847
	6.2064	5.98733	1.85514	5.17399	0.832325
	6.2112	5.95544	1.49721	5.1896	0.87105
	6.216	5.91668	1.52421	5.56223	0.879892
	6.2208	6.41347	1.36331	5.19519	0.776661
	6.2256	6.06222	1.66524	5.42324	0.68772
	6.2304	5.82708	0.899979	5.37295	0.67288
	6.2352	5.96259	1.84493	5.6352	0.722789
	6.24	5.87779	1.20694	5.38255	0.786445
	6.2448	6.39518	1.38523	5.76124	1.08039
	6.2496	6.34374	1.70222	5.54565	0.897131
	6.2544	6.1608	1.61787	5.58957	0.892052
	6.2592	6.41419	1.86528	5.4603	1.10981
	6.264	6.51611	1.08271	5.35096	0.839262
	6.2688	6.60335	1.14066	5.84242	0.984328
	6.2736	6.44086	1.24038	4.84793	0.289764
	6.2784	6.87252	1.26066	4.823	0.647924
	6.2832	6.73005	1.57007	4.82706	0.471971
	6.288	5.95495	1.27739	4.85627	0.652034
	6.2928	6.89815	1.2595	5.15954	1.21562
	6.2976	7.01076	1.22595	6.19529	1.43007
	6.3024	6.76897	0.655917	5.59533	1.54721
	6.3072	6.71141	1.16904	5.84333	0.944231
	6.312	6.98963	1.42059	5.56602	1.17017
	6.3168	6.8667	1.71531	5.68855	1.42628
	6.3216	7.16921	1.70146	5.55323	1.0695
	6.3264	6.89188	1.74832	5.44112	1.31381
	6.3312	6.9306	1.53382	5.21711	0.973217
	6.336	7.39704	1.80956	5.89815	1.58685
	6.3408	7.52604	1.44207	5.87332	1.00937
	6.3456	7.24995	1.71865	5.89707	1.39209
	6.3504	7.90449	1.66975	6.10815	1.07354
	6.3552	6.95983	1.33218	6.06492	0.7591
	6.36	6.67878	1.36486	5.75102	0.902199
	6.3648	7.10113	1.28995	5.94832	0.500233
	6.3696	7.7454	1.58068	5.53331	0.466737
	6.3744	7.55782	1.39629	6.0511	0.702777
	6.3792	7.39455	0.829236	6.03508	0.841268
	6.384	7.3045	1.1448	6.62857	0.542366
	6.3888	7.57197	1.52116	6.35534	0.453883
	6.3936	7.54157	1.47385	6.49897	0.339983
	6.3984	7.98848	1.62968	5.9931	0.103551
	6.4032	7.51985	1.25916	6.48225	0.174546
	6.408	8.41343	1.44007	5.89587	0.123705
	6.4128	7.47678	1.48787	5.98829	0.506444
	6.4176	8.34532	1.6116	5.96456	0.469843
	6.4224	7.71957	1.63883	6.30979	0.320255
	6.4272	7.64416	1.44909	5.92196	0.063933
	6.432	7.68092	1.25909	5.59036	0.396371
	6.4368	7.89646	1.65429	6.20635	0.434311
	6.4416	8.28385	1.91802	5.88644	0.591358
	6.4464	8.2304	1.57325	6.54615	0.374033
	6.4512	7.83057	1.99001	6.44948	0.193215
	6.456	7.47846	1.52032	6.90754	0.0973627
	6.4608	8.32177	1.70304	6.40502	0.367535
	6.4656	7.51458	2.01193	6.03353	0.526732
	6.4704	7.60493	1.39001	6.20211	0.270281
	6.4752	7.83918	1.44754	5.58757	0.585549
	6.48	7.38286	1.48564	6.43646	0.647145
	6.4848	7.3795	1.75972	6.01394	1.05106
	6.4896	8.12123	1.83208	6.10775	0.995788
	6.4944	7.36393	1.55808	6.10409	0.294071
	6.4992	7.37853	1.37031	5.66651	0.704418
	6.504	7.40656	1.41192	5.83522	0.237481
	6.5088	7.489	1.4618	6.0667	0.239751
	6.5136	7.60244	1.5003	6.3335	0.401579
	6.5184	7.81371	1.52803	5.7191	0.564651
	6.5232	7.20365	1.74156	6.03827	0.0763256
	6.528	7.02889	1.39283	6.27264	0.835196
	6.5328	7.27841	1.44267	5.59375	0.648011
	6.5376	7.84825	1.60985	6.14817	0.326973
	6.5424	7.7319	1.25122	5.57775	0.368267
	6.5472	6.96969	1.53262	6.19363	0.13962
	6.552	7.28638	1.13808	6.17974	0.283863
	6.5568	7.24468	1.16839	5.91319	0.412057
	6.5616	7.74374	1.60024	6.28025	0.0933153
	6.5664	7.6231	1.07723	6.03186	0.431949
	6.5712	7.36858	1.46673	5.8796	0.221682
	6.576	7.13132	1.36667	5.6876	0.735029
	6.5808	7.55575	1.82269	5.75262	0.294282
	6.5856	7.10773	1.63966	5.98398	0.368728
	6.5904	7.48356	1.4715	6.36988	0.500628
	6.5952	7.7972	1.44065	5.66062	0.2845
	6.6	7.10645	1.63181	5.89753	0.433327
	6.6048	7.81991	2.02089	5.06839	0.526122
	6.6096	8.28143	2.01608	5.28206	0.951164
	6.6144	7.61417	2.04309	5.07012	0.520872
	6.6192	7.87193	2.2928	5.78619	0.652414
	6.624	7.42399	1.74232	5.51041	0.543342
	6.6288	7.22471	1.77612	6.04715	0.578729
	6.6336	7.91027	1.92599	5.6038	1.07966
	6.6384	8.02278	1.82884	5.82481	1.00113
	6.6432	7.60357	1.89512	6.21111	1.00628
	6.648	7.37111	1.80577	6.23952	0.720926
	6.6528	7.84694	1.71286	6.22699	0.973571
	6.6576	7.51748	1.5235	6.24037	0.985483
	6.6624	7.41223	1.73845	6.37148	1.00849
	6.6672	7.75931	1.69313	5.75198	1.28875
	6.672	7.78802	1.84445	6.36987	1.05587
	6.6768	7.40839	1.49423	5.86323	0.972579
	6.6816	7.30565	1.56743	5.73791	1.1197
	6.6864	7.69114	1.71736	6.38243	1.17533
	6.6912	7.95879	1.77562	6.18788	0.913254
	6.696	8.13985	1.2538	6.09853	0.879306
	6.7008	7.75029	1.61278	6.52808	1.14404
	6.7056	7.36718	1.16815	6.18941	1.10874
	6.7104	7.65989	1.33432	6.0842	0.709702
	6.7152	7.73183	1.66943	6.21614	0.412124
	6.72	6.91471	1.40319	6.43122	0.969139
	6.7248	7.1307	1.50618	6.56259	1.37103
	6.7296	7.62543	1.5163	6.39428	1.1533
	6.7344	7.80981	1.63286	6.86347	1.35271
	6.7392	7.22832	1.67628	6.51838	1.37059
	6.744	7.10376	1.59968	7.14104	1.41706
	6.7488	7.74523	1.96639	6.15233	0.864596
	6.7536	7.94393	1.96128	5.9669	1.05965
	6.7584	7.96062	1.93481	5.63314	1.31022
	6.7632	7.42999	1.77117	5.92058	1.28526
	6.768	7.61071	1.87375	5.76739	1.29916
	6.7728	8.25232	2.16892	5.75983	1.09371
	6.7776	7.93332	2.20052	5.33501	0.728021
	6.7824	8.07174	2.17045	6.16995	1.00464
	6.7872	8.52664	2.27903	6.08386	1.03296
	6.792	8.00478	1.65937	5.90844	0.940305
	6.7968	7.96209	1.87738	5.84125	1.09744
	6.8016	8.34792	2.1302	6.00395	1.18984
	6.8064	7.8048	2.01109	6.15741	1.31759
	6.8112	8.84368	2.29352	6.08131	1.31401
	6.816	7.85987	1.90367	6.19992	0.980579
	6.8208	8.27317	2.03546	5.96044	1.05377
	6.8256	8.0262	1.43092	6.00905	1.37938
	6.8304	7.482	1.51517	6.3321	1.26685
	6.8352	8.66997	2.08779	6.01307	1.16169
	6.84	8.3432	2.03655	6.23721	0.788756
	6.8448	8.70622	2.23252	6.26091	1.17742
	6.8496	8.15436	2.04064	6.17495	1.12709
	6.8544	7.92977	2.15721	5.81934	1.11411
	6.8592	8.33783	2.27717	6.29555	1.06873
	6.864	8.33683	1.75823	5.89993	1.17654
	6.8688	8.65877	1.6351	5.99031	1.31504
	6.8736	9.03467	1.87453	6.38784	1.34812
	6.8784	8.63888	1.77464	5.95751	0.969801
	6.8832	8.87619	2.13186	6.05756	0.908342
	6.888	8.25382	1.76741	5.79691	1.36002
	6.8928	8.24214	2.10275	5.63501	0.865143
	6.8976	8.59262	2.06723	5.47061	0.865977
	6.9024	8.67423	2.22073	5.46807	0.802457
	6.9072	8.58488	1.31004	5.63268	0.746683
	6.912	8.61134	1.97003	5.88673	1.08599
	6.9168	8.41916	1.59896	5.85406	0.795912
	6.9216	8.16367	1.71275	6.13294	1.20273
	6.9264	8.4328	1.72241	5.73761	1.02897
	6.9312	8.10167	1.95784	5.66516	1.13547
	6.936	8.36407	1.85419	5.22419	1.15239
	6.9408	8.6979	1.83939	6.15087	0.838907
	6.9456	8.94367	1.7059	6.2409	1.35484
	6.9504	8.66708	1.68717	5.74161	0.978158
	6.9552	9.09538	2.33664	5.71289	1.29391
	6.96	9.06272	1.86465	5.81228	1.22324
	6.9648	8.98539	2.27697	5.32507	1.28463
	6.9696	8.57272	2.01396	5.29544	1.21674
	6.9744	8.67083	1.8529	5.36741	0.930214
	6.9792	8.93063	1.84843	5.58014	0.995746
	6.984	8.3132	2.04456	5.21325	0.457643
	6.9888	8.36353	1.86009	5.19742	0.664904
	6.9936	8.91993	1.69045	5.38156	0.816733
	6.9984	8.95765	1.854	5.16165	0.751943
	7.0032	8.85116	1.75826	5.45494	0.873222
	7.008	8.95709	2.03057	5.20385	0.9476
	7.0128	9.08026	2.10975	5.99597	1.32559
	7.0176	8.45733	1.46948	5.7087	1.05841
	7.0224	8.30109	1.37642	5.37977	0.699682
	7.0272	8.3322	2.14354	5.72127	1.07253
	7.032	8.87232	1.35357	5.31349	0.782576
	7.0368	8.07272	2.03438	5.34592	0.69
	7.0416	8.47715	1.37584	5.48575	0.819328
	7.0464	8.44727	1.77209	6.08427	0.714608
	7.0512	8.22071	1.72384	5.36778	0.77207
	7.056	8.51043	1.91038	5.58452	0.723451
	7.0608	8.70633	1.75181	5.79036	0.553316
	7.0656	8.46654	1.92692	5.29024	0.403129
	7.0704	8.65824	1.611	5.42509	0.586433
	7.0752	8.89243	1.96859	5.68371	1.51584
	7.08	9.17854	1.76198	5.75488	0.996495
	7.0848	8.41869	2.00623	5.75484	1.04929
	7.0896	8.35304	1.7537	5.54853	0.904658
	7.0944	8.51147	1.77962	5.32473	0.863765
	7.0992	8.40917	2.06331	5.02904	1.05125
	7.104	8.6994	1.77471	5.48878	1.14203
	7.1088	7.6607	1.7826	5.19372	1.07396
	7.1136	8.57838	1.93152	5.29187	0.839888
	7.1184	8.57943	1.54709	4.95215	0.727156
	7.1232	8.69202	2.0389	5.03438	0.75326
	7.128	9.26283	2.36176	4.91688	0.911764
	7.1328	8.97228	1.93594	4.6279	1.0613
	7.1376	9.18127	1.8743	4.35391	0.92199
	7.1424	8.66984	1.4971	4.20331	0.390153
	7.1472	8.20466	1.90158	4.22168	0.360664
	7.152	7.82199	1.57735	4.35983	0.541594
	7.1568	8.00627	1.44949	3.98765	0.255885
	7.1616	7.92849	1.3012	4.34898	0.512952
	7.1664	7.69879	1.68298	3.93525	0.256138
	7.1712	7.98529	1.39638	4.40284	0.307745
	7.176	7.68545	0.955387	4.60617	0.424774
	7.1808	7.94474	0.926596	3.91177	0.194224
	7.1856	7.09123	0.867408	4.47024	0.465162
	7.1904	7.49378	1.82062	4.54353	0.625524
	7.1952	7.95043	1.06669	4.55923	0.587615
	7.2	7.41704	1.49509	4.65075	0.744965
	7.2048	7.09614	1.53661	4.65313	0.538574
	7.2096	7.55712	1.3645	4.75095	0.563212
	7.2144	7.13888	1.12405	4.64113	0.618561
	7.2192	7.29876	1.52481	4.80271	0.473703
	7.224	7.52792	1.52318	4.60396	0.43494
	7.2288	7.74736	1.3953	4.41015	0.626652
	7.2336	7.84024	1.11229	4.22298	0.206734
	7.2384	7.75313	0.835298	4.55939	0.293986
	7.2432	7.94114	0.613096	4.3489	0.104804
	7.248	7.42341	0.576386	4.44212	0.226203
	7.2528	7.42683	1.46905	4.50583	0.243527
	7.2576	8.44285	1.41384	4.48899	0.249654
	7.2624	7.67676	1.10109	4.51104	0.118711
	7.2672	8.20621	1.30917	4.83891	0.297108
	7.272	8.00519	1.61491	4.45633	0.103037
	7.2768	8.10928	1.26343	4.50723	0.254437
	7.2816	7.8724	1.685	4.76572	0.267824
	7.2864	7.74771	1.50892	4.45821	0.103384
	7.2912	7.73377	1.4695	4.29452	0.180846
	7.296	7.63455	1.36719	4.5955	0.186495
	7.3008	7.69092	1.3362	4.86035	0.533558
	7.3056	7.35721	0.876257	5.00971	0.858566
	7.3104	7.14411	1.32129	4.83394	0.43066
	7.3152	7.48116	1.56713	4.93488	0.545019
	7.32	7.97	1.75167	5.25929	0.536022
	7.3248	7.0042	1.29049	4.86047	0.660704
	7.3296	7.48699	1.24577	5.6793	1.30117
	7.3344	7.51816	1.56651	5.14353	1.03647
	7.3392	7.33456	1.3026	5.30657	1.36989
	7.344	7.76317	0.958194	5.64304	1.18518
	7.3488	7.82737	1.28983	6.12755	1.16374
	7.3536	7.7008	1.16984	5.53564	1.10396
	7.3584	8.07014	1.62755	5.55561	0.83201
	7.3632	7.93631	1.74374	5.07244	0.997219
	7.368	7.71088	1.67154	5.31729	1.02721
	7.3728	7.32297	1.34826	5.4741	0.888908
	7.3776	8.08323	1.47783	5.17453	0.982914
	7.3824	7.95865	1.42783	5.42799	0.893393
	7.3872	8.16237	0.594251	5.59732	0.74647
	7.392	8.37846	0.599232	5.74648	1.1018
	7.3968	8.0188	1.68761	5.45305	0.453127
	7.4016	7.20471	1.46199	5.29629	0.911338
	7.4064	7.66181	1.64689	5.36727	1.15064
	7.4112	7.7211	1.60526	5.02442	1.10394
	7.416	7.82535	1.26695	5.03303	0.765271
	7.4208	7.74867	1.47784	5.53931	1.1669
	7.4256	7.05572	1.39799	5.40832	0.963052
	7.4304	7.17839	1.46879	5.4493	1.62671
	7.4352	7.38656	1.53786	5.60323	1.26839
	7.44	6.73545	0.940578	5.50143	1.46846
	7.4448	7.38187	1.54432	5.55416	1.31475
	7.4496	7.81523	1.38462	5.34755	1.42773
	7.4544	7.4799	1.30572	5.58525	1.46138
	7.4592	7.30332	1.54467	5.39853	1.21492
	7.464	7.37684	1.39532	5.6818	1.4094
	7.4688	7.41675	1.35564	5.64598	0.981342
	7.4736	7.12831	1.43272	5.14216	1.00251
	7.4784	7.82772	1.50459	5.44269	1.47615
	7.4832	7.61876	1.55843	5.79869	0.905072
	7.488	8.00941	1.98721	5.4484	1.02428
	7.4928	7.14518	1.26281	5.51814	0.885147
	7.4976	7.0667	1.47244	5.00075	0.929124
	7.5024	7.79477	1.08053	5.76806	1.73043
	7.5072	7.80234	1.81421	5.53071	1.07757
	7.512	8.53529	1.63163	5.79398	1.2067
	7.5168	8.67687	1.75553	5.71071	1.20977
	7.5216	7.98396	1.5219	5.41966	1.04616
	7.5264	8.34793	1.3909	5.31942	0.76019
	7.5312	7.77423	1.4815	5.17935	0.811147
	7.536	7.98361	1.63038	5.85285	0.962817
	7.5408	9.51889	2.50177	5.14172	1.10355
	7.5456	8.93139	1.91969	4.71413	0.790428
	7.5504	9.20588	1.73323	4.58898	0.627159
	7.5552	9.01487	2.09656	5.19046	0.911926
	7.56	9.19328	2.09928	5.24539	0.989654
	7.5648	8.60022	2.19014	4.96445	0.852042
	7.5696	8.38628	1.74449	5.56274	1.39025
	7.5744	9.15555	1.92287	5.42351	1.0999
	7.5792	8.99221	1.691	4.76151	0.6968
	7.584	8.64329	1.97062	5.55035	0.833618
	7.5888	8.65267	2.20768	5.07369	0.620455
	7.5936	8.59915	1.97515	5.46984	0.692034
	7.5984	8.05273	2.01849	5.90493	1.27193
	7.6032	8.3046	2.08477	5.5497	0.988891
	7.608	8.3816	1.57137	5.4855	0.982837
	7.6128	7.5618	1.80515	5.48577	0.484694
	7.6176	7.62277	1.49688	5.38748	0.47041
	7.6224	8.22582	2.12201	5.4869	0.668061
	7.6272	8.77436	1.73242	5.88561	0.721022
	7.632	8.47405	1.78308	5.78756	1.14537
	7.6368	7.78148	1.86136	5.18194	1.05293
	7.6416	7.95505	1.93725	5.20997	0.892201
	7.6464	8.24201	2.06941	5.27738	0.893924
	7.6512	7.94629	1.8179	5.27643	0.857925
	7.656	7.9132	2.0252	6.31023	1.23793
	7.6608	8.02988	2.08604	6.50729	1.21271
	7.6656	7.81952	1.62693	5.64886	1.1078
	7.6704	8.56669	1.98139	5.29686	1.24069
	7.6752	8.22222	1.94104	5.00632	1.02533
	7.68	7.63766	1.87458	5.62379	1.48826
	7.6848	7.73881	1.9375	5.34703	1.4664
	7.6896	8.41516	2.2087	5.44836	1.11975
	7.6944	7.64196	2.06299	5.54176	1.39698
	7.6992	8.02076	1.85314	4.94922	0.755486
	7.704	8.26948	1.83351	5.47606	1.01807
	7.7088	8.26405	1.79766	4.93631	0.697314
	7.7136	7.71008	1.83011	4.97606	0.931782
	7.7184	7.99413	2.15712	5.03472	0.917194
	7.7232	8.11652	1.88973	5.49249	1.11538
	7.728	7.74271	1.67197	5.50714	1.20717
	7.7328	7.72734	2.0163	5.33204	0.768228
	7.7376	7.94693	1.88636	5.11429	1.02921
	7.7424	7.58245	1.68662	5.45148	1.23074
	7.7472	7.9962	2.26591	5.40786	1.06313
	7.752	8.51606	1.79508	5.42648	1.43488
	7.7568	8.13507	1.86097	5.50714	1.10907
	7.7616	8.77416	2.18462	5.04248	0.90183
	7.7664	8.81156	2.17425	5.38914	1.10675
	7.7712	8.29317	2.22276	5.25746	0.83037
	7.776	8.70934	2.1614	5.38895	0.842913
	7.7808	8.91083	2.43172	4.97908	0.724512
	7.7856	8.67788	2.05635	5.32992	0.784376
	7.7904	8.58908	2.01078	5.53885	0.965868
	7.7952	8.47686	2.27345	5.3416	1.11604
	7.8	8.56968	2.3119	5.31507	1.07844
	7.8048	8.39323	1.81089	5.69178	1.09982
	7.8096	8.16354	2.02036	5.46614	1.10725
	7.8144	8.42808	2.28229	5.33991	1.13409
	7.8192	8.23451	2.01161	5.36329	0.991051
	7.824	9.33677	2.4214	5.08762	1.23031
	7.8288	8.52133	2.22384	5.39259	1.19578
	7.8336	8.95073	2.365	5.25514	0.922542
	7.8384	8.28	1.82708	5.49122	1.12804
	7.8432	8.72331	2.53557	4.97106	0.88293
	7.848	9.09678	2.15448	4.81328	0.838047
	7.8528	8.82289	2.11684	5.08814	0.784775
	7.8576	9.01002	2.13642	4.57544	0.725077
	7.8624	8.30488	1.6338	4.70742	0.756584
	7.8672	8.27361	1.64114	4.86724	0.740931
	7.872	8.7634	2.42221	5.08786	0.945559
	7.8768	8.37432	2.54894	5.09065	1.24436
	7.8816	8.95386	2.58747	5.34135	1.48787
	7.8864	9.64721	2.69428	5.44312	0.476209
	7.8912	9.45041	2.69004	5.09068	0.824009
	7.896	8.96407	2.57224	5.38639	1.11405
	7.9008	9.45164	2.4376	4.9878	0.796134
	7.9056	8.8025	2.61553	5.2771	0.991913
	7.9104	8.99941	2.53605	5.59703	1.28724
	7.9152	8.64901	2.31311	5.63111	1.19757
	7.92	9.88231	1.56737	5.34481	1.21452
	7.9248	10.1998	1.96198	5.59874	1.22187
	7.9296	9.00934	2.35566	4.86028	0.599723
	7.9344	9.56827	2.39006	5.1789	1.04086
	7.9392	9.04465	2.39624	5.25454	0.796136
	7.944	9.3906	2.4999	5.12651	0.470376
	7.9488	9.09846	2.72658	4.95407	0.40284
	7.9536	9.24245	2.63937	4.69273	0.505327
	7.9584	9.03809	2.38443	4.76124	0.480453
	7.9632	9.32761	2.61178	4.96944	0.506336
	7.968	8.7645	2.3219	5.48415	0.978646
	7.9728	8.52208	2.11152	4.97771	0.7885
	7.9776	8.24589	2.12125	5.80827	1.21504
	7.9824	8.91101	2.99717	5.46092	1.05219
	7.9872	8.11143	2.08631	5.40468	0.620836
	7.992	8.60362	2.5182	4.56276	0.667615
	7.9968	8.43532	2.06772	4.99511	0.930296
	8.0016	8.45315	2.31766	5.25852	1.17065
	8.0064	8.18238	2.39641	5.13077	1.01795
	8.0112	8.34854	2.09357	5.41075	0.590353
	8.016	8.22171	2.05148	4.92184	0.763716
	8.0208	8.12956	2.24096	4.64105	0.415265
	8.0256	8.02082	2.04067	4.84911	0.460532
	8.0304	7.83774	2.74653	5.11816	0.871219
	8.0352	7.97916	2.48646	5.11962	0.864
	8.04	8.46455	2.20338	5.24237	0.63793
	8.0448	8.30947	2.42388	5.05463	0.811724
	8.0496	8.41591	2.05688	4.8114	0.447221
	8.0544	7.73918	2.57069	5.03925	0.759022
	8.0592	8.22186	2.53539	4.86475	0.533135
	8.064	8.33342	2.59554	4.96517	0.807264
	8.0688	8.43028	2.43064	4.83651	0.443646
	8.0736	8.50755	2.31097	5.19829	0.839533
	8.0784	9.02262	2.2414	4.76671	0.767107
	8.0832	8.83422	2.09242	5.0813	0.716398
	8.088	8.25881	2.03652	4.79676	0.356017
	8.0928	9.20807	2.53259	4.91238	0.69165
	8.0976	9.48767	2.55139	4.7916	0.701332
	8.1024	9.40764	2.62959	4.93272	0.363186
	8.1072	9.43845	2.49008	4.84036	0.627715
	8.112	8.87487	2.13924	5.18766	0.580436
	8.1168	8.44135	1.94599	5.01917	0.193458
	8.1216	8.61826	1.88925	4.7494	0.206943
	8.1264	8.09205	1.82297	4.84103	0.201865
	8.1312	8.79898	2.07893	5.09629	0.357519
	8.136	8.80211	2.00696	4.71922	0.434802
	8.1408	8.96916	1.91242	4.43828	0.0546391
	8.1456	8.30977	2.42939	4.49004	0.240148
	8.1504	8.42989	2.18196	4.77221	0.409788
	8.1552	7.95702	2.11718	4.22281	0.260422
	8.16	8.7354	2.44095	5.00567	0.502041
	8.1648	8.10751	2.48635	4.39615	0.335759
	8.1696	8.59666	1.77605	4.77233	0.241216
	8.1744	8.95513	2.12614	4.03135	0.341304
	8.1792	8.17023	2.61321	4.24613	0.396074
	8.184	8.7862	2.29374	4.52215	0.545579
	8.1888	8.20817	2.3286	4.4196	0.247124
	8.1936	8.44985	2.32395	4.57668	0.300238
	8.1984	8.31686	2.14526	4.48761	0.34676
	8.2032	9.52064	2.38089	4.44649	0.267197
	8.208	8.27912	2.56064	4.29608	0.0696546
	8.2128	8.87776	2.12497	4.31565	0.252524
	8.2176	8.96678	1.77971	4.49429	0.669072
	8.2224	8.84948	2.29787	4.47762	0.687613
	8.2272	8.37207	1.66755	4.63102	0.508186
	8.232	8.72731	2.58607	4.80829	0.959731
	8.2368	8.88572	2.28146	4.69659	0.833596
	8.2416	9.3793	2.43198	4.0506	0.37191
	8.2464	8.54088	2.36334	4.87426	0.904813
	8.2512	9.15142	2.21797	5.19692	0.842252
	8.256	8.51493	2.52677	5.9646	0.688169
	8.2608	9.11515	2.50675	6.24613	0.76368
	8.2656	9.115	2.01191	5.9168	1.13794
	8.2704	9.01515	2.55862	6.02085	0.79587
	8.2752	9.00983	2.49022	5.88791	0.859196
	8.28	8.5501	2.2073	5.86465	0.844437
	8.2848	8.29962	2.48702	6.00586	0.844451
	8.2896	8.63121	2.67973	6.05542	0.931931
	8.2944	8.34595	2.37237	5.31849	1.11952
	8.2992	8.49767	2.77761	6.49843	0.553147
	8.304	8.20812	2.39263	6.17286	0.764911
	8.3088	8.16721	2.31291	6.37858	0.88081
	8.3136	8.08868	2.3477	6.20624	0.605064
	8.3184	8.03965	2.28429	5.86705	0.854106
	8.3232	8.32928	2.08919	6.54024	0.701324
	8.328	8.42297	1.82063	5.52974	1.09206
	8.3328	8.02977	2.28683	5.23552	0.608716
	8.3376	8.05395	2.72475	6.14276	0.400181
	8.3424	8.0677	2.00124	4.88083	0.346831
	8.3472	8.75661	2.88458	4.45398	0.487746
	8.352	8.30171	3.05808	5.26856	0.479212
	8.3568	7.78372	2.6626	4.88527	0.479837
	8.3616	8.72927	2.70543	4.94179	0.585145
	8.3664	8.56691	3.21493	5.05324	0.824695
	8.3712	8.4817	2.72628	5.1853	0.637505
	8.376	8.5068	2.82926	5.19889	0.538298
	8.3808	8.2947	2.46891	5.32545	0.428923
	8.3856	7.55784	2.1662	5.61419	0.481518
	8.3904	7.89075	2.89502	4.56287	0.250963
	8.3952	7.48099	2.51373	4.7642	0.0895066
	8.4	7.88816	2.61084	4.84929	0.178777
	8.4048	7.79886	2.70142	5.02227	0.343793
	8.4096	7.67159	2.67485	4.92998	0.35983
	8.4144	7.30718	2.68867	4.86015	0.583966
	8.4192	8.16248	2.95022	4.63957	0.56489
	8.424	7.83395	2.3033	4.96351	0.70943
	8.4288	8.18029	2.63416	5.00751	0.652789
	8.4336	8.4129	2.60885	4.76705	0.860102
	8.4384	7.69575	2.92265	4.46722	0.521118
	8.4432	8.45726	4.13925	4.46424	0.543238
	8.448	8.18042	3.89263	4.67413	0.63781
	8.4528	7.43936	3.07573	5.07421	0.452932
	8.4576	7.52093	3.16351	5.01902	0.132471
	8.4624	7.64254	2.4457	5.01845	0.456463
	8.4672	7.34073	2.46114	4.95293	0.460455
	8.472	7.7217	2.86714	5.36905	0.316517
	8.4768	7.53355	2.63629	5.07024	0.517156
	8.4816	7.71788	2.84835	5.2461	0.325189
	8.4864	7.81273	2.51082	5.7275	0.679539
	8.4912	7.94452	2.98125	5.53459	0.4916
	8.496	8.01915	2.94772	5.45283	0.369326
	8.5008	8.09285	3.05614	5.28589	0.380482
	8.5056	7.8474	3.46215	5.44977	0.635182
	8.5104	8.04528	3.21821	5.0916	0.274622
	8.5152	7.59464	3.36551	4.66906	0.239296
	8.52	8.33391	3.7081	4.44952	0.179416
	8.5248	8.12708	2.64929	4.58411	0.15211
	8.5296	7.7063	3.12841	4.52971	0.466325
	8.5344	7.12048	2.8887	4.99488	0.270347
	8.5392	7.93617	2.36488	4.64039	0.279629
	8.544	7.06212	2.85264	6.26544	0.612646
	8.5488	7.36384	2.5584	6.21655	1.08836
	8.5536	7.50555	2.92395	5.86352	0.885633
	8.5584	8.10605	2.83382	6.80673	1.44017
	8.5632	7.68504	2.76704	6.71222	1.095
	8.568	7.05712	2.59057	6.06751	1.02679
	8.5728	7.27818	2.50772	6.37631	1.05401
	8.5776	7.09109	2.33203	6.31805	1.17055
	8.5824	7.30816	2.6689	6.18156	0.712826
	8.5872	7.09775	2.83897	6.32965	0.803857
	8.592	7.60663	2.83575	6.159	1.0759
	8.5968	7.44316	2.6843	5.97802	0.855452
	8.6016	7.70004	2.9139	6.55428	1.01069
	8.6064	7.53047	2.77231	6.29549	1.21007
	8.6112	7.86467	2.60901	6.65279	1.20086
	8.616	8.16674	2.72606	5.90281	1.23854
	8.6208	7.98181	2.78246	6.28616	1.12963
	8.6256	7.35587	2.42238	6.7017	1.09351
	8.6304	8.18139	2.8712	5.27367	0.992026
	8.6352	7.96646	3.09741	5.51186	0.96886
	8.64	7.95311	2.80941	5.6483	0.952664
	8.6448	8.35084	3.16152	5.67623	0.462619
	8.6496	8.04969	3.01073	5.72473	0.752263
	8.6544	7.78691	3.17475	5.51792	0.868087
	8.6592	8.12793	2.9248	5.78706	0.82137
	8.664	7.68287	3.01035	6.01117	1.18901
	8.6688	8.02384	3.00457	6.07124	1.72079
	8.6736	7.69394	2.95996	6.28247	1.47346
	8.6784	7.77453	3.38107	6.56555	1.09102
	8.6832	8.19552	3.15187	6.74094	1.16405
	8.688	7.97405	2.80204	6.20216	1.15068
	8.6928	7.78746	2.85241	6.29824	0.950836
	8.6976	7.71645	3.12609	6.4627	1.07049
	8.7024	8.08461	2.93221	6.90547	1.12712
	8.7072	7.58621	3.12548	6.41603	1.1798
	8.712	7.67362	3.25404	6.52	1.20151
	8.7168	8.49822	3.06285	6.23145	1.1549
	8.7216	7.41141	3.23407	5.83653	0.890516
	8.7264	7.37538	3.05091	6.36299	1.00399
	8.7312	7.54877	3.0094	6.20384	0.681464
	8.736	7.54895	3.10862	6.3394	0.775347
	8.7408	7.35464	2.81696	6.23686	1.20888
	8.7456	7.64359	3.00915	5.85784	0.83172
	8.7504	7.36515	3.26691	6.12298	1.07518
	8.7552	7.37017	2.98626	6.36545	0.991877
	8.76	7.53126	3.55814	5.9916	1.03226
	8.7648	7.24284	3.28616	6.34943	0.936688
	8.7696	7.75373	3.54829	5.99079	0.673305
	8.7744	7.46842	3.19938	6.50405	0.854241
	8.7792	7.49655	3.32138	6.50351	1.03889
	8.784	7.31894	3.13853	6.38696	1.0914
	8.7888	7.51098	3.09743	6.33528	1.03224
	8.7936	7.47841	2.91236	5.96651	0.96193
	8.7984	7.57592	2.89392	6.00038	1.08029
	8.8032	7.18604	2.80245	6.55699	1.09269
	8.808	7.87387	3.00231	6.28541	1.03598
	8.8128	7.05978	2.8326	6.07827	0.791075
	8.8176	7.39838	2.79676	6.20705	0.84429
	8.8224	7.87489	3.09612	6.0242	0.450996
	8.8272	7.15733	2.99918	5.81031	0.669532
	8.832	7.45224	3.07789	5.523	0.92234
	8.8368	7.37476	2.67453	5.65279	0.705655
	8.8416	7.4948	2.87139	5.68778	0.480547
	8.8464	7.76302	2.7522	5.98212	0.918937
	8.8512	7.31759	2.93153	6.11406	0.917458
	8.856	7.7759	3.07628	5.96611	0.997884
	8.8608	7.99966	3.26857	4.54921	0.272353
	8.8656	7.53364	3.28351	5.11775	0.676534
	8.8704	7.21619	3.02744	5.66339	0.783971
	8.8752	7.79846	3.21586	5.68042	1.01762
	8.88	7.64811	2.52725	5.64882	0.949482
	8.8848	7.44188	3.15004	6.14538	0.998364
	8.8896	7.42972	3.15392	6.03555	1.0853
	8.8944	7.61057	2.93773	5.93844	1.09214
	8.8992	7.29542	3.00826	6.14867	1.21796
	8.904	7.46788	2.87903	6.00652	1.16015
	8.9088	7.84876	3.13227	6.13573	1.08298
	8.9136	7.81693	3.46236	5.92798	0.971312
	8.9184	8.19507	2.96609	5.69943	0.951496
	8.9232	7.57368	3.17148	5.75734	0.764146
	8.928	7.95363	3.26644	5.39472	0.611687
	8.9328	7.2778	3.04054	5.35707	0.945956
	8.9376	7.65222	3.14144	6.23858	1.16445
	8.9424	7.69398	2.71347	5.58103	0.794403
	8.9472	8.136	2.82437	5.99131	0.635318
	8.952	7.33408	2.88701	5.92405	0.970204
	8.9568	7.36787	2.4772	6.01929	1.07183
	8.9616	7.12121	2.46059	5.76053	1.33391
	8.9664	7.65461	2.94312	5.50503	1.01062
	8.9712	7.92531	2.79022	5.49055	1.15633
	8.976	7.87492	2.57744	5.87786	0.978615
	8.9808	6.89338	2.92817	5.62174	0.9212
	8.9856	8.17123	2.93824	5.94777	1.0463
	8.9904	7.96518	2.86695	5.589	0.78356
	8.9952	7.53191	3.1021	5.54068	0.505448
	9	7.22084	3.03957	5.76163	0.735537
	9.0048	7.57014	3.12854	5.48154	0.576682
	9.0096	7.44413	2.81051	5.5356	0.711737
	9.0144	6.94932	2.88789	5.39964	0.83691
	9.0192	8.05039	3.08331	5.51436	0.581091
	9.024	7.61171	3.04977	5.56945	0.672059
	9.0288	7.46985	2.97622	5.69355	0.561641
	9.0336	7.17785	2.88069	5.56537	0.809307
	9.0384	6.98353	2.56384	5.62356	0.671217
	9.0432	7.38365	2.65867	5.34039	0.66843
	9.048	7.61202	2.96042	5.63575	0.723525
	9.0528	7.47116	2.88402	5.65265	0.619401
	9.0576	7.30329	2.65781	5.44856	0.899686
	9.0624	7.12926	2.94871	5.53621	0.592422
	9.0672	7.32289	2.50183	5.11097	0.474739
	9.072	7.39088	2.38201	5.86575	0.588471
	9.0768	7.15063	2.53743	5.76708	0.687949
	9.0816	7.28747	3.01323	5.75107	1.00169
	9.0864	7.0709	2.62006	5.40611	0.639227
	9.0912	7.29697	2.32465	5.92569	0.814493
	9.096	7.56198	2.41981	6.03202	0.726006
	9.1008	7.06841	2.18672	6.23549	0.5214
	9.1056	6.67021	1.95304	5.08478	0.142845
	9.1104	7.06428	2.54747	4.90012	0.476389
	9.1152	6.83946	2.20462	5.44285	0.691555
	9.12	7.10766	2.25167	5.27864	0.763045
	9.1248	7.38527	2.34504	5.66956	0.958915
	9.1296	7.45794	2.5716	6.14629	0.963689
	9.1344	7.16665	3.18029	5.43424	0.898111
	9.1392	7.19442	2.60346	6.08809	1.02528
	9.144	7.43771	2.73319	6.47206	1.15414
	9.1488	8.04918	2.61194	6.39721	1.22613
	9.1536	7.85421	2.52681	6.11254	1.11334
	9.1584	8.07468	2.74131	6.2012	1.22949
	9.1632	7.8738	2.57422	6.08658	1.22285
	9.168	7.11315	2.59124	6.39635	0.852434
	9.1728	7.61312	2.49162	6.24968	1.08167
	9.1776	7.90703	2.81448	6.17415	0.746893
	9.1824	7.98092	2.61009	6.03581	1.0781
	9.1872	8.21743	2.32468	5.89808	0.992871
	9.192	8.79059	2.97203	6.15502	0.890968
	9.1968	8.00896	2.32062	6.54838	1.04148
	9.2016	7.34296	2.75593	6.59024	0.778612
	9.2064	8.41151	2.83643	6.22327	0.836336
	9.2112	8.31381	2.61702	6.12258	0.782626
	9.216	7.42733	2.6583	6.44961	0.903921
	9.2208	7.71323	2.57727	6.20948	1.13962
	9.2256	7.53701	2.1862	6.37705	1.2981
	9.2304	7.58737	2.41988	6.12682	0.847799
	9.2352	7.9035	2.58431	5.45649	0.338797
	9.24	7.51763	2.81957	5.86105	0.625502
	9.2448	8.2178	2.13808	6.97786	0.57105
	9.2496	8.70549	2.51112	6.30735	0.710127
	9.2544	8.88636	2.64123	6.73832	0.766646
	9.2592	8.42161	2.64152	7.05655	1.16439
	9.264	8.35098	2.76523	7.20591	1.29452
	9.2688	7.76551	2.63681	7.03617	1.24864
	9.2736	8.56393	2.46372	6.68452	0.896692
	9.2784	8.07879	2.60216	6.87263	0.943383
	9.2832	8.09317	2.82079	6.53878	0.844964
	9.288	7.96649	2.27602	6.91208	1.12171
	9.2928	7.82491	2.00926	7.30934	0.248941
	9.2976	7.84223	2.36804	6.84282	1.29378
	9.3024	7.98049	2.37467	7.32879	1.22262
	9.3072	8.41163	2.49072	6.63303	1.09413
	9.312	8.44545	2.70158	7.18214	1.23709
	9.3168	8.49318	2.82932	6.42419	0.99379
	9.3216	7.73821	3.07098	6.6262	1.02501
	9.3264	7.90456	3.02235	6.91822	1.0773
	9.3312	8.02404	2.74107	6.4233	0.949637
	9.336	8.07478	2.7479	6.27211	0.989139
	9.3408	7.75762	2.62306	6.60259	1.20279
	9.3456	7.82016	3.09558	6.27215	1.07833
	9.3504	7.82378	2.76739	6.39531	0.675078
	9.3552	8.67666	2.81577	6.12065	0.905078
	9.36	7.88747	2.9085	6.75537	1.26391
	9.3648	7.97156	3.09852	6.37143	0.889039
	9.3696	7.52441	2.60089	6.11625	1.04108
	9.3744	7.89534	2.84159	6.88784	1.12416
	9.3792	7.62225	2.83237	6.14233	0.777818
	9.384	7.51741	2.62755	6.60852	0.573736
	9.3888	7.50241	2.52408	6.08756	0.568139
	9.3936	7.02873	2.80599	6.39137	1.23358
	9.3984	7.1948	2.57431	5.87228	0.648454
	9.4032	7.35044	2.59073	6.08471	0.610685
	9.408	7.41056	2.75058	6.20612	0.764963
	9.4128	7.54623	2.86455	6.53278	0.485584
	9.4176	7.14326	2.83381	6.77433	0.612779
	9.4224	7.12836	2.78363	6.44371	0.961982
	9.4272	6.89856	2.68354	6.95981	0.870018
	9.432	7.373	2.30314	6.57993	0.700288
	9.4368	7.24853	2.59014	6.33985	0.614179
	9.4416	7.832	2.17861	6.16329	0.982842
	9.4464	7.11551	2.84053	6.53126	0.922625
	9.4512	7.60507	2.72859	6.35812	0.784204
	9.456	7.55392	2.67981	5.91143	0.987265
	9.4608	8.16278	2.48732	6.32221	0.845124
	9.4656	8.54689	3.04406	6.0798	0.727262
	9.4704	8.33318	2.79585	6.42351	0.932795
	9.4752	8.91375	2.67473	6.30864	0.957003
	9.48	8.32835	3.19592	6.20155	0.751599
	9.4848	8.05262	3.04944	6.05182	0.664176
	9.4896	7.28995	2.90716	6.42374	0.592949
	9.4944	8.29326	3.71192	6.12307	0.466982
	9.4992	7.85468	2.83494	6.03967	0.715679
	9.504	7.79099	2.70254	6.44743	0.87057
	9.5088	7.48205	3.17414	6.57618	1.24803
	9.5136	7.25224	2.88425	6.56605	0.582977
	9.5184	8.17308	2.924	6.10054	0.732591
	9.5232	7.14599	2.72958	6.78996	0.518092
	9.528	7.75296	2.59572	6.68158	0.913177
	9.5328	7.86226	2.94396	6.22349	0.969641
	9.5376	7.48205	2.87835	6.064	0.480638
	9.5424	7.5553	2.98901	6.1053	1.09296
	9.5472	7.59249	2.87105	5.90315	0.816072
	9.552	7.68615	2.92083	6.30677	0.684256
	9.5568	7.25702	2.93018	6.42801	0.919932
	9.5616	8.1084	2.71009	6.79419	0.808925
	9.5664	7.64771	3.26333	5.8969	0.664527
	9.5712	7.64188	2.96195	6.4046	0.969852
	9.576	7.88357	2.72983	5.9594	0.722559
	9.5808	7.84892	2.68407	5.89124	0.687089
	9.5856	8.42805	3.17582	5.88172	1.14522
[truncated: 18,837 more rows]
