# Supplementary material for: Eltrombopag directly inhibits BAX and prevents cell death
Source: Nat Commun. 2021 Feb 18;12:1134. doi: 10.1038/s41467-021-21224-1 (PMC7892824; doi:10.1038/s41467-021-21224-1)
Supplement: Supplementary file 4 — Source Data [file 41467_2021_21224_MOESM4_ESM.zip › SuppFig8.xlsx]

## Sheet: Ex7a-b
		SuppFig8a							SuppFig8b
		Residue Number	BAX			Mean	SEM		Residue Number	BAX + EO			Mean	SEM
		1	6.19335	2.29054	10.6965	6.39346	2.42866		1	6.19335	2.29054	10.6965	6.39346	2.42866
		2	5.39071	1.81674	9.43311	5.54685	2.20004		2	5.39071	1.81674	9.43311	5.54685	2.20004
		3	4.77593	2.08654	9.1163	5.32626	2.04789		3	10.3103	7.9533	9.38191	9.21517	0.6855
		4	5.45206	1.96266	10.0995	5.83808	2.35683		4	9.38885	7.48012	7.63144	8.1668	0.612585
		5	6.2146	1.60801	10.892	6.23821	2.68009		5	7.33494	6.81968	7.13606	7.09689	0.150027
		6	5.71169	1.83039	9.61525	5.71911	2.2473		6	6.5402	6.34699	6.03796	6.30839	0.146263
		7	4.16893	1.4261	7.24136	4.27879	1.67962		7	6.85421	6.41703	5.5069	6.25938	0.396841
		8	3.8509	1.22767	5.94587	3.67481	1.36487		8	8.61151	6.10978	5.73036	6.81722	0.903809
		9	2.88337	1.3835	4.45121	2.90603	0.885643		9	7.40777	4.61726	4.86819	5.63107	0.891297
		10	3.13573	1.69034	3.12986	2.65198	0.480822		10	6.79528	3.27288	4.31844	4.79553	1.04444
		11	3.60269	1.54432	2.78757	2.64486	0.598471		11	4.97476	2.99455	3.37241	3.78057	0.606973
		12	3.16461	1.54724	2.92595	2.54594	0.504077		12	4.74961	3.62248	3.18344	3.85184	0.466432
		13	3.02298	1.45831	3.12552	2.5356	0.53946		13	3.37492	3.66695	3.58631	3.54273	0.0870729
		14	1.89568	1.14795	2.37165	1.8051	0.356144		14	2.29803	2.42378	3.98308	2.90163	0.541943
		15	1.06394	0.816436	1.69608	1.19215	0.261898		15	1.96621	2.45331	3.46099	2.62684	0.440143
		16	0.856401	0.643957	1.50919	1.00318	0.260331		16	1.80867	1.93391	2.68028	2.14095	0.272077
		17	0.786065	0.692753	1.5497	1.00951	0.271437		17	1.43778	1.46998	1.63766	1.51514	0.0619636
		18	0.781011	0.687491	1.45901	0.975836	0.243088		18	1.2546	1.22104	1.2504	1.24201	0.010558
		19	0.729634	0.612073	1.28155	0.874421	0.206377		19	1.14085	1.11126	1.13741	1.12984	0.00934337
		20	0.684116	0.623082	1.2411	0.849432	0.196624		20	1.12214	1.02737	1.14946	1.09966	0.036994
		21	0.691594	0.703853	1.27728	0.890908	0.193217		21	1.05302	0.913643	1.16301	1.04322	0.0721521
		22	0.688743	0.687419	1.15161	0.842591	0.154511		22	0.985606	0.809761	1.00653	0.933966	0.0623958
		23	0.682486	0.631488	1.0267	0.780225	0.124114		23	0.972726	0.757005	0.925538	0.88509	0.0654752
		24	0.659999	0.665479	1.03663	0.787368	0.124639		24	0.983424	0.680679	0.924484	0.862863	0.0926671
		25	0.675191	0.743613	1.02134	0.813383	0.10584		25	0.939863	0.656175	0.884837	0.826959	0.0868565
		26	0.721453	0.715467	0.862917	0.766612	0.0481833		26	0.814603	0.616242	0.82702	0.752621	0.068284
		27	0.685374	0.629481	0.763689	0.692848	0.0389224		27	0.862152	0.61274	0.842099	0.77233	0.0800047
		28	0.671442	0.713743	0.874406	0.753197	0.0618226		28	0.93727	0.590834	0.853477	0.79386	0.104355
		29	0.778638	0.848617	0.835126	0.820794	0.0214346		29	0.704827	0.547445	0.760424	0.670899	0.0637792
		30	0.78255	0.78114	0.729437	0.764376	0.0174741		30	0.728629	0.575439	0.758219	0.687429	0.0566427
		31	0.631168	0.730091	0.803423	0.721561	0.0499085		31	0.868626	0.769264	0.934911	0.8576	0.0481349
		32	0.721303	0.777006	0.984357	0.827555	0.0800328		32	0.712554	0.729257	0.930031	0.790614	0.0698751
		33	0.900292	0.907967	0.975146	0.927802	0.0237758		33	0.67712	0.576598	0.750141	0.667953	0.0503068
		34	0.832371	1.02945	0.964812	0.942212	0.0580041		34	0.816186	0.635326	0.799906	0.750473	0.0577647
		35	0.981053	1.80667	1.27969	1.35581	0.241355		35	0.897412	0.813463	0.885928	0.865601	0.0262789
		36	1.38029	2.1964	2.0622	1.87963	0.252659		36	0.902952	0.731538	0.921228	0.851906	0.0604148
		37	1.9238	2.23452	2.32513	2.16115	0.121523		37	1.14251	0.756221	0.972082	0.956938	0.111769
		38	2.00886	2.45876	2.99336	2.48699	0.284553		38	2.19032	1.21497	1.90005	1.76845	0.289148
		39	2.16488	3.32906	3.31569	2.93655	0.38585		39	3.06068	1.47814	2.75433	2.43105	0.484594
		40	2.93395	3.60471	3.30379	3.28081	0.19397		40	3.22556	2.45785	2.51703	2.73348	0.246633
		41	4.062	3.07123	3.02638	3.38654	0.337979		41	3.52142	2.35376	2.41687	2.76402	0.37914
		42	3.02324	2.44476	2.17829	2.54876	0.249397		42	3.50362	2.18956	2.02458	2.57259	0.467947
		43	2.65643	2.28328	2.0806	2.3401	0.168638		43	3.08327	1.87535	2.18608	2.38157	0.362137
		44	1.9653	1.96422	1.88254	1.93735	0.0274077		44	2.17474	1.74218	1.68309	1.86667	0.154976
		45	1.83319	1.84747	1.59756	1.75941	0.0810301		45	2.1281	2.80205	1.69477	2.20831	0.32215
		46	2.63912	2.09752	2.14243	2.29302	0.173534		46	1.88436	2.29533	1.95128	2.04366	0.12731
		47	3.60061	2.07025	2.13836	2.60307	0.499157		47	1.81597	2.49689	1.68412	1.99899	0.25184
		48	3.0077	1.67778	2.46529	2.38359	0.386083		48	1.95397	3.61642	1.75394	2.44144	0.590321
		49	1.90367	1.09756	2.17081	1.72401	0.322581		49	2.11144	3.50197	2.0121	2.54184	0.480921
		50	1.61485	1.11783	2.02086	1.58451	0.261123		50	1.97081	2.48845	2.15518	2.20481	0.151477
		51	1.68294	1.1564	1.72024	1.51986	0.182048		51	2.20196	2.10439	2.66323	2.32319	0.172335
		52	1.89727	1.38413	1.78823	1.68988	0.15608		52	1.68624	1.55726	2.05847	1.76733	0.15026
		53	1.34177	1.2858	1.65407	1.42721	0.114574		53	1.51666	1.54277	2.00147	1.68697	0.157435
		54	1.194	1.11912	1.53554	1.28289	0.128162		54	1.97171	1.90314	3.07737	2.31741	0.380495
		55	1.03249	1.01854	1.36634	1.13912	0.11368		55	1.55831	1.3777	1.96694	1.63432	0.174294
		56	0.814288	0.867862	1.27325	0.985132	0.144885		56	1.37926	1.22413	1.59046	1.39795	0.106161
		57	0.783305	0.744905	1.16183	0.896681	0.133039		57	1.16749	1.08666	1.22581	1.15999	0.0403435
		58	0.815211	0.723032	0.999962	0.846068	0.0814181		58	1.09628	0.899216	1.11048	1.03533	0.0681793
		59	0.720479	0.64841	0.884644	0.751178	0.0699007		59	1.08351	0.82008	1.12831	1.01063	0.0961506
		60	0.649167	0.619483	0.877184	0.715278	0.0814053		60	1.00025	0.727905	1.01382	0.913991	0.0931252
		61	0.716528	0.677649	0.855443	0.749873	0.0539648		61	0.936508	0.6323	0.840667	0.803158	0.0897975
		62	0.694118	0.6586	0.742692	0.69847	0.0243723		62	0.990393	0.622206	0.860459	0.824353	0.107809
		63	0.617769	0.647257	0.681067	0.648698	0.0182868		63	1.00358	0.617936	0.907821	0.843113	0.115933
		64	0.68109	0.711363	0.786235	0.726229	0.0312497		64	0.905771	0.602584	0.859833	0.789396	0.0943428
		65	0.770127	0.768667	0.866184	0.80166	0.032265		65	0.796715	0.609322	0.807781	0.737939	0.0643882
		66	0.647461	0.699071	0.74584	0.697457	0.0284109		66	0.868379	0.635079	0.964824	0.822761	0.0978837
		67	0.681507	0.680765	0.708758	0.690343	0.00920969		67	1.00483	0.689856	1.07798	0.924224	0.119071
		68	0.841809	0.792873	0.801997	0.812226	0.015024		68	0.817212	0.635413	0.925962	0.792862	0.0847535
		69	0.868869	0.807589	0.867812	0.84809	0.0202526		69	0.735426	0.625684	0.810877	0.723996	0.0537653
		70	0.709689	0.666814	0.744849	0.707117	0.0225634		70	0.869992	0.8139	0.969187	0.88436	0.0453993
		71	0.797212	0.774977	0.837183	0.803124	0.0181991		71	0.844709	0.858801	1.09826	0.933924	0.0822694
		72	0.979149	0.951456	1.05698	0.995862	0.0315882		72	0.678567	0.678074	0.902473	0.753038	0.0747176
		73	0.906808	0.918238	0.977236	0.934094	0.021822		73	0.81298	0.771173	0.845603	0.809919	0.0215405
		74	1.09923	1.03487	1.19082	1.10831	0.0452474		74	1.02137	1.0532	1.02899	1.03452	0.00959501
		75	1.11723	1.03654	1.26988	1.14121	0.0684175		75	0.965219	1.01448	1.00949	0.996395	0.0156543
		76	0.907416	0.9212	1.08785	0.972156	0.0579843		76	1.12384	1.18493	1.2733	1.19402	0.0433839
		77	0.946316	0.9366	1.08686	0.989924	0.0485474		77	1.22347	1.32162	1.24958	1.26489	0.0293513
		78	1.06629	0.94154	1.19192	1.06658	0.0722773		78	0.996762	1.15631	1.02564	1.05957	0.0490833
		79	0.942047	0.828635	1.05894	0.943206	0.066485		79	0.996529	1.03445	1.09806	1.04302	0.0296209
		80	0.962659	1.05652	1.04569	1.02162	0.0296473		80	1.1445	1.08659	1.17036	1.13382	0.0247635
		81	1.38351	1.57022	1.2772	1.41031	0.0856433		81	1.05109	1.02397	0.920986	0.998681	0.0396286
		82	1.39484	1.58347	1.29046	1.42292	0.0857422		82	1.01215	1.00125	0.854391	0.955928	0.0508661
		83	1.43521	1.33625	1.32124	1.36424	0.0357521		83	1.2174	1.17986	1.11506	1.17077	0.0298916
		84	1.85371	1.29296	1.59545	1.58071	0.162043		84	1.26116	1.1918	1.00994	1.1543	0.0749046
		85	2.52293	1.3413	2.17805	2.01409	0.350818		85	1.23362	1.15612	0.926718	1.10549	0.0921413
		86	2.71967	1.35816	2.38888	2.15557	0.40998		86	1.62455	1.42457	1.20168	1.41693	0.122129
		87	1.84059	1.1803	1.72766	1.58285	0.203899		87	1.68882	1.7067	1.10096	1.49883	0.199002
		88	1.33671	1.65201	1.28953	1.42609	0.113783		88	2.08036	2.29986	1.22828	1.8695	0.326811
		89	1.37905	1.10745	1.13925	1.20858	0.085725		89	1.49199	2.18375	1.08618	1.58731	0.320405
		90	1.39626	1.20553	1.26187	1.28789	0.0565761		90	1.02367	1.06676	0.891704	0.994046	0.0526608
		91	1.13853	1.14161	1.00785	1.096	0.0440812		91	0.996306	0.995303	0.832784	0.941464	0.054341
		92	0.821937	0.674832	0.788069	0.761613	0.0444782		92	1.07044	1.06627	0.85735	0.99802	0.0703453
		93	0.871929	0.762584	0.901955	0.845489	0.0423491		93	0.918534	0.890946	0.830792	0.88009	0.0259039
		94	0.916877	0.809714	0.921682	0.882758	0.0365481		94	0.798895	0.771172	0.777154	0.782407	0.00842298
		95	0.76566	0.656528	0.797834	0.740007	0.0427605		95	0.867487	0.85983	0.834692	0.854003	0.0099053
		96	0.736142	0.630661	0.79347	0.720091	0.0476793		96	0.904198	0.7994	0.861252	0.85495	0.0304161
		97	0.860478	0.781688	0.941828	0.861331	0.0462304		97	0.808499	0.729397	0.738834	0.75891	0.0249437
		98	0.800158	0.743867	1.05437	0.866132	0.0955116		98	0.826891	0.789717	0.738292	0.784967	0.0256863
		99	0.777014	0.703712	1.10567	0.862131	0.123593		99	1.00158	0.885343	0.892107	0.926343	0.0376688
		100	0.828659	0.797278	1.28126	0.969065	0.156359		100	1.00575	0.894137	0.88393	0.92794	0.0390172
		101	1.21239	1.0416	1.74454	1.33284	0.21167		101	0.838806	0.916998	0.763339	0.839714	0.0443599
		102	1.4339	1.33242	2.0578	1.60804	0.226782		102	0.933692	1.28308	0.903432	1.04007	0.121821
		103	1.91067	1.44549	2.29164	1.8826	0.244665		103	2.05503	1.66808	1.50498	1.7427	0.163112
		104	1.43712	1.41069	1.72307	1.52363	0.100014		104	2.45864	2.35453	1.51036	2.10784	0.300249
		105	0.869233	0.924452	1.2423	1.01199	0.116249		105	2.46499	2.08028	1.85362	2.13296	0.178443
		106	0.698781	0.656779	0.987061	0.780873	0.103804		106	2.02935	1.55072	1.73726	1.77244	0.139284
		107	0.635686	0.667698	0.862645	0.72201	0.0709223		107	1.21224	1.42048	1.386	1.33957	0.0644392
		108	0.612646	0.637485	0.759802	0.669978	0.0454811		108	0.753261	1.03579	0.997016	0.928688	0.0884247
		109	0.574059	0.518123	0.694122	0.595435	0.0519187		109	0.666755	0.718606	0.78515	0.723503	0.0342653
		110	0.541825	0.511227	0.671746	0.574933	0.0492061		110	0.610413	0.708937	0.643525	0.654292	0.0289463
		111	0.507597	0.58826	0.578105	0.557987	0.0253649		111	0.568192	0.725687	0.575698	0.623192	0.0512931
		112	0.469388	0.581057	0.509372	0.519939	0.0326663		112	0.626254	0.64131	0.561886	0.609817	0.0243564
		113	0.473073	0.526912	0.526997	0.508994	0.0179605		113	0.579211	0.53057	0.526696	0.545492	0.0168963
		114	0.472801	0.550851	0.536495	0.520049	0.0239847		114	0.493143	0.508483	0.488729	0.496785	0.00598627
		115	0.457475	0.561727	0.477134	0.498779	0.0319818		115	0.523069	0.527744	0.510393	0.520402	0.0051832
		116	0.449689	0.559899	0.490369	0.499986	0.0321763		116	0.605427	0.495972	0.517409	0.539603	0.0334889
		117	0.478431	0.576023	0.587197	0.547217	0.0345441		117	0.567405	0.445205	0.462711	0.491774	0.0381517
		118	0.495711	0.660581	0.630051	0.595448	0.0506412		118	0.491549	0.454174	0.483895	0.476539	0.0113989
		119	0.559793	0.717643	0.693286	0.656907	0.0490635		119	0.557821	0.491319	0.523416	0.524185	0.0192015
		120	0.575566	0.657909	0.766122	0.666532	0.0551776		120	0.682515	0.502522	0.478038	0.554358	0.0644668
		121	0.608552	0.624863	0.846117	0.693177	0.0766145		121	0.745871	0.542132	0.51235	0.600118	0.073382
		122	0.865332	0.750175	0.946544	0.854017	0.0569686		122	0.705086	0.558074	0.581584	0.614914	0.0455935
		123	1.00891	0.819318	1.03477	0.954332	0.0679189		123	0.791568	0.556028	0.585703	0.644433	0.0740646
		124	0.932327	0.798275	1.12101	0.950538	0.0936101		124	1.08745	0.674753	0.722066	0.828088	0.130396
		125	1.15642	0.911514	1.24178	1.10324	0.0989786		125	1.20205	0.752308	0.890256	0.948204	0.133022
		126	1.56627	1.07795	1.41221	1.35214	0.144129		126	1.14884	0.768011	0.905891	0.940915	0.111323
		127	1.49378	1.14891	1.5524	1.39836	0.125871		127	1.39719	0.873981	0.9614	1.07752	0.161812
		128	1.34633	1.15531	1.57115	1.3576	0.120175		128	1.74681	1.06526	1.39192	1.40133	0.196802
		129	1.13347	1.05834	1.51549	1.23577	0.141531		129	1.77202	1.11525	1.57751	1.48826	0.194773
		130	1.09997	1.24702	1.53827	1.29509	0.128789		130	1.70401	1.09706	1.48889	1.42999	0.177669
		131	0.986677	1.29998	1.49552	1.26073	0.148197		131	1.43107	0.985051	1.51929	1.3118	0.165348
		132	0.771842	0.99693	1.28421	1.01766	0.148272		132	1.53279	1.02889	1.7468	1.43616	0.2128
		133	0.675439	0.845554	1.15206	0.891017	0.139454		133	1.50548	1.02573	1.66034	1.39719	0.191031
		134	0.761466	0.923167	1.22642	0.97035	0.136277		134	0.964704	0.849515	1.05744	0.95722	0.0601401
		135	0.704964	0.834316	1.16282	0.900702	0.136277		135	0.846865	0.741167	0.86497	0.817667	0.0386054
		136	0.580627	0.685428	0.951516	0.73919	0.110389		136	0.955518	0.898188	0.728209	0.860638	0.0682514
		137	0.617702	0.69516	0.959819	0.75756	0.103572		137	0.838182	0.916348	0.759711	0.83808	0.0452174
		138	0.681253	0.733617	1.08045	0.831774	0.125255		138	0.698356	0.753635	0.671475	0.707822	0.0241852
		139	0.620338	0.628157	0.98566	0.744719	0.120492		139	0.779338	0.826207	0.679589	0.761711	0.0432327
		140	0.562737	0.554662	0.850163	0.655854	0.0971825		140	0.874243	0.963717	0.805419	0.881126	0.0458259
		141	0.611508	0.616661	0.963659	0.730609	0.116534		141	0.800324	0.822225	0.793256	0.805268	0.00872052
		142	0.659482	0.640396	1.08177	0.793881	0.144048		142	0.757219	0.754384	0.707052	0.739552	0.0162704
		143	0.643376	0.590667	0.986854	0.740299	0.124213		143	0.879491	0.846636	0.842548	0.856225	0.0116927
		144	0.649794	0.591335	0.971373	0.737501	0.118147		144	0.948522	0.962959	0.943271	0.951584	0.00588623
		145	0.711698	0.638709	1.17127	0.84056	0.166694		145	0.904038	0.982802	0.826503	0.904448	0.04512
		146	0.817655	0.751745	1.35787	0.975755	0.192001		146	0.946588	0.887601	0.874762	0.902984	0.0221149
		147	0.818592	0.75793	1.53334	1.03662	0.248978		147	1.06657	0.903198	1.13186	1.03388	0.0680043
		148	0.736544	0.627297	1.11815	0.82733	0.148789		148	1.12222	1.05816	1.33029	1.17022	0.0821415
		149	0.740649	0.618521	1.2089	0.856024	0.179926		149	1.06069	1.06959	1.29845	1.14291	0.0778128
		150	0.86017	0.678885	1.39423	0.977761	0.214709		150	0.951299	1.02924	1.55453	1.17835	0.189428
		151	0.841189	0.622062	1.3001	0.921117	0.199771		151	1.04713	1.04256	2.01107	1.36692	0.322077
		152	0.779036	0.58487	1.24876	0.870887	0.197073		152	1.18518	1.28836	2.00249	1.49201	0.256973
		153	0.855542	0.637771	1.4914	0.994903	0.256083		153	1.06433	1.31626	1.68539	1.35533	0.180344
		154	0.971622	0.732092	1.62167	1.10846	0.265759		154	1.00782	1.15086	1.5608	1.23983	0.165713
		155	1.00089	0.815266	1.53547	1.11721	0.215888		155	1.17085	1.28745	1.71749	1.39193	0.166222
		156	1.0395	0.884521	1.6547	1.1929	0.23519		156	1.24318	1.40862	1.73188	1.46122	0.143509
		157	0.848566	0.70252	1.36079	0.970625	0.199586		157	1.21705	1.34596	1.42659	1.32987	0.0610217
		158	0.736289	0.650348	1.11937	0.835335	0.144167		158	1.31141	1.35225	1.43036	1.36468	0.0348942
		159	0.872907	0.910995	1.18664	0.990179	0.0988415		159	1.13124	1.00902	1.18563	1.10863	0.0522215
		160	0.860384	1.07291	1.18033	1.03788	0.0940071		160	1.02741	0.828251	0.875618	0.910425	0.0600677
		161	0.750375	0.969475	0.977779	0.89921	0.0744559		161	1.18248	0.919931	1.1042	1.06887	0.0778242
		162	0.882065	0.864476	1.05859	0.935042	0.0619803		162	1.09063	0.935288	1.25901	1.09498	0.0934748
		163	0.942815	0.787313	1.17949	0.969871	0.114016		163	0.87164	0.795888	1.0269	0.898142	0.0679908
		164	0.804491	0.701327	1.05851	0.854776	0.106131		164	1.07878	0.824021	0.894801	0.932533	0.0759227
		165	0.831988	0.824422	1.04365	0.900021	0.0718498		165	1.17148	1.01052	0.967345	1.04978	0.0621131
		166	1.07512	1.28606	1.37128	1.24415	0.0880229		166	1.03049	0.981946	0.886562	0.966331	0.0422744
		167	1.1885	1.34731	1.53362	1.35648	0.0997342		167	1.06459	0.918911	0.910377	0.964627	0.0500437
		168	1.72508	1.76085	2.0035	1.82981	0.087455		168	1.61011	1.25836	1.23736	1.36861	0.120902
		169	1.58075	1.44502	2.12225	1.71601	0.206866		169	1.83242	1.3999	1.42159	1.55131	0.140698
		170	1.14058	1.20275	1.46161	1.26831	0.0982993		170	2.09841	1.6181	1.77882	1.83178	0.14116
		171	1.05476	1.13223	1.22258	1.13652	0.0484921		171	2.0948	1.58154	2.02383	1.90006	0.16057
		172	0.981383	1.06107	1.17768	1.07338	0.0570002		172	1.36147	1.23095	1.64991	1.41411	0.123774
		173	0.761024	0.852953	0.956108	0.856695	0.0563467		173	1.26489	1.2353	1.43354	1.31124	0.0617441
		174	0.721913	0.775559	0.831652	0.776375	0.0316815		174	1.2038	1.21372	1.26174	1.22642	0.0178919
		175	0.697821	0.747654	0.914913	0.786796	0.065654		175	0.950832	0.952247	0.988732	0.963937	0.0124043
		176	0.617475	0.670133	0.86557	0.717726	0.0754688		176	0.841966	0.859521	0.972434	0.891307	0.0408788
		177	0.54654	0.575821	0.673996	0.598786	0.0385433		177	0.76363	0.93313	1.05191	0.916222	0.0836461
		178	0.559469	0.610454	0.710987	0.62697	0.0445122		178	0.67049	0.859218	0.926912	0.818873	0.076722
		179	0.626583	0.647011	0.913992	0.729195	0.0925862		179	0.581695	0.663213	0.71815	0.654353	0.0396397
		180	0.58389	0.589184	0.788499	0.653857	0.0673379		180	0.586397	0.65148	0.803769	0.680549	0.0644111
		181	0.576699	0.58504	0.671342	0.611027	0.0302537		181	0.629702	0.75997	0.868091	0.752587	0.0689159
		182	0.668378	0.660676	0.849318	0.726124	0.0616372		182	0.636156	0.718579	0.802232	0.718989	0.0479426
		183	0.746191	0.771808	0.92772	0.81524	0.0567242		183	0.630936	0.622841	0.77771	0.677163	0.0503283
		184	0.719244	0.735343	0.834539	0.763042	0.0360493		184	0.660176	0.648551	0.858897	0.722541	0.0682606
		185	0.765004	0.80327	0.843676	0.803983	0.0227134		185	0.734809	0.695381	0.89661	0.7756	0.0615665
		186	0.907459	0.984607	1.067	0.986354	0.0460626		186	0.750586	0.676523	0.873784	0.766965	0.0575303
		187	1.0861	1.082	1.20697	1.12502	0.0409909		187	0.774457	0.65761	0.891921	0.774663	0.0676396
		188	1.13776	1.07159	1.19208	1.13381	0.0348363		188	0.990557	0.77487	1.0383	0.934577	0.0810343
		189	1.39347	1.50821	1.64446	1.51538	0.0725435		189	1.1407	0.865403	1.18282	1.06297	0.099531
		190	1.70612	2.59537	2.72782	2.3431	0.320778		190	1.11286	0.855638	1.15266	1.04039	0.0930862
		191	2.63805	4.71709	5.20152	4.18555	0.786288		191	1.40742	1.00256	1.45312	1.2877	0.143179
		192	3.67204	6.98563	6.73515	5.79761	1.06524		192	1.80702	1.20336	2.43194	1.81411	0.354677
