# Supplementary material for: Eltrombopag directly inhibits BAX and prevents cell death
Source: Nat Commun. 2021 Feb 18;12:1134. doi: 10.1038/s41467-021-21224-1 (PMC7892824; doi:10.1038/s41467-021-21224-1)
Supplement: Supplementary file 4 — Source Data [file 41467_2021_21224_MOESM4_ESM.zip › SuppFig4.xlsx]

## Sheet: SuppFig4c
	Volume (mL)	WT		Volume (mL)	K21E		Volume (mL)	R134E		Volume (mL)	R145E		Volume (mL)	R134E R145E
	4.99	0.00325048		4.99	0.0141158		4.99	-0.00171759		4.98	0.0098668		4.99	0.000534542
	5.01	0.0216699		5.02	-0.218795		5.01	0.0291991		5.01	-0.140602		5.02	-0.0106908
	5.03	0.0335883		5.05	-0.243498		5.04	0.0669861		5.03	-0.187469		5.05	-0.0117599
	5.05	0.0390058		5.08	-0.518756		5.06	0.0961852		5.05	-0.145535		5.08	-0.0518506
	5.07	-0.00541747		5.1	-0.525814		5.09	0.0618334		5.07	0.111001		5.1	-0.0192435
	5.09	-0.0422563		5.13	-0.758725		5.11	0.00858797		5.09	0.244203		5.13	-0.0293998
	5.12	-0.0260039		5.16	-0.741081		5.14	-0.0395046		5.12	0.214603		5.16	-0.00106908
	5.14	-0.0465902		5.19	-0.801073		5.16	0.164889		5.14	0.185002		5.19	-0.0310034
	5.16	0.0411728		5.21	-0.822247		5.19	0.262792		5.16	0.167736		5.21	-0.0251235
	5.18	0.108349		5.24	-0.786957		5.21	0.322908		5.18	0.194869		5.24	-0.0245889
	5.2	0.098598		5.27	-0.81166		5.24	0.334931		5.21	0.234336		5.27	-0.0229853
	5.22	0.0639261		5.3	-0.786957		5.26	0.264509		5.23	0.207203		5.3	-0.0245889
	5.24	0.0422563		5.32	-0.913999		5.29	0.300579		5.25	0.143069		5.32	-0.050247
	5.27	0.0498407		5.35	-1.02693		5.31	0.274815		5.27	0.024667		5.35	-0.0155017
	5.29	0.0563417		5.38	-1.0234		5.34	0.199241		5.3	-0.0049334		5.38	0.00320725
	5.31	0.0552582		5.41	-1.10809		5.36	0.137407		5.32	-0.22447		5.41	-0.00908722
	5.33	0.0368388		5.43	-0.988107		5.39	0.0910324		5.34	-0.296004		5.43	-0.0155017
	5.35	0.00758446		5.46	-0.790486		5.41	-0.0326343		5.36	-0.222003		5.46	-0.00427634
	5.37	0.0682601		5.49	-0.931644		5.44	-0.0223287		5.39	-0.236803		5.49	-0.00748359
	5.39	0.126769		5.52	-1.22102		5.46	-0.0532454		5.41	-0.26147		5.52	-0.0165708
	5.41	0.0325048		5.54	-1.23866		5.49	-0.0515278		5.43	-0.308337		5.54	-0.0165708
	5.44	-0.098598		5.57	-1.37982		5.51	-0.0910324		5.45	-0.25407		5.57	-0.0336762
	5.46	-0.165775		5.6	-0.896355		5.54	-0.0412222		5.48	-0.402072		5.6	0.025658
	5.48	-0.127852		5.63	-0.705791		5.56	-0.0377871		5.5	-0.466206		5.63	0.0721632
	5.5	-0.0563417		5.65	-1.05869		5.59	0.0326343		5.52	-0.362605		5.65	0.0507815
	5.52	-0.0238369		5.68	-1.09398		5.61	0.00343519		5.54	-0.286137		5.68	0.0523851
	5.54	-0.109433		5.71	-0.952818		5.64	-0.139125		5.57	-0.330538		5.71	0.0411597
	5.56	-0.17986		5.74	-1.05163		5.66	-0.0961852		5.59	-0.473606		5.73	0.0368834
	5.58	-0.15819		5.76	-0.995165		5.69	-0.0583982		5.61	-0.352738		5.76	0.0149672
	5.61	-0.117017		5.79	-1.04104		5.71	-0.00515278		5.63	-0.342871		5.79	0.0122945
	5.63	-0.092097		5.82	-1.25278		5.74	-0.0772917		5.66	-0.335471		5.82	0.012829
	5.65	-0.122435		5.85	-1.52804		5.76	-0.120232		5.68	-0.414406		5.84	-0.0465052
	5.67	-0.134353		5.87	-1.63744		5.79	-0.0772917		5.7	-0.266404		5.87	-0.0636105
	5.69	-0.13652		5.9	-1.6939		5.81	-0.0154583		5.72	-0.26147		5.9	-0.0662832
	5.71	-0.156023		5.93	-1.65861		5.84	-0.0669861		5.75	-0.377405		5.93	-0.0689559
	5.73	-0.169025		5.95	-1.72566		5.86	-0.156301		5.77	-0.404539		5.95	-0.0582651
	5.76	-0.174443		5.98	-1.73977		5.89	-0.128819		5.79	-0.337938		5.98	-0.0812504
	5.78	-0.156023		6.01	-1.9621		5.91	-0.133972		5.81	-0.367538		6.01	-0.0673523
	5.8	-0.141938		6.04	-1.90211		5.94	0.0601158		5.84	-0.305871		6.04	-0.0860613
	5.82	-0.178777		6.06	-1.88093		5.96	0.0687037		5.86	-0.157869		6.06	-0.0924758
	5.84	-0.239452		6.09	-1.87388		5.99	0.195806		5.88	-0.0419339		6.09	-0.0903376
	5.86	-0.222116		6.12	-2.01856		6.01	0.0807269		5.9	-0.143069		6.12	-0.106374
	5.88	-0.143021		6.15	-2.20207		6.04	0.0360695		5.93	-0.194869		6.15	-0.115461
	5.9	-0.134353		6.17	-2.03974		6.06	0.0223287		5.95	-0.0912679		6.17	-0.0972867
	5.93	-0.185277		6.2	-1.92328		6.09	0.0515278		5.97	-0.172669		6.2	-0.0967521
	5.95	-0.235118		6.23	-1.93034		6.11	0.0704213		5.99	-0.145535		6.23	-0.100494
	5.97	-0.252454		6.26	-1.98327		6.14	-0.0171759		6.02	-0.133202		6.26	-0.101563
	5.99	-0.270874		6.28	-2.02562		6.16	-0.0790093		6.04	-0.155402		6.28	-0.11065
	6.01	-0.245953		6.31	-2.09973		6.19	-0.116796		6.06	-0.23187		6.31	-0.132566
	6.03	-0.15819		6.34	-2.15619		6.21	-0.0583982		6.08	-0.298471		6.34	-0.126686
	6.05	-0.0390058		6.37	-1.93034		6.24	-0.0944676		6.11	-0.382338		6.37	-0.0988903
	6.08	0.0119184		6.39	-1.73625		6.26	-0.0652685		6.13	-0.461273		6.39	-0.0801813
	6.1	0.0140854		6.42	-1.59509		6.29	-0.0429398		6.15	-0.436606		6.42	-0.0999594
	6.12	0.0498407		6.45	-1.70801		6.31	-0.0309167		6.17	-0.414406		6.45	-0.112254
	6.14	0.0400893		6.48	-1.84211		6.34	-0.0206111		6.19	-0.458806		6.48	-0.127756
	6.16	0.00866795		6.5	-1.72213		6.36	-0.0343519		6.22	-0.394672		6.5	-0.0914067
	6.18	-0.00541747		6.53	-1.72213		6.39	-0.0858797		6.24	-0.365072		6.53	-0.0636105
	6.2	-0.0314213		6.56	-2.19854		6.41	-0.154583		6.26	-0.419339		6.56	-0.12241
	6.22	-0.0682601		6.59	-2.01856		6.44	-0.147713		6.28	-0.431672		6.59	-0.149137
	6.25	-0.0845125		6.61	-2.35734		6.46	-0.0721389		6.31	-0.488407		6.61	-0.177468
	6.27	-0.113767		6.64	-2.29382		6.49	-0.0343519		6.33	-0.414406		6.64	-0.165174
	6.29	-0.132186		6.67	-2.13855		6.51	-0.0137407		6.35	-0.448939		6.67	-0.171588
	6.31	-0.189611		6.7	-2.11384		6.54	0.0652685		6.37	-0.360138		6.7	-0.171053
	6.33	-0.241619		6.72	-2.17031		6.56	0.0979028		6.4	-0.439073		6.72	-0.184417
	6.35	-0.214532		6.75	-2.09267		6.59	0.0996204		6.42	-0.490873		6.75	-0.176933
	6.37	-0.192862		6.78	-2.0962		6.61	0.0961852		6.44	-0.362605		6.78	-0.170519
	6.39	-0.212365		6.81	-2.08208		6.64	0.0257639		6.46	-0.431672		6.8	-0.17533
	6.42	-0.17986		6.83	-1.89858		6.66	-0.0103056		6.49	-0.404539		6.83	-0.189228
	6.44	-0.191778		6.86	-1.95857		6.69	0.109926		6.51	-0.431672		6.86	-0.178003
	6.46	-0.249204		6.89	-1.99033		6.71	0.316037		6.53	-0.49334		6.89	-0.149137
	6.48	-0.232951		6.92	-1.71154		6.74	0.312602		6.55	-0.476073		6.91	-0.165708
	6.5	-0.188528		6.94	-1.65155		6.76	0.298861		6.58	-0.389739		6.94	-0.174261
	6.52	-0.214532		6.97	-1.50686		6.79	0.293708		6.6	-0.27627		6.97	-0.178003
	6.54	-0.211281		7	-1.10809		6.81	0.322908		6.62	-0.106068		7	-0.149672
	6.57	-0.15494		7.03	-1.05869		6.84	0.291991		6.64	-0.150469		7.02	-0.153948
	6.59	-0.159274		7.05	-1.10456		6.86	0.279968		6.67	-0.0863345		7.05	-0.153414
	6.61	-0.196112		7.08	-0.935173		6.88	0.159736		6.69	-0.098668		7.08	-0.15769
	6.63	-0.161441		7.11	-0.67403		6.91	0.254204		6.71	-0.155402		7.11	-0.161966
	6.65	-0.150606		7.13	-0.0529343		6.93	0.101338		6.73	-0.23187		7.13	-0.109581
	6.67	-0.115934		7.16	0.278787		6.96	0.0377871		6.76	-0.140602		7.16	-0.0673523
	6.69	-0.122435		7.19	0.441119		6.98	0.0223287		6.78	-0.172669		7.19	-0.0582651
	6.71	-0.130019		7.22	0.592864		7.01	0.0120232		6.8	-0.25407		7.22	-0.0689559
	6.74	-0.107266		7.24	0.984578		7.03	0.0395046		6.82	-0.288604		7.24	-0.0678868
	6.76	-0.0346718		7.27	1.11868		7.06	0.0498102		6.85	-0.355205		7.27	-0.0716286
	6.78	-0.00541747		7.3	1.52804		7.08	0.0480926		6.87	-0.303404		7.3	-0.0406252
	6.8	-0.0238369		7.33	1.84564		7.11	0.109926		6.89	-0.394672		7.33	-0.0454361
	6.82	-0.0650096		7.35	2.05385		7.13	0.0566806		6.91	-0.505673		7.35	-0.0411597
	6.84	-0.106182		7.38	2.15266		7.16	0.0841621		6.94	-0.527874		7.38	-0.0726977
	6.86	-0.119184		7.41	2.56908		7.18	0.130537		6.96	-0.436606		7.41	-0.0491779
	6.89	-0.107266		7.44	2.742		7.21	0.063551		6.98	-0.468673		7.44	-0.0101563
	6.91	-0.0260039		7.46	2.96785		7.23	0.0755741		7	-0.466206		7.46	-0.0331416
	6.93	0.0238369		7.49	3.02431		7.26	0.123667		7.03	-0.48594		7.49	-0.00481088
	6.95	0.0346718		7.52	3.56424		7.28	0.118514		7.05	-0.490873		7.52	0.0208471
	6.97	0.0520077		7.55	3.74422		7.31	0.130537		7.07	-0.404539		7.55	0.0326071
	6.99	0.0249204		7.57	3.9736		7.33	0.225005		7.09	-0.458806		7.57	0.0491779
	7.01	0.0270874		7.6	4.42531		7.36	0.28512		7.12	-0.379872		7.6	0.0304689
	7.03	0.0130019		7.63	4.39708		7.38	0.255921		7.14	-0.429206		7.63	0.0518506
	7.06	-0.0173359		7.66	4.45354		7.41	0.298861		7.16	-0.436606		7.66	0.102098
	7.08	-0.0379223		7.68	4.53824		7.43	0.345236		7.18	-0.347805		7.68	0.0988903
	7.1	-0.0357553		7.71	4.85584		7.46	0.448292		7.2	-0.298471		7.71	0.109581
	7.12	-0.0509242		7.74	4.9476		7.48	0.717954		7.23	-0.323138		7.74	0.117599
	7.14	-0.0422563		7.77	5.16286		7.51	0.702496		7.25	-0.172669		7.77	0.147534
	7.16	-0.0780116		7.79	5.19815		7.53	0.578829		7.27	0.024667		7.79	0.129894
	7.18	-0.150606		7.82	5.13816		7.56	0.726542		7.29	-0.0715343		7.82	0.124014
	7.2	-0.234035		7.85	5.07111		7.58	0.826162		7.32	-0.0937346		7.85	0.125617
	7.23	-0.256788		7.88	5.03935		7.61	0.77807		7.34	-0.162802		7.88	0.147534
	7.25	-0.24812		7.9	5.65339		7.63	0.82788		7.36	-0.0690676		7.9	0.203661
	7.27	-0.225367		7.93	5.74514		7.66	0.939524		7.38	0.194869		7.93	0.226646
	7.29	-0.210198		7.96	5.67103		7.68	0.884561		7.41	0.157869		7.96	0.189762
	7.31	-0.243786		7.99	5.61457		7.71	0.817574		7.43	0.236803		7.98	0.213817
	7.33	-0.255705		8.01	5.57928		7.73	0.760894		7.45	0.226936		8.01	0.178537
	7.35	-0.287126		8.04	5.61457		7.76	0.808986		7.47	0.189936		8.04	0.211679
	7.38	-0.26654		8.07	5.42753		7.78	0.82101		7.5	0.308337		8.07	0.203661
	7.4	-0.232951		8.1	5.20168		7.81	0.925783		7.52	0.421806		8.09	0.2213
	7.42	-0.195029		8.12	5.15227		7.83	0.889713		7.54	0.461273		8.12	0.208471
	7.44	-0.206947		8.15	4.81349		7.86	0.879408		7.56	0.468673		8.15	0.17533
	7.46	-0.290376		8.18	4.53118		7.88	0.850209		7.59	0.572274		8.18	0.155552
	7.48	-0.310963		8.21	4.39002		7.91	0.863949		7.61	0.424272		8.2	0.16357
	7.5	-0.299044		8.23	4.4853		7.93	0.901736		7.63	0.352738		8.23	0.161432
	7.52	-0.29146		8.26	4.3265		7.96	0.894866		7.65	0.468673		8.26	0.148068
	7.55	-0.289293		8.29	4.12182		7.98	0.894866		7.68	0.495807		8.29	0.139515
	7.57	-0.24812		8.32	3.97713		8.01	0.930936		7.7	0.537741		8.31	0.146999
	7.59	-0.231868		8.34	3.7654		8.03	0.992769		7.72	0.458806		8.34	0.142723
	7.61	-0.241619		8.37	3.58895		8.06	0.929218		7.74	0.557474		8.37	0.149137
	7.63	-0.255705		8.4	3.38074		8.08	0.937806		7.77	0.666009		8.4	0.136843
	7.65	-0.275207		8.42	3.31016		8.11	0.954982		7.79	0.703009		8.42	0.132566
	7.67	-0.284959		8.45	3.15136		8.13	0.967005		7.81	0.707943		8.45	0.133636
	7.7	-0.304462		8.48	3.08078		8.16	0.915477		7.83	0.821411		8.48	0.129894
	7.72	-0.307712		8.51	2.91139		8.18	0.912042		7.86	0.806611		8.51	0.120807
	7.74	-0.283875		8.53	2.99255		8.21	0.936088		7.88	0.705476		8.53	0.13417
	7.76	-0.265456		8.56	2.90786		8.23	1.11644		7.9	0.678342		8.56	0.132032
	7.78	-0.15494		8.59	2.54791		8.26	1.17655		7.92	0.735076		8.59	0.0908722
	7.8	-0.0704271		8.62	2.51614		8.28	1.113		7.95	0.76221		8.62	0.0860613
	7.82	-0.0823455		8.64	2.35381		8.31	1.07693		7.97	0.727676		8.64	0.0817849
	7.84	-0.0823455		8.67	2.58672		8.33	1.02712		7.99	0.806611		8.67	0.122945
	7.87	-0.107266		8.7	2.72788		8.36	1.08895		8.01	0.875678		8.7	0.161966
	7.89	-0.0639261		8.73	2.41028		8.38	1.04601		8.04	0.846078		8.73	0.15181
	7.91	-0.00866795		8.75	2.17384		8.41	0.984181		8.06	0.804144		8.75	0.147534
	7.93	-0.0227534		8.78	2.28676		8.43	0.860514		8.08	0.735076		8.78	0.165708
	7.95	-0.0574252		8.81	2.12443		8.46	0.712801		8.1	0.779477		8.81	0.143257
	7.97	-0.0801786		8.84	1.97269		8.48	0.669861		8.13	0.786877		8.84	0.150741
	7.99	-0.0704271		8.86	1.9868		8.51	0.659556		8.15	1.04835		8.86	0.125083
	8.01	-0.0628427		8.89	1.90916		8.53	0.644097		8.17	1.14208		8.89	0.117599
	8.04	-0.108349		8.92	1.34806		8.56	0.604593		8.19	1.15195		8.92	0.0962176
	8.06	-0.157107		8.95	1.30571		8.58	0.633792		8.21	1.13715		8.95	0.0930103
	8.08	-0.144105		8.97	1.24925		8.61	0.582264		8.24	1.10261		8.97	0.108512
	8.1	-0.0845125		9	1.37629		8.63	0.565088		8.26	1.13962		9	0.125083
	8.12	-0.101848		9.03	1.33747		8.66	0.565088		8.28	1.22348		9.03	0.0983557
	8.14	-0.0758446		9.06	1.16808		8.68	0.597722		8.3	1.05328		9.06	0.113323
	8.16	0		9.08	1.05869		8.71	0.544477		8.33	0.996547		9.08	0.120807
	8.19	-0.00433398		9.11	1.01634		8.73	0.492949		8.35	0.781944		9.11	0.126152
	8.21	-0.00758446		9.14	0.913999		8.76	0.484361		8.37	0.72521		9.14	0.149137
	8.23	0.0585087		9.17	0.889297		8.78	0.489514		8.39	0.626542		9.16	0.173192
	8.25	0.092097		9.19	1.02693		8.81	0.535889		8.42	0.690676		9.19	0.193504
	8.27	0.0812621		9.22	0.81166		8.83	0.489514		8.44	0.646275		9.22	0.181744
	8.29	0.134353		9.25	0.772841		8.86	0.534172		8.46	0.582141		9.25	0.206868
	8.31	0.172276		9.28	0.790486		8.88	0.558218		8.48	0.557474		9.27	0.2213
	8.33	0.242703		9.3	1.06222		8.91	0.54963		8.51	0.525407		9.3	0.242148
	8.36	0.295794		9.33	1.07633		8.93	0.491232		8.53	0.574741		9.33	0.312707
	8.38	0.349969		9.36	0.984578		8.96	0.465468		8.55	0.545141		9.36	0.242682
	8.4	0.450734		9.39	0.624625		8.98	0.50669		8.57	0.315738		9.38	0.214886
	8.42	0.529829		9.41	0.592864		9.01	0.72826		8.6	0.397139		9.41	0.264064
	8.44	0.594838		9.44	0.938702		9.03	0.724824		8.62	0.431672		9.44	0.338365
	8.46	0.675017		9.47	1.17161		9.06	0.638945		8.64	0.49334		9.47	0.352798
	8.48	0.746527		9.5	0.998694		9.08	0.489514		8.66	0.468673		9.49	0.364023
	8.51	0.853793		9.52	1.17161		9.11	0.594287		8.69	0.416872		9.52	0.350125
	8.53	0.893883		9.55	1.07633		9.13	0.626922		8.71	0.365072		9.55	0.415339
	8.55	0.885215		9.58	1.06574		9.16	0.688755		8.73	0.362605		9.58	0.404648
	8.57	0.944807		9.6	1.12574		9.18	0.743718		8.75	0.357671		9.6	0.423892
	8.59	1.00657		9.63	0.942231		9.2	0.69906		8.78	0.473606		9.63	0.468793
	8.61	0.998982		9.66	0.808131		9.23	0.523866		8.8	0.505673		9.66	0.476812
	8.63	1.04882		9.69	0.684617		9.25	0.49982		8.82	0.399605		9.69	0.472001
	8.65	1.24927		9.71	0.53993		9.28	0.496384		8.84	0.370005		9.71	0.524386
	8.68	1.38796		9.74	0.419946		9.3	0.479209		8.87	0.23187		9.74	0.568218
	8.7	1.38796		9.77	0.621096		9.33	0.474056		8.89	0.26887		9.77	0.631294
	8.72	1.33595		9.8	0.621096		9.35	0.503255		8.91	0.540207		9.8	0.703457
	8.74	1.31536		9.82	0.589335		9.38	0.535889		8.93	0.631475		9.82	0.785242
	8.76	1.33161		9.85	0.490525		9.4	0.525584		8.96	0.646275		9.85	0.865424
	8.78	1.39879		9.88	0.494054		9.43	0.515278		8.98	0.624075		9.88	0.989437
	8.8	1.43563		9.91	0.469351		9.45	0.515278		9	0.609275		9.91	1.10383
	8.82	1.42913		9.93	0.631683		9.48	0.583982		9.02	0.698076		9.93	1.22196
	8.85	1.42913		9.96	0.568162		9.5	0.609746		9.05	0.596941		9.96	1.38072
	8.87	1.46272		9.99	0.705791		9.53	0.675014		9.07	0.510607		9.99	1.52345
	8.89	1.52339		10.02	0.681088		9.55	0.717954		9.09	0.705476		10.02	1.67472
	8.91	1.4833		10.04	0.571691		9.58	0.724824		9.11	0.626542		10.04	1.86983
	8.93	1.43671		10.07	0.896355		9.6	0.788375		9.14	0.399605		10.07	2.07616
	8.95	1.45622		10.1	1.12927		9.63	0.918912		9.16	0.256537		10.1	2.21675
	8.97	1.52989		10.13	0.81166		9.65	0.879408		9.18	0.266404		10.13	2.3862
	9	1.5819		10.15	0.875181		9.68	0.917195		9.2	0.305871		10.15	2.52945
	9.02	1.58515		10.18	0.970463		9.7	0.92063		9.22	0.357671		10.18	2.70478
	9.04	1.55265		10.21	1.45393		9.73	0.937806		9.25	0.379872		10.21	2.92501
	9.06	1.60357		10.24	1.56333		9.75	1.03056		9.27	0.337938		10.23	3.10302
	9.08	1.71084		10.26	1.51392		9.78	1.31911		9.29	0.340405		10.26	3.20351
	9.1	1.74334		10.29	1.32689		9.8	1.30194		9.31	0.318204		10.29	3.31523
	9.12	1.75634		10.32	1.64802		9.83	1.34144		9.34	0.466206		10.32	3.42053
	9.14	1.79643		10.35	1.64802		9.85	1.35518		9.36	0.461273		10.34	3.48575
	9.17	1.84952		10.37	1.61626		9.88	1.44106		9.38	0.389739		10.37	3.54241
	9.19	1.90912		10.4	1.74683		9.9	1.54583		9.4	0.436606		10.4	3.57876
	9.21	1.94054		10.43	1.8033		9.93	1.47541		9.43	0.513074		10.43	3.61404
	9.23	1.90045		10.46	1.55274		9.95	1.46511		9.45	0.601875		10.45	3.61778
	9.25	1.87553		10.48	1.61979		9.98	1.54068		9.47	0.596941		10.48	3.61511
	9.27	1.95679		10.51	1.61626		10	1.47713		9.49	0.621608		10.51	3.65253
	9.29	2.08681		10.54	1.76448		10.03	1.4548		9.52	0.633942		10.54	3.64718
	9.32	2.11823		10.57	1.82094		10.05	1.40671		9.54	0.767144		10.56	3.63916
	9.34	2.05214		10.59	1.80682		10.08	1.5424		9.56	0.801677		10.59	3.63916
	9.36	1.97088		10.62	1.79271		10.1	1.58534		9.58	0.838678		10.62	3.63008
	9.38	1.97196		10.65	1.92328		10.13	1.65061		9.61	0.823878		10.65	3.63809
	9.4	2.04997		10.68	1.95504		10.15	1.7571		9.63	0.833744		10.67	3.61938
	9.42	2.06406		10.7	1.97269		10.18	1.80519		9.65	0.846078		10.7	3.5964
	9.44	1.97846		10.73	1.91269		10.2	1.87046		9.67	1.10261		10.73	3.56059
	9.46	1.86361		10.76	2.14913		10.23	1.96664		9.7	1.34682		10.76	3.54027
	9.49	1.78235		10.78	2.15266		10.25	2.00443		9.72	1.28022		10.78	3.51248
	9.51	1.7856		10.81	1.99033		10.28	1.99756		9.74	1.26542		10.81	3.45849
	9.53	1.8777		10.84	2.33617		10.3	2.14356		9.76	1.39615		10.84	3.46757
	9.55	1.88636		10.87	2.3397		10.33	2.14699		9.79	1.43315		10.87	3.40984
	9.57	1.83002		10.89	2.18795		10.35	2.2157		9.81	1.42082		10.89	3.36227
	9.59	1.64366		10.92	2.22324		10.38	2.21913		9.83	1.48495		10.92	3.3334
	9.61	1.49847		10.95	2.31499		10.4	2.35654		9.85	1.55649		10.95	3.27781
	9.63	1.45838		10.98	2.83022		10.43	2.42009		9.88	1.53429		10.98	3.2853
	9.66	1.51472		11	3.02431		10.45	2.36684		9.9	1.50715		11	3.25964
	9.68	1.4573		11.03	3.18312		10.48	2.41665		9.92	1.46522		11.03	3.16556
	9.7	1.28719		11.06	3.13371		10.5	2.47333		9.94	1.44302		11.06	3.11745
	9.72	1.10625		11.09	3.09489		10.53	2.63651		9.97	1.57622		11.09	3.09767
	9.74	0.981646		11.11	3.35251		10.55	2.82888		9.99	1.53429		11.11	3.07041
	9.76	0.983813		11.14	3.17606		10.58	2.89586		10.01	1.54909		11.14	3.02978
	9.78	0.998982		11.17	3.02431		10.6	2.83746		10.03	1.64282		11.17	2.99557
	9.81	0.925304		11.2	2.96785		10.63	2.85464		10.06	1.78589		11.2	2.93677
	9.83	0.799619		11.22	2.83375		10.65	2.8993		10.08	1.81302		11.22	2.88973
	9.85	0.735692		11.25	2.86551		10.68	2.94224		10.1	1.83769		11.25	2.88279
	9.87	0.730275		11.28	3.00667		10.7	2.93021		10.12	1.84756		11.28	2.86675
	9.89	0.851626		11.31	3.15841		10.73	3.07793		10.15	1.84262		11.31	2.87477
	9.91	0.951308		11.33	3.27487		10.75	3.1243		10.17	1.97336		11.33	2.85445
	9.93	0.963226		11.36	3.34192		10.78	3.00751		10.19	1.97336		11.36	2.81757
	9.95	0.956725		11.39	3.60306		10.8	3.15865		10.21	2.07449		11.39	2.82506
	9.98	1.0044		11.42	3.53601		10.83	3.14663		10.23	2.09176		11.41	2.86301
	10	1.13659		11.44	3.70893		10.85	3.06419		10.26	2.23483		11.44	2.83254
	10.02	1.34678		11.47	3.96655		10.88	3.15178		10.28	2.2743		11.47	2.8459
	10.04	1.51906		11.5	3.95243		10.9	3.22049		10.3	2.40503		11.5	2.89401
	10.06	1.64799		11.53	4.10417		10.93	3.24625		10.32	2.54563		11.52	2.92769
	10.08	1.74551		11.55	4.34767		10.95	3.22736		10.35	2.61223		11.55	3.06239
	10.1	1.92754		11.58	4.52765		10.98	3.30121		10.37	2.6369		11.58	3.2297
	10.13	2.20491		11.61	4.85231		11	3.30637		10.39	2.6813		11.61	3.51034
	10.15	2.51912		11.64	5.2899		11.03	3.29091		10.41	2.62457		11.63	3.92461
	10.17	2.74774		11.66	5.32872		11.05	3.38022		10.44	2.84657		11.66	4.50833
	10.19	2.93193		11.69	5.56163		11.08	3.47813		10.46	3.08831		11.69	5.37001
	10.21	3.13346		11.72	6.09451		11.1	3.54168		10.48	3.22151		11.72	6.56311
	10.23	3.48343		11.75	7.0685		11.13	3.6224		10.5	3.26838		11.74	8.21805
	10.25	3.86049		11.77	8.06719		11.15	3.78214		10.53	3.14998		11.77	10.2734
	10.27	4.12811		11.8	9.03765		11.18	3.87661		10.55	3.26098		11.8	12.8279
	10.3	4.30255		11.83	10.2057		11.2	3.89894		10.57	3.40651		11.83	15.8984
	10.32	4.44774		11.86	12.002		11.23	3.88691		10.59	3.50271		11.85	19.5236
	10.34	4.66011		11.88	14.1229		11.25	4.06211		10.62	3.54711		11.88	23.6813
	10.36	4.90931		11.91	16.4837		11.28	3.98997		10.64	3.57178		11.91	28.2457
	10.38	5.20294		11.94	19.6175		11.3	4.30944		10.66	3.69758		11.94	33.2763
	10.4	5.40664		11.96	23.2029		11.33	4.49322		10.68	3.50025		11.96	38.6458
	10.42	5.54316		11.99	26.8871		11.35	4.598		10.71	3.38185		11.99	44.2098
	10.44	5.61467		12.02	31.203		11.38	4.78521		10.73	3.45585		12.02	49.9615
	10.47	5.71218		12.05	36.193		11.4	4.8127		10.75	3.53725		12.05	55.7725
	10.49	5.82378		12.07	41.2958		11.43	4.91919		10.77	3.52245		12.07	61.483
	10.51	5.88229		12.1	46.7587		11.45	5.02568		10.8	3.55205		12.1	66.9952
	10.53	5.90179		12.13	52.405		11.47	4.98961		10.82	3.68772		12.13	72.2321
	10.55	5.90721		12.16	57.7372		11.5	5.04801		10.84	3.69018		12.16	77.0724
	10.57	5.92888		12.18	63.1507		11.52	5.20431		10.86	3.72965		12.18	81.4631
	10.59	5.88879		12.21	68.5817		11.55	5.16996		10.89	3.86038		12.21	85.5342
	10.62	5.79128		12.24	73.6175		11.57	5.24897		10.91	3.83818		12.24	89.0654
	10.64	5.71435		12.27	78.3534		11.6	5.37263		10.93	3.92205		12.27	92.0647
	10.66	5.64609		12.29	82.6164		11.62	5.59248		10.95	3.98125		12.29	94.5498
	10.68	5.53232		12.32	86.2724		11.65	5.80031		10.98	3.93439		12.32	96.5378
	10.7	5.45214		12.35	89.766		11.67	6.28983		11	4.04292		12.35	98.011
	10.72	5.33729		12.38	92.6421		11.7	6.62476		11.02	4.12432		12.38	99.0881
	10.74	5.23219		12.4	94.9289		11.72	7.24824		11.04	4.17119		12.4	99.7343
	10.76	5.17152		12.43	96.7251		11.75	8.00742		11.07	4.16132		12.43	100
	10.79	4.95915		12.46	98.0308		11.77	9.08435		11.09	4.33152		12.46	99.9006
	10.81	4.70995		12.49	98.9978		11.8	10.4309		11.11	4.42773		12.48	99.5521
	10.83	4.57234		12.51	99.8024		11.82	11.994		11.13	4.44499		12.51	98.9715
	10.85	4.54959		12.54	100		11.85	13.9795		11.16	4.39813		12.54	98.0954
	10.87	4.49		12.57	99.7741		11.87	16.4477		11.18	4.51899		12.57	96.9729
	10.89	4.31231		12.6	99.1707		11.9	19.2577		11.2	4.71633		12.59	95.7205
	10.91	4.04143		12.62	98.3696		11.92	22.5812		11.22	5.05673		12.62	94.3494
	10.94	3.86157		12.65	97.4486		11.95	26.4131		11.24	5.19734		12.65	92.7548
	10.96	3.79981		12.68	96.1287		11.97	30.4564		11.27	5.30834		12.68	91.0528
	10.98	3.76731		12.71	94.5336		12	34.8345		11.29	5.37247		12.7	89.2178
	11	3.61887		12.73	92.7621		12.02	39.6146		11.31	5.40454		12.73	87.2651
	11.02	3.38158		12.76	90.793		12.05	44.587		11.33	5.49087		12.76	85.1012
	11.04	3.19631		12.79	88.9755		12.07	49.8892		11.36	5.57227		12.79	82.9005
	11.06	3.09554		12.82	87.1017		12.1	55.0059		11.38	5.64874		12.81	80.5646
	11.08	3.02837		12.84	84.9102		12.12	60.1209		11.4	5.71534		12.84	78.0795
	11.11	3.00886		12.87	82.7081		12.15	65.1414		11.42	5.72768		12.87	75.503
	11.13	2.9016		12.9	80.3684		12.17	69.937		11.45	5.68574		12.9	72.8111
	11.15	2.67948		12.93	77.9617		12.2	74.5092		11.47	5.77701		12.92	70.0229
	11.17	2.47145		12.95	75.4914		12.22	78.8101		11.49	5.85594		12.95	67.1796
	11.19	2.34251		12.98	72.9259		12.25	82.7416		11.51	5.86581		12.98	64.2824
	11.21	2.32843		13.01	70.2015		12.27	86.3383		11.54	5.95215		13.01	61.3777
	11.23	2.25583		13.04	67.4454		12.3	89.4402		11.56	6.02121		13.03	58.4543
	11.25	2.17024		13.06	64.6152		12.32	92.0475		11.58	6.17908		13.06	55.5143
	11.28	2.14423		13.09	61.5662		12.35	94.3697		11.6	6.16675		13.09	52.6706
	11.3	2.03263		13.12	58.7783		12.37	96.3484		11.63	6.30242		13.12	49.8247
	11.32	1.99255		13.14	56.0539		12.4	97.7792		11.65	6.67736		13.14	47.0846
	11.34	1.9297		13.17	53.2872		12.42	98.8836		11.67	6.78836		13.17	44.3665
	11.36	1.84411		13.2	50.1853		12.45	99.5964		11.69	7.11396		13.2	41.7269
	11.38	1.74984		13.23	47.2633		12.47	99.976		11.72	7.54317		13.23	39.2001
	11.4	1.687		13.25	44.5142		12.5	100		11.74	8.05377		13.25	36.8048
	11.43	1.65991		13.28	42.2275		12.52	99.7698		11.76	8.65565		13.28	34.5747
	11.45	1.61332		13.31	39.302		12.55	99.2546		11.78	9.49433		13.31	32.4392
	11.47	1.49739		13.34	36.7647		12.57	98.583		11.81	10.4958		13.34	30.3518
	11.49	1.42371		13.36	34.2697		12.6	97.7637		11.83	11.707		13.36	28.3473
	11.51	1.38037		13.39	31.81		12.62	96.6627		11.85	13.3769		13.39	26.462
	11.53	1.32945		13.42	29.6079		12.65	95.3694		11.87	15.1949		13.42	24.6729
	11.55	1.30886		13.45	27.3847		12.67	93.9901		11.9	17.2126		13.45	22.9848
	11.57	1.28719		13.47	25.2991		12.7	92.5233		11.92	19.5363		13.47	21.4047
	11.6	1.30128		13.5	23.1147		12.72	90.9689		11.94	22.1929		13.5	19.8989
	11.62	1.31645		13.53	21.1173		12.75	89.2444		11.96	25.444		13.53	18.4674
	11.64	1.29694		13.56	19.2752		12.77	87.4994		11.99	29.0602		13.56	17.1599
	11.66	1.35328		13.58	17.6659		12.8	85.5482		12.01	32.738		13.58	15.9128
	11.68	1.43671		13.61	15.8556		12.82	83.6743		12.03	36.6379		13.61	14.7737
	11.7	1.55265		13.64	13.9323		12.85	81.8279		12.05	40.7992		13.64	13.7196
	11.72	1.74226		13.67	12.7007		12.87	79.7977		12.08	45.0148		13.66	12.7168
	11.75	2.02938		13.69	11.4585		12.9	77.5648		12.1	49.3488		13.69	11.8027
	11.77	2.35443		13.72	10.181		12.92	75.2426		12.12	53.7074		13.72	10.9143
	11.79	2.73799		13.75	8.91414		12.95	72.8723		12.14	58.2536		13.75	10.1221
	11.81	3.26457		13.78	7.85545		12.97	70.4883		12.17	62.669		13.77	9.38496
	11.83	3.84857		13.8	6.63444		13	67.9617		12.19	66.9684		13.8	8.69433
	11.85	4.51492		13.83	5.66044		13.02	65.4832		12.21	71.1149		13.83	8.05448
	11.87	5.30262		13.86	4.81349		13.05	62.8588		12.23	74.8051		13.86	7.47931
	11.89	6.32435		13.89	3.91714		13.07	60.2291		12.25	78.5792		13.88	6.93141
	11.92	7.52162		13.91	3.29252		13.1	57.6991		12.28	82.1263		13.91	6.45139
	11.94	9.00817		13.94	2.46674		13.12	55.2893		12.3	85.3034		13.94	6.00718
	11.96	10.6226		13.97	1.70096		13.15	52.6717		12.32	88.0957		13.97	5.58115
	11.98	12.5393		14	1.01281		13.17	50.3083		12.34	90.7178		13.99	5.17116
	12	14.716		14.02	0.589335		13.2	47.8779		12.37	93.0464		14.02	4.85097
	12.02	17.1485		14.05	0.356424		13.22	45.5231		12.39	94.8545		14.05	4.57728
	12.04	19.855		14.08	0.0635212		13.25	43.3022		12.41	96.3764		14.08	4.33995
	12.06	22.8726		14.11	-0.317606		13.27	41.1535		12.43	97.669		14.1	4.06359
	12.09	26.1436		14.13	-0.84342		13.3	39.0821		12.46	98.6803		14.13	3.80968
	12.11	29.9586		14.16	-1.16456		13.32	37.021		12.48	99.2945		14.16	3.62099
	12.13	33.8169		14.19	-1.48216		13.35	35.1076		12.5	99.7509		14.19	3.42107
	12.15	37.8681		14.22	-1.88446		13.37	33.1702		12.52	100		14.21	3.22275
	12.17	42.1739		14.24	-2.18795		13.4	31.4165		12.55	99.9507		14.24	3.064
	12.19	46.5675		14.27	-2.78082		13.42	29.7728		12.57	99.6448		14.27	2.90577
	12.21	50.9795		14.3	-3.19723		13.45	28.1067		12.59	99.2674		14.3	2.72456
	12.24	55.4857		14.32	-3.4125		13.47	26.6072		12.61	98.7346		14.32	2.58825
	12.26	60.1426		14.35	-3.6807		13.5	25.2229		12.64	97.8564		14.35	2.48295
	12.28	64.9923		14.38	-4.15358		13.52	23.744		12.66	96.887		14.38	2.38887
	12.3	69.4671		14.41	-4.0583		13.55	22.3528		12.68	95.8535		14.41	2.28463
	12.32	73.7524		14.43	-4.24886		13.57	21.1316		12.7	94.6473		14.43	2.21835
	12.34	77.8642		14.46	-4.40766		13.6	20.0907		12.73	93.33		14.46	2.15153
	12.36	81.7171		14.49	-4.41119		13.62	18.988		12.75	92.2324		14.49	2.06013
	12.38	85.2363		14.52	-4.71468		13.65	18.0227		12.77	90.9176		14.52	1.99865
	12.41	88.3763		14.54	-4.83467		13.67	17.1278		12.79	89.3439		14.54	1.95054
	12.43	91.1609		14.57	-4.82408		13.7	16.032		12.82	87.7306		14.57	1.90885
	12.45	93.7255		14.6	-4.91936		13.72	15.1715		12.84	86.1174		14.6	1.87945
	12.47	95.7928		14.63	-4.80644		13.75	14.3797		12.86	84.2896		14.63	1.83722
	12.49	97.4354		14.65	-4.89113		13.77	13.5673		12.88	82.3828		14.65	1.78965
	12.51	98.638		14.68	-4.94054		13.79	12.8493		12.91	80.5254		14.68	1.76666
	12.53	99.4539		14.71	-4.89466		13.82	12.176		12.93	78.483		14.71	1.74902
	12.56	99.9361		14.74	-5.20521		13.84	11.4581		12.95	76.2778		14.73	1.71267
	12.58	100		14.76	-5.19109		13.87	10.7624		12.97	74.0651		14.76	1.67793
	12.6	99.663		14.79	-5.33931		13.89	10.2042		13	71.8722		14.79	1.64051
	12.62	99.0097		14.82	-4.86996		13.92	9.76452		13.02	69.6892		14.82	1.68701
	12.64	98.1104		14.85	-4.83467		13.94	9.31623		13.04	67.4692		14.84	1.71802
	12.66	96.911		14.87	-4.95112		13.97	8.84045		13.06	65.2072		14.87	1.70626
	12.68	95.4688		14.9	-4.90172		13.99	8.45571		13.09	62.9477		14.9	1.69396
	12.7	93.8154		14.93	-4.97936		14.02	8.04521		13.11	60.6265		14.93	1.7084
	12.73	91.9583		14.96	-4.80997		14.04	7.69825		13.13	58.298		14.95	1.6806
	12.75	90.0048		14.98	-5.00053		14.07	7.38222		13.15	56.1174		14.98	1.64104
	12.77	87.8811		15.01	-5.01112		14.09	7.12286		13.18	53.7839		15.01	1.60256
	12.79	85.5213					14.12	6.84633		13.2	51.6428
	12.81	83.2438					14.14	6.56464		13.22	49.5338
	12.83	80.9283					14.17	6.32761		13.24	47.3582
	12.85	78.5381					14.19	6.10776		13.26	45.2023
	12.87	76.0743					14.22	5.92226		13.29	43.1327
	12.9	73.5931					14.24	5.77455		13.31	41.2481
	12.92	71.1162					14.27	5.69382		13.33	39.3069
	12.94	68.6589					14.29	5.51176		13.35	37.3508
	12.96	65.9588					14.32	5.21633		13.38	35.7129
	12.98	63.5469					14.34	5.10125		13.4	34.0923
	13	61.2131					14.37	5.1253		13.42	32.3113
	13.02	58.8056					14.39	5.14076		13.44	30.5772
	13.05	56.4381					14.42	5.03942		13.47	29.2181
	13.07	54.0696					14.44	4.96384		13.49	27.6443
	13.09	51.7488					14.47	4.87968		13.51	26.2654
	13.11	49.4572					14.49	4.78521		13.53	25.1727
	13.13	47.0637					14.52	4.71308		13.56	23.8727
	13.15	44.9173					14.54	4.61346		13.58	22.5333
	13.17	42.7991					14.57	4.41078		13.6	21.3222
	13.19	40.682					14.59	4.3936		13.62	20.2269
	13.22	38.6331					14.62	4.20639		13.65	19.1761
	13.24	36.6384					14.64	4.1102		13.67	18.2092
	13.26	34.7455					14.67	4.10677		13.69	17.1806
	13.28	32.9274					14.69	4.04321		13.71	16.2333
	13.3	31.0074					14.72	4.02947		13.74	15.4193
	13.32	29.3649					14.74	4.00027		13.76	14.4179
	13.34	27.7732					14.77	3.98825		13.78	13.4879
	13.37	26.2606					14.79	3.95562		13.8	12.8367
	13.39	24.8261					14.82	3.90237		13.83	12.1559
	13.41	23.3926					14.84	3.92642		13.85	11.5614
	13.43	22.0599					14.87	3.86287		13.87	10.9941
	13.45	20.8475					14.89	3.90924		13.89	10.2738
	13.47	19.5777					14.92	3.90581		13.92	9.84213
	13.49	18.4454					14.94	3.88863		13.94	9.37099
	13.51	17.3998					14.97	3.83367		13.96	8.88999
	13.54	16.3857					14.99	3.95218		13.98	8.47311
	13.56	15.4279					15.02	3.93844		14.01	8.14258
	13.58	14.5004								14.03	7.63937
	13.6	13.6401								14.05	7.3853
	13.62	12.8502								14.07	7.06709
	13.64	12.0777								14.1	6.66749
	13.66	11.3669								14.12	6.38135
	13.68	10.6876								14.14	6.18895
	13.71	10.0592								14.16	6.01875
	13.73	9.50224								14.19	5.77701
	13.75	8.95833								14.21	5.52787
	13.77	8.46101								14.23	5.2812
	13.79	7.96043								14.25	5.15047
	13.81	7.46419								14.27	5.17514
	13.83	7.06438								14.3	5.24914
	13.86	6.71875								14.32	5.1406
	13.88	6.41212								14.34	4.98273
	13.9	6.05456								14.36	4.75086
	13.92	5.73927								14.39	4.61766
	13.94	5.45864								14.41	4.41786
	13.96	5.18344								14.43	4.47706
	13.98	4.9104								14.45	4.38579
	14	4.62219								14.48	4.21312
	14.03	4.39032								14.5	4.05772
	14.05	4.24296								14.52	3.85298
	14.07	4.09019								14.54	3.76418
	14.09	3.87457								14.57	3.75925
	14.11	3.68171								14.59	3.65812
	14.13	3.47585								14.61	3.67538
	14.15	3.26457								14.63	3.59891
	14.18	3.12263								14.66	3.69758
	14.2	3.00345								14.68	3.65318
	14.22	2.85284								14.7	3.54958
	14.24	2.72607								14.72	3.51011
	14.26	2.57221								14.75	3.44105
	14.28	2.49745								14.77	3.19191
	14.3	2.43353								14.79	3.35224
	14.32	2.29051								14.81	3.43118
	14.35	2.24175								14.84	3.38678
	14.37	2.219								14.86	3.35224
	14.39	2.10089								14.88	3.30044
	14.41	1.98604								14.9	3.40898
	14.43	1.89937								14.93	3.41145
	14.45	1.7986								14.95	3.47065
	14.47	1.69133								14.97	3.38431
	14.5	1.60574								14.99	3.48298
	14.52	1.55481								15.02	3.40898
	14.54	1.5559
	14.56	1.5624
	14.58	1.56131
	14.6	1.44972
	14.62	1.36629
	14.64	1.38362
	14.67	1.3392
	14.69	1.25035
	14.71	1.20268
	14.73	1.20159
	14.75	1.29694
	14.77	1.32078
	14.79	1.21026
	14.81	1.17559
	14.84	1.16367
	14.86	1.14742
	14.88	1.10516
	14.9	1.07158
	14.92	1.07483
	14.94	0.978395
	14.96	0.92097
	14.99	0.8993
	15.01	0.864628

## Sheet: SuppFig4e
		WT	K21E	R134E	R145E	R134E R145E
		71.9283	71.0491	57.9027	59.0858	50.5076
		72.2728	70.5805	56.1149	61.8555	52.84
		72.9149	67.1892	59.1353	57.1789	54.7068
	Mean	72.37	69.61	57.72	59.37	52.68
	SEM	0.2891	1.216	0.8768	1.358	1.215

## Sheet: SuppFig4f
		0 - 0.0125 p.p.m.			>0.125 p.p.m			>0.0172 p.p.m
		Residue	C.S.P.		Residue	C.S.P.		Residue	C.S.P.
		108	0.0122365		68	0.0168984		152	0.0346995
		150	0.0104243		54	0.0159428		7	0.0337618
		70	0.010202		65	0.0140616		127	0.0319085
		67	0.0101267		151	0.0131253		53	0.0299295
		78	0.00948212		190	0.0126978		86	0.0299057
		183	0.00907111					129	0.0244297
		61	0.00849612					81	0.0215433
		147	0.00819893					87	0.0196445
		90	0.00807565					158	0.0186922
		83	0.00782767					133	0.017809
		85	0.00775005
		117	0.00772469
		102	0.00746057
		173	0.00745098
		134	0.00743169
		182	0.00729734
		140	0.00722389
		149	0.00707783
		93	0.00696455
		28	0.00657957
		76	0.00643943
		192	0.00637103
		112	0.00623668
		31	0.0061737
		103	0.00587707
		77	0.0058407
		27	0.00579285
		45	0.00551709
		75	0.00537365
		46	0.00530864
		94	0.00513241
		66	0.00512984
		40	0.00499627
		14	0.00487083
		25	0.0048242
		122	0.00473905
		119	0.00460742
		184	0.00460678
		104	0.0044469
		64	0.00439787
		125	0.00439787
		18	0.00437699
		36	0.00437699
		17	0.00435158
		59	0.0043509
		128	0.00434347
		179	0.00423644
		58	0.0041168
		23	0.00395342
		154	0.00385991
		99	0.00369023
		34	0.00345068
		157	0.00336543
		26	0.00331633
		91	0.00331633
		155	0.00331633
		180	0.00324408
		105	0.00315781
		114	0.00306669
		191	0.00306669
		178	0.0030547
		174	0.00293803
		15	0.00292931
		38	0.00292931
		113	0.00292931
		135	0.00281778
		177	0.00281778
		71	0.002786
		164	0.00272779
		163	0.00269232
		84	0.00269123
		121	0.00252437
		138	0.00252437
		142	0.0024544
		115	0.00244096
		92	0.00239002
		116	0.00239002
		97	0.00236952
		48	0.00225567
		35	0.0022183
		101	0.0022183
		32	0.00219641
		74	0.00219641
		6	0.00214891
		171	0.00212132
		11	0.00208197
		136	0.00208197
		132	0.00198358
		63	0.0019629
		172	0.00196139
		21	0.00185969
		69	0.00184592
		62	0.00173146
		141	0.00173146
		159	0.00173146
		72	0.00172975
		143	0.00172975
		89	0.00172534
		100	0.00172534
		123	0.00162584
		10	0.00162402
		22	0.00162402
		139	0.00162402
		41	0.00159099
		44	0.00159099
		47	0.00159099
		52	0.00159099
		82	0.00159099
		24	0.00151796
		60	0.00151796
		153	0.00151796
		5	0.00151601
		42	0.00145664
		55	0.00145664
		96	0.00145664
		4	0.00132936
		39	0.00132936
		73	0.00132936
		161	0.00132936
		3	0.00131689
		162	0.00131465
		29	0.00123069
		12	0.00119501
		30	0.00119501
		79	0.00119501
		118	0.00119501
		120	0.00114545
		56	0.00106066
		160	0.00092631
		80	0.000799031
		16	0.00066468
		9	0.00053033
		50	0.00053033
		110	0.00053033
		19	0
		20	0
		37	0
		57	0
		95	0
		98	0
		106	0
		107	0
		109	0
		124	0
		126	0
		131	0
		137	0
		144	0
		145	0
		146	0
		148	0
		156	0
		165	0
		166	0
		175	0
		181	0
		185	0
		186	0
		187	0

## Sheet: SuppFig4i
		0 - 0.0125 p.p.m.			>0.125 p.p.m			>0.0172 p.p.m
		Residue	C.S.P.		Residue	C.S.P.		Residue	C.S.P.
		118	0.0120118		38	0.0166094		18	0.0364937
		113	0.0115304		24	0.014582		89	0.0364547
		68	0.0112814		135	0.013163		50	0.0345982
		70	0.0102007		145	0.0130975		37	0.0330577
		90	0.01005					186	0.0325767
		73	0.00922291					174	0.0325736
		122	0.00909708					156	0.03248
		85	0.00874447					34	0.0314837
		133	0.00797526					42	0.0296421
		80	0.00647194					159	0.029081
		137	0.00646335					61	0.0284982
		15	0.0060604					149	0.0241428
		162	0.00602043					141	0.0223401
		148	0.00592468					36	0.0222323
		192	0.00591764					143	0.02086
		87	0.00576282					21	0.020334
		41	0.00575074					128	0.0202866
		69	0.00562082					25	0.0185833
		81	0.00552533
		157	0.00544626
		71	0.00541644
		126	0.00541644
		7	0.00537763
		104	0.00537763
		120	0.00528455
		67	0.0052238
		46	0.00481381
		103	0.00478004
		124	0.00465236
		177	0.00465236
		26	0.00464902
		158	0.00460479
		115	0.00449801
		14	0.00446184
		101	0.00418256
		31	0.00414365
		136	0.00414365
		117	0.00414059
		184	0.00392026
		171	0.00366281
		150	0.00364769
		123	0.00364472
		79	0.00355314
		185	0.00353814
		40	0.00350725
		105	0.00350725
		179	0.00350725
		99	0.00339271
		155	0.00339271
		83	0.00323945
		39	0.00323457
		94	0.00318755
		75	0.00318516
		53	0.00307948
		173	0.00306705
		108	0.00293776
		97	0.00291633
		66	0.00286378
		154	0.00269423
		187	0.00269423
		9	0.00269155
		151	0.0026473
		178	0.0026473
		180	0.0026473
		3	0.00260845
		29	0.00254558
		58	0.00253902
		48	0.00245687
		92	0.00245687
		59	0.00241596
		74	0.0022308
		54	0.00222284
		116	0.00222284
		121	0.00214859
		182	0.00214859
		191	0.00214859
		35	0.00213233
		11	0.00209074
		110	0.00207182
		119	0.00207182
		153	0.00207182
		72	0.00204328
		147	0.00199224
		56	0.00195818
		30	0.00195634
		32	0.00195634
		146	0.00195634
		190	0.00195634
		10	0.00190919
		127	0.00190919
		5	0.00184369
		55	0.00184369
		82	0.00184369
		76	0.00183206
		160	0.00183206
		166	0.00183206
		139	0.00175362
		172	0.00175362
		19	0.00170763
		62	0.00170763
		63	0.00170763
		96	0.00168975
		142	0.00168975
		28	0.00159505
		91	0.00159505
		6	0.00159099
		98	0.00159099
		23	0.00148568
		114	0.00143543
		47	0.00139427
		129	0.00127986
		4	0.00127279
		12	0.00127279
		57	0.00127279
		132	0.00127279
		164	0.00127279
		144	0.00125387
		22	0.00111723
		60	0.00111723
		93	0.00111142
		152	0.00111142
		138	0.000981045
		65	0.000954594
		84	0.000652112
		64	0.000591988
		86	0.000591988
		107	0.00056921
		17	0.000480833
		16	0
		20	0
		27	0
		44	0
		45	0
		52	0
		77	0
		78	0
		95	0
		100	0
		102	0
		106	0
		109	0
		112	0
		125	0
		131	0
		134	0
		140	0
		161	0
		163	0
		165	0
		175	0
		181	0
		183	0
