# Supplementary material for: Eltrombopag directly inhibits BAX and prevents cell death
Source: Nat Commun. 2021 Feb 18;12:1134. doi: 10.1038/s41467-021-21224-1 (PMC7892824; doi:10.1038/s41467-021-21224-1)
Supplement: Supplementary file 4 — Source Data [file 41467_2021_21224_MOESM4_ESM.zip › SuppFig13.xlsx]

## Sheet: SuppFig13a
		Full blots forSuppFig139a

## Sheet: SuppFig13b-c
	SuppFig13b	BIM-BH3	BIM-BH3 + 0.625 µM EO	BIM-BH3 + 1.25 µM EO	BIM-BH3 + 2.5 µM EO	BIM-BH3 + 5 µM EO	BIM-BH3 + 10 µM EO
		-2.72559	29.8891	53.2183	50.9547	58.8542	63.982
		0.970126	18.5248	59.1776	51.6938	64.4902	62.2728
		1.75546	25.7776	25.3618	54.1884	61.2565	59.5472
	Mean	-1.3e-06	24.73	45.92	52.28	61.53	61.93
	SEM	1.382	3.322	10.42	0.9783	1.633	1.291
	SuppFig13c	BIM-BH3	BIM-BH3 + 0.625 µM EO	BIM-BH3 + 1.25 µM EO	BIM-BH3 + 2.5 µM EO	BIM-BH3 + 5 µM EO	BIM-BH3 + 10 µM EO
		-9.02294	-7.78855	-8.31757	12.7111	6.98002	18.2659
		19.7648	6.92704	-4.78998	13.4488	-3.73987	20.5785
		-10.7423	8.86145	28.8136	20.5583	-11.7562	2.83714
	Mean	-0.0001479	2.667	5.235	15.57	-2.839	13.89
	SEM	9.895	5.257	11.83	2.502	5.427	5.569

## Sheet: SuppFig13d
			SuppFig139d	Conditions	BAXKO MEF			Mean	SEM
				DMSO	0.0261	0.0159	0.0171	0.0197	0.00321869
				10 µM EO	0.0225	0.0151	0.0225	0.0200333	0.00246667
				5 µM BIM-BH3	0.267	0.2017	0.2709	0.246533	0.0224449
				Conditions	BAKKO MEF			Mean	SEM
				DMSO	0.0129	0.0475	0.0122	0.0242	0.0116518
				10 µM EO	0.0203	0.0202	0.025	0.0218333	0.0015836
				5 µM BIM-BH3	0.2367	0.2631	0.2287	0.242833	0.0103932

## Sheet: SuppFig13g-h
	SuppFig13g	DMSO	STS	4 µM EO	10 µM EO
		21.8451	100	82.753	74.4025
		16.8396	100	101.201	108.795
		25.9078	100	115.579	112.847
	Mean	21.53	100	99.84	98.68
	SEM	2.622	0	9.5	12.2
	SuppFig13h	DMSO	STS	4 µM EO	10 µM EO
		10.2649	100	91.0728	55.8207
		11.4738	100	84.444	76.6872
		14.5088	100	66.2496	56.8716
	Mean	12.08	100	80.59	63.13
	SEM	1.262	0	7.421	6.787
