# Supplementary material for: Eltrombopag directly inhibits BAX and prevents cell death
Source: Nat Commun. 2021 Feb 18;12:1134. doi: 10.1038/s41467-021-21224-1 (PMC7892824; doi:10.1038/s41467-021-21224-1)
Supplement: Supplementary file 4 — Source Data [file 41467_2021_21224_MOESM4_ESM.zip › SuppFig12.xlsx]

## Sheet: SuppFig12a
		>70% Intensity			60-70% Intensity			50-60% Intensity			<50% Intensity
		Residue	% Intensity		Residue	% Intensity		Residue	% Intensity		Residue	% Intensity
		175	120.259		127	69.9283		40	59.4427		151	47.5389
		25	118.141		140	69.9276		81	59.2589		52	46.4913
		4	113.982		93	69.7225		97	59.2582		126	46.108
		3	112.124		137	69.5013		122	59.2491		123	44.0527
		173	105.247		163	69.3687		124	58.4701		65	43.9666
		14	104.623		109	68.9338		150	58.4202		142	43.7002
		11	103.693		29	68.2632		128	58.378		179	43.2306
		148	102.066		9	67.7678		121	57.7633		41	42.1579
		64	100.413		75	67.7321		39	57.7105		47	41.8286
		94	99.5151		61	67.7283		63	57.608		21	41.6214
		69	99.144		145	67.5855		74	56.4211		180	40.8347
		5	98.0757		83	67.1737		53	54.8891		84	37.5039
		156	96.2808		68	67.1003		143	53.6387		87	36.472
		99	95.4262		172	66.9923		24	53.504		62	34.9032
		120	95.4227		190	66.2102		45	52.263		159	33.4915
		77	95.3495		141	66.1969					28	31.5625
		95	95.1753		92	65.7873					138	31.3223
		90	93.8735		125	64.5959					50	30.7722
		192	93.4079		116	64.1162					131	30.4048
		152	93.3266		76	64.0903					44	29.378
		118	93.267		136	63.5728					46	24.149
		17	93.1953		135	62.5622					85	22.5998
		15	92.5927		115	62.4178					158	18.9487
		154	92.1356		139	62.247					32	18.8366
		110	92.0796		36	61.1265					107	18.0075
		34	91.1599		22	61.1092					134	15.4502
		108	90.9346		165	61.0563					42	9.29908
		6	89.8526		184	60.9788					48	6.98386
		191	88.5761
		157	88.4994
		105	88.2137
		113	88.0698
		133	87.9524
		66	87.3122
		183	87.2486
		155	86.7107
		144	86.6665
		18	86.522
		72	86.2222
		98	85.7388
		112	85.3701
		149	85.2809
		16	85.0998
		79	84.1518
		104	84.0429
		103	83.7067
		182	83.6658
		119	83.3322
		164	83.2091
		73	82.9107
		78	82.8117
		132	82.6494
		91	81.6438
		10	80.8471
		70	80.8035
		30	80.7457
		71	80.7046
		160	80.4631
		96	80.4154
		129	79.9436
		153	79.6743
		174	79.6525
		102	79.5803
		54	79.4774
		55	79.172
		37	78.2629
		171	78.0277
		162	77.6852
		56	77.4913
		114	77.4755
		57	77.4702
		177	77.4127
		23	77.3678
		19	76.8447
		111	76.6275
		176	76.6182
		86	76.1631
		26	75.4103
		31	74.8682
		146	74.8399
		82	74.5852
		27	74.5788
		101	74.4013
		60	74.3325
		161	74.2282
		58	74.194
		117	73.2773
		35	72.9408
		187	72.9402
		38	72.6296
		12	72.6011
		186	72.5545
		7	72.4337
		20	72.4139
		185	72.3436
		89	72.3287
		59	71.7469
		100	71.326
		80	70.9485
		178	70.901
		147	70.8022
		67	70.095
