# Supplementary material for: Eltrombopag directly inhibits BAX and prevents cell death
Source: Nat Commun. 2021 Feb 18;12:1134. doi: 10.1038/s41467-021-21224-1 (PMC7892824; doi:10.1038/s41467-021-21224-1)
Supplement: Supplementary file 4 — Source Data [file 41467_2021_21224_MOESM4_ESM.zip › SuppFig5.xlsx]

## Sheet: SuppFig5a
	0 - 0.0125 p.p.m.			>0.125 p.p.m			>0.0172 p.p.m
	Residue	C.S.P.		Residue	C.S.P.		Residue	C.S.P.
	115	0.0101981		127	0.0144388		86		0.0348299
	99	0.0116556					107		0.0347003
	148	0.0113855					176		0.0259722
	81	0.0105782					102		0.0224925
	59	0.0103912					53		0.0194802
	34	0.0101104					156		0.019324
	76	0.00987104					61		0.0192888
	141	0.00980471					120		0.0187842
	80	0.0091718					58		0.0187651
	111	0.00915568
	57	0.00853795
	66	0.0079989
	110	0.00796948
	162	0.00781565
	98	0.00781478
	23	0.0076722
	191	0.00754401
	20	0.00732084
	68	0.00721468
	157	0.00709366
	179	0.00695628
	104	0.0062474
	163	0.00589907
	125	0.00589907
	46	0.00575172
	112	0.00559908
	83	0.00540937
	178	0.0053624
	47	0.00510548
	93	0.00500898
	92	0.00487109
	70	0.00486208
	123	0.00486208
	30	0.0047345
	63	0.00461762
	82	0.00456161
	174	0.00435578
	143	0.00416108
	129	0.00411537
	116	0.00396926
	27	0.00394753
	37	0.00390323
	124	0.00390323
	152	0.00390323
	73	0.00375474
	161	0.00375474
	150	0.00373986
	7	0.00371823
	77	0.00360625
	122	0.00360625
	16	0.00359917
	180	0.00353212
	87	0.0035252
	65	0.00337998
	142	0.00337998
	147	0.00330219
	31	0.00323506
	84	0.0031537
	121	0.0031537
	67	0.00312741
	62	0.00306195
	85	0.00291929
	185	0.00270115
	96	0.00265253
	187	0.00247458
	32	0.0023681
	171	0.00234201
	149	0.00229217
	12	0.00225567
	35	0.00225567
	97	0.00220983
	108	0.002163
	71	0.00210011
	38	0.00208054
	126	0.00208054
	17	0.0019757
	136	0.0019757
	158	0.00195162
	74	0.00187976
	18	0.00187733
	4	0.00180312
	172	0.00178589
	91	0.00169877
	15	0.00166344
	184	0.00166344
	40	0.00165463
	155	0.00165463
	103	0.00156225
	72	0.00153098
	5	0.00151134
	164	0.00147226
	159	0.00144962
	138	0.00135057
	182	0.00127667
	117	0.00120208
	114	0.00120208
	177	0.00120208
	28	0.00115165
	45	0.00105359
	95	0.00105359
	14	0.00104002
	29	0.00104002
	137	0.000938664
	42	0.000938664
	101	0.000851258
	153	0.000851258
	75	0.000779769
	140	0.000749533
	36	0.000749533
	94	0.000749533
	21	0.000720999
	22	0.000720999
	54	0.000601041
	55	0.000601041
	132	0.000452548
	64	0.000452548
	160	0.000148492
	3	0
	6	0
	9	0
	10	0
	11	0
	19	0
	24	0
	25	0
	26	0
	39	0
	41	0
	44	0
	48	0
	50	0
	52	0
	56	0
	60	0
	69	0
	78	0
	79	0
	89	0
	90	0
	100	0
	105	0
	106	0
	109	0
	113	0
	118	0
	119	0
	128	0
	131	0
	133	0
	134	0
	135	0
	139	0
	144	0
	145	0
	146	0
	151	0
	154	0
	165	0
	166	0
	173	0
	175	0
	181	0
	183	0
	186	0
	190	0

## Sheet: SuppFig5c
		WT BAX
	[EO] nM	Mean	SEM
	2.4414	-0.0641553	0.104213
	4.8828	-0.0750041	0.100933
	9.7656	0.0789909	0.0807588
	19.5313	0.163263	0.119143
	39.0625	0.317962	0.0665531
	78.125	0.394869	0.11696
	156.25	0.508344	0.104011
	312.5	0.616788	0.110526
	625	0.703163	0.121728
	1250	0.898671	0.053467
	2500	1.0737	0.113061
		BAX R134E R145E
	[EO] nM	Mean	SEM
	2.4414	-0.092896	0.123709
	4.8828	-0.0246744	0.164419
	9.7656	-0.0688932	0.0754308
	19.5313	0.112051	0.150855
	39.0625	0.14094	0.178557
	78.125	0.0885417	0.0580205
	156.25	0.18876	0.150361
	312.5	0.198389	0.0763468
	625	0.412921	0.104893
	1250	0.530349	0.10793
	2500	0.753669	0.0400406

## Sheet: SuppFig5e
	0 - 0.0125 p.p.m.			>0.125 p.p.m			>0.0172 p.p.m
	Residue	C.S.P.		Residue	C.S.P.		Residue	C.S.P.
	91	0.0115803		95	0.0170582		66	0.0295959
	68	0.0100339		191	0.0143302		80	0.0220872
	171	0.00981672		3	0.013046		72	0.0198682
	62	0.00897784					107	0.0188958
	11	0.00802586
	165	0.00702402
	27	0.00594811
	69	0.00565677
	142	0.00533216
	173	0.00518999
	89	0.00515485
	113	0.00509266
	85	0.00505697
	134	0.00490488
	163	0.00455298
	122	0.00451573
	158	0.00417193
	104	0.00411048
	144	0.00401398
	149	0.0039339
	74	0.00372645
	47	0.00369707
	187	0.00366871
	192	0.00366871
	178	0.00359351
	64	0.00354968
	67	0.00351871
	141	0.0034097
	154	0.0034097
	148	0.00331928
	117	0.00328098
	92	0.00323494
	151	0.00319612
	56	0.00297029
	79	0.00297029
	118	0.00297029
	14	0.00292762
	90	0.00288245
	52	0.00284257
	12	0.00275064
	136	0.00270585
	87	0.00270526
	70	0.00260688
	7	0.00257387
	153	0.00256315
	102	0.00253867
	82	0.00253236
	143	0.00253236
	125	0.00244926
	5	0.00239709
	34	0.00239709
	100	0.00219535
	61	0.00219107
	73	0.00211416
	25	0.00211266
	77	0.00210373
	86	0.00207384
	110	0.00207384
	93	0.00205687
	145	0.00202594
	57	0.00184468
	65	0.00184468
	109	0.00180924
	37	0.00174557
	19	0.00173923
	160	0.00170417
	23	0.00166306
	15	0.00162879
	29	0.00162879
	108	0.00162879
	119	0.00159806
	129	0.00159593
	40	0.00151559
	111	0.00150614
	146	0.00139896
	59	0.00133884
	28	0.00128193
	78	0.00128193
	105	0.00128193
	185	0.00125748
	84	0.00124451
	31	0.00122674
	45	0.00122674
	21	0.00118256
	42	0.00117987
	96	0.00117987
	135	0.00117987
	10	0.00113688
	112	0.00113688
	114	0.00113408
	115	0.00113408
	18	0.00109773
	58	0.00109697
	94	0.00109697
	123	0.00109697
	99	0.00106296
	71	0.00102304
	55	0.00101689
	101	0.00101689
	128	0.000944066
	162	0.000942385
	139	0.000883883
	172	0.000883883
	83	0.000873419
	35	0.000867646
	48	0.000865818
	121	0.000865818
	159	0.000865818
	32	0.000800006
	46	0.000800006
	75	0.000800006
	182	0.000800006
	180	0.000799037
	138	0.000799031
	150	0.000799031
	177	0.000799031
	63	0.000798023
	103	0.000798023
	30	0.000730794
	174	0.000730794
	186	0.000730794
	137	0.000728622
	147	0.000728622
	22	0.000707107
	60	0.000707107
	155	0.000707107
	24	0.000671759
	26	0.000671759
	126	0.000671759
	176	0.000671759
	156	0.000614663
	116	0.000612078
	179	0.000612078
	4	0.000570096
	6	0.000570096
	140	0.000532973
	17	0.00053033
	38	0.00053033
	50	0.00053033
	54	0.00053033
	81	0.00053033
	97	0.00053033
	16	0.000529991
	39	0.000445477
	53	0.000445477
	184	0.000445477
	9	0.000268701
	41	0.000268701
	20	0
	36	0
	44	0
	76	0
	98	0
	106	0
	120	0
	124	0
	127	0
	131	0
	132	0
	133	0
	152	0
	157	0
	161	0
	164	0
	166	0
	175	0
	181	0
	183	0
	190	0

## Sheet: SuppFig5f
		Lipos		BAX		tBID		BAX + tBID		BAX + tBID + 10 µM Eltrombopag		BAX + tBID + 10 µM Eltrombopag Methyl Ester
	time (min)	Mean	SEM	Mean	SEM	Mean	SEM	Mean	SEM	Mean	SEM	Mean	SEM
	1	0	0	0	0	0	0	0	0	0	0	0	0
	2	-0.489512	0.860972	-1.4672	1.15175	-0.719451	0.974515	-0.827393	1.03575	-0.437305	0.895711	-1.22392	0.135135
	3	1.6128	0.683648	-1.90307	0.146504	0.582162	0.965438	0.479119	0.641421	-0.677622	1.01605	-0.0983917	1.18401
	4	0.727692	0.164789	-2.61981	0.677529	0.315839	0.738235	4.6759	0.749442	-0.199732	1.31681	1.4681	0.0398556
	5	1.57354	0.618021	-2.34774	0.596037	1.96302	0.199707	6.81872	0.43118	0.414204	0.553672	4.37198	0.409092
	6	1.22541	0.478727	-2.51595	0.629427	0.851949	1.41011	8.6236	0.982505	-0.0209535	1.45156	5.66031	1.30013
	7	2.19228	0.451646	-2.23336	0.298253	0.264789	0.530813	10.5017	1.14007	0.883272	0.876414	7.86735	2.49885
	8	1.50877	1.38751	-2.15554	0.758176	0.623397	0.445574	13.9552	1.60685	-0.236465	0.879504	7.71151	0.643186
	9	0.761488	0.769586	-2.87564	0.24074	0.853249	0.921927	16.2855	0.885715	-0.285316	1.00668	9.97989	0.0279021
	10	1.85587	1.22677	-2.70354	1.3573	1.0062	0.601862	17.845	0.195588	0.593019	0.837629	12.1016	1.89512
	11	0.680569	0.876457	-1.42096	0.0589844	1.33402	0.878506	16.6258	0.824174	-0.0810534	1.58208	12.6732	0.711627
	12	1.75052	1.10498	-2.89078	1.09785	0.696046	0.23592	18.2441	1.08665	1.51361	1.47586	15.6766	0.70517
	13	2.2865	0.224667	-2.62309	1.38754	1.4901	1.1927	18.9653	0.74824	1.18426	0.592712	15.8167	1.99185
	14	2.24476	0.3522	-0.240156	0.999075	0.587706	0.945932	19.553	1.13989	0.955978	0.993155	17.5238	1.54904
	15	2.00462	0.171409	-2.08803	0.540551	1.3251	0.561611	19.4849	1.48972	1.13481	1.22418	17.8578	0.532778
	16	1.67893	0.274989	-2.12322	1.21597	1.47812	1.43139	20.1102	0.488525	1.2669	0.870116	19.1703	2.92654
	17	3.02653	0.210042	-1.99037	0.743751	1.66957	1.2223	21.1726	0.358184	1.28835	0.600644	20.6361	2.65473
	18	3.53204	0.627396	-1.96061	0.427417	2.13304	0.450502	21.5207	0.603657	1.81304	1.24578	20.5245	2.35207
	19	3.15257	0.376636	-1.96003	0.563608	2.08004	0.415659	21.3587	1.16511	3.86814	0.73482	21.257	2.91101
	20	1.34215	0.285078	-1.86476	1.235	0.481729	1.08949	21.5867	1.01293	2.8246	0.238043	22.0075	2.7588
	21	2.14254	0.93727	-1.1963	0.911017	0.670892	1.04394	22.7328	0.746174	3.14425	1.7573	23.1467	2.71873
	22	3.39294	0.19061	-0.155101	0.642211	0.9719	0.628391	23.6525	0.752461	3.43537	0.928815	21.1444	2.01644
	23	3.88966	0.739327	-1.24321	0.945479	1.66635	1.3756	22.8758	1.35254	2.62974	1.20331	23.2359	2.59165
	24	3.19769	0.829801	-2.49032	0.673455	0.712293	1.26357	22.6235	0.830601	2.93078	1.58468	21.5845	1.43561
	25	2.69416	0.648593	-0.427283	0.816145	2.33453	0.360899	22.4469	0.40727	4.90897	0.9634	23.4555	2.18519
	26	3.49047	0.41282	-2.9907	0.891175	2.50868	0.978661	23.5202	0.62584	4.09493	1.37021	22.8454	3.24472
	27	2.56676	0.483088	-1.61969	0.0574398	1.09319	0.565756	22.7818	1.76499	4.1531	1.50701	24.8953	3.04662
	28	3.28864	1.75826	-0.814146	0.458526	2.34934	1.52367	24.2257	1.0815	4.90298	2.01053	22.3116	1.53415
	29	2.33728	1.50016	-1.93798	0.380847	2.11057	0.942774	22.1277	0.417504	4.35879	2.07903	25.8305	1.82441
	30	2.41495	0.156083	-1.83552	0.930734	1.84716	0.565792	24.6131	0.208683	5.08202	1.79487	26.3383	3.21983
	31	3.21021	0.458477	-0.56471	0.481396	2.04177	0.208463	23.4147	1.32315	4.71911	1.4411	24.7542	2.64901
	32	2.49232	0.514315	-1.13019	0.0208315	2.58983	0.815883	24.9414	1.18048	5.98755	1.3075	25.6899	1.08785
	33	2.77593	0.6367	-1.16243	0.285756	2.76048	0.724688	25.161	0.152125	4.73816	0.964541	25.336	3.01205
	34	3.79903	1.06606	-1.17557	0.29487	2.66019	0.854952	25.4398	1.07742	5.58327	0.882088	24.1257	2.71706
	35	4.13063	1.72283	-1.55847	0.929601	1.69657	1.03252	24.8515	1.00178	5.8668	1.5309	24.781	1.50407
	36	2.25924	0.722847	-0.558846	0.545293	1.58415	1.16941	25.6429	0.717043	7.41743	1.86305	25.0458	0.838542
	37	3.62398	0.405135	-0.262519	0.372137	2.36786	0.537864	23.8657	1.78917	6.86154	1.95314	25.4563	2.52892
	38	4.08611	0.999669	-1.17434	0.826498	2.61069	0.520779	24.7492	1.6203	7.51202	2.78999	26.4913	3.232
	39	2.87464	0.512292	-1.39255	0.625512	2.5373	0.679872	25.1428	1.47521	7.80379	1.79341	26.5069	2.87797
	40	3.69414	0.315314	0.898862	0.633089	2.49683	1.88406	25.7378	2.08167	7.45059	2.11485	27.2432	2.97555

## Sheet: SuppFig5g
		[Compound] µM	Eltrombopag			Mean	SEM
		10	75.3957	98.1317	104.199	92.5754	8.76658
		7.5	82.5849	91.7922	79.3514	84.5762	3.72681
		5	58.7416	69.261	53.9236	60.6421	4.52835
		2.5	45.8495	37.9277	23.8129	35.8634	6.44462
		[Compound] µM	Eltrombopag Methyl Ester			Mean	SEM
		10	-4.39407	17.9588	25.8452	13.1366	9.05619
		7.5	-9.38772	15.0517	27.2823	10.9821	10.7795
		5	-0.981874	11.8593	16.2667	9.04802	5.17383
		2.5	-16.817	-5.13405	11.0502	-3.6336	8.07948
