# Supplementary material for: Eltrombopag directly inhibits BAX and prevents cell death
Source: Nat Commun. 2021 Feb 18;12:1134. doi: 10.1038/s41467-021-21224-1 (PMC7892824; doi:10.1038/s41467-021-21224-1)
Supplement: Supplementary file 4 — Source Data [file 41467_2021_21224_MOESM4_ESM.zip › Fig6.xlsx]

## Sheet: 6a
	[EO] µM	BAKKO MEF			Mean	SEM
	0	-2.72559	0.970126	1.75546	-1.3e-06	1.38153
	0.625	29.8891	18.5248	25.7776	24.7305	3.32211
	1.25	53.2183	59.1776	25.3618	45.9192	10.4217
	2.5	50.9547	51.6938	54.1884	52.2789	0.978278
	5	58.8542	64.4902	61.2565	61.5336	1.63286
	10	63.982	62.2728	59.5472	61.934	1.29139
	[EO] µM	BAXKO MEF			Mean	SEM
	0	-9.02294	19.7648	-10.7423	-0.000147905	9.89491
	0.625	-7.78855	6.92704	8.86145	2.66665	5.25734
	1.25	-8.31757	-4.78998	28.8136	5.23533	11.833
	2.5	12.7111	13.4488	20.5583	15.5727	2.50186
	5	6.98002	-3.73987	-11.7562	-2.83869	5.42742
	10	18.2659	20.5785	2.83714	13.8938	5.56851

## Sheet: 6c
		Vehicle	2 µM STS	10 µM EO + 2 µM STS
		0	72.7	19
		20	55	24.3243
		25	60.8696	25
	Mean	15	62.86	22.77
	SEM	7.638	5.205	1.897

## Sheet: 6d
		Temperature (°C)	DMSO				Mean	SEM
		25	100	100	100	100	100	0
		50	129.235	77.0115		62.5	89.5822	20.2641
		52.1	142.623	89.9425	160.87	64.7059	114.535	22.4045
		55.4	142.896	87.7874	84.058	65.625	95.0916	16.655
		59.4	117.486	39.296	95.1691	59.1912	77.7856	17.5726
		64.9	50.8197	11.7098	34.7826	25.1838	30.624	8.22852
		69.2	11.4754	3.01724	-5.31401	0.551471	2.43253	3.48404
		72.1	3.82514	1.4727	8.21256	9.19118	5.67539	1.82309
		74	0	0	0	0	0	0
		Temperature (°C)	EO				Mean	SEM
		25	100	100	100	100	100	0
		50	58.0861	41.3448	55.1196	82.0681	59.1546	8.46386
		52.1	47.7003	38.0067	44.9761	56.9635	46.9116	3.9233
		55.4	32.4926	70.9108	35.0239	59.3545	49.4454	9.37341
		59.4	26.9288	42.2985	44.4019	52.7794	41.6022	5.38952
		64.9	11.9065	11.731	10.5263	9.80275	10.9917	0.501143
		69.2	-2.07715	-6.05627	-1.43541	0.83682	-2.183	1.43445
		72.1	-1.70623	-6.43777	10.7177	0.657501	0.807801	3.61763
		74	0	0	0	0	0	0

## Sheet: 6e
		[EO] µM	% Viability			Mean	SEM
		5	74.7467	74.5239	73.871	74.3805	0.262751
		2.5	80.2866	71.2893	69.6212	73.7324	3.3123
		1.25	74.6658	72.0031	62.7796	69.8161	3.60126
		0.625	74.421	66.7255	63.6151	68.2539	3.21163
		0.3125	59.8223	63.2682	58.4278	60.5061	1.43852
		0.15625	60.164	59.995	60.4147	60.1912	0.121905
		0.078125	57.9011	58.6563	58.2766	58.278	0.218008
		0.0390625	54.0329	54.3035	57.3085	55.215	1.04969

## Sheet: 6f
		2.5 µM EO	1.25 µM EO	0.625 µM EO	0.313 µM EO	0.156 µM EO	0.078 µM EO	0.039 µM EO	0 µM EO	DMSO
		38.1026	44.7435	35.3521	61.0089	54.8132	82.8896	81.2253	117.19	1.15693
		46.1071	50.776	59.1208	62.4821	63.9296	67.5566	109.775	93.6237	6.8468
		40.0769	35.4756	42.7062	70.5822	71.7313	80.7405	83.4141	93.3463	-1.07846
	Mean	41.43	43.67	45.73	64.69	63.49	77.06	91.47	101.4	2.308
	SEM	2.408	4.45	7.026	2.976	4.889	4.793	9.174	7.902	2.359
