# Supplementary material for: Eltrombopag directly inhibits BAX and prevents cell death
Source: Nat Commun. 2021 Feb 18;12:1134. doi: 10.1038/s41467-021-21224-1 (PMC7892824; doi:10.1038/s41467-021-21224-1)
Supplement: Supplementary file 4 — Source Data [file 41467_2021_21224_MOESM4_ESM.zip › SuppFig9.xlsx]

## Sheet: SuppFig9a
	Time trace	BAX		BAX + EO			Histogram					BAX	BAX + EO
	Time (nsec)	Mean	SEM	Mean	SEM		Bin Center	BAX	BAX + EO		Mean	9.18172	8.34364
	0	9.95899	0.599303	8.17182	0.630627		6.6	0	2		SEM	0.00242948	0.00301436
	0.0048	9.69631	0.49096	8.55269	0.484327		6.8	0	13
	0.0096	9.85167	0.361002	8.45139	1.56944		7	0	51
	0.0144	9.91222	0.431627	7.87023	1.01085		7.2	0	103
	0.0192	9.79094	0.240788	8.13949	1.36507		7.4	0	263
	0.024	9.70043	0.118559	8.12915	1.33686		7.6	1	746
	0.0288	9.69616	0.605507	8.27825	1.05547		7.8	0	1642
	0.0336	9.57613	0.42489	7.98952	0.892356		8	10	2945
	0.0384	10.1279	0.524015	8.1435	0.732493		8.2	54	4164
	0.0432	9.97666	0.423113	8.17574	0.848485		8.4	290	4194
	0.048	9.37081	0.659939	8.51286	0.985655		8.6	1266	2975
	0.0528	10.0276	0.557223	7.80135	1.13209		8.8	2818	1695
	0.0576	9.84024	0.254502	7.71212	0.8325		9	4407	997
	0.0624	9.63712	0.46084	8.15716	0.626572		9.2	4658	514
	0.0672	9.98144	0.126949	8.67381	0.975879		9.4	3620	274
	0.072	9.91527	0.161293	8.01047	0.725646		9.6	2094	143
	0.0768	10.0581	0.184606	6.99088	0.691972		9.8	1037	72
	0.0816	9.71062	0.125977	7.42037	0.872448		10	435	26
	0.0864	9.92643	0.364921	7.56614	0.529474		10.2	110	9
	0.0912	9.69439	0.342859	7.77259	0.544595		10.4	28	7
	0.096	9.6184	0.130189	7.37585	0.541915		10.6	5	0
	0.1008	9.2097	0.295209	7.6495	0.642602		10.8	1	0
	0.1056	9.33545	0.477118	7.74204	0.751108		11	1	0
	0.1104	9.24334	0.34746	7.16984	0.895674
	0.1152	8.9991	0.796988	7.27307	0.645478
	0.12	9.24218	0.350923	7.47407	0.65144
	0.1248	9.47675	0.687869	7.40079	0.484719
	0.1296	9.81671	1.27576	7.16992	0.831151
	0.1344	9.31217	0.999306	7.50589	0.491359
	0.1392	9.08827	1.17635	7.12709	0.863996
	0.144	8.94531	1.20943	7.17393	0.676492
	0.1488	8.92621	1.15396	7.66859	0.890164
	0.1536	9.0236	1.09662	7.52448	0.816482
	0.1584	8.94573	1.18722	7.60915	0.608268
	0.1632	9.36906	0.942053	7.50544	0.866961
	0.168	9.01507	1.07737	7.70372	0.747581
	0.1728	9.28586	1.19431	7.5381	0.774195
	0.1776	9.27365	1.21502	7.35409	0.879313
	0.1824	9.92168	1.45803	7.32679	0.72872
	0.1872	9.46859	1.39527	7.60187	0.962024
	0.192	9.21252	1.44595	7.3259	1.05756
	0.1968	9.62038	1.61851	7.17166	0.990884
	0.2016	9.31186	1.14629	7.09418	1.15469
	0.2064	9.24766	0.902637	6.89306	1.17061
	0.2112	9.92056	1.42298	7.0884	1.31318
	0.216	9.51671	0.996952	6.86362	1.19505
	0.2208	8.9979	0.983657	6.92035	1.15502
	0.2256	9.46051	0.750533	6.91347	0.908279
	0.2304	8.99765	0.811699	6.74184	1.17456
	0.2352	9.01296	0.806793	6.87219	1.12393
	0.24	8.90055	0.845403	7.20526	0.873534
	0.2448	9.11722	0.800716	6.7281	0.95473
	0.2496	8.89282	0.497636	7.14418	1.21231
	0.2544	9.1789	0.827894	7.29104	1.27201
	0.2592	9.01422	0.562682	7.25751	1.55433
	0.264	8.98593	0.759039	7.22853	1.42424
	0.2688	9.13228	0.735537	7.24059	1.51752
	0.2736	8.57214	0.632301	7.17842	1.15094
	0.2784	8.93838	0.626834	7.14382	1.18503
	0.2832	8.65945	0.608058	7.00273	1.15149
	0.288	8.84694	0.594422	7.30246	1.40337
	0.2928	9.30209	0.466807	7.26369	0.954432
	0.2976	8.94751	0.385352	7.05528	1.13094
	0.3024	8.72813	0.711093	7.38945	1.55206
	0.3072	8.72883	0.612664	7.3669	1.38736
	0.312	9.02762	0.867191	7.33734	1.23731
	0.3168	9.07021	0.716539	6.81863	1.15995
	0.3216	9.18098	0.882986	7.40556	1.35523
	0.3264	9.35059	0.881184	7.62339	1.26981
	0.3312	9.284	1.01956	7.10588	1.46933
	0.336	9.10846	1.04624	7.19869	1.33151
	0.3408	9.02197	0.779911	6.94596	1.25642
	0.3456	9.09606	0.950007	7.3247	1.54016
	0.3504	9.29401	0.963106	7.09946	1.22016
	0.3552	9.30485	1.17028	7.04947	1.29644
	0.36	9.12083	0.987391	7.10804	1.22099
	0.3648	9.2505	1.00792	7.19401	1.2489
	0.3696	9.18665	0.813041	7.11022	0.829505
	0.3744	9.1825	0.989732	6.87079	0.937924
	0.3792	9.0208	0.974832	7.38431	1.11501
	0.384	8.97574	1.00879	7.50072	1.40376
	0.3888	8.76257	0.645459	7.81726	1.28162
	0.3936	9.58342	0.845061	7.75226	1.32379
	0.3984	9.38184	0.543775	7.73846	1.20087
	0.4032	8.91408	0.578065	7.14037	1.08273
	0.408	9.35769	0.412639	7.35128	1.19216
	0.4128	9.63011	0.704255	7.18214	1.24707
	0.4176	9.10621	0.473143	7.47929	1.31013
	0.4224	9.20771	0.947252	7.29392	1.22493
	0.4272	8.7189	1.03799	7.18733	1.33322
	0.432	9.05266	0.981964	6.75121	1.24878
	0.4368	9.20682	0.903794	7.05047	1.11955
	0.4416	9.44182	0.494334	6.91667	1.12243
	0.4464	9.55469	0.751115	6.8192	1.40656
	0.4512	9.12804	0.743885	7.1612	1.29338
	0.456	9.02484	1.12151	7.41241	1.34333
	0.4608	9.02899	0.679249	7.37724	1.56186
	0.4656	9.78613	0.695776	6.83153	1.41949
	0.4704	9.09179	0.593104	7.44884	1.46599
	0.4752	9.19999	0.352974	7.48459	1.54231
	0.48	9.39605	0.300153	7.09275	1.31352
	0.4848	9.50545	0.389773	6.93409	1.30261
	0.4896	9.37449	0.344276	7.13483	1.15395
	0.4944	9.75594	0.569697	6.88673	1.14921
	0.4992	9.80926	0.413607	6.89453	1.3353
	0.504	9.76401	0.444648	7.03316	1.4075
	0.5088	9.57858	0.311489	6.82909	1.34731
	0.5136	10.0094	0.620668	7.17676	1.30802
	0.5184	10.1705	0.607432	6.94423	1.17861
	0.5232	10.1753	0.601428	7.30842	1.05412
	0.528	9.61325	0.659401	7.48344	1.35004
	0.5328	10.1918	0.17338	7.54889	1.35852
	0.5376	9.83715	0.220952	7.37721	1.44144
	0.5424	9.68731	0.38992	7.50925	1.52141
	0.5472	9.57038	0.659519	7.24632	1.10168
	0.552	8.90546	0.758049	7.25329	1.06714
	0.5568	9.31574	0.476845	6.97798	1.1624
	0.5616	9.64293	0.623184	6.96735	1.27408
	0.5664	9.50987	0.443536	6.94103	1.19465
	0.5712	9.52737	0.932506	6.58966	0.98099
	0.576	9.64393	0.475624	7.1927	1.07784
	0.5808	9.63369	0.443413	6.93036	1.32551
	0.5856	9.48665	0.289785	7.2854	1.26265
	0.5904	9.79898	0.472366	7.71278	1.11625
	0.5952	9.71421	0.369827	7.43706	1.23775
	0.6	9.31714	0.286498	7.19151	1.30538
	0.6048	9.4825	0.501835	7.22297	1.11336
	0.6096	9.3788	0.309063	7.05053	1.10783
	0.6144	9.13774	0.125975	7.06457	1.18953
	0.6192	9.30327	0.0331149	7.46695	1.2653
	0.624	9.51683	0.394594	7.42271	1.33501
	0.6288	9.21379	0.340878	7.01637	1.13481
	0.6336	9.06701	0.296125	6.96986	1.30077
	0.6384	9.72025	0.376125	7.2263	1.29209
	0.6432	9.71655	0.31961	7.17711	1.44024
	0.648	9.6912	0.530594	7.37267	1.42622
	0.6528	9.85379	0.75755	7.19204	1.3316
	0.6576	9.89344	0.579127	7.20695	1.34959
	0.6624	9.8338	0.507914	7.07939	1.23183
	0.6672	9.48485	0.549588	7.26073	1.17779
	0.672	9.79159	0.528465	7.29093	1.02602
	0.6768	10.1137	0.667014	7.30773	1.20267
	0.6816	9.75001	0.511158	7.44708	1.29847
	0.6864	9.21235	0.247676	7.03281	1.10686
	0.6912	9.30488	0.197716	6.96659	1.21039
	0.696	9.51131	0.332598	7.07474	1.15429
	0.7008	9.85766	0.324803	7.04527	0.997963
	0.7056	9.53777	0.177758	7.0996	1.20032
	0.7104	9.54561	0.1674	7.41351	1.05965
	0.7152	9.23474	0.162079	7.48187	1.24268
	0.72	9.18508	0.25424	7.24896	1.04184
	0.7248	9.64778	0.255687	7.51798	1.05624
	0.7296	9.2138	0.380298	7.1215	1.04501
	0.7344	9.1316	0.30386	7.20574	1.06149
	0.7392	9.11881	0.28882	7.26221	1.34443
	0.744	9.32275	0.273906	7.43483	1.31959
	0.7488	9.64167	0.481705	7.84402	1.51201
	0.7536	9.43344	0.193163	7.48568	1.40478
	0.7584	9.40409	0.473772	7.70271	1.41759
	0.7632	9.45878	0.454276	7.82348	1.36356
	0.768	9.3638	0.266271	7.58426	1.38526
	0.7728	8.82371	0.354959	7.36215	1.4751
	0.7776	9.38934	0.254485	7.52469	1.68637
	0.7824	9.04788	0.342615	7.19735	1.46135
	0.7872	9.16632	0.375011	7.40061	1.45595
	0.792	9.44349	0.515201	7.23524	1.59938
	0.7968	9.43756	0.604105	7.0859	1.39744
	0.8016	9.78221	0.191617	7.0796	1.29383
	0.8064	9.45933	0.075977	7.07916	1.38604
	0.8112	9.66623	0.159458	7.55718	1.21219
	0.816	9.47299	0.283644	7.65066	1.451
	0.8208	9.50246	0.27984	7.41313	1.46473
	0.8256	8.82925	0.0860225	7.35489	1.36766
	0.8304	9.39537	0.0650213	7.24864	1.43986
	0.8352	9.05954	0.42	7.02691	1.25274
	0.84	9.53557	0.462081	7.18184	1.23683
	0.8448	8.96359	0.345428	7.17952	1.39561
	0.8496	8.90699	0.204374	7.40939	1.38653
	0.8544	9.11678	0.619679	7.03149	1.51668
	0.8592	9.00226	0.367441	7.31437	1.27089
	0.864	9.06718	0.64739	7.04996	1.37915
	0.8688	8.76257	0.369632	7.2309	1.25082
	0.8736	9.09538	0.262936	7.42286	1.44452
	0.8784	8.53694	0.218431	7.1956	1.30906
	0.8832	9.43558	0.1727	7.1639	1.42174
	0.888	9.25192	0.440332	7.19876	1.33534
	0.8928	9.71171	0.294549	6.94582	1.287
	0.8976	9.07152	0.138427	7.11034	1.29031
	0.9024	9.423	0.367236	7.72367	1.20205
	0.9072	9.49871	0.118464	6.96499	1.22832
	0.912	9.30981	0.25831	7.09847	1.5586
	0.9168	9.24122	0.0909014	7.17388	1.51187
	0.9216	9.25162	0.340264	7.27519	1.66344
	0.9264	9.03461	0.383215	7.05076	1.35879
	0.9312	9.1419	0.296482	7.05801	1.22468
	0.936	9.0924	0.0885824	7.24002	1.27758
	0.9408	9.45961	0.444689	7.2298	1.30344
	0.9456	9.14584	0.525634	7.37671	1.33597
	0.9504	9.12327	0.394967	7.18735	1.38695
	0.9552	9.17202	0.443604	7.17123	1.44713
	0.96	9.37151	0.338322	7.12593	1.50682
	0.9648	8.77836	0.121025	6.90483	1.22278
	0.9696	8.89872	0.107948	6.96255	1.33515
	0.9744	8.79995	0.618372	7.18782	1.27015
	0.9792	8.681	0.373018	6.63445	1.26017
	0.984	8.69491	0.281864	7.03432	1.42216
	0.9888	8.85044	0.216794	7.28975	1.40757
	0.9936	9.06161	0.49998	7.03062	1.43855
	0.9984	8.48351	0.283203	7.16317	1.32839
	1.0032	8.75885	0.496703	7.40879	1.23517
	1.008	8.86646	0.291805	7.19467	1.34385
	1.0128	8.82397	0.166312	7.16024	1.39488
	1.0176	8.73724	0.300555	7.07265	1.45868
	1.0224	8.60902	0.07154	7.22999	1.2143
	1.0272	9.19849	0.389325	7.33026	1.5085
	1.032	9.15897	0.592331	7.55347	1.15945
	1.0368	9.36189	0.570058	7.4686	1.30426
	1.0416	9.32474	0.0914674	7.39632	1.43115
	1.0464	9.71129	0.249392	7.65442	1.28248
	1.0512	9.55776	0.271349	7.42759	0.9727
	1.056	9.66534	0.497816	7.96771	1.16911
	1.0608	9.91655	0.403087	8.01595	1.01483
	1.0656	9.3719	0.398441	7.4528	1.55043
	1.0704	9.93096	0.31356	7.33586	1.3307
	1.0752	9.28004	0.316648	7.40725	0.998387
	1.08	9.16429	0.46033	7.60671	1.3611
	1.0848	9.87868	0.4225	7.70449	1.15713
	1.0896	9.65945	0.379162	7.50039	1.27419
	1.0944	9.52214	0.454913	7.50724	1.29654
	1.0992	9.51311	0.632629	7.80713	1.23148
	1.104	9.2439	0.430355	7.70064	0.838811
	1.1088	9.47616	0.470548	7.59174	1.20601
	1.1136	9.52514	0.926629	7.93293	1.32594
	1.1184	9.51762	0.451168	7.726	1.11895
	1.1232	9.64288	0.432232	7.73261	0.9117
	1.128	9.6421	0.211721	8.03039	1.13132
	1.1328	9.33099	0.492502	7.71866	1.20058
	1.1376	9.15982	0.15799	7.52101	1.17799
	1.1424	9.38417	0.482718	8.08092	1.24341
	1.1472	9.71937	0.227283	8.25242	1.02611
	1.152	9.70831	0.506837	7.97402	1.09806
	1.1568	9.13692	0.473127	8.1386	1.18225
	1.1616	9.35369	0.388335	8.01497	0.871453
	1.1664	9.47468	0.25736	8.20129	1.01519
	1.1712	9.28286	0.354653	7.7424	0.992199
	1.176	8.71891	0.158653	7.8092	0.888845
	1.1808	9.30798	0.443741	8.13745	0.883189
	1.1856	9.47596	0.37187	7.5441	0.870668
	1.1904	9.61949	0.297771	7.48229	0.798488
	1.1952	9.16301	0.492236	7.31302	0.876164
	1.2	9.23746	0.486246	7.67072	0.964446
	1.2048	9.3292	0.62162	7.24692	0.753827
	1.2096	9.29874	0.493629	7.77108	0.993406
	1.2144	9.50528	0.457554	7.66165	0.871174
	1.2192	9.62492	0.725636	7.35003	0.836846
	1.224	9.62068	0.630268	7.41044	1.00295
	1.2288	9.7085	0.525043	7.79049	1.15634
	1.2336	9.92932	0.587243	7.67314	0.991383
	1.2384	9.5998	0.517356	7.85407	0.892293
	1.2432	9.89184	0.341514	7.64164	0.866274
	1.248	9.73539	0.324046	7.69256	0.817342
	1.2528	9.77428	0.5032	7.78251	0.954952
	1.2576	9.87702	0.710887	7.81148	1.13459
	1.2624	9.14647	0.554688	7.82229	0.942749
	1.2672	9.36271	0.372114	7.74805	0.889936
	1.272	9.98141	0.794268	7.93553	1.01038
	1.2768	9.68489	0.815467	8.14267	0.920631
	1.2816	9.63575	0.554011	8.33399	1.00598
	1.2864	9.30631	0.369332	7.79431	1.1468
	1.2912	9.61438	0.0800793	7.5859	1.28446
	1.296	8.99054	0.117931	7.44497	1.14526
	1.3008	9.23186	0.223263	7.81446	1.05652
	1.3056	9.53256	0.717765	8.08886	1.05892
	1.3104	9.53739	0.555654	7.72972	1.11591
	1.3152	9.76542	0.473766	7.8268	0.819573
	1.32	9.69841	0.316042	7.51149	0.496463
	1.3248	9.16123	0.451552	7.84481	0.904956
	1.3296	9.46663	0.220038	7.58815	0.619146
	1.3344	9.83445	0.510245	7.77163	0.78156
	1.3392	9.61619	0.415686	7.34499	0.778509
	1.344	9.53961	0.355736	7.65528	0.767187
	1.3488	9.64553	0.582961	7.89283	0.74589
	1.3536	9.95911	0.683827	7.67203	0.928581
	1.3584	9.66293	0.535608	7.8384	0.831166
	1.3632	9.37692	0.511909	7.29173	0.874963
	1.368	9.24829	0.74243	7.58267	0.714885
	1.3728	9.24286	0.95354	7.67619	0.950263
	1.3776	9.37854	0.598272	7.72539	0.969381
	1.3824	9.35314	0.447395	7.47645	0.719836
	1.3872	9.58627	0.661657	7.20839	0.721151
	1.392	9.33519	0.542305	7.96427	0.930019
	1.3968	8.89669	0.616908	7.54185	0.849082
	1.4016	9.02718	0.662594	7.56403	0.793717
	1.4064	9.33875	0.532161	7.54921	0.734088
	1.4112	9.60245	0.803587	7.94056	0.745714
	1.416	9.31236	0.569108	7.50189	0.776993
	1.4208	9.47443	0.720381	7.57157	0.928855
	1.4256	9.09361	0.165146	7.48745	0.502878
	1.4304	9.49412	0.917677	7.66188	0.986523
	1.4352	9.02845	0.512854	7.61073	0.691274
	1.44	9.79572	0.5163	7.38512	0.709569
	1.4448	10.1841	1.147	7.81985	0.773064
	1.4496	10.4714	0.641888	8.17572	0.812007
	1.4544	9.49399	0.583768	7.64667	0.528445
	1.4592	9.22258	0.518978	7.96487	0.917977
	1.464	9.37697	0.394089	7.88743	0.910578
	1.4688	9.54149	0.509371	7.74106	0.830902
	1.4736	8.82342	0.453528	7.76328	0.792532
	1.4784	8.98765	0.345823	7.83711	0.673325
	1.4832	9.14626	0.635763	7.96406	0.424673
	1.488	9.46886	0.490708	7.83196	0.637602
	1.4928	9.10044	0.527897	7.78156	0.833427
	1.4976	9.13949	0.641723	7.77664	0.689966
	1.5024	8.65789	0.330266	8.08661	0.725382
	1.5072	8.76718	0.444848	8.28231	0.781554
	1.512	9.18611	0.785755	7.61769	0.755022
	1.5168	9.31363	0.771885	7.88189	0.994743
	1.5216	8.84325	1.08261	8.59158	0.614195
	1.5264	9.04141	0.724812	8.63161	0.819166
	1.5312	8.68047	0.639675	8.12281	0.660628
	1.536	8.678	0.208848	8.28448	0.766462
	1.5408	8.33156	0.346531	8.43261	0.725659
	1.5456	8.78635	0.353811	8.70385	0.908718
	1.5504	9.18725	0.486108	8.39156	1.1959
	1.5552	8.80039	0.471702	8.30742	1.26208
	1.56	8.95406	0.31249	8.01801	1.05145
	1.5648	9.2021	0.485263	8.80976	0.833766
	1.5696	8.79053	0.425808	8.38413	0.898042
	1.5744	9.0865	0.726326	8.10453	1.28307
	1.5792	9.1056	0.485502	8.41637	1.00166
	1.584	8.9824	0.640686	8.06421	0.75735
	1.5888	9.09811	0.349687	8.28987	0.987134
	1.5936	9.46846	0.457523	8.18894	1.17763
	1.5984	9.72233	0.71715	8.40955	0.727193
	1.6032	9.32439	0.501287	7.69428	0.941549
	1.608	9.38152	0.297067	8.18724	0.941113
	1.6128	9.34412	0.65824	8.18847	0.787641
	1.6176	8.96723	0.590043	8.26055	1.1716
	1.6224	9.08727	0.309991	8.0533	0.882464
	1.6272	8.89023	0.519273	7.92873	0.88452
	1.632	8.90366	0.56729	7.87689	0.780876
	1.6368	8.67781	0.38217	8.33581	0.755605
	1.6416	8.50551	0.266863	8.01927	1.02645
	1.6464	8.31021	0.330739	8.02181	0.783578
	1.6512	9.06634	0.400256	8.13904	0.913944
	1.656	9.38622	0.475583	8.28592	0.712624
	1.6608	9.42712	0.431687	8.35387	0.657809
	1.6656	9.07306	0.26773	8.26721	0.949757
	1.6704	9.14533	0.220751	8.03027	0.848121
	1.6752	9.29033	0.5677	8.40415	0.857988
	1.68	8.88779	0.309037	8.04263	0.788214
	1.6848	8.8288	0.514184	8.19854	1.09084
	1.6896	9.24481	0.496067	7.99316	0.872742
	1.6944	9.46412	0.593966	8.31081	0.928083
	1.6992	8.91194	0.370805	8.659	0.697739
	1.704	9.72252	0.78525	8.10553	1.09088
	1.7088	9.05768	0.811706	8.11913	0.995633
	1.7136	9.28924	0.552763	8.32367	1.07712
	1.7184	9.04436	0.435227	8.2779	0.970648
	1.7232	9.54452	0.503426	8.28588	0.805231
	1.728	10.4664	0.24843	7.92264	0.841651
	1.7328	9.99774	0.444239	7.98194	0.928727
	1.7376	9.26672	0.426665	8.20115	1.0355
	1.7424	9.46193	0.316337	8.13132	0.730198
	1.7472	9.33071	0.712747	8.16425	0.775784
	1.752	9.2469	0.53179	7.76119	0.745898
	1.7568	9.46488	0.381712	8.08339	1.0795
	1.7616	9.29577	0.248119	8.38693	0.786907
	1.7664	9.0925	0.277828	8.35675	0.734003
	1.7712	9.27052	0.04074	8.63088	1.12632
	1.776	9.274	0.516863	8.21394	0.739256
	1.7808	9.44086	0.355291	8.29643	0.744768
	1.7856	9.25295	0.417882	7.88894	0.797532
	1.7904	9.25232	0.312934	8.27465	0.692605
	1.7952	9.55517	0.140835	7.61769	0.833751
	1.8	9.40083	0.0828914	8.06528	0.899583
	1.8048	9.23813	0.557396	8.52061	0.943964
	1.8096	9.35683	0.454606	8.54521	0.985451
	1.8144	8.97274	0.162809	8.00964	0.80274
	1.8192	9.35221	0.485489	8.0687	0.831121
	1.824	9.45306	0.312819	8.30445	1.0423
	1.8288	9.30514	0.485347	7.93349	0.909389
	1.8336	9.10738	0.3284	8.12406	0.704531
	1.8384	9.2885	0.300237	8.43697	0.883317
	1.8432	9.43222	0.302434	7.70172	0.611288
	1.848	9.49884	0.159145	8.00935	0.929689
	1.8528	8.89072	0.279688	7.69413	0.73971
	1.8576	8.77655	0.360086	8.32916	0.945956
	1.8624	8.44941	0.377475	7.80279	0.84521
	1.8672	9.20418	0.439693	8.03923	0.865055
	1.872	9.42193	0.229529	8.09693	0.596793
	1.8768	9.01539	0.444168	7.89677	0.591276
	1.8816	9.11057	0.303464	7.66521	0.615068
	1.8864	9.11307	0.483926	8.44804	0.776543
	1.8912	9.5893	0.483328	8.29153	0.576353
	1.896	9.59722	0.341606	8.25928	0.625081
	1.9008	9.37251	0.338449	7.93527	0.508749
	1.9056	9.16442	0.149956	8.0629	0.490071
	1.9104	9.19879	0.269839	8.10168	0.948261
	1.9152	9.30983	0.322101	8.27798	0.89775
	1.92	9.03848	0.190693	8.75379	0.629594
	1.9248	9.23841	0.111195	8.38492	0.769675
	1.9296	9.3122	0.597121	7.81097	0.829268
	1.9344	8.99866	0.603011	8.20055	0.620972
	1.9392	9.01429	0.399435	7.95631	0.768249
	1.944	8.85698	0.37983	8.45001	0.920122
	1.9488	8.93422	0.215722	8.13992	0.960149
	1.9536	8.92505	0.293576	8.22427	0.602416
	1.9584	8.87945	0.509944	7.93718	0.749517
	1.9632	9.06547	0.405417	7.95936	0.823131
	1.968	8.87449	0.229178	8.03462	0.690975
	1.9728	8.6107	0.631799	7.86	0.806211
	1.9776	9.36977	0.372143	8.07531	0.835208
	1.9824	8.79464	0.13804	7.83672	0.808596
	1.9872	8.97349	0.497743	8.28569	0.647644
	1.992	8.79892	0.788094	8.22104	1.03041
	1.9968	9.0066	0.731019	7.75223	0.742586
	2.0016	8.90755	0.389909	8.33714	0.776377
	2.0064	8.92118	0.459579	7.94444	0.770198
	2.0112	8.58012	0.689126	8.01888	0.922058
	2.016	9.04201	0.705827	8.29137	1.0712
	2.0208	8.98452	0.587739	7.7841	0.779742
	2.0256	8.99185	0.899699	7.8222	0.90794
	2.0304	9.12729	0.651665	7.71443	0.970778
	2.0352	9.09251	0.490492	7.614	0.864613
	2.04	9.14755	0.460357	8.30589	1.0126
	2.0448	9.10351	0.681496	8.25657	0.675917
	2.0496	9.01647	0.738872	8.25607	0.845096
	2.0544	8.77475	0.457505	8.1153	0.598354
	2.0592	8.65364	0.84627	8.1601	0.38024
	2.064	8.6817	0.43582	7.82532	0.631884
	2.0688	8.95505	0.566751	7.72524	0.689736
	2.0736	8.91041	0.847387	8.19606	0.764723
	2.0784	9.17098	0.890139	8.01278	0.847852
	2.0832	8.65191	0.617745	7.88816	0.735853
	2.088	8.72244	0.483725	8.04941	0.90106
	2.0928	8.55563	0.54093	7.66474	0.79112
	2.0976	9.12396	0.325064	7.80329	0.958168
	2.1024	9.13481	0.495699	7.71928	0.977226
	2.1072	8.8365	0.333774	7.38504	0.845263
	2.112	8.83292	0.491091	7.81295	0.905002
	2.1168	8.70536	0.522904	7.66054	0.973817
	2.1216	8.58043	0.651805	7.8886	1.17118
	2.1264	8.56855	0.713658	7.9187	1.23604
	2.1312	9.075	0.507996	7.79603	1.3357
	2.136	9.34369	0.638827	8.10616	1.08741
	2.1408	9.03198	0.409884	7.77244	1.18888
	2.1456	9.1377	0.51011	7.90275	1.25911
	2.1504	8.83735	0.629269	7.90409	1.18031
	2.1552	8.76694	0.592051	8.27597	1.28759
	2.16	9.0577	0.808316	8.03221	0.856167
	2.1648	9.03497	0.575942	8.24746	1.21757
	2.1696	9.51579	0.870887	7.72888	0.987879
	2.1744	8.95423	0.544867	8.12014	0.987381
	2.1792	8.92267	0.580879	7.60789	0.953083
	2.184	9.31232	0.69672	7.67516	0.862952
	2.1888	9.34056	0.881846	7.87426	1.09621
	2.1936	8.76202	0.604366	7.90261	1.09855
	2.1984	9.09686	0.473498	7.53	1.10979
	2.2032	8.77744	0.50495	7.53616	0.922943
	2.208	9.19805	0.717154	7.92247	0.992431
	2.2128	9.56241	0.749919	7.72103	1.03421
	2.2176	9.29055	0.542819	8.39567	1.14978
	2.2224	9.19213	0.654538	7.94637	1.1286
	2.2272	9.06209	0.203158	8.53728	1.11701
	2.232	8.73581	0.114603	8.26805	1.13579
	2.2368	8.72732	0.511653	7.97896	1.26761
	2.2416	9.4358	1.01366	8.06481	1.06886
	2.2464	9.58715	0.709591	8.06946	1.32851
	2.2512	9.31341	0.599074	7.83607	1.09685
	2.256	9.7478	0.719242	8.18212	1.00661
	2.2608	9.67365	0.795702	7.58541	1.08905
	2.2656	9.5304	0.610717	8.03285	1.11097
	2.2704	9.37863	0.762186	7.85246	1.09181
	2.2752	9.29778	0.386425	7.58726	1.01197
	2.28	9.15917	0.537848	7.71441	0.854203
	2.2848	9.13865	0.444938	7.94826	0.844666
	2.2896	9.40682	0.422028	7.75832	0.770203
	2.2944	9.59146	0.848244	7.56405	0.986793
	2.2992	9.44377	0.308526	7.825	1.03192
	2.304	9.72774	0.648586	8.14697	1.14438
	2.3088	9.49386	0.507301	8.10852	1.21413
	2.3136	9.51193	0.481288	7.83864	1.31708
	2.3184	9.79665	0.607928	8.30084	1.15953
	2.3232	9.19212	0.526437	8.10301	1.04901
	2.328	8.89003	0.49203	7.75022	1.13397
	2.3328	9.31442	0.812834	7.87594	0.941277
	2.3376	9.14434	0.64526	8.01109	1.04221
	2.3424	9.2155	0.785414	8.00956	1.17362
	2.3472	9.21715	0.378464	7.9622	0.932614
	2.352	9.25731	0.825714	7.93747	1.03927
	2.3568	9.09305	0.761095	7.75066	1.14049
	2.3616	8.82888	0.638657	7.6794	0.891517
	2.3664	9.1105	0.834618	7.77508	0.805176
	2.3712	9.2698	0.56583	7.27734	1.04568
	2.376	9.51797	0.901111	7.76073	0.771028
	2.3808	9.31974	0.702999	7.27841	0.92705
	2.3856	9.45884	0.569623	7.43282	0.940087
	2.3904	10.069	0.325579	7.60112	1.00116
	2.3952	9.58453	0.300775	7.50786	0.997486
	2.4	9.30789	0.610283	7.52267	0.922522
	2.4048	9.34082	0.293839	8.00494	1.06482
	2.4096	9.57314	0.605581	7.8151	0.907802
	2.4144	9.92645	0.506021	7.70199	1.03786
	2.4192	9.05953	0.306437	7.44698	1.01287
	2.424	8.88001	0.350466	7.68584	1.09593
	2.4288	9.10627	0.32754	7.88424	1.33503
	2.4336	9.92352	0.828823	7.46167	0.944908
	2.4384	9.40956	0.602177	7.71381	0.96625
	2.4432	9.16973	0.707525	7.66002	0.957371
	2.448	9.81567	0.730416	7.68072	0.951546
	2.4528	9.804	0.735123	8.15849	1.17937
	2.4576	9.21553	0.606982	7.91677	1.11706
	2.4624	9.1645	0.448435	7.81463	0.888502
	2.4672	9.20671	0.255831	7.82336	1.05224
	2.472	9.49715	0.554597	7.99924	1.32127
	2.4768	9.10707	0.249895	7.67447	1.06695
	2.4816	9.03699	0.173308	7.95085	0.989012
	2.4864	8.67464	0.359714	7.64835	0.988976
	2.4912	9.05618	0.292764	7.56834	0.902655
	2.496	8.8427	0.111827	7.73617	0.915467
	2.5008	9.48896	0.648892	7.50742	1.06625
	2.5056	9.04481	0.332018	7.54849	1.03329
	2.5104	9.04082	0.317757	7.46006	0.84567
	2.5152	8.91332	0.260322	7.56567	0.967066
	2.52	9.19908	0.814621	7.97157	1.02788
	2.5248	9.19277	0.51128	7.70645	1.04299
	2.5296	8.8922	0.521779	8.04199	0.861259
	2.5344	9.1388	0.301917	7.80093	1.01741
	2.5392	9.37361	0.176388	7.95031	1.21417
	2.544	9.29847	0.34408	7.94098	1.01736
	2.5488	8.81792	0.219271	7.80093	0.92574
	2.5536	8.84461	0.184857	7.93031	1.12593
	2.5584	8.8016	0.389757	7.65928	0.903565
	2.5632	8.51179	0.558885	7.8964	0.888206
	2.568	8.58912	0.196184	7.71435	1.17722
	2.5728	8.79384	0.442034	7.86337	1.10886
	2.5776	9.19738	0.516496	7.95238	1.15742
	2.5824	8.96471	0.322983	8.02242	1.1166
	2.5872	8.80402	0.461722	7.97723	0.945971
	2.592	8.67039	0.148914	7.9738	0.780338
	2.5968	8.95813	0.462195	8.06295	0.797966
	2.6016	9.08458	0.55257	8.08262	0.879729
	2.6064	8.96843	0.561531	7.90503	0.897887
	2.6112	9.01107	0.266932	7.83615	1.17461
	2.616	8.90015	0.243229	8.44368	1.40682
	2.6208	9.91124	0.516714	8.55953	1.33043
	2.6256	9.18273	0.419433	8.05411	1.12708
	2.6304	9.47719	0.515204	8.0102	1.27744
	2.6352	9.10332	0.593905	7.89974	1.28369
	2.64	9.20587	0.196827	8.22818	1.20069
	2.6448	8.94652	0.15065	8.14607	1.22328
	2.6496	9.12449	0.108365	7.8295	1.41969
	2.6544	8.89022	0.142753	8.18169	1.09862
	2.6592	8.98333	0.227225	7.66401	1.17515
	2.664	8.6749	0.404887	8.05356	1.23831
	2.6688	8.88212	0.115511	7.40196	1.29813
	2.6736	9.00476	0.367349	8.21751	1.10865
	2.6784	9.13104	0.322142	7.80464	1.13045
	2.6832	9.05341	0.125146	7.94212	1.04769
	2.688	8.96196	0.214999	8.24194	1.12547
	2.6928	9.06423	0.392401	8.0114	1.06693
	2.6976	8.69649	0.26182	7.71282	0.992277
	2.7024	8.7082	0.172997	7.78928	1.05291
	2.7072	8.87795	0.115489	7.9283	1.01841
	2.712	9.20218	0.417618	7.81301	1.26233
	2.7168	9.50917	0.358043	7.88341	1.15279
	2.7216	9.12785	0.564173	8.15977	0.933626
	2.7264	9.17157	0.455145	7.95798	1.15086
	2.7312	8.64285	0.0891025	8.09565	1.21445
	2.736	8.86443	0.336707	8.00578	1.02603
	2.7408	9.03342	0.337317	7.83911	1.26368
	2.7456	9.51624	0.287833	7.61165	1.04918
	2.7504	9.66418	0.187207	7.91587	1.05499
	2.7552	9.78383	0.149603	7.99618	1.33374
	2.76	9.48703	0.312067	8.14907	1.06428
	2.7648	9.10424	0.473038	8.21846	1.20244
	2.7696	9.28827	0.227949	8.1152	1.12184
	2.7744	9.35324	0.170004	8.13615	0.946126
	2.7792	9.13609	0.142584	7.47469	0.891142
	2.784	9.19597	0.138696	7.46281	0.980279
	2.7888	9.10795	0.144691	8.07427	1.02464
	2.7936	8.92611	0.0782519	7.87028	1.29542
	2.7984	9.60685	0.333143	7.70948	1.18364
	2.8032	9.89706	0.260355	7.83327	1.07894
	2.808	9.39063	0.25326	7.74874	1.22211
	2.8128	8.852	0.291725	7.86577	1.16295
	2.8176	8.88476	0.325762	7.61459	1.09379
	2.8224	8.98012	0.407621	7.86966	1.05211
	2.8272	8.93131	0.29734	7.83973	1.09797
	2.832	9.52661	0.103483	7.60245	0.981804
	2.8368	9.66343	0.0917942	7.91142	1.18479
	2.8416	9.63325	0.154597	7.77626	0.904891
	2.8464	10.102	0.326956	7.93892	1.19368
	2.8512	9.98293	0.238582	7.65985	0.969767
	2.856	9.52936	0.0536643	7.33185	1.09976
	2.8608	9.68769	0.220687	7.66324	1.02007
	2.8656	9.63307	0.256615	7.77302	0.98454
	2.8704	9.47283	0.440658	7.67665	0.872289
	2.8752	9.37173	0.329782	7.64468	1.04449
	2.88	8.93499	0.273158	7.43644	0.989003
	2.8848	9.36779	0.18673	7.76185	1.21546
	2.8896	9.61867	0.157123	8.11598	1.13219
	2.8944	9.93815	0.059516	8.16612	1.09358
	2.8992	9.87045	0.21745	8.18772	1.12536
	2.904	9.28567	0.123594	8.1212	1.04331
	2.9088	9.48132	0.273863	7.64605	0.949963
	2.9136	9.61609	0.355694	8.12238	0.98367
	2.9184	9.62759	0.285896	7.56433	0.921383
	2.9232	9.92565	0.452437	8.09009	0.942274
	2.928	9.8033	0.430748	7.76379	1.03735
	2.9328	9.22652	0.407953	8.02569	1.11237
	2.9376	9.32793	0.0677365	7.97733	0.889981
	2.9424	9.34816	0.539724	7.57793	0.742161
	2.9472	9.39398	0.0474513	7.6413	0.826001
	2.952	9.71353	0.188795	7.83766	0.896275
	2.9568	9.46345	0.13357	7.95865	1.06882
	2.9616	9.71215	0.179937	8.10676	1.08991
	2.9664	9.77294	0.272282	7.70468	0.978727
	2.9712	9.54016	0.156097	7.81036	0.928842
	2.976	9.87183	0.159858	7.78996	1.07599
	2.9808	9.43339	0.363432	7.69902	1.03062
	2.9856	9.48364	0.0455304	8.00388	0.936304
	2.9904	9.6786	0.12091	7.65406	0.804787
	2.9952	9.7075	0.339033	7.97111	1.03694
	3	9.36912	0.161161	7.81159	0.890165
	3.0048	9.79812	0.597993	7.92865	1.17395
	3.0096	9.93526	0.431867	8.23336	0.962407
	3.0144	9.62387	0.364572	7.88623	0.978113
	3.0192	9.25619	0.313161	8.02643	0.924334
	3.024	9.43251	0.179084	8.10254	1.18821
	3.0288	9.30105	0.277305	8.07497	1.14204
	3.0336	9.02771	0.167759	7.95257	1.02239
	3.0384	9.26819	0.266401	7.85363	0.954545
	3.0432	9.15676	0.237791	7.87216	1.03013
	3.048	9.34585	0.106326	7.97835	1.00858
	3.0528	9.21255	0.204141	8.02484	1.0128
	3.0576	9.49397	0.304159	7.69791	0.933561
	3.0624	8.9681	0.332154	8.09122	1.05201
	3.0672	9.56498	0.447088	7.94535	0.93075
	3.072	9.13952	0.237898	7.81666	0.758334
	3.0768	9.43532	0.303214	8.13409	0.943246
	3.0816	9.29408	0.26971	7.95328	0.915296
	3.0864	9.48086	0.54999	7.68446	0.920348
	3.0912	9.40846	0.705644	8.27766	1.12508
	3.096	9.13825	0.365842	8.47368	1.19918
	3.1008	9.73312	0.258951	8.02933	0.997089
	3.1056	9.43776	0.148131	7.83877	1.13123
	3.1104	9.74774	0.178577	7.98388	1.23821
	3.1152	9.26441	0.521857	8.24489	0.988061
	3.12	9.35395	0.159805	8.29903	1.17124
	3.1248	9.53524	0.422244	8.10504	0.985675
	3.1296	9.52477	0.2196	8.18099	1.12812
	3.1344	9.46167	0.371099	7.7788	0.854783
	3.1392	9.82959	0.137124	8.24628	1.15533
	3.144	9.74597	0.232926	7.71495	0.866946
	3.1488	9.59518	0.355933	7.9602	1.11336
	3.1536	9.33676	0.281375	7.89487	1.07245
	3.1584	9.28294	0.207819	8.41233	1.27769
	3.1632	9.3922	0.222832	8.30327	1.05745
	3.168	9.45331	0.365673	8.51187	1.19677
	3.1728	9.62605	0.498713	8.4651	1.19867
	3.1776	9.5284	0.588632	8.43581	0.962491
	3.1824	10.1549	0.231849	8.36502	1.08802
	3.1872	9.42513	0.378159	8.72712	1.17266
	3.192	9.46456	0.31301	8.58691	1.17489
	3.1968	9.36517	0.189683	8.52339	1.13941
	3.2016	9.10517	0.198009	8.45723	1.06091
	3.2064	9.82137	0.364205	8.40505	0.92663
	3.2112	9.85975	0.273287	8.28961	1.03318
	3.216	9.7937	0.415694	7.97299	1.35573
	3.2208	9.85907	0.365816	8.06793	1.14335
	3.2256	9.47411	0.298396	8.15789	1.04283
	3.2304	9.89036	0.34974	8.09985	1.26871
	3.2352	9.76297	0.0453734	8.29609	1.17984
	3.24	9.31807	0.45581	8.38502	1.17367
	3.2448	9.52573	0.0713944	8.35987	1.35049
	3.2496	9.33187	0.293304	8.30807	1.17254
	3.2544	9.48218	0.509989	7.92646	1.02483
	3.2592	9.28867	0.256694	8.27039	1.31851
	3.264	9.38271	0.235075	8.22847	1.18262
	3.2688	9.23549	0.280582	8.42189	1.16452
	3.2736	9.75022	0.235541	8.4416	1.1811
	3.2784	9.89217	0.291457	8.1086	1.06231
	3.2832	10.0993	0.124528	7.61286	0.861154
	3.288	9.19631	0.106508	8.42235	1.23148
	3.2928	9.62289	0.081652	8.07899	1.12602
	3.2976	9.924	0.371892	8.24914	1.16079
	3.3024	9.3151	0.428789	8.2245	1.32779
	3.3072	9.2591	0.373479	8.44191	1.27397
	3.312	9.18716	0.35114	8.31976	1.23873
	3.3168	9.18381	0.181736	8.21696	1.23973
	3.3216	9.71894	0.270583	8.25375	1.11271
	3.3264	9.79771	0.321376	8.4116	0.960218
	3.3312	9.40292	0.187064	8.18376	1.33282
	3.336	9.34883	0.117989	8.86657	1.49525
	3.3408	9.66073	0.304995	8.45935	1.41498
	3.3456	8.89597	0.33169	8.54387	1.35862
	3.3504	9.52535	0.127364	8.28235	1.30317
	3.3552	9.69358	0.236876	8.0803	1.43784
	3.36	9.82105	0.382342	8.41984	1.35844
	3.3648	9.40718	0.343141	8.36804	1.20421
	3.3696	9.54369	0.540205	8.70676	1.43458
	3.3744	9.64621	0.235258	8.22876	1.3164
	3.3792	9.46421	0.337505	8.22932	1.18314
	3.384	9.58624	0.11977	8.49184	1.19092
	3.3888	9.2282	0.176131	8.21827	1.24924
	3.3936	9.74806	0.200092	8.51265	1.28444
	3.3984	9.47614	0.278744	8.52868	1.26864
	3.4032	9.35246	0.179922	8.56338	1.0965
	3.408	10.045	0.294764	8.85906	1.43199
	3.4128	9.61622	0.18694	8.41473	1.07497
	3.4176	9.71783	0.0801168	8.27631	1.34377
	3.4224	10.076	0.636712	7.91099	1.15104
	3.4272	10.1751	0.203139	8.06258	1.06806
	3.432	9.63796	0.241235	8.0441	1.11457
	3.4368	10.4336	0.354964	7.9575	1.09416
	3.4416	9.77415	0.40673	8.06359	0.817626
	3.4464	10.0354	0.318727	7.88549	0.881754
	3.4512	11.0423	0.701182	7.68482	0.843816
	3.456	10.3662	0.304355	7.80737	0.975529
	3.4608	10.2201	0.813664	7.72497	0.943903
	3.4656	9.42286	0.595424	7.78385	0.685912
	3.4704	9.5794	0.648928	7.83976	1.06587
	3.4752	9.21335	0.275191	7.88325	0.8297
	3.48	9.19758	0.164046	8.02168	0.782253
	3.4848	9.10342	0.319369	8.49112	0.991444
	3.4896	9.66503	0.239141	8.33158	1.09727
	3.4944	9.57399	0.42207	8.71039	1.17604
	3.4992	9.97549	0.140832	8.26529	1.10334
	3.504	9.59083	0.146932	7.90347	0.972822
	3.5088	9.55192	0.301628	8.1345	0.959584
	3.5136	9.68922	0.0666061	7.92403	0.901889
	3.5184	9.47764	0.316271	8.28454	1.03423
	3.5232	9.68545	0.633389	7.82998	0.865773
	3.528	9.91388	0.371168	8.07716	0.870904
	3.5328	9.83792	0.0252596	7.5983	1.00471
	3.5376	9.51522	0.341376	7.85224	0.773872
	3.5424	9.98087	0.199746	8.14619	1.12961
	3.5472	9.57898	0.466282	8.10969	1.18092
	3.552	9.35923	0.23274	7.85237	1.07835
	3.5568	9.60656	0.320234	7.89444	1.04171
	3.5616	9.6033	0.308519	7.9176	0.821266
	3.5664	9.947	0.144558	8.03845	1.1056
	3.5712	9.34368	0.340589	8.4406	1.07745
	3.576	9.75156	0.194662	8.5865	1.30555
	3.5808	9.29502	0.513848	8.4587	1.2728
	3.5856	9.81432	0.406997	8.40777	1.14582
	3.5904	9.5446	0.170454	8.4852	1.33539
	3.5952	9.28817	0.312333	8.47492	1.4363
	3.6	9.81473	0.626388	8.41517	1.34634
	3.6048	9.48538	0.501881	8.18455	1.27479
	3.6096	9.25135	0.342179	8.28225	1.22234
	3.6144	9.78995	0.201567	8.17765	1.47722
	3.6192	9.74629	0.273976	8.32371	1.18985
	3.624	9.80545	0.31315	8.16374	1.27288
	3.6288	9.51223	0.339328	8.15967	1.27581
	3.6336	9.40643	0.194031	8.16612	1.33608
	3.6384	9.57583	0.397018	8.55634	1.33697
	3.6432	9.31685	0.453146	9.28359	1.60947
	3.648	8.92841	0.335303	8.97049	1.32742
	3.6528	9.67877	0.255748	8.87925	1.51362
	3.6576	9.49761	0.474821	8.74703	1.51002
	3.6624	9.5497	0.376315	8.35923	1.21288
	3.6672	9.58067	0.586142	8.74794	1.55188
	3.672	9.31918	0.161925	8.44256	1.46126
	3.6768	9.45312	0.524569	8.67346	1.44371
	3.6816	9.67522	0.291714	8.66645	1.15753
	3.6864	9.76252	0.376296	8.41815	1.00903
	3.6912	9.60736	0.421038	8.20325	1.39972
	3.696	9.5049	0.261172	8.32195	1.39089
	3.7008	9.45338	0.47934	8.39698	1.2427
	3.7056	9.5476	0.435794	8.25511	1.26368
	3.7104	9.35786	0.666378	7.92922	1.19379
	3.7152	9.94396	0.438154	8.29936	1.28906
	3.72	9.69242	0.486481	8.45955	1.37606
	3.7248	9.56019	0.528554	8.02002	1.12604
	3.7296	9.81752	0.331122	8.62679	1.49861
	3.7344	9.78956	0.40518	8.40029	1.44271
	3.7392	9.8205	0.354909	8.2399	1.39165
	3.744	9.45436	0.526004	8.74547	1.4308
	3.7488	9.98816	0.484172	8.31139	1.39554
	3.7536	9.9662	0.406891	8.28001	1.41654
	3.7584	10.1413	0.675714	8.77152	1.59847
	3.7632	10.0195	0.525439	8.8766	1.29955
	3.768	9.46818	0.209203	8.96823	1.10437
	3.7728	9.38565	0.364659	8.68206	1.31924
	3.7776	9.79303	0.529778	8.58688	1.274
	3.7824	9.94302	0.402441	8.81569	1.59701
	3.7872	9.70107	0.347665	8.47525	1.38927
	3.792	9.57761	0.351223	8.79261	1.39869
	3.7968	9.86539	0.343138	8.66163	1.27397
	3.8016	9.76508	0.499102	8.53144	1.40895
	3.8064	9.88194	0.33444	8.82778	1.48277
	3.8112	9.84868	0.323798	8.4768	0.971429
	3.816	9.62807	0.25705	8.68277	1.3284
	3.8208	10.0115	0.371816	8.27511	1.23409
	3.8256	9.64934	0.429952	8.93439	1.42094
	3.8304	9.28116	0.36825	8.60005	1.29741
	3.8352	9.12389	0.259854	8.51707	1.22028
	3.84	9.68081	0.422062	8.24065	1.1575
	3.8448	9.97061	0.427824	8.50252	1.22813
	3.8496	10.1842	0.436265	9.04641	1.45019
	3.8544	9.31205	0.557929	9.20728	1.55519
	3.8592	9.79304	0.401849	8.74348	1.17986
	3.864	9.47651	0.255634	8.59114	1.39723
	3.8688	10.0244	0.285406	8.73503	1.2727
	3.8736	10.081	0.199115	8.8715	1.47525
	3.8784	9.44969	0.361961	8.85148	1.01
	3.8832	9.57297	0.510587	8.40232	1.31166
	3.888	10.0006	0.363441	8.78456	1.43891
	3.8928	10.1787	0.312053	8.42859	1.29941
	3.8976	9.77349	0.356732	8.70881	1.53369
	3.9024	9.67372	0.163338	9.13452	1.58452
	3.9072	9.32188	0.357158	9.17241	1.29545
	3.912	9.96102	0.0930415	8.70923	1.3651
	3.9168	10.3566	0.337373	9.20416	1.55232
	3.9216	10.023	0.0269042	9.15425	1.56795
	3.9264	9.95886	0.173835	9.14363	1.18334
	3.9312	9.48768	0.289218	9.14264	1.40604
	3.936	9.44209	0.130992	8.64944	1.29647
	3.9408	9.46403	0.427213	8.61992	1.24095
	3.9456	9.37523	0.507539	9.12416	1.44503
	3.9504	9.57731	0.299903	9.23695	1.49452
	3.9552	9.57765	0.084206	9.14338	1.51217
	3.96	10.0555	0.227433	8.82512	1.50647
	3.9648	9.71358	0.330925	9.12969	1.45796
	3.9696	10.1841	0.396448	9.0553	1.63158
	3.9744	10.02	0.376172	9.16478	1.48529
	3.9792	9.77309	0.232269	9.16572	1.57092
	3.984	10.0745	0.455569	9.09373	1.3978
	3.9888	9.77329	0.495309	9.14507	1.33354
	3.9936	10.0147	0.395544	8.79055	1.4821
	3.9984	9.95674	0.339087	9.29492	1.30715
	4.0032	9.79236	0.239988	9.45184	1.48867
	4.008	9.4303	0.0442937	8.97756	1.59866
	4.0128	9.59948	0.147884	8.87798	1.60764
	4.0176	9.67387	0.359383	8.65299	1.57488
	4.0224	9.31786	0.430664	8.59391	1.39803
	4.0272	9.41875	0.208478	8.54115	1.46875
	4.032	9.8648	0.277011	8.65336	1.36551
	4.0368	9.28908	0.331639	8.75777	1.5473
	4.0416	9.77207	0.363805	8.93317	1.73169
	4.0464	9.77626	0.0586088	8.63444	1.42581
	4.0512	9.73615	0.147253	8.63256	1.36339
	4.056	9.70715	0.341796	8.7778	1.28037
	4.0608	9.83285	0.0844939	8.33486	1.15291
	4.0656	9.41538	0.330405	8.29607	1.17764
	4.0704	9.44875	0.0843512	8.61504	1.54946
	4.0752	9.33094	0.267946	8.44508	1.49523
	4.08	10.0639	0.331448	8.43814	1.29194
	4.0848	9.52408	0.315654	8.72798	1.61669
	4.0896	10.0275	0.352013	8.55346	1.73075
	4.0944	9.62349	0.338974	9.01358	1.85494
	4.0992	9.69636	0.482373	8.92157	1.94781
	4.104	10.0771	0.277625	9.12264	1.8613
	4.1088	9.82572	0.574648	9.34166	1.69648
	4.1136	9.62685	0.662641	9.25996	1.6419
	4.1184	9.87289	0.365286	9.04274	1.61928
	4.1232	9.93908	0.403822	9.0243	1.66073
	4.128	9.73334	0.0940415	9.14292	1.41132
	4.1328	9.625	0.325582	9.08768	1.47198
	4.1376	9.76415	0.272227	9.27085	1.76472
	4.1424	9.66266	0.075477	9.20283	1.5804
	4.1472	9.53896	0.346947	9.07831	1.7589
	4.152	9.46853	0.241727	8.98668	1.618
	4.1568	9.50368	0.276581	8.99564	1.60248
	4.1616	9.53943	0.38915	8.99303	1.70273
	4.1664	9.77463	0.0348272	8.85784	1.58533
	4.1712	9.37916	0.415966	8.90493	1.51867
	4.176	9.64562	0.273628	8.78793	1.46073
	4.1808	9.48251	0.222646	9.1259	1.57851
	4.1856	9.31612	0.46035	8.74605	1.48783
	4.1904	9.18071	0.354447	8.81472	1.35195
	4.1952	9.72987	0.16956	8.95987	1.52621
	4.2	9.74568	0.353154	8.89451	1.48805
	4.2048	9.98594	0.375983	8.92913	1.47877
	4.2096	9.75042	0.156354	8.80777	1.45816
	4.2144	9.83589	0.456115	8.85648	1.48049
	4.2192	10.1125	0.24282	9.11104	1.62355
	4.224	9.92771	0.405532	9.20201	1.50203
	4.2288	10.0764	0.347001	9.10746	1.68055
	4.2336	9.39342	0.181044	9.08365	1.67886
	4.2384	9.59184	0.449828	9.18987	1.4641
	4.2432	9.44375	0.126697	9.02581	1.7421
	4.248	9.52739	0.25654	8.65814	1.63319
	4.2528	9.67055	0.0129331	8.5665	1.45918
	4.2576	9.56241	0.0736845	8.77469	1.50006
	4.2624	9.91555	0.0713097	9.10861	1.59497
	4.2672	9.77417	0.0163171	9.00367	1.8975
	4.272	10.117	0.0705122	9.28557	1.74245
	4.2768	10.0139	0.335727	9.00303	1.51352
	4.2816	9.75982	0.188364	8.7853	1.5223
	4.2864	9.6266	0.269032	8.9934	1.69064
	4.2912	9.90092	0.302699	9.42369	1.84468
	4.296	9.45713	0.260625	8.98926	1.61024
	4.3008	9.69101	0.373764	9.14241	1.64271
	4.3056	9.82342	0.103382	9.18782	1.699
	4.3104	9.60785	0.253505	8.98564	1.56797
	4.3152	10.1235	0.181751	9.01289	1.54557
	4.32	9.54437	0.452884	9.10537	1.62177
	4.3248	10.0777	0.615082	9.20949	1.55527
	4.3296	10.2438	0.430002	9.10246	1.62934
	4.3344	10.0285	0.257327	8.86027	1.50257
	4.3392	10.3341	0.0780107	8.71472	1.5455
	4.344	10.0158	0.405625	8.49268	1.6016
	4.3488	9.72096	0.400545	8.89425	1.80029
	4.3536	10.0516	0.136278	8.92146	1.63573
	4.3584	9.87272	0.262846	9.02756	1.85442
	4.3632	9.75069	0.198668	8.3972	1.53021
	4.368	10.0108	0.3681	8.54331	1.02729
	4.3728	9.79445	0.236905	9.01764	1.60236
	4.3776	9.98449	0.391524	8.93982	1.39083
	4.3824	9.60066	0.301715	8.88847	1.23257
	4.3872	9.69811	0.539926	8.57502	1.51813
	4.392	9.71309	0.33914	8.83755	1.38605
	4.3968	9.62346	0.484822	8.54263	1.44131
	4.4016	9.76877	0.182566	8.73051	1.39227
	4.4064	9.66344	0.373797	8.7297	1.35968
	4.4112	9.99165	0.485682	8.75843	1.51444
	4.416	9.73376	0.153672	8.30223	1.4896
	4.4208	9.27219	0.4149	8.48216	1.29751
	4.4256	9.43432	0.34908	8.38613	1.24641
	4.4304	9.42593	0.442492	8.49968	1.24909
	4.4352	9.73772	0.413624	8.54697	1.54207
	4.44	9.54178	0.452499	9.08969	1.57703
	4.4448	9.45439	0.332737	8.54478	1.38716
	4.4496	9.44605	0.355175	8.22287	1.20049
	4.4544	10.0445	0.259457	8.62749	1.38855
	4.4592	9.53396	0.25392	8.38948	1.45617
	4.464	9.35266	0.230245	8.52096	1.51317
	4.4688	9.89764	0.124337	8.64644	1.40019
	4.4736	9.93939	0.378186	8.8523	1.70451
	4.4784	9.77055	0.147839	8.68425	1.58661
	4.4832	9.95227	0.0299675	8.7487	1.60612
	4.488	9.53967	0.554824	8.69213	1.58534
	4.4928	9.69364	0.497144	8.90656	1.76529
	4.4976	9.7527	0.522726	8.93052	1.50181
	4.5024	9.89636	0.0839617	8.67879	1.33631
	4.5072	9.58601	0.663208	8.76212	1.48715
	4.512	9.47374	0.154721	9.23917	1.68082
	4.5168	10.0259	0.34326	9.00847	1.72786
	4.5216	9.68387	0.371494	8.73648	1.58824
	4.5264	9.61674	0.753379	9.01602	1.76275
	4.5312	9.34904	0.319806	8.55736	1.47404
	4.536	9.8934	0.567066	8.52733	1.40091
	4.5408	10.0347	0.756709	8.64456	1.21548
	4.5456	10.2852	0.860365	8.67839	1.32189
	4.5504	9.88057	0.619428	8.76874	1.15269
	4.5552	9.82331	0.532164	8.82654	1.4631
	4.56	9.97106	0.538717	8.97799	1.4668
	4.5648	9.58799	0.413214	8.93138	1.70178
	4.5696	9.64982	0.376058	9.11575	1.46776
	4.5744	9.69368	0.615176	9.24925	1.84336
	4.5792	10.077	0.345658	9.11496	1.62867
	4.584	9.97254	0.248082	9.06802	1.71741
	4.5888	9.80931	0.201925	9.10847	1.78086
	4.5936	9.53617	0.481733	9.14232	1.43346
	4.5984	9.63346	0.107041	8.70359	1.59621
	4.6032	9.98108	0.112414	8.85418	1.73286
	4.608	9.66423	0.326626	8.93564	1.42757
	4.6128	9.43186	0.271193	9.29865	1.52518
	4.6176	9.8199	0.362636	8.77284	1.43459
	4.6224	10.0561	0.207821	8.89511	1.61369
	4.6272	10.1843	0.383358	9.23938	1.845
	4.632	9.81079	0.538212	8.85459	1.55149
	4.6368	10.0586	0.301659	8.89702	1.60257
	4.6416	9.95082	0.16362	9.25883	1.6681
	4.6464	9.90833	0.440658	8.76792	1.56699
	4.6512	10.0189	0.348363	8.82401	1.48773
	4.656	10.8239	0.401249	8.73458	1.51125
	4.6608	10.2596	0.398332	9.40483	1.66255
	4.6656	10.0206	0.23511	9.14754	1.73972
	4.6704	9.6354	0.400954	9.40103	1.872
	4.6752	9.93673	0.665162	8.9955	1.6254
	4.68	9.946	0.660031	9.15542	1.64681
	4.6848	10.0041	0.589997	9.1416	1.58801
	4.6896	9.86888	0.664679	9.27023	1.52801
	4.6944	9.898	0.478414	9.17102	1.55843
	4.6992	9.90114	0.383439	8.80292	1.34361
	4.704	9.86242	0.549609	8.91272	1.69056
	4.7088	9.71553	0.345108	8.79059	1.58571
	4.7136	9.39699	0.143852	8.79713	1.64646
	4.7184	9.32464	0.607489	9.14433	1.64002
	4.7232	9.26273	0.393042	8.85629	1.68603
	4.728	9.69629	0.542347	9.08913	1.68583
	4.7328	9.55423	0.597321	8.81732	1.44291
	4.7376	9.68516	0.557288	9.40976	1.68947
	4.7424	9.42186	0.368026	9.08035	1.55762
	4.7472	9.32026	0.171604	9.08345	1.57828
	4.752	9.47639	0.333492	9.39641	1.36043
	4.7568	9.13752	0.0477427	8.71831	1.49201
	4.7616	9.08722	0.120994	9.27473	1.83084
	4.7664	9.33733	0.232324	9.47761	2.03051
	4.7712	9.09538	0.226384	9.32406	1.6491
	4.776	9.30977	0.0732069	9.10641	1.61438
	4.7808	9.17756	0.0978513	9.05277	1.85624
	4.7856	8.91509	0.155423	9.57514	1.94588
	4.7904	9.52359	0.314805	9.703	1.84975
	4.7952	9.79106	0.114454	9.0425	1.67926
	4.8	9.60557	0.254552	9.01242	1.87288
	4.8048	9.81357	0.434284	8.90388	1.5836
	4.8096	9.5874	0.207941	8.50121	1.58338
	4.8144	9.45997	0.132406	9.23001	1.69481
	4.8192	9.96758	0.172075	9.00472	1.42153
	4.824	9.57436	0.23929	8.40872	1.28273
	4.8288	9.60318	0.263763	8.34194	1.44943
	4.8336	9.61323	0.295756	8.73273	1.48229
	4.8384	9.75584	0.593125	8.68887	1.29438
	4.8432	9.27043	0.481372	8.33339	1.51066
	4.848	9.41692	0.222509	8.47078	1.21772
	4.8528	9.56649	0.106361	8.49118	0.989876
	4.8576	9.26318	0.193517	8.37446	1.31307
	4.8624	9.7201	0.273062	8.46891	1.42294
	4.8672	9.72211	0.44916	8.59069	1.42809
	4.872	9.56583	0.127127	8.57361	1.41187
	4.8768	9.46443	0.0988862	8.64741	1.23716
	4.8816	9.95159	0.0784408	8.86397	1.41931
	4.8864	9.16366	0.133903	8.97245	1.53194
	4.8912	9.31586	0.507616	8.8404	1.32499
	4.896	9.12917	0.54268	8.64334	1.47023
	4.9008	8.82659	0.534738	8.44697	1.17818
	4.9056	9.0989	0.346417	8.90871	1.31456
	4.9104	9.15771	0.499422	8.54832	1.24357
	4.9152	8.81421	0.165743	8.67012	1.30791
	4.92	9.02284	0.142058	8.32451	1.12331
	4.9248	8.9643	0.16437	8.18743	1.34839
	4.9296	9.04456	0.277562	8.49183	1.10927
	4.9344	9.15319	0.192273	8.61943	1.29361
	4.9392	9.19144	0.345425	8.48872	1.4762
	4.944	9.23709	0.524494	8.77285	1.21668
	4.9488	9.14043	0.666457	8.60783	1.3183
	4.9536	9.49742	0.553588	8.70725	1.52901
	4.9584	8.84619	0.448911	8.6535	1.11372
	4.9632	9.37309	0.301862	8.96027	1.42809
	4.968	9.45769	0.2966	8.88121	1.54243
	4.9728	9.38987	0.327063	8.63889	1.40097
	4.9776	9.1646	0.265085	8.92758	1.49175
	4.9824	9.35784	0.346344	8.98494	1.29453
	4.9872	9.33317	0.5122	8.79772	1.32358
	4.992	9.50531	0.194895	8.5313	1.47809
	4.9968	9.24602	0.332659	8.85124	1.24371
	5.0016	9.37035	0.327045	8.8703	1.28536
	5.0064	9.73605	0.263416	8.49972	1.43576
	5.0112	9.82237	0.681827	8.75826	1.39452
	5.016	9.58458	0.332359	8.78152	1.65017
	5.0208	9.41542	0.313997	8.53704	1.46407
	5.0256	9.13268	0.37912	8.61821	1.42491
	5.0304	9.32299	0.293041	8.82907	1.74934
	5.0352	9.07162	0.499135	8.51068	1.55209
	5.04	9.4024	0.607692	8.83911	1.41076
	5.0448	9.98789	0.302977	8.81309	1.61545
	5.0496	9.34179	0.355365	8.68535	1.56489
	5.0544	9.59717	0.531765	8.73745	1.69897
	5.0592	9.37987	0.343337	8.90077	1.41744
	5.064	9.54857	0.367472	8.75876	1.29822
	5.0688	9.82754	0.366313	8.67407	1.16224
	5.0736	9.76459	0.520811	9.23293	1.51372
	5.0784	9.44687	0.361657	8.68909	1.48095
	5.0832	9.49834	0.373133	8.89582	1.32731
	5.088	9.21171	0.412492	8.88469	1.41816
	5.0928	9.35603	0.235232	8.90867	1.34431
	5.0976	9.57613	0.518217	8.46832	1.55102
	5.1024	9.35922	0.597014	8.49167	1.54167
	5.1072	9.30206	0.126748	8.72242	1.25889
	5.112	9.51443	0.360116	8.9243	1.60353
	5.1168	9.44182	0.256328	8.87225	1.42314
	5.1216	9.36851	0.294588	8.63095	1.1489
	5.1264	9.33717	0.487866	8.93111	1.50269
	5.1312	9.65923	0.50029	8.70032	1.24945
	5.136	9.85322	0.407201	8.55961	1.14935
	5.1408	9.44672	0.321265	8.63067	1.2942
	5.1456	9.58397	0.424131	8.7813	1.30586
	5.1504	9.37957	0.366191	9.03079	1.37673
	5.1552	9.61196	0.234448	8.96022	1.45787
	5.16	9.41606	0.102972	8.79499	1.3295
	5.1648	9.25253	0.37805	8.78912	1.40837
	5.1696	9.54366	0.381839	8.69231	1.47566
	5.1744	8.98481	0.552872	9.06835	1.45179
	5.1792	9.10182	0.325614	8.72434	1.57791
	5.184	8.89427	0.168889	8.73011	1.23157
	5.1888	9.38783	0.331882	8.78473	1.2285
	5.1936	9.2116	0.282624	8.77235	1.29628
	5.1984	9.13581	0.202448	8.6463	1.43086
	5.2032	9.22521	0.101788	8.60542	1.45354
	5.208	9.00892	0.0939644	8.56968	1.4398
	5.2128	9.02967	0.348926	8.82666	1.26568
	5.2176	9.53618	0.358689	8.63986	1.35375
	5.2224	9.28459	0.428912	8.6628	1.25429
	5.2272	9.49534	0.317298	8.93414	1.30805
	5.232	9.36531	0.332611	9.0467	1.24143
	5.2368	9.10634	0.454393	8.90633	1.37995
	5.2416	9.14109	0.390345	9.2308	1.42165
	5.2464	9.4382	0.501213	9.3747	1.56652
	5.2512	9.32441	0.543284	9.50646	1.39254
	5.256	9.54314	0.425921	8.88885	1.57265
	5.2608	9.51818	0.580271	9.08147	1.54684
	5.2656	9.57488	0.374557	9.1671	1.39623
	5.2704	9.13083	0.297089	9.2886	1.69226
	5.2752	9.45171	0.274577	9.00319	1.35779
	5.28	9.63836	0.372589	9.02596	1.10824
	5.2848	9.645	0.50288	9.17141	1.20426
	5.2896	9.59592	0.427615	9.11619	1.11395
	5.2944	9.83862	0.671858	9.17626	1.21244
	5.2992	9.52897	0.536038	9.18039	1.271
	5.304	9.85826	0.578255	9.4044	1.13177
	5.3088	10.0794	0.523421	9.39537	1.25071
	5.3136	9.38927	0.642888	9.36219	1.09892
	5.3184	9.20151	0.521469	9.25805	1.28341
	5.3232	9.51122	0.35679	9.27137	1.33016
	5.328	9.45884	0.499328	9.1987	1.26981
	5.3328	9.61333	0.527144	9.11152	1.17032
	5.3376	9.04749	0.198879	9.32851	1.40122
	5.3424	8.93339	0.138679	9.02298	1.31732
	5.3472	9.23068	0.233141	8.905	0.962988
	5.352	9.15886	0.113758	9.02567	1.13112
	5.3568	9.38879	0.398735	8.89758	1.08985
	5.3616	9.62217	0.34057	8.78886	1.24229
	5.3664	9.07468	0.351925	9.03095	1.41696
	5.3712	9.36396	0.303868	9.27952	1.74658
	5.376	9.54177	0.162731	9.30544	1.21899
	5.3808	9.43905	0.301291	8.92081	1.4406
	5.3856	9.8254	0.399187	8.65447	1.30757
	5.3904	9.06945	0.587831	8.61659	1.16909
	5.3952	9.40679	0.418173	8.68702	1.0833
	5.4	9.56178	0.220062	8.69539	1.30457
	5.4048	9.30183	0.371608	8.73461	1.13131
	5.4096	9.06485	0.383825	8.63501	1.15483
	5.4144	9.73608	0.572452	8.6481	1.04139
	5.4192	9.83091	0.344761	9.00014	1.17805
	5.424	9.62603	0.361784	9.16746	1.28068
	5.4288	9.66722	0.33968	8.96547	1.09512
	5.4336	9.44726	0.332554	9.19477	0.78049
	5.4384	9.8779	0.167096	8.93068	1.02446
	5.4432	9.97557	0.234978	9.25755	1.14566
	5.448	9.78409	0.326699	8.91639	0.939014
	5.4528	9.47018	0.167696	9.14188	1.16018
	5.4576	9.82592	0.192445	9.06098	0.933689
	5.4624	9.40162	0.123008	8.52248	1.21035
	5.4672	9.57026	0.392804	8.81842	1.36053
	5.472	9.56277	0.19712	8.88366	0.902427
	5.4768	9.36769	0.106214	9.1505	1.00579
	5.4816	8.9798	0.147041	9.13953	0.713808
	5.4864	9.3446	0.383333	9.30655	1.15718
	5.4912	9.5191	0.220313	9.16418	0.574723
	5.496	9.45265	0.368591	9.35113	1.20231
	5.5008	9.3763	0.516088	9.53174	1.15291
	5.5056	9.40038	0.467081	9.05566	1.51388
	5.5104	9.37235	0.219701	9.1469	1.41836
	5.5152	9.62144	0.32464	9.06696	1.48739
	5.52	9.16493	0.548989	9.23258	1.21623
	5.5248	9.03786	0.44225	8.64576	1.43227
	5.5296	8.99342	0.218387	9.23246	1.41209
	5.5344	9.33834	0.207323	9.11367	1.37915
	5.5392	9.2624	0.256376	9.2324	1.70547
	5.544	9.0797	0.0888437	9.25706	1.3079
	5.5488	9.18325	0.311801	9.4447	1.1856
	5.5536	9.43735	0.15045	9.5836	1.13807
	5.5584	9.3762	0.202885	8.59664	1.26619
	5.5632	9.11139	0.439212	8.92032	1.14136
	5.568	9.51628	0.432928	8.85672	1.31036
	5.5728	9.64676	0.308003	8.96585	1.36915
	5.5776	9.64708	0.306426	8.84043	1.20975
	5.5824	9.65474	0.485176	9.01025	1.32144
	5.5872	9.60302	0.278855	9.11491	1.56734
	5.592	9.72947	0.314591	8.93312	1.46291
	5.5968	9.65031	0.282506	8.94349	1.51083
	5.6016	9.5062	0.262007	9.18047	1.4333
	5.6064	9.58219	0.199338	8.92643	1.48629
	5.6112	9.52582	0.188025	9.04269	1.2817
	5.616	9.66809	0.132126	9.23707	1.64264
	5.6208	8.98081	0.320421	8.94207	1.3448
	5.6256	9.45228	0.321391	8.92918	1.37645
	5.6304	9.54831	0.193379	9.15406	1.5411
	5.6352	9.38724	0.250717	9.41588	1.21189
	5.64	9.67425	0.372282	9.30511	1.04875
	5.6448	9.80836	0.205026	9.0367	1.16494
	5.6496	9.53001	0.300672	9.2278	1.26386
	5.6544	9.36343	0.171041	9.07824	1.24748
	5.6592	9.62878	0.286513	9.00577	1.20401
	5.664	10.022	0.649903	8.58721	0.82871
	5.6688	9.64112	0.545899	9.23355	0.95422
	5.6736	9.74199	0.286194	9.21193	1.0248
	5.6784	8.91294	0.218675	9.12803	1.27364
	5.6832	8.99769	0.174277	9.03091	1.31606
	5.688	9.70808	0.0888764	9.43233	1.36825
	5.6928	9.63021	0.338285	9.25587	1.24699
	5.6976	9.91309	0.353607	9.41264	1.09912
	5.7024	9.3771	0.402837	8.76004	1.10325
	5.7072	9.8598	0.477648	8.90303	1.38777
	5.712	9.84628	0.425118	8.89875	1.20951
	5.7168	9.49182	0.655369	9.57051	1.07145
	5.7216	9.57606	0.465205	9.19426	1.20206
	5.7264	9.72948	0.537976	9.03341	0.861954
	5.7312	9.76399	0.513974	9.18605	1.10392
	5.736	9.9061	0.384925	9.0903	1.02214
	5.7408	9.35956	0.213276	8.7922	1.00504
	5.7456	9.50833	0.486159	8.90128	1.05267
	5.7504	9.18377	0.345077	9.14896	1.00602
	5.7552	9.33477	0.520562	9.48258	1.17
	5.76	9.1198	0.235693	9.14247	1.00913
	5.7648	9.28896	0.396036	9.05738	0.914033
	5.7696	9.28386	0.230116	8.93957	1.10494
	5.7744	9.24031	0.27343	9.22354	0.858583
	5.7792	9.48353	0.307014	9.3815	1.27055
	5.784	9.32815	0.294072	9.09897	0.708535
	5.7888	9.36778	0.289297	9.04185	0.821591
	5.7936	9.44042	0.35842	9.09344	0.899447
	5.7984	9.90997	0.585982	9.28821	0.781291
	5.8032	9.78309	0.423574	8.98441	1.00392
	5.808	9.77367	0.451463	8.96068	1.04026
	5.8128	9.8498	0.234126	8.97977	0.78769
	5.8176	9.44636	0.598418	8.86279	0.953714
	5.8224	9.50963	0.598065	8.87676	1.0772
	5.8272	9.56561	0.605586	9.03609	1.19158
	5.832	9.37563	0.651181	9.03646	1.10934
	5.8368	9.08842	0.522391	9.26656	1.03482
	5.8416	9.3968	0.617123	9.52863	1.32358
	5.8464	9.18191	0.718683	9.21745	1.22236
	5.8512	9.61261	0.553068	9.69921	0.600644
	5.856	9.70847	0.846551	9.53732	0.641397
	5.8608	9.65612	0.549665	9.24606	0.851089
	5.8656	9.37522	0.593024	9.79713	0.409134
	5.8704	9.49767	0.410974	9.77859	0.505627
	5.8752	9.8499	0.518123	9.548	0.803573
	5.88	9.66054	0.469883	9.80578	0.501341
	5.8848	9.75737	0.344174	10.0577	0.508001
	5.8896	9.6332	0.35932	9.75808	0.396782
	5.8944	9.92008	0.532618	10.3919	0.585238
	5.8992	9.72979	0.520848	9.79519	0.674179
	5.904	9.63404	0.6264	9.76031	0.913963
	5.9088	9.31685	0.601141	9.64615	0.743865
	5.9136	9.73287	0.640679	9.10922	0.761056
	5.9184	9.71822	0.621023	9.49748	0.77606
	5.9232	9.27271	0.575553	9.4137	0.667052
	5.928	9.67973	0.342292	8.99673	0.679629
	5.9328	9.30195	0.199694	9.70488	0.940643
	5.9376	9.34691	0.203515	9.44569	0.93889
	5.9424	9.56829	0.287544	9.60245	0.84643
	5.9472	9.77244	0.174875	9.11277	1.02323
	5.952	9.78086	0.266404	9.55359	0.657518
	5.9568	9.80801	0.243402	9.30314	0.620339
	5.9616	9.47158	0.47358	9.11962	0.772702
	5.9664	9.4456	0.63613	9.51102	0.675928
	5.9712	9.47856	0.496129	9.56428	0.648982
	5.976	9.4797	0.375113	9.8957	0.5986
	5.9808	9.54026	0.612718	9.72966	1.01457
	5.9856	9.37038	0.395913	9.85404	0.595078
	5.9904	9.61188	0.434786	9.98841	0.538167
	5.9952	9.88935	0.552096	9.4979	1.03347
	6	9.86509	0.594645	9.30132	0.636849
	6.0048	9.43482	0.274434	9.62457	0.66868
	6.0096	9.50751	0.485484	9.45206	0.896963
	6.0144	9.65446	0.321083	9.85996	0.657177
	6.0192	9.34941	0.396793	9.7863	0.730458
	6.024	9.4587	0.667778	9.33466	0.737125
	6.0288	9.63631	0.719957	9.75508	0.556168
	6.0336	9.24715	0.634326	9.53039	0.686186
	6.0384	9.88201	0.595043	9.79179	0.585239
	6.0432	9.89194	0.617425	9.9124	0.630888
	6.048	9.50188	0.417103	9.65258	0.817521
	6.0528	9.83583	0.486054	9.76547	0.552097
	6.0576	9.59918	0.520711	9.86339	0.581154
	6.0624	10.0711	0.376012	10.0911	0.697107
	6.0672	9.93595	0.511333	9.76474	0.580609
	6.072	10.2333	0.616308	9.90707	0.649783
	6.0768	9.68219	0.58888	9.65305	0.66299
	6.0816	9.49558	0.46822	9.83399	0.75964
	6.0864	9.14771	0.321083	9.31076	0.474311
	6.0912	9.07291	0.166816	9.36473	0.63661
	6.096	9.31681	0.511208	9.25063	0.784004
	6.1008	9.25791	0.430753	10.1306	0.632382
	6.1056	9.40884	0.329976	9.81644	0.876344
	6.1104	9.37195	0.651935	9.9	0.886214
	6.1152	8.96562	0.406347	9.71645	0.83105
	6.12	9.72217	0.387234	9.89691	0.800774
	6.1248	9.67913	0.505284	9.46284	0.78609
	6.1296	9.37614	0.647296	9.64145	0.526381
	6.1344	9.09486	0.642133	8.83532	0.211674
	6.1392	9.08365	0.460273	9.03159	0.391104
	6.144	9.2186	0.507398	9.27962	0.440358
	6.1488	9.21222	0.315494	9.58665	0.74813
	6.1536	9.12572	0.215821	9.67764	0.736723
	6.1584	9.36531	0.196314	9.73207	0.799576
	6.1632	9.37977	0.339465	9.7204	0.546648
	6.168	9.17296	0.378788	9.64176	0.578144
	6.1728	9.13797	0.446789	9.77724	0.661092
	6.1776	9.40109	0.255395	9.87849	0.527465
	6.1824	9.68381	0.275483	10.1275	0.880777
	6.1872	9.2752	0.141406	9.83406	0.848525
	6.192	9.62535	0.234733	9.75884	0.675302
	6.1968	9.57816	0.260974	10.096	0.784254
	6.2016	9.48193	0.159375	9.18091	0.579146
	6.2064	9.24626	0.370537	9.83218	0.774004
	6.2112	9.2676	0.294894	10.1243	0.793022
	6.216	9.64088	0.384121	9.92344	0.535985
	6.2208	9.34492	0.566485	9.62241	0.530626
	6.2256	9.68305	0.654224	9.83193	0.748968
	6.2304	9.33542	0.700711	9.95644	0.903624
	6.2352	9.44962	0.50681	9.84177	0.69834
	6.24	9.44491	0.288467	9.91903	0.934804
	6.2448	9.56903	0.458432	9.88662	1.03822
	6.2496	9.43597	0.471753	10.1514	0.882704
	6.2544	9.79338	0.100232	9.99504	0.898195
	6.2592	9.93896	0.570394	9.81021	0.509295
	6.264	9.6001	0.459179	10.13	0.803481
	6.2688	9.57614	0.621675	10.1122	1.00242
	6.2736	9.43472	0.454103	10.1183	0.738406
	6.2784	9.37013	0.396672	9.77876	0.629025
	6.2832	9.65609	0.52244	9.70375	0.630798
	6.288	9.25048	0.21517	9.54165	0.660733
	6.2928	9.26446	0.520531	9.99586	0.746959
	6.2976	9.536	0.0551793	10.3129	0.633002
	6.3024	9.51158	0.330419	9.59926	0.694548
	6.3072	9.67093	0.314095	9.75278	0.747022
	6.312	9.53804	0.397625	10.3366	0.967303
	6.3168	9.84477	0.164574	10.4276	0.817144
	6.3216	10.0115	0.359208	10.3265	0.717985
	6.3264	10.0614	0.310855	10.0055	0.501662
	6.3312	10.0748	0.32142	9.69435	0.731384
	6.336	10.2743	0.0457997	9.73768	0.585188
	6.3408	10.1075	0.371402	9.60829	0.735325
	6.3456	10.0207	0.577553	9.47427	0.834744
	6.3504	9.80887	0.117322	9.72367	0.655745
	6.3552	9.39645	0.298029	9.82504	0.571301
	6.36	9.58094	0.429524	9.76647	0.511364
	6.3648	9.51224	0.343959	9.34139	0.416891
	6.3696	9.83901	0.344463	9.14765	0.355565
	6.3744	9.50451	0.274429	9.58431	0.548233
	6.3792	9.52423	0.533767	9.43823	0.250965
	6.384	9.5144	0.286881	9.38719	0.274317
	6.3888	9.62912	0.348144	9.43405	0.502433
	6.3936	9.94592	0.3332	9.33907	0.291248
	6.3984	9.59005	0.387633	8.98533	0.325891
	6.4032	9.2633	0.187997	8.69506	0.326099
	6.408	9.47597	0.19999	9.09439	0.261357
	6.4128	9.41273	0.142988	8.6301	0.443189
	6.4176	9.29119	0.462983	9.25215	0.30749
	6.4224	9.60757	0.244888	9.09723	0.24315
	6.4272	9.31915	0.217185	9.12262	0.4349
	6.432	9.35128	0.31537	9.65659	0.717908
	6.4368	9.81783	0.302365	9.32533	0.614269
	6.4416	9.60034	0.478556	9.64278	0.49118
	6.4464	9.24448	0.516122	9.1493	0.599747
	6.4512	9.42288	0.353998	9.67109	0.964448
	6.456	9.18425	0.378837	9.56423	0.655648
	6.4608	9.35304	0.37458	9.21499	0.61967
	6.4656	9.35183	0.295755	9.65135	0.7882
	6.4704	9.54643	0.226833	9.28755	0.624027
	6.4752	9.14038	0.273468	9.54723	0.552501
	6.48	9.29848	0.319423	9.54689	0.837258
	6.4848	9.28311	0.278351	9.33506	0.532453
	6.4896	9.28241	0.4613	9.73821	0.759843
	6.4944	9.4679	0.334831	9.38989	0.705601
	6.4992	9.43352	0.376364	9.49897	0.58849
	6.504	9.75349	0.145082	9.40215	0.686042
	6.5088	9.63036	0.4314	9.56627	0.731496
	6.5136	9.8183	0.186796	9.06046	0.674191
	6.5184	9.49733	0.163387	9.62216	0.792259
	6.5232	9.31855	0.301401	9.1981	0.657552
	6.528	9.50412	0.463395	9.03277	0.601802
	6.5328	9.62922	0.527659	8.97145	0.8962
	6.5376	9.59846	0.192922	9.06862	0.776962
	6.5424	9.73703	0.0976451	9.24444	0.659408
	6.5472	9.47625	0.312361	8.95749	0.913537
	6.552	9.50317	0.0620397	9.31964	0.573527
	6.5568	9.68827	0.096982	8.96201	0.663895
	6.5616	8.92326	0.4514	9.38226	0.570962
	6.5664	9.31512	0.167299	9.18842	0.908602
	6.5712	9.50314	0.111016	9.36859	0.650958
	6.576	9.10756	0.36955	9.50066	0.635912
	6.5808	9.55467	0.380893	9.10594	0.699573
	6.5856	9.47502	0.416868	9.33109	0.60036
	6.5904	9.58687	0.307042	8.94407	0.97464
	6.5952	9.71001	0.141082	9.49467	0.740021
	6.6	9.67665	0.0443047	9.2209	0.920158
	6.6048	9.49397	0.392526	9.38048	0.963682
	6.6096	9.35474	0.188542	9.30911	0.887798
	6.6144	9.55162	0.512414	9.34095	0.751494
	6.6192	9.49649	0.381952	9.41908	0.760628
	6.624	9.59354	0.258424	9.15714	0.601329
	6.6288	9.46783	0.342553	9.09825	0.390574
	6.6336	9.53896	0.117749	9.29776	0.709043
	6.6384	9.90862	0.253116	9.49217	0.636144
	6.6432	9.72166	0.30188	9.43374	0.799461
	6.648	9.45665	0.483846	9.4378	0.635994
	6.6528	9.68542	0.182807	9.47189	0.666132
	6.6576	9.56311	0.280443	9.43821	0.374687
	6.6624	9.52003	0.168548	9.39336	0.474414
	6.6672	9.49301	0.277285	9.01726	0.583463
	6.672	9.58658	0.247888	9.24133	0.51005
	6.6768	9.6602	0.283119	9.49346	0.743738
	6.6816	9.47026	0.371198	9.61645	0.556885
	6.6864	9.48634	0.0882585	9.95207	0.751364
	6.6912	9.95725	0.164894	9.79281	0.608949
	6.696	9.4682	0.291977	10.1279	0.675776
	6.7008	9.47256	0.223746	9.82561	0.741489
	6.7056	9.78431	0.523943	9.22853	0.662115
	6.7104	9.61269	0.521268	9.32796	0.834502
	6.7152	9.55746	0.353731	9.30571	0.70999
	6.72	9.3332	0.295726	9.66094	0.798919
	6.7248	9.71903	0.425211	9.80991	0.485048
	6.7296	9.62549	0.238064	10.0418	0.799413
	6.7344	9.44495	0.409142	9.69417	0.77495
	6.7392	9.53989	0.183186	9.80054	0.911094
	6.744	9.56288	0.598198	10.0906	0.756394
	6.7488	9.39123	0.457557	9.83596	0.785145
	6.7536	9.8398	0.326679	10.036	0.894135
	6.7584	9.34017	0.318825	10.3236	1.18762
	6.7632	9.42862	0.522572	9.45315	0.927794
	6.768	9.30649	0.256789	9.52265	0.899319
	6.7728	9.08914	0.053155	10.4245	0.89809
	6.7776	9.38636	0.368338	9.79464	0.672256
	6.7824	9.40267	0.376658	9.9791	0.755705
	6.7872	9.24792	0.270696	10.2367	0.893772
	6.792	9.15959	0.328451	9.89448	0.978445
	6.7968	9.05463	0.448808	10.0935	0.829641
	6.8016	9.12949	0.222489	9.95256	0.823967
	6.8064	8.80897	0.0859416	10.0735	0.984624
	6.8112	9.20972	0.273871	9.67702	1.00524
	6.816	9.55956	0.404189	9.60059	0.863066
	6.8208	9.02104	0.501971	9.69869	1.0985
	6.8256	9.16138	0.0646446	9.40229	0.897397
	6.8304	9.76508	0.266331	9.8696	0.92449
	6.8352	9.30431	0.570844	9.58213	0.832528
	6.84	9.06364	0.409955	9.31298	1.05851
	6.8448	9.32908	0.36532	9.43392	0.844558
	6.8496	9.18561	0.903834	9.50149	0.82533
	6.8544	9.01845	0.395779	10.0675	0.967316
	6.8592	9.52766	0.338933	9.85531	0.89943
	6.864	9.21152	0.358801	9.86228	0.909388
	6.8688	9.26531	0.281123	9.83472	0.88084
	6.8736	8.92342	0.446893	9.87896	0.824648
	6.8784	9.32191	0.380998	9.92285	0.86736
	6.8832	9.11789	0.613989	9.99473	1.02248
	6.888	9.53301	0.444027	9.57394	1.07556
	6.8928	9.77358	0.487461	9.53134	0.724982
	6.8976	9.58738	0.736728	9.59568	1.2339
	6.9024	9.61997	0.744481	9.38593	0.960874
	6.9072	10.0352	0.596869	9.73904	0.963897
	6.912	9.66193	0.6204	9.64926	0.909148
	6.9168	9.12916	0.311845	9.55433	0.833003
	6.9216	9.21644	0.336373	9.40784	0.867474
	6.9264	9.40898	0.371869	9.52642	0.840714
	6.9312	9.91098	0.40948	9.87634	0.849096
	6.936	9.76882	0.544838	9.19813	0.724103
	6.9408	9.43993	0.472049	9.53376	0.705689
	6.9456	9.19558	0.330783	9.39294	0.582207
	6.9504	8.76045	0.438105	9.59885	0.798313
	6.9552	9.38966	0.481905	9.65209	0.464198
	6.96	9.46471	0.405034	9.14974	0.554354
	6.9648	9.64891	0.444192	9.54723	0.750184
	6.9696	9.09195	0.573848	9.0365	0.392982
	6.9744	9.28238	0.475586	9.36776	0.63662
	6.9792	9.45129	0.471438	9.35281	0.911719
	6.984	9.21982	0.477514	9.26724	0.799943
	6.9888	9.24416	0.279437	9.13248	1.11315
	6.9936	9.41865	0.00879009	9.08087	1.30478
	6.9984	9.40156	0.379732	9.03158	1.29095
	7.0032	9.48145	0.206357	8.95703	1.28097
	7.008	8.76153	0.250785	8.78678	1.10298
	7.0128	9.12248	0.405125	8.83514	1.1828
	7.0176	9.52415	0.506908	9.30487	1.47561
	7.0224	9.92494	0.510008	9.09673	1.51174
	7.0272	9.26562	0.265719	8.93804	1.19935
	7.032	9.60404	0.282637	9.07582	1.41163
	7.0368	9.49502	0.127915	9.12929	1.27069
	7.0416	9.38029	0.262002	8.77143	1.12687
	7.0464	9.77818	0.0815982	8.84509	1.20281
	7.0512	9.39937	0.222438	8.76008	1.37135
	7.056	9.74561	0.434629	9.36511	1.07192
	7.0608	8.92359	0.301482	9.24002	1.06099
	7.0656	8.95268	0.200334	9.13714	1.18321
	7.0704	9.38941	0.32263	8.47085	1.2079
	7.0752	9.33833	0.276262	8.91084	1.22775
	7.08	9.3722	0.367297	9.22366	1.33371
	7.0848	9.61432	0.440289	9.56561	1.00312
	7.0896	9.24545	0.347143	8.91449	1.19049
	7.0944	9.12304	0.250027	8.9759	1.40586
	7.0992	9.05061	0.26921	8.66916	1.57001
	7.104	9.03781	0.180724	9.23851	1.61003
	7.1088	9.31712	0.247661	8.99728	1.28287
	7.1136	9.56098	0.32749	9.20063	0.97387
	7.1184	9.23479	0.250162	9.12249	1.15979
	7.1232	9.36218	0.1376	9.20233	1.30902
	7.128	9.48893	0.388262	8.87744	1.34213
	7.1328	9.36505	0.511315	8.81162	1.33079
	7.1376	9.55548	0.634952	8.73399	1.32821
	7.1424	9.25099	0.235771	8.81583	1.1401
	7.1472	8.89654	0.201019	8.93836	0.923107
	7.152	9.32106	0.166629	8.88434	1.05265
	7.1568	9.93337	0.738552	8.55142	1.00873
	7.1616	8.90358	0.230587	8.89998	1.06747
	7.1664	9.16084	0.323424	8.83424	0.948912
	7.1712	9.40085	0.263437	8.99677	0.921532
	7.176	9.4444	0.444612	8.58342	0.935599
	7.1808	9.51592	0.301773	8.86401	1.07649
	7.1856	9.49563	0.315469	8.72117	1.00554
	7.1904	9.28126	0.224859	8.64446	0.973731
	7.1952	9.24158	0.430147	8.80568	1.01082
	7.2	9.00678	0.338866	9.05361	0.877277
	7.2048	9.17138	0.0855644	8.79975	1.2288
	7.2096	9.44429	0.195697	9.03303	0.780312
	7.2144	9.62332	0.176357	8.96756	0.655961
	7.2192	9.35641	0.560068	9.14327	1.14453
	7.224	9.06302	0.360227	8.98491	1.0594
	7.2288	9.07193	0.312265	8.77586	0.997692
	7.2336	8.67978	0.159587	9.03769	0.998482
	7.2384	9.37303	0.154632	8.56929	1.25883
	7.2432	8.78488	0.215171	8.63879	1.06609
	7.248	9.14776	0.195865	8.52682	1.35885
	7.2528	8.87927	0.333417	8.6434	1.09589
	7.2576	8.93895	0.156922	8.78563	1.05959
	7.2624	9.41129	0.16948	8.89068	0.992417
	7.2672	9.35276	0.259891	8.78539	0.731461
	7.272	9.19145	0.208562	8.50786	1.06835
	7.2768	8.96521	0.204415	8.47747	1.08071
	7.2816	9.52775	0.117998	8.84936	0.871892
	7.2864	9.30977	0.121337	8.40729	1.11718
	7.2912	8.88442	0.169469	8.9633	0.95074
	7.296	9.11786	0.1053	8.81994	0.983304
	7.3008	9.62464	0.132056	8.73941	0.804549
	7.3056	9.49408	0.330647	9.12049	0.80852
	7.3104	9.39487	0.319417	8.84781	0.941404
	7.3152	9.10301	0.0274528	8.73007	0.86114
	7.32	9.07186	0.22486	8.54905	0.916821
	7.3248	9.4124	0.433677	8.57651	0.828956
	7.3296	9.44629	0.275472	8.41626	1.16212
	7.3344	9.35302	0.240478	8.49841	1.1058
	7.3392	9.37323	0.421158	8.21735	1.32703
	7.344	9.22003	0.171951	8.2488	1.25367
	7.3488	9.16146	0.034296	8.05131	1.03448
	7.3536	9.29663	0.113147	8.10425	1.08108
	7.3584	9.07893	0.290229	8.35855	0.761192
	7.3632	9.52551	0.365913	8.38142	0.947959
	7.368	9.85416	0.295101	8.60329	0.981402
	7.3728	9.26599	0.334953	8.44423	0.974619
	7.3776	8.87121	0.344137	8.51064	0.883157
	7.3824	9.37804	0.157335	8.62374	0.915085
	7.3872	9.22251	0.0699087	8.52256	0.612565
	7.392	8.96217	0.326303	8.27554	0.597459
	7.3968	8.80762	0.263738	8.48226	0.677188
	7.4016	8.95768	0.134496	8.32854	0.490444
	7.4064	8.99172	0.426683	8.66452	0.813361
	7.4112	8.62694	0.133821	8.64701	0.943886
	7.416	9.28354	0.146397	8.47976	0.887756
	7.4208	9.09641	0.348062	8.41776	0.814368
	7.4256	9.17826	0.485597	8.68988	0.609715
	7.4304	9.26323	0.18306	8.30714	0.887883
	7.4352	8.69702	0.379747	8.4959	0.655715
	7.44	9.06052	0.163239	8.69978	0.903886
	7.4448	9.25318	0.180628	9.20622	1.30474
	7.4496	9.53417	0.300659	8.47519	0.760649
	7.4544	9.37477	0.260234	8.22083	0.568884
	7.4592	9.22519	0.28261	8.66561	1.02248
	7.464	9.36599	0.423955	8.39894	0.660049
	7.4688	9.90506	0.292212	8.28518	0.552002
	7.4736	9.67832	0.310539	8.15251	0.622353
	7.4784	9.10097	0.137212	8.4633	0.645973
	7.4832	8.9474	0.262881	8.54411	0.993182
	7.488	8.90705	0.122436	8.60053	0.926521
	7.4928	8.9055	0.110241	8.82349	0.852574
	7.4976	9.38386	0.28292	8.637	1.07033
	7.5024	9.26211	0.461035	8.62226	0.746307
	7.5072	9.45699	0.627417	8.19083	1.07558
	7.512	9.15567	0.489762	8.31576	0.930089
	7.5168	8.64338	0.311085	8.24193	0.774991
	7.5216	9.28005	0.219605	8.34677	0.783379
	7.5264	9.11459	0.228842	8.34511	0.863049
	7.5312	9.06795	0.0653649	8.38302	0.743828
	7.536	9.10838	0.16108	8.21989	0.67871
	7.5408	9.38216	0.26558	8.72891	0.568862
	7.5456	9.74715	0.457416	8.50635	0.423494
	7.5504	9.55261	0.334458	8.70894	0.853151
	7.5552	9.4325	0.381899	7.98359	0.552564
	7.56	8.96222	0.201052	8.51507	0.466037
	7.5648	9.8538	0.315822	8.52078	0.818282
	7.5696	9.26744	0.33521	8.23885	0.545655
	7.5744	9.6055	0.336403	8.67094	0.565368
	7.5792	9.7629	0.28402	8.22788	0.574601
	7.584	9.87938	0.463279	8.44106	0.479554
	7.5888	9.59771	0.521449	8.13359	0.628609
	7.5936	9.39365	0.23985	8.35365	0.752768
	7.5984	9.84754	0.572675	8.39123	0.732761
	7.6032	9.58027	0.223864	8.69802	0.695863
	7.608	9.46793	0.323494	8.66588	0.82343
	7.6128	9.20364	0.235901	8.57682	0.610277
	7.6176	9.37411	0.124464	8.13477	0.434467
	7.6224	9.34596	0.102305	8.1588	0.596719
	7.6272	9.42099	0.0405556	8.02166	0.555594
	7.632	9.55785	0.0674435	8.18929	0.562959
	7.6368	9.60041	0.288806	8.26684	0.753897
	7.6416	9.64071	0.238435	8.67796	0.50189
	7.6464	9.49764	0.19699	8.44939	0.811718
	7.6512	9.28515	0.367451	8.31251	0.529806
	7.656	9.56558	0.474699	8.02136	0.703552
	7.6608	9.65929	0.107657	8.25733	0.35634
	7.6656	9.50964	0.165466	8.2494	0.682403
	7.6704	9.64768	0.171505	8.42109	0.841677
	7.6752	9.56561	0.284071	8.7875	0.633882
	7.68	9.67012	0.127805	8.16743	0.681618
	7.6848	9.10788	0.201464	8.91965	0.497989
	7.6896	9.04209	0.280883	8.76973	0.956552
	7.6944	9.08705	0.196073	8.78586	1.04122
	7.6992	9.71412	0.181676	9.00841	0.642048
	7.704	9.5322	0.116196	8.73876	0.820794
	7.7088	9.61934	0.245002	8.39688	0.549583
	7.7136	9.57055	0.253266	8.65893	0.993438
	7.7184	9.53481	0.344743	8.54195	0.75753
	7.7232	9.70598	0.224908	8.59301	0.806287
	7.728	9.49503	0.349422	8.56093	1.0575
	7.7328	9.44732	0.199947	8.66753	1.06845
	7.7376	9.32457	0.327009	8.73966	0.708523
	7.7424	9.41717	0.486121	8.99025	0.786886
	7.7472	9.29311	0.616691	8.88023	0.775204
	7.752	9.47685	0.487842	8.87453	1.07951
	7.7568	9.52433	0.310567	9.27214	0.88443
	7.7616	9.34005	0.319582	9.27786	1.12887
	7.7664	9.53725	0.515084	9.29845	1.18858
	7.7712	9.0313	0.521274	9.2218	1.0588
	7.776	9.40251	0.274054	9.60725	1.12774
	7.7808	9.46698	0.311761	9.46554	1.32296
	7.7856	9.19365	0.107123	8.96663	1.0349
	7.7904	9.10804	0.336712	9.44203	0.905898
	7.7952	9.23181	0.230998	9.02328	0.991257
	7.8	9.298	0.131406	8.75248	1.10618
	7.8048	9.2829	0.403312	9.30284	1.34699
	7.8096	9.31135	0.40681	8.9119	1.16002
	7.8144	9.2604	0.205975	9.08701	1.2922
	7.8192	9.82284	0.144151	8.96347	1.16612
	7.824	9.48717	0.24722	8.6313	1.17099
	7.8288	9.79836	0.501607	8.8024	1.20257
	7.8336	9.00662	0.427917	8.73764	1.08323
	7.8384	9.38657	0.317154	8.96115	0.824103
	7.8432	9.52871	0.153759	8.99468	0.970374
	7.848	9.67571	0.342414	9.06206	0.849378
	7.8528	9.69996	0.445333	8.73261	1.07974
	7.8576	9.60334	0.263364	9.35895	1.03693
	7.8624	9.52364	0.38091	9.23865	0.97676
	7.8672	9.72651	0.400441	9.18732	0.979647
	7.872	9.46051	0.358227	9.397	0.927917
	7.8768	9.27251	0.340259	9.41097	1.17282
	7.8816	9.15714	0.18484	8.95402	0.760571
	7.8864	9.58771	0.463127	8.77533	0.948732
	7.8912	9.47554	0.598199	8.50897	0.557018
	7.896	9.44919	0.407941	8.85409	0.621266
	7.9008	9.19748	0.409308	8.73618	0.619085
	7.9056	8.89867	0.188073	8.83217	0.808639
	7.9104	9.37903	0.173614	8.4104	0.934383
	7.9152	9.43462	0.522202	8.24883	0.965907
	7.92	9.5885	0.375806	8.24816	1.07804
	7.9248	9.75121	0.443534	8.88028	0.969245
	7.9296	9.12582	0.20594	8.57656	1.10751
	7.9344	9.00697	0.339349	8.40034	0.905437
	7.9392	9.96565	0.433916	8.9883	1.02519
	7.944	9.48109	0.243445	8.80616	0.941563
	7.9488	9.40773	0.214582	8.69135	0.904817
	7.9536	9.21317	0.487541	8.59575	1.01112
	7.9584	9.37041	0.496294	8.365	1.13408
	7.9632	9.17702	0.281751	8.25706	1.03524
	7.968	9.84734	0.709416	8.58359	1.00194
	7.9728	9.64755	0.406467	7.96853	1.06736
	7.9776	9.12338	0.333949	8.17529	0.878471
	7.9824	9.34083	0.28435	8.20812	0.942409
	7.9872	9.46586	0.5494	8.16729	0.818215
	7.992	9.67731	0.312188	8.37788	0.756522
	7.9968	9.50058	0.603272	8.04552	0.755241
	8.0016	9.36281	0.343329	8.1111	0.666673
	8.0064	9.72243	0.0799619	7.9914	0.763742
	8.0112	9.36758	0.214981	8.13103	0.716683
	8.016	9.80111	0.414065	7.86194	0.706024
	8.0208	9.28575	0.0410206	8.20375	0.599653
	8.0256	9.433	0.077637	8.38747	0.592976
	8.0304	9.28816	0.263133	8.34446	0.813351
	8.0352	9.31093	0.23356	8.02152	0.655856
	8.04	9.50388	0.249275	8.36512	0.806388
	8.0448	9.21219	0.191066	8.25534	0.677623
	8.0496	9.29227	0.194276	8.28104	0.715269
	8.0544	9.54788	0.400354	8.42006	1.19774
	8.0592	9.61823	0.277937	8.03382	0.882186
	8.064	9.79692	0.375599	7.92578	1.04245
	8.0688	9.42771	0.44093	7.85586	0.787997
	8.0736	9.17681	0.517997	8.52596	0.909455
	8.0784	9.54199	0.384115	7.83282	1.05637
	8.0832	8.74535	0.597972	8.57096	0.869934
	8.088	9.19703	0.765009	8.0962	0.845532
	8.0928	9.3301	0.543326	7.91481	0.759839
	8.0976	8.97389	0.319874	8.32691	1.04342
	8.1024	9.07897	0.484305	8.43851	1.06443
	8.1072	8.86063	0.423849	8.07666	1.03538
	8.112	9.17856	0.607143	8.19739	1.00182
	8.1168	9.29937	0.310005	8.31882	0.915971
	8.1216	9.02019	0.271877	8.40788	0.942367
	8.1264	9.07539	0.177549	8.11116	0.828267
	8.1312	9.06905	0.506068	8.10325	0.916733
	8.136	9.25152	0.644993	8.28185	1.00571
	8.1408	9.10849	0.343089	7.94877	0.94759
	8.1456	9.29457	0.283762	8.05437	0.765853
	8.1504	9.09533	0.262566	8.4803	0.755582
	8.1552	9.16974	0.473125	8.38316	0.678666
	8.16	9.25519	0.266306	8.24107	0.841624
	8.1648	9.13916	0.336486	8.43407	0.840787
	8.1696	9.26635	0.109194	8.45761	1.05771
	8.1744	9.73419	0.112272	7.74726	1.00245
	8.1792	9.45163	0.29886	8.39002	0.961614
	8.184	9.11612	0.14122	8.16158	1.39521
	8.1888	9.19008	0.281831	8.10933	0.988209
	8.1936	9.0433	0.375015	8.159	1.2399
	8.1984	9.15314	0.303154	8.43873	1.00598
	8.2032	9.31379	0.525903	8.35278	0.977903
	8.208	9.54736	0.528348	7.89167	1.01843
	8.2128	9.36519	0.476466	7.70661	0.836258
	8.2176	9.46297	0.265769	8.27602	1.01492
	8.2224	9.28195	0.308617	7.98836	0.880431
	8.2272	9.18778	0.450486	7.94308	0.730813
	8.232	9.20914	0.421391	8.01273	0.836424
	8.2368	9.46974	0.524671	8.04373	0.689239
	8.2416	9.32944	0.509993	8.11002	0.827596
	8.2464	9.34955	0.141138	7.67508	0.802763
	8.2512	9.49894	0.256666	8.12362	0.671217
	8.256	9.07898	0.254222	7.96005	0.748645
	8.2608	9.45031	0.34517	8.31065	0.960766
	8.2656	9.43126	0.408795	8.20537	0.858214
	8.2704	9.60587	0.419497	7.79779	0.925706
	8.2752	9.42818	0.499954	8.07939	0.9086
	8.28	9.30148	0.263209	8.09452	1.0744
	8.2848	9.49643	0.148783	8.10985	0.944478
	8.2896	9.3458	0.286493	8.16681	1.12109
	8.2944	9.33212	0.225322	8.27611	1.14468
	8.2992	9.95093	0.320607	8.23183	1.41405
	8.304	9.8332	0.563348	8.18853	1.30386
	8.3088	9.32116	0.2873	8.4814	0.926385
	8.3136	9.89675	0.30096	8.49437	1.07268
	8.3184	9.68234	0.455883	8.33246	1.03056
	8.3232	9.40976	0.400587	8.74564	1.58142
	8.328	9.38764	0.248905	8.40225	1.29802
	8.3328	9.20751	0.358494	8.29806	1.102
	8.3376	9.38075	0.327753	7.90866	1.27829
	8.3424	9.24629	0.262557	8.25903	1.06775
	8.3472	9.16761	0.436728	8.54611	1.18557
	8.352	9.29668	0.429048	8.38289	1.34607
	8.3568	9.18658	0.190648	8.09035	1.29312
	8.3616	9.12059	0.27418	8.23041	1.27102
	8.3664	9.73734	0.282876	8.38485	1.21087
	8.3712	9.43577	0.136503	8.16223	1.36067
	8.376	9.44671	0.398764	8.29065	1.39545
	8.3808	9.38873	0.25892	8.19499	1.30886
	8.3856	9.49167	0.295477	8.49514	0.953968
	8.3904	10.0085	0.382169	7.95905	1.3435
	8.3952	9.10244	0.13608	8.52588	1.21908
	8.4	9.37275	0.299144	8.17684	1.20287
	8.4048	9.36257	0.10455	8.32265	0.936822
	8.4096	9.28348	0.259747	8.36913	0.744237
	8.4144	9.5085	0.130413	8.39909	1.14038
	8.4192	9.43923	0.2297	8.31231	1.14231
	8.424	9.5838	0.202077	8.52056	1.09933
	8.4288	9.55819	0.440635	8.45822	0.986182
	8.4336	9.48219	0.173328	8.40228	1.31196
	8.4384	9.04479	0.215324	8.5751	1.14122
	8.4432	9.20694	0.347743	8.38275	1.25524
	8.448	9.39748	0.232325	7.91563	1.11875
	8.4528	8.89184	0.153554	8.43002	1.09915
	8.4576	9.21591	0.269784	8.04955	0.902848
	8.4624	9.41636	0.292346	8.28605	1.01125
	8.4672	9.24394	0.435095	8.19283	1.06063
	8.472	9.22162	0.308967	7.95323	1.1046
	8.4768	8.98334	0.194588	8.4643	1.07036
	8.4816	9.95853	0.471161	8.32327	1.10299
	8.4864	9.70161	0.319467	8.39538	1.45645
	8.4912	9.87544	0.429608	8.20237	1.0337
	8.496	9.78579	0.263363	8.58497	1.05473
	8.5008	9.33823	0.328897	8.57747	1.14574
	8.5056	9.64039	0.440019	8.1359	1.04806
	8.5104	9.32295	0.339185	8.31348	1.12444
	8.5152	9.75467	0.395374	8.30427	1.13044
	8.52	10.1787	0.197555	8.31603	1.22608
	8.5248	10.0493	0.032195	8.63944	1.12531
	8.5296	9.91016	0.127692	8.46691	1.0842
	8.5344	9.75357	0.252183	8.58944	1.11218
	8.5392	9.85344	0.20673	8.26652	1.42033
	8.544	9.73871	0.13837	8.55462	1.21514
	8.5488	9.65615	0.331649	8.31205	0.847624
	8.5536	9.48174	0.313502	8.12931	1.2425
	8.5584	9.33162	0.433437	8.35842	1.23826
	8.5632	10.0759	0.322102	8.90238	1.08107
	8.568	9.81843	0.494903	8.4299	1.21291
	8.5728	9.77801	0.467758	8.6389	1.17992
	8.5776	9.48511	0.379438	8.65317	1.26509
	8.5824	9.91512	0.48687	8.77206	0.977002
	8.5872	9.49671	0.46476	8.55392	1.21974
	8.592	9.17275	0.201641	8.68299	1.54538
	8.5968	9.50862	0.254796	8.72632	1.31364
	8.6016	9.49731	0.309434	7.92504	0.96951
	8.6064	9.65717	0.552749	8.29661	0.979847
	8.6112	9.52945	0.289352	8.50696	1.0679
	8.616	9.70605	0.577022	8.38057	1.26169
	8.6208	9.51929	0.278013	8.32901	1.28201
	8.6256	9.74002	0.36273	8.46181	1.246
	8.6304	9.841	0.177833	8.32459	1.19544
	8.6352	9.74001	0.466432	8.5631	1.01492
	8.64	9.31103	0.181255	8.57458	1.09266
	8.6448	9.27366	0.228124	8.421	1.04616
	8.6496	9.10084	0.44011	8.54586	1.31929
	8.6544	9.35642	0.366178	8.33562	1.1156
	8.6592	9.257	0.261752	8.19858	1.18691
	8.664	9.4525	0.0611378	8.22312	1.31773
	8.6688	9.55747	0.316079	8.19921	1.02002
	8.6736	9.81772	0.124766	8.52797	1.03335
	8.6784	9.42519	0.167398	8.57946	1.51836
	8.6832	9.6218	0.20894	8.80313	1.32595
	8.688	9.70962	0.134303	8.94575	1.50977
	8.6928	9.89607	0.375738	8.62044	1.39935
	8.6976	9.96802	0.104228	8.45124	1.20043
	8.7024	9.98643	0.32848	8.86655	1.2048
	8.7072	9.44474	0.382308	8.2569	1.05085
	8.712	9.39717	0.447019	8.61966	1.16985
	8.7168	9.70651	0.151055	8.84634	1.11108
	8.7216	9.84037	0.18493	8.61845	1.31144
	8.7264	9.82364	0.0560451	8.67901	1.2477
	8.7312	9.76515	0.210907	8.51614	1.14461
	8.736	9.8499	0.480954	8.75082	1.35387
	8.7408	9.43361	0.40777	8.64236	1.4656
	8.7456	9.93507	0.348518	8.43513	1.315
	8.7504	9.5184	0.257087	8.45386	1.24278
	8.7552	10.3117	0.167616	8.66632	1.46557
	8.76	9.77312	0.190561	8.76124	1.27573
	8.7648	10.3915	0.300073	8.06876	1.2764
	8.7696	9.81515	0.373582	8.09717	0.995118
	8.7744	9.80405	0.341663	8.54363	1.27216
	8.7792	9.4282	0.387034	8.33327	1.15087
	8.784	9.52257	0.357685	8.92586	1.31951
	8.7888	9.26897	0.210853	9.2454	1.20576
	8.7936	9.59432	0.413397	9.00711	1.68256
	8.7984	9.56326	0.458341	8.84055	1.26069
	8.8032	9.61377	0.368387	8.91942	1.27987
	8.808	9.3123	0.268097	8.57951	1.38043
	8.8128	9.837	0.524929	8.91383	1.40592
	8.8176	9.84226	0.478456	8.47427	1.09828
	8.8224	9.5518	0.411852	8.48588	1.32362
	8.8272	9.18673	0.590538	8.43106	1.27189
	8.832	9.62745	0.41495	8.73399	1.41247
	8.8368	9.7419	0.344539	8.52382	1.34358
	8.8416	9.6232	0.29225	8.46878	1.17286
	8.8464	10.3565	0.105633	8.75656	1.12475
	8.8512	10.6674	0.168838	8.7567	0.982598
	8.856	10.3545	0.515317	8.53391	1.2027
	8.8608	10.0924	0.482579	8.27905	0.832211
	8.8656	10.0091	0.314133	8.71102	1.14735
	8.8704	9.93018	0.453485	9.04665	1.4689
	8.8752	10.1442	0.303792	9.02284	1.36868
	8.88	9.78747	0.269896	8.64846	1.27688
	8.8848	9.88044	0.27212	8.65914	1.16911
	8.8896	9.78148	0.220586	8.68952	1.21571
	8.8944	9.5576	0.357646	8.58323	1.12836
	8.8992	9.6768	0.304852	8.73144	1.18344
	8.904	9.60804	0.473513	8.67706	1.26899
	8.9088	9.5517	0.324238	8.23202	1.34363
	8.9136	9.86939	0.206662	8.37108	1.00294
	8.9184	9.95979	0.194494	8.02067	0.954664
	8.9232	10.0175	0.30061	8.11571	0.996804
	8.928	9.90501	0.27842	8.308	1.10857
	8.9328	9.56508	0.473333	8.25476	1.10821
	8.9376	9.7199	0.478221	8.35664	1.12806
	8.9424	9.98989	0.564063	8.34151	0.989061
	8.9472	9.79345	0.148478	8.11636	0.925896
	8.952	9.52938	0.14181	8.59422	1.00257
	8.9568	9.9071	0.103373	8.57044	1.05045
	8.9616	9.92979	0.0989125	8.37342	1.18531
	8.9664	9.19328	0.30644	8.4038	1.03738
	8.9712	9.70819	0.148791	8.22422	0.947956
	8.976	9.45667	0.396435	7.93835	0.986619
	8.9808	9.52923	0.325296	8.18733	0.962837
	8.9856	9.75269	0.415072	8.36774	0.865543
	8.9904	9.56672	0.328112	8.48648	1.20504
	8.9952	9.13931	0.375074	8.50736	0.872815
	9	9.27022	0.309447	8.01601	0.852477
	9.0048	9.67036	0.223263	8.18184	1.316
	9.0096	9.69323	0.387416	8.40263	1.10194
	9.0144	9.39843	0.311782	8.54876	1.17532
	9.0192	9.70627	0.345237	8.77627	1.21517
	9.024	9.6278	0.475572	8.09763	1.47367
	9.0288	9.86224	0.15991	8.3437	1.51892
	9.0336	9.80961	0.0889837	8.58101	1.47758
	9.0384	9.42558	0.147182	8.17493	1.27839
	9.0432	9.24072	0.107489	8.31478	1.16775
	9.048	9.51154	0.345505	8.22465	0.981986
	9.0528	9.50802	0.158796	8.24204	1.03454
	9.0576	9.6855	0.158774	8.39039	1.13566
	9.0624	9.58561	0.3043	8.12036	1.01509
	9.0672	9.67484	0.281669	8.4232	1.09206
	9.072	9.92808	0.388113	8.32203	0.870613
	9.0768	9.78225	0.525373	8.47434	1.00294
	9.0816	9.65822	0.110657	8.11206	0.890989
	9.0864	9.14655	0.368546	8.17051	0.882469
	9.0912	9.19118	0.38018	8.13848	1.02668
	9.096	9.79994	0.0304803	8.34741	1.07515
	9.1008	9.87437	0.256437	8.46303	0.691701
	9.1056	10.4619	0.306465	8.33583	0.865269
	9.1104	10.0833	0.330001	8.27924	0.938111
	9.1152	9.93571	0.483305	8.6154	1.14093
	9.12	9.66537	0.20771	8.19481	0.972378
	9.1248	9.37731	0.365024	8.10277	1.03904
	9.1296	9.84182	0.197453	8.3908	0.938347
	9.1344	9.61511	0.266429	8.17788	0.927648
	9.1392	9.73062	0.476724	8.04343	0.841267
	9.144	10.0188	0.351646	8.33479	1.15527
	9.1488	9.6677	0.22466	8.24004	1.03849
	9.1536	9.2849	0.395135	8.11464	1.26438
	9.1584	9.80636	0.214962	8.48127	1.13168
	9.1632	9.77363	0.300432	7.75104	1.01747
	9.168	9.80507	0.265033	8.29953	1.15983
	9.1728	9.82758	0.57594	8.31807	1.19736
	9.1776	9.62473	0.283638	8.03457	0.837101
	9.1824	9.20762	0.358548	8.36429	1.0099
	9.1872	9.27073	0.311446	8.33792	1.26903
	9.192	9.60643	0.183103	8.34475	1.09048
	9.1968	9.63985	0.359284	8.48543	0.836925
	9.2016	9.70459	0.012482	8.25073	0.948747
	9.2064	9.58705	0.336519	8.14314	1.15176
	9.2112	9.87523	0.338061	8.60908	1.33303
	9.216	9.75474	0.145893	8.24632	1.19193
	9.2208	9.56399	0.175984	8.27398	0.719147
	9.2256	9.02679	0.0895011	8.29197	0.616761
	9.2304	9.31026	0.0433643	7.91995	0.542453
	9.2352	9.15313	0.237274	7.86555	0.470926
	9.24	9.4341	0.369847	8.26098	0.497331
	9.2448	9.02338	0.0544454	8.03709	0.675247
	9.2496	8.94306	0.113028	8.12958	0.562823
	9.2544	9.12842	0.119341	8.12392	0.578328
	9.2592	9.52386	0.221604	8.10354	0.888061
	9.264	8.97574	0.337153	8.18221	0.824159
	9.2688	9.01697	0.367295	7.95317	0.923655
	9.2736	9.50928	0.254683	8.11694	0.767923
	9.2784	9.40745	0.30136	8.61867	0.753737
	9.2832	9.67258	0.415459	8.00918	0.880127
	9.288	9.35817	0.279785	8.313	1.04091
	9.2928	8.97194	0.382218	7.9342	0.842035
	9.2976	9.53915	0.313197	7.82035	0.969314
	9.3024	9.75956	0.516517	7.73883	0.837247
	9.3072	9.49407	0.447521	8.00908	1.12921
	9.312	9.51422	0.499724	8.30146	1.01134
	9.3168	9.50732	0.645601	7.67734	0.901044
	9.3216	9.07449	0.540224	7.69227	1.07743
	9.3264	9.09698	0.543492	7.56963	1.10826
	9.3312	9.34041	0.31422	7.60605	1.0576
	9.336	9.57427	0.351091	7.82844	0.964401
	9.3408	9.83371	0.21985	7.62258	1.14004
	9.3456	9.634	0.372322	7.70909	1.14167
	9.3504	9.47673	0.15873	7.86648	0.936633
	9.3552	9.56649	0.142641	7.54682	1.00294
	9.36	9.76512	0.155474	8.13264	1.13299
	9.3648	9.65288	0.333885	8.25583	1.14183
	9.3696	9.70845	0.138996	8.07782	1.21173
	9.3744	9.75523	0.399934	8.6115	1.232
	9.3792	9.72177	0.70932	8.50549	1.12438
	9.384	9.14959	0.865548	8.01142	1.03335
	9.3888	9.10613	0.542302	8.16415	1.11629
	9.3936	9.23623	0.109001	7.9566	1.04649
	9.3984	9.22658	0.558763	7.89554	0.955524
	9.4032	9.44483	0.0396619	8.22354	1.00922
	9.408	9.28762	0.464869	8.48224	1.14673
	9.4128	9.86483	0.279285	8.16013	1.22951
	9.4176	9.34996	0.268202	7.92795	1.00315
	9.4224	9.56863	0.384909	8.0495	1.27448
	9.4272	9.90613	0.306963	8.66494	1.36065
	9.432	9.89932	0.106072	8.37248	1.17818
	9.4368	9.6468	0.139904	8.20368	0.747326
	9.4416	9.32096	0.351401	7.77049	0.965538
	9.4464	9.58211	0.0765371	8.11901	1.12942
	9.4512	9.75519	0.179093	7.97155	1.08208
	9.456	9.66072	0.55073	8.39796	1.33259
	9.4608	9.41199	0.601846	8.27812	1.22554
	9.4656	9.33888	0.480688	8.15635	1.10069
	9.4704	9.35026	0.289563	8.06163	1.04801
	9.4752	9.20948	0.219254	8.28414	1.38177
	9.48	9.1424	0.13926	8.11005	1.03941
	9.4848	9.54879	0.287612	8.04634	1.0127
	9.4896	9.6402	0.504199	8.48506	1.16058
	9.4944	9.80494	0.183952	8.25816	1.01576
	9.4992	9.79939	0.0575345	8.26863	0.768859
	9.504	9.98183	0.122817	8.44527	0.891769
	9.5088	9.63605	0.130055	7.71979	0.961575
	9.5136	9.95558	0.188368	7.7389	1.11605
	9.5184	9.84895	0.19843	8.07972	0.838462
	9.5232	10.1666	0.533803	8.16612	0.90763
	9.528	10.0098	0.29876	8.30857	0.807497
	9.5328	9.88282	0.168064	8.01486	0.923482
	9.5376	9.45172	0.0775069	8.15601	0.837602
	9.5424	9.48484	0.352538	7.89837	0.984287
	9.5472	9.16405	0.0466569	8.13654	0.85512
	9.552	9.77323	0.24043	8.36895	0.850793
	9.5568	9.58714	0.0448656	7.99847	1.01477
	9.5616	9.33838	0.0716996	8.07314	0.965637
	9.5664	9.81579	0.280622	8.28224	0.98337
	9.5712	9.22293	0.242753	8.50339	1.03678
	9.576	9.3374	0.274878	8.06842	1.29052
	9.5808	9.24919	0.387555	8.59078	1.16793
	9.5856	9.21385	0.196246	7.96969	1.24837
[truncated: 18,837 more rows]

## Sheet: SuppFig9b
	Time trace	BAX		BAX + EO			Histogram					BAX	BAX + EO
	Time (nsec)	Mean	SEM	Mean	SEM		Bin Center	BAX	BAX + EO		Mean	9.99453	8.81654
	0	11.227	0.144025	8.86817	0.0931743		6.8	0	5		SEM	0.00239498	0.00346817
	0.0048	10.9252	0.432312	8.97799	0.156159		7	0	10
	0.0096	11.1393	0.239275	8.36613	0.573891		7.2	0	27
	0.0144	11.3453	0.793139	8.34526	0.492786		7.4	0	72
	0.0192	10.832	0.86244	8.45846	0.456636		7.6	0	141
	0.024	11.0665	0.72976	8.15375	0.731468		7.8	0	332
	0.0288	10.5241	0.295102	8.74416	0.674388		8	0	763
	0.0336	10.4966	0.744512	8.03836	1.07327		8.2	0	1527
	0.0384	10.8351	0.532513	7.8483	1.07073		8.4	0	2471
	0.0432	10.4225	0.729441	7.86344	0.914788		8.6	1	3287
	0.048	10.3217	0.703652	8.26165	1.37589		8.8	8	3541
	0.0528	10.4817	0.390337	7.86897	1.48305		9	93	3159
	0.0576	10.6529	0.547012	7.90051	1.24133		9.2	344	2290
	0.0624	10.9697	0.671431	7.75835	1.2499		9.4	1079	1467
	0.0672	10.3383	0.697317	8.25789	1.3284		9.6	2501	844
	0.072	10.5906	0.289696	7.56709	1.39699		9.8	4193	428
	0.0768	10.7782	0.334409	6.87926	1.18988		10	4836	219
	0.0816	10.5779	0.139029	7.19573	1.48162		10.2	4018	122
	0.0864	10.2224	0.469733	6.93433	1.42614		10.4	2209	73
	0.0912	10.2718	0.589207	7.4762	0.972915		10.6	1062	40
	0.096	10.1977	0.575157	7.19907	1.22406		10.8	354	14
	0.1008	9.74905	0.765622	7.12216	1.39059		11	114	2
	0.1056	10.2079	1.00281	6.84418	1.13531		11.2	18	1
	0.1104	9.14769	0.369049	7.02847	1.29184		11.4	4	0
	0.1152	8.975	0.350782	6.76746	1.08244		11.6	1	0
	0.12	9.71934	0.369368	7.62102	1.10968
	0.1248	9.61621	0.603721	7.51949	1.09668
	0.1296	10.0826	0.893604	6.93086	1.23269
	0.1344	9.44276	0.336486	7.4103	0.946166
	0.1392	9.82838	0.398407	7.30073	1.32914
	0.144	9.45095	0.42974	7.39118	1.46911
	0.1488	9.20225	0.551426	7.36526	1.58739
	0.1536	9.63795	0.498125	7.46555	1.14623
	0.1584	9.44753	0.361712	6.96802	1.09916
	0.1632	9.72016	0.38806	7.61894	1.26472
	0.168	9.61916	0.642409	7.54257	1.22656
	0.1728	9.01775	0.144748	7.57282	1.39311
	0.1776	9.17929	0.297523	6.98562	1.2289
	0.1824	9.59967	0.535953	7.1553	1.34621
	0.1872	9.57829	0.464212	7.43845	1.4241
	0.192	9.74389	0.60069	7.22478	1.23726
	0.1968	10.2726	1.13744	6.97268	1.09806
	0.2016	10.3412	0.801315	6.96077	1.29605
	0.2064	10.2876	1.06103	6.84165	1.40986
	0.2112	10.8568	1.47683	7.02086	1.19953
	0.216	10.4508	1.23914	7.28145	1.12066
	0.2208	9.57185	0.70105	7.45536	0.848818
	0.2256	10.3322	0.865018	7.42967	0.830553
	0.2304	9.89909	0.848786	7.41656	0.860217
	0.2352	9.67058	0.856426	7.64254	0.825923
	0.24	10.2236	0.654609	7.69051	0.842935
	0.2448	10.0473	0.762765	7.44573	0.977125
	0.2496	10.0558	0.571511	7.06745	0.997054
	0.2544	10.2286	0.880071	7.09617	1.02887
	0.2592	10.2259	0.538505	7.30569	1.24693
	0.264	10.2139	0.755826	7.55579	1.29714
	0.2688	10.1398	0.681151	7.23664	1.03215
	0.2736	9.86739	0.594849	7.47762	0.834029
	0.2784	10.1338	0.716895	7.50734	0.927902
	0.2832	9.8658	0.678923	7.40256	0.84041
	0.288	9.72966	0.528095	7.44059	1.0423
	0.2928	10.3925	0.879059	7.68418	0.678268
	0.2976	10.5525	0.634878	7.68634	0.768308
	0.3024	10.2812	0.837199	7.86339	0.934626
	0.3072	10.4864	0.580906	8.01891	1.08839
	0.312	10.229	0.93797	7.60974	0.780334
	0.3168	10.2539	1.06035	7.37603	0.870074
	0.3216	10.8039	1.03341	7.59267	0.694398
	0.3264	10.2984	0.992565	7.72943	0.998202
	0.3312	10.0657	0.87942	7.55316	1.21389
	0.336	10.0373	0.524298	7.74417	0.955435
	0.3408	9.65704	0.340867	7.58977	1.33717
	0.3456	9.70661	0.504591	7.79412	1.12228
	0.3504	9.64646	0.515381	7.67519	1.04324
	0.3552	9.55058	0.3232	7.40374	0.830745
	0.36	9.38197	0.350098	7.45742	1.08479
	0.3648	9.91254	0.214358	7.75234	0.85723
	0.3696	9.60613	0.341006	7.48547	0.672615
	0.3744	9.22402	0.0950402	7.29068	0.774715
	0.3792	9.1442	0.21706	7.70278	0.974764
	0.384	8.98821	0.402787	7.86607	1.25707
	0.3888	9.2488	0.390037	7.94239	0.958471
	0.3936	9.59066	0.0506932	8.20487	0.930329
	0.3984	9.96821	0.553351	8.02069	1.02536
	0.4032	9.79164	0.15297	7.607	0.877933
	0.408	9.92751	0.191099	7.63931	0.934075
	0.4128	9.52002	0.155966	7.25417	0.741768
	0.4176	9.51771	0.202386	7.66712	1.08106
	0.4224	9.68332	0.521289	7.95244	0.874034
	0.4272	9.37447	0.422661	7.53126	1.01119
	0.432	9.51047	0.107877	7.21695	1.10252
	0.4368	9.39527	0.286	7.3499	0.931897
	0.4416	9.60687	0.284411	7.38593	0.648038
	0.4464	10.1248	0.0776661	7.34307	1.04157
	0.4512	9.49059	0.335644	7.17557	0.707513
	0.456	9.46668	0.591128	7.67992	0.974614
	0.4608	9.54653	0.616611	7.21148	1.06434
	0.4656	9.20309	0.519002	7.16464	0.791675
	0.4704	10.1742	0.410863	7.56861	0.726448
	0.4752	10.2432	0.371095	7.69007	0.867595
	0.48	10.3381	0.419217	7.50312	0.982782
	0.4848	10.2675	0.51137	7.20912	0.627511
	0.4896	10.1706	0.310853	7.5738	0.815519
	0.4944	10.0637	0.232131	7.38609	0.599258
	0.4992	10.3577	0.188777	7.17416	0.769923
	0.504	10.2405	0.428003	7.63467	1.03043
	0.5088	9.93092	0.38674	7.45487	1.09655
	0.5136	10.2066	0.55726	7.77098	1.0017
	0.5184	10.3692	0.407751	7.30747	1.03554
	0.5232	10.2688	0.472488	7.66611	0.997681
	0.528	9.77959	0.355163	7.66365	1.01062
	0.5328	9.87737	0.416305	7.39351	1.04627
	0.5376	9.81793	0.387983	7.32098	0.731567
	0.5424	9.60514	0.709756	7.75637	1.24041
	0.5472	9.52565	0.690149	7.47964	0.670773
	0.552	9.16855	0.456172	7.88702	0.857164
	0.5568	9.27085	0.295502	7.35509	0.965259
	0.5616	9.76123	0.633665	7.57064	0.981649
	0.5664	9.53421	0.269839	7.21158	0.819396
	0.5712	9.44934	0.651893	7.31103	0.793915
	0.576	9.96601	0.585225	7.31229	0.661323
	0.5808	9.66382	0.642469	7.17733	0.703232
	0.5856	9.66657	0.29759	7.5685	1.09066
	0.5904	10.1901	0.233613	7.59889	0.81094
	0.5952	10.0602	0.254535	7.55168	0.85972
	0.6	10.1337	0.221353	7.47935	1.02089
	0.6048	9.70597	0.357884	7.67907	0.871634
	0.6096	9.64322	0.482997	8.11435	0.942671
	0.6144	9.81997	0.349548	7.5457	1.17708
	0.6192	9.71396	0.463276	7.80232	1.41474
	0.624	10.0975	0.520845	7.62412	1.20242
	0.6288	9.38964	0.196189	7.74373	1.30994
	0.6336	9.30859	0.201588	7.41597	1.08467
	0.6384	9.82175	0.306899	7.2765	1.07067
	0.6432	9.72471	0.280332	7.31242	0.841501
	0.648	9.9737	0.326021	7.31484	0.915042
	0.6528	9.69235	0.461204	7.66568	1.2183
	0.6576	9.05398	0.401766	7.58868	1.18217
	0.6624	8.98843	0.984373	7.71428	0.979256
	0.6672	9.64508	0.578194	7.7318	1.01767
	0.672	9.56819	0.741505	7.76886	0.858178
	0.6768	9.76858	0.777764	7.51911	1.15585
	0.6816	9.28179	0.44182	7.94699	0.896255
	0.6864	9.65642	0.828593	7.27349	0.731398
	0.6912	9.62737	0.602528	7.22472	0.992707
	0.696	9.715	0.657575	7.1705	1.17889
	0.7008	10.078	0.474078	7.43389	1.05989
	0.7056	9.84957	0.599091	7.1505	1.03845
	0.7104	9.47277	0.116649	7.43716	0.796803
	0.7152	9.53979	0.418412	7.25002	1.0629
	0.72	9.34361	0.447556	6.8786	0.674373
	0.7248	9.50343	0.29633	7.66766	0.785649
	0.7296	9.60908	0.37752	7.54515	0.982515
	0.7344	9.52904	0.183201	7.75513	1.0225
	0.7392	9.4	0.2876	7.73788	0.953769
	0.744	9.50369	0.416528	8.03758	1.20566
	0.7488	9.82864	0.47321	8.15889	1.19777
	0.7536	10.19	0.304781	7.5418	1.03996
	0.7584	9.47415	0.244588	7.78902	1.22769
	0.7632	9.35702	0.139956	7.92995	1.54739
	0.768	9.20865	0.184767	7.86129	1.47604
	0.7728	9.1561	0.26148	8.08693	1.52349
	0.7776	9.44468	0.288764	7.64604	1.50062
	0.7824	9.59172	0.250175	7.91353	1.42575
	0.7872	9.28741	0.36427	8.26794	1.53239
	0.792	9.59411	0.359632	7.53567	1.32204
	0.7968	9.79594	0.251072	7.78973	1.00157
	0.8016	9.7523	0.276404	7.4472	0.857486
	0.8064	9.97232	0.58532	7.81577	1.135
	0.8112	9.56286	0.430239	7.72319	0.815365
	0.816	9.19899	0.577596	7.5875	0.612405
	0.8208	9.51612	0.622831	7.74724	0.744334
	0.8256	8.77321	0.401821	7.6999	1.05652
	0.8304	9.28224	0.494318	7.33469	1.07777
	0.8352	9.32584	0.377519	7.46259	0.744905
	0.84	9.2966	0.357399	7.19317	0.646245
	0.8448	9.20408	0.35782	7.71984	0.995921
	0.8496	9.54955	0.582344	7.50828	0.830325
	0.8544	9.79172	0.545402	7.39932	0.662016
	0.8592	9.45813	0.422372	7.45745	0.689681
	0.864	9.5173	0.288247	7.44984	0.70037
	0.8688	9.40939	0.444217	7.58119	0.602068
	0.8736	9.63542	0.660389	7.93108	0.389875
	0.8784	9.285	0.746238	7.92175	0.595422
	0.8832	10.0183	0.373045	7.78789	0.717932
	0.888	9.75225	0.421116	8.00704	0.573752
	0.8928	9.84909	0.532028	7.78811	0.725067
	0.8976	9.61333	0.529148	7.85669	0.587448
	0.9024	9.46359	0.867588	8.05606	0.225681
	0.9072	9.91713	0.615872	7.953	0.68276
	0.912	9.50575	0.332476	7.68157	0.753038
	0.9168	9.37769	0.34916	8.0021	0.943695
	0.9216	9.64565	0.510753	7.90486	1.2121
	0.9264	9.76091	0.372741	7.89986	0.983929
	0.9312	9.40403	0.53966	7.44301	0.771855
	0.936	9.76459	0.742124	7.46576	0.914321
	0.9408	9.80144	0.860793	7.79739	0.793472
	0.9456	9.83368	0.515958	8.05988	0.682685
	0.9504	9.39953	0.684362	7.75972	0.647125
	0.9552	9.73795	0.692971	7.45579	0.644458
	0.96	9.76982	0.752165	7.9484	0.791982
	0.9648	9.93069	0.674531	7.71477	0.709898
	0.9696	9.68033	0.793022	7.60437	0.801421
	0.9744	9.52849	0.662871	7.70384	0.790701
	0.9792	9.32454	0.274687	7.61258	0.593821
	0.984	9.74792	0.350318	7.70209	0.766594
	0.9888	9.52087	0.389571	7.69315	0.688844
	0.9936	9.20835	0.340799	7.43835	0.729551
	0.9984	8.99914	0.339907	7.59556	0.881643
	1.0032	9.47122	0.29487	7.51348	0.838217
	1.008	9.51367	0.288178	7.78659	0.818861
	1.0128	9.43399	0.216505	7.5314	0.760456
	1.0176	9.10356	0.578312	7.57435	0.681332
	1.0224	9.12586	0.444273	8.01555	0.86398
	1.0272	10.2722	0.284758	7.94857	1.14188
	1.032	10.0083	0.265263	8.48137	0.682361
	1.0368	10.3607	0.355593	8.53205	0.614613
	1.0416	9.57901	0.53209	8.35846	0.629695
	1.0464	10.047	0.334267	8.72613	0.775706
	1.0512	10.0249	0.314833	8.11457	0.579981
	1.056	10.1292	0.40394	8.13263	0.535118
	1.0608	10.3787	0.347744	8.17916	0.668018
	1.0656	10.0585	0.460953	8.03883	0.922723
	1.0704	10.7181	0.531123	8.07484	0.928037
	1.0752	10.5785	0.746877	8.07931	0.713684
	1.08	10.0095	0.48536	7.74495	0.938022
	1.0848	10.5834	0.937209	8.01223	0.774289
	1.0896	10.2062	0.540223	7.61317	0.530243
	1.0944	9.93708	0.587937	7.90049	1.1121
	1.0992	9.52854	0.757607	8.14419	0.70312
	1.104	9.54173	0.417713	7.98512	0.582189
	1.1088	10.0066	0.440309	7.99759	0.925915
	1.1136	9.64173	0.555037	8.3901	1.04401
	1.1184	9.58612	0.312857	7.7119	0.783078
	1.1232	9.42242	0.333391	8.06759	0.258615
	1.128	10.0664	0.532657	8.32792	0.4688
	1.1328	9.753	0.177322	7.88938	0.453587
	1.1376	9.98842	0.449438	7.65431	0.568103
	1.1424	10.061	0.260743	7.96798	0.871444
	1.1472	9.89148	0.877666	8.04989	0.695398
	1.152	9.76653	0.552457	8.04624	0.698964
	1.1568	9.63456	0.510733	7.94778	0.768504
	1.1616	9.85671	0.618562	7.81477	0.434862
	1.1664	9.74058	0.598892	8.10896	0.53762
	1.1712	9.7035	0.679064	7.6159	0.598678
	1.176	9.36559	0.385229	7.72357	0.510019
	1.1808	9.77065	0.621857	8.00723	0.718981
	1.1856	9.78164	0.289973	7.73848	0.442615
	1.1904	10.2542	0.417985	7.50524	0.570083
	1.1952	9.52863	0.0593654	7.84221	0.273985
	1.2	9.49079	0.21357	8.28691	0.618258
	1.2048	9.47867	0.125102	7.71288	0.191635
	1.2096	9.8012	0.316342	8.42397	0.534318
	1.2144	9.70974	0.207921	8.15289	0.541262
	1.2192	9.18895	0.244985	7.99516	0.444529
	1.224	9.75229	0.27134	7.75773	0.853656
	1.2288	9.6543	0.351688	8.49596	0.6029
	1.2336	10.0284	0.462249	8.22847	0.771097
	1.2384	9.5796	0.528946	7.91383	0.587161
	1.2432	9.59314	0.662457	8.45037	0.710494
	1.248	9.40606	0.716803	7.75715	0.598856
	1.2528	9.46441	0.768807	7.51628	0.779582
	1.2576	9.79653	0.277452	7.99188	0.742739
	1.2624	9.19333	0.39674	8.12064	0.777702
	1.2672	9.87056	0.437328	8.06299	0.465629
	1.272	9.8232	0.58874	8.08103	0.517547
	1.2768	9.68212	0.345351	8.22378	0.843557
	1.2816	9.67243	0.555564	8.60702	0.793573
	1.2864	9.53969	0.277626	8.30726	0.791497
	1.2912	9.62908	0.785348	8.14393	0.954043
	1.296	10.0424	0.421194	8.01587	0.712927
	1.3008	10.1054	0.798762	8.14886	0.49479
	1.3056	9.65578	0.444417	8.02534	0.759849
	1.3104	10.0476	0.566207	8.17863	0.76172
	1.3152	9.72993	0.46043	7.96298	0.590713
	1.32	10.045	0.54127	7.98969	0.511695
	1.3248	9.39944	0.386953	8.30601	0.818708
	1.3296	9.57886	0.632717	7.77482	0.21543
	1.3344	9.93297	0.188759	8.38414	0.626414
	1.3392	9.43998	0.539631	8.00302	0.559432
	1.344	9.72001	0.748736	7.89204	0.664223
	1.3488	9.76681	0.40142	8.19485	0.628595
	1.3536	10.0052	0.301982	8.01369	0.644265
	1.3584	10.0773	0.291669	8.13567	0.384435
	1.3632	9.90999	0.374906	8.00195	0.604981
	1.368	9.99418	0.0779218	8.15477	0.568272
	1.3728	9.37157	0.298459	7.95505	0.4003
	1.3776	9.33689	0.727396	8.16737	0.640437
	1.3824	10.0195	0.939946	8.33052	0.454515
	1.3872	9.49393	0.373239	8.00454	0.462157
	1.392	9.35422	0.547818	8.31706	0.726602
	1.3968	9.40863	0.258646	8.74826	0.331956
	1.4016	9.3723	0.420015	8.36506	0.605229
	1.4064	9.63379	0.469617	7.96793	0.492248
	1.4112	9.9	0.415249	7.99032	0.334915
	1.416	9.73453	0.521922	7.83977	0.516931
	1.4208	9.84673	0.461254	7.91016	0.672924
	1.4256	9.43133	0.54915	8.20239	0.248355
	1.4304	9.93669	0.350867	7.97574	0.81561
	1.4352	9.65312	0.574555	7.7166	0.497886
	1.44	9.46343	0.58063	8.00281	0.779063
	1.4448	10.1251	0.627622	8.03746	0.647983
	1.4496	10.5827	0.512827	8.37554	0.681732
	1.4544	10.1	0.217112	7.83362	0.520595
	1.4592	9.71694	0.446944	8.04189	0.815363
	1.464	9.63591	0.483644	7.96125	0.628081
	1.4688	10.0739	0.392396	7.76814	0.648663
	1.4736	9.50029	0.450143	8.16091	0.557754
	1.4784	9.56024	0.49768	8.23754	0.428528
	1.4832	9.46875	0.350153	8.03526	0.240587
	1.488	9.95798	0.290418	8.11556	0.386391
	1.4928	9.65098	0.477313	7.71188	0.328753
	1.4976	9.45063	0.649753	8.24985	0.376108
	1.5024	9.63825	0.42231	8.21368	0.0826068
	1.5072	9.18047	0.395871	8.15375	0.323482
	1.512	9.63618	0.476286	8.0843	0.394027
	1.5168	9.62853	0.562852	7.86933	0.284297
	1.5216	9.64459	0.307382	8.47224	0.271111
	1.5264	9.28575	0.119791	8.03069	0.329444
	1.5312	9.87728	0.565674	7.88958	0.418668
	1.536	9.82282	0.720611	7.83394	0.556794
	1.5408	9.63886	0.708081	7.97888	0.511952
	1.5456	9.93278	0.494386	7.95536	0.417415
	1.5504	10.1112	0.62508	7.94349	0.724363
	1.5552	9.77634	0.543102	8.26244	0.761433
	1.56	10.1192	1.02303	8.12233	0.538532
	1.5648	10.0828	0.554575	8.40082	0.617318
	1.5696	9.73883	0.571898	7.93902	0.692114
	1.5744	9.599	0.374417	8.12481	0.840022
	1.5792	9.35742	0.827471	8.14649	0.770327
	1.584	9.46556	0.680476	8.0322	0.584514
	1.5888	9.82865	0.395863	7.86646	0.698415
	1.5936	9.54575	0.497407	7.99537	0.643006
	1.5984	9.77972	0.474393	8.38735	0.223019
	1.6032	9.76347	0.700832	8.19294	0.575012
	1.608	9.71884	0.533041	8.28257	0.488546
	1.6128	9.57075	0.334078	7.77247	0.571446
	1.6176	9.60991	0.546867	8.43135	0.856777
	1.6224	9.25242	0.703573	7.7692	0.741962
	1.6272	9.54851	0.589963	7.86734	0.318038
	1.632	9.54561	0.331705	8.29533	0.654234
	1.6368	9.21535	0.59274	8.27443	0.539928
	1.6416	9.8605	0.509961	8.45874	0.562043
	1.6464	9.42611	0.309329	7.75204	0.637161
	1.6512	9.85459	0.792384	7.91693	0.628346
	1.656	9.84517	0.554096	7.94756	0.594259
	1.6608	10.0691	0.512333	8.11157	0.583818
	1.6656	9.72456	0.462633	7.99747	0.535402
	1.6704	9.53676	0.832694	7.7768	0.598552
	1.6752	9.78923	0.473407	8.03525	0.576723
	1.68	9.26479	0.728964	7.79821	0.642597
	1.6848	9.09708	0.861301	7.64932	0.382013
	1.6896	9.42816	0.644962	7.79125	0.70089
	1.6944	9.31462	0.485145	7.85191	0.643407
	1.6992	9.45347	0.738506	8.42917	0.555081
	1.704	9.39994	0.75256	8.44399	0.560536
	1.7088	8.86877	0.619463	7.93832	0.904898
	1.7136	9.21362	0.705708	8.10902	0.776624
	1.7184	9.03265	0.632195	7.86703	0.566556
	1.7232	9.36645	0.387463	8.13366	0.490781
	1.728	10.1639	0.832627	7.72359	0.646532
	1.7328	9.52892	0.908627	8.00331	0.517069
	1.7376	9.98175	0.41198	8.3085	0.7503
	1.7424	10.0815	0.620691	7.91015	0.388914
	1.7472	9.49895	0.343773	8.14644	0.625912
	1.752	9.62647	0.531366	7.88943	0.556053
	1.7568	9.73664	0.658054	8.07715	0.500233
	1.7616	9.69796	0.654757	8.20577	0.569881
	1.7664	9.64737	0.353447	8.66155	0.456867
	1.7712	9.79102	0.647881	8.2137	0.728423
	1.776	9.76191	0.304649	7.95441	0.830914
	1.7808	9.53083	0.4549	8.68599	0.423796
	1.7856	9.6551	0.441308	8.23229	0.433813
	1.7904	9.59169	0.524016	8.30814	0.416496
	1.7952	9.51079	0.766893	8.109	0.444002
	1.8	9.63255	0.717844	8.37419	0.549611
	1.8048	9.39027	0.92276	8.17092	0.559092
	1.8096	9.61675	0.587971	8.21224	0.678716
	1.8144	9.27157	0.702366	7.6482	0.612153
	1.8192	9.438	0.628513	7.69161	0.735747
	1.824	9.55628	0.710604	8.02797	0.692851
	1.8288	9.21621	0.762833	8.00718	0.795007
	1.8336	9.28807	0.753996	8.62724	0.447361
	1.8384	9.15209	0.538535	8.28925	0.682746
	1.8432	9.32801	0.5308	8.1731	0.502746
	1.848	9.48471	0.622981	8.29378	0.884616
	1.8528	8.95842	0.696536	7.9524	0.61737
	1.8576	9.17828	0.609323	8.39953	0.568739
	1.8624	9.44692	0.252129	7.90968	0.407449
	1.8672	9.59522	0.253513	8.2258	0.537835
	1.872	9.53852	0.782291	8.15545	0.5381
	1.8768	9.53792	0.616115	7.89588	0.363156
	1.8816	9.36396	0.715245	7.86517	0.397121
	1.8864	9.61045	0.595729	8.43995	0.300471
	1.8912	9.72352	0.545178	8.28208	0.389868
	1.896	9.41516	0.479736	8.30808	0.603282
	1.9008	9.28459	0.50635	7.9138	0.519812
	1.9056	9.44277	0.58053	7.92977	0.359123
	1.9104	9.2077	0.829678	8.10724	0.702843
	1.9152	9.78054	0.555284	8.25814	0.830407
	1.92	9.44697	0.707444	8.54238	0.716634
	1.9248	9.5309	0.783176	8.69759	0.649724
	1.9296	9.25357	0.554906	8.11761	0.655576
	1.9344	9.36041	0.409884	8.32426	0.557361
	1.9392	9.53002	0.573633	7.93727	0.739501
	1.944	9.43612	0.428865	8.42285	0.716773
	1.9488	9.33474	0.746696	8.48963	0.450867
	1.9536	9.14596	0.810102	7.84346	0.392735
	1.9584	9.50292	0.511099	8.17036	0.590119
	1.9632	9.4294	0.62466	8.16485	0.751455
	1.968	9.83706	0.501941	7.78774	0.575321
	1.9728	9.33786	0.418381	8.06509	0.585615
	1.9776	10.0321	0.608742	7.89397	0.774732
	1.9824	9.74169	0.814961	7.67378	0.720934
	1.9872	9.13523	0.605948	7.9291	0.733076
	1.992	9.28196	0.39672	8.23945	0.725261
	1.9968	9.36956	0.345434	7.97568	0.902206
	2.0016	9.29725	0.625097	8.12521	0.579316
	2.0064	9.94069	0.489271	7.90856	0.569693
	2.0112	9.49488	0.306669	8.22436	0.867856
	2.016	9.79264	0.112235	8.56298	1.20855
	2.0208	9.69301	0.154957	7.78576	0.430936
	2.0256	9.66833	0.356374	7.69577	0.753867
	2.0304	9.682	0.415466	8.18616	0.748186
	2.0352	9.83243	0.438042	8.23106	0.742014
	2.04	9.5243	0.557926	8.24079	0.681252
	2.0448	9.42858	0.683442	7.9866	0.63756
	2.0496	9.40455	0.486225	8.16555	0.9474
	2.0544	9.18624	0.764981	7.94943	0.628077
	2.0592	9.65911	0.502136	7.9576	0.47848
	2.064	9.71964	0.607566	7.7835	0.739188
	2.0688	9.87518	0.530878	7.24341	0.686223
	2.0736	9.80762	0.518817	8.15553	0.627816
	2.0784	9.61118	0.637745	7.96747	0.582179
	2.0832	9.90859	0.46513	7.96804	0.635394
	2.088	9.66686	0.518935	8.13057	0.64872
	2.0928	9.71872	0.101155	7.58453	0.757812
	2.0976	10.3191	0.443489	7.80339	0.795322
	2.1024	10.0768	0.117874	7.94604	0.923468
	2.1072	9.43866	0.184091	7.73717	0.809626
	2.112	9.70755	0.128091	7.89148	0.732238
	2.1168	9.77088	0.526877	8.15688	0.480929
	2.1216	9.18382	0.4197	8.21827	0.627375
	2.1264	9.80302	0.50207	8.43601	0.735395
	2.1312	10.0806	0.228167	8.29576	0.467963
	2.136	9.77518	0.74563	8.67368	0.255747
	2.1408	9.27107	0.643952	7.98257	0.675048
	2.1456	10.0833	0.497626	8.20255	0.774823
	2.1504	9.77608	0.244765	8.0661	0.749259
	2.1552	9.45093	0.380845	8.2016	1.21917
	2.16	9.61409	0.242297	8.13335	0.809113
	2.1648	9.68484	0.497797	8.63621	1.00269
	2.1696	9.55455	0.304684	8.41709	0.882529
	2.1744	9.35367	0.428139	8.26207	0.652527
	2.1792	9.28158	0.195123	8.11398	0.898841
	2.184	9.73515	0.248666	8.14262	0.55021
	2.1888	9.34461	0.451899	8.22899	0.981274
	2.1936	9.38306	0.431789	8.29955	1.15551
	2.1984	9.55397	0.41639	8.15361	0.617835
	2.2032	9.49561	0.227303	8.16462	0.738003
	2.208	10.0259	0.162542	8.40529	0.861108
	2.2128	9.50459	0.359935	8.13318	0.645604
	2.2176	9.63364	0.406709	8.755	0.64228
	2.2224	9.36192	0.572278	8.16083	0.877277
	2.2272	9.14268	0.640882	8.60748	0.746042
	2.232	8.76292	0.676656	8.31679	0.776721
	2.2368	8.95647	0.621294	7.65532	0.844032
	2.2416	9.52976	0.198377	8.05073	0.923535
	2.2464	9.75916	0.583359	8.18161	1.11194
	2.2512	9.66945	0.339812	7.55744	0.638235
	2.256	9.92026	0.205034	8.17706	0.869198
	2.2608	9.4928	0.340743	8.16609	1.03817
	2.2656	9.61483	0.390237	8.03579	0.938492
	2.2704	8.99487	0.416383	7.93627	0.723064
	2.2752	8.90247	0.796264	8.03926	0.700314
	2.28	8.90296	0.724608	7.91786	0.675561
	2.2848	9.74333	0.759363	8.02387	0.865173
	2.2896	9.58885	0.515578	7.85278	0.544302
	2.2944	9.63568	0.592241	7.94888	0.417166
	2.2992	9.11769	0.658916	7.97082	0.499886
	2.304	9.46499	0.537812	8.08778	0.819608
	2.3088	9.4506	0.41835	8.08617	0.679709
	2.3136	9.35007	0.617887	8.38889	1.00172
	2.3184	9.27595	0.544706	8.09293	0.747905
	2.3232	9.61928	0.524638	8.43832	0.854594
	2.328	9.24625	0.38004	8.01229	0.885432
	2.3328	9.37117	0.299447	7.82222	0.64154
	2.3376	9.52404	0.294398	7.94188	0.79337
	2.3424	9.13561	0.315649	7.67098	0.679233
	2.3472	9.57138	0.486535	7.43517	0.817723
	2.352	9.28228	0.651302	7.94585	0.612398
	2.3568	9.0743	0.410104	8.01689	0.806235
	2.3616	9.53537	0.395306	7.97096	0.750587
	2.3664	9.5862	0.309925	8.0494	0.890896
	2.3712	9.42206	0.476681	7.31948	0.634697
	2.376	9.70577	0.261606	7.82988	0.698725
	2.3808	9.50499	0.427161	7.75583	0.57475
	2.3856	8.98389	0.498861	7.80803	0.371213
	2.3904	10.1018	0.700327	7.64815	0.344764
	2.3952	9.37548	0.651888	7.54274	0.595857
	2.4	9.16171	0.313418	7.88428	0.582595
	2.4048	9.6628	0.533863	7.93015	0.593185
	2.4096	9.29751	0.354291	8.13202	0.55995
	2.4144	9.96708	0.374968	8.03134	0.363125
	2.4192	9.26629	0.485896	7.55964	0.146103
	2.424	9.263	0.479799	7.92131	0.477901
	2.4288	9.29126	0.479066	8.37264	0.614859
	2.4336	9.61914	0.190516	7.97144	0.90779
	2.4384	9.77497	0.384621	7.59441	0.717826
	2.4432	9.26869	0.0696903	8.07972	0.607887
	2.448	9.75045	0.509955	7.81855	0.774773
	2.4528	9.74085	0.385886	8.1311	0.622609
	2.4576	9.41593	0.325266	8.0882	0.449987
	2.4624	9.35916	0.543772	7.94496	0.482835
	2.4672	9.44236	0.476098	7.99231	0.563625
	2.472	9.24545	0.388348	8.0189	0.935491
	2.4768	9.511	0.674239	7.80291	0.845719
	2.4816	9.23562	0.63062	8.12886	1.01052
	2.4864	9.21968	0.557031	7.88594	0.826704
	2.4912	9.30273	0.214553	7.86825	0.566208
	2.496	9.25459	0.543608	7.86295	0.839492
	2.5008	9.82862	0.140576	7.85963	0.72922
	2.5056	9.52521	0.219738	7.92907	0.674584
	2.5104	9.68985	0.390538	7.74759	0.470948
	2.5152	9.21578	0.449936	7.91826	0.693659
	2.52	9.34653	0.238297	8.12102	0.717685
	2.5248	9.45488	0.490313	7.85626	0.440975
	2.5296	9.058	0.59234	7.87529	0.543883
	2.5344	9.35715	0.243227	7.77502	0.759815
	2.5392	9.40569	0.661636	8.00683	0.785296
	2.544	9.30521	0.297858	7.80039	0.492551
	2.5488	9.27977	0.28119	8.03919	0.802595
	2.5536	9.54757	0.398233	8.43393	0.584404
	2.5584	9.28527	0.439917	7.84523	0.419347
	2.5632	9.37457	0.288939	7.74787	0.362139
	2.568	9.48644	0.335538	7.66499	0.505193
	2.5728	9.33915	0.355322	7.84851	0.359247
	2.5776	9.86344	0.384361	7.54925	0.574963
	2.5824	9.63333	0.604334	8.10092	0.759824
	2.5872	9.39334	0.362716	8.03806	0.564935
	2.592	9.46329	0.463047	8.11913	0.519729
	2.5968	9.76235	0.185921	8.0545	0.52071
	2.6016	10.0009	0.328683	8.40461	0.623567
	2.6064	9.60113	0.303594	7.92039	0.834127
	2.6112	9.9543	0.193229	8.05166	0.905262
	2.616	9.51982	0.209008	8.56146	1.17739
	2.6208	9.95952	0.518449	8.55948	1.2811
	2.6256	9.52935	0.498296	8.26938	0.975538
	2.6304	9.75785	0.501096	8.20885	0.986886
	2.6352	9.46567	0.300205	7.83479	1.10058
	2.64	9.42198	0.3155	8.02439	0.713313
	2.6448	9.12963	0.389933	8.28562	0.760411
	2.6496	8.98127	0.548365	7.76075	1.00245
	2.6544	9.74665	0.604101	8.20005	0.803772
	2.6592	9.35328	0.309574	7.77347	0.851041
	2.664	9.30981	0.301887	8.22054	1.25637
	2.6688	9.11313	0.192428	7.90321	1.00009
	2.6736	9.53342	0.228395	8.296	0.927907
	2.6784	9.72969	0.484017	7.83688	1.08798
	2.6832	9.52845	0.111772	7.77034	0.778503
	2.688	9.52517	0.445802	8.28156	0.939561
	2.6928	9.3565	0.389232	7.96536	1.00386
	2.6976	9.18648	0.381079	7.85472	0.773892
	2.7024	9.06959	0.268392	7.96577	0.874219
	2.7072	9.04862	0.116314	8.44402	0.641839
	2.712	8.81535	0.136811	8.29053	0.875046
	2.7168	9.06467	0.482915	8.34426	0.746611
	2.7216	9.07199	0.195177	8.58997	0.689527
	2.7264	9.28612	0.228101	7.97202	0.909281
	2.7312	9.25121	0.43728	8.04314	0.948062
	2.736	9.1192	0.236298	8.09166	1.26758
	2.7408	9.42402	0.220565	8.25605	1.12369
	2.7456	9.59435	0.425124	8.0059	0.717891
	2.7504	9.32715	0.504684	8.35386	1.02648
	2.7552	9.245	0.621428	8.07631	1.23781
	2.76	9.34046	0.381688	7.90713	1.10121
	2.7648	8.79406	0.558923	8.11819	0.845988
	2.7696	9.00002	0.405558	8.17501	0.759066
	2.7744	9.13327	0.295671	8.47643	0.654743
	2.7792	9.25816	0.268564	7.63837	0.370114
	2.784	9.36774	0.224542	8.0447	0.640572
	2.7888	9.38947	0.188665	8.17159	0.827824
	2.7936	9.66364	0.125407	7.97866	0.87203
	2.7984	9.74617	0.276844	8.11066	0.961337
	2.8032	9.89672	0.322527	7.86965	1.0092
	2.808	9.9254	0.0967023	7.91456	0.978283
	2.8128	10.0978	0.327249	7.91312	0.802917
	2.8176	10.5662	0.443467	7.91044	0.928754
	2.8224	9.98381	0.262556	7.86292	0.607888
	2.8272	10.1552	0.395242	7.64374	0.83874
	2.832	10.6788	0.24393	8.14675	0.722212
	2.8368	10.9938	0.351834	7.8801	0.899618
	2.8416	10.7131	0.517719	8.08846	0.600236
	2.8464	10.5835	0.503335	8.00065	0.6805
	2.8512	10.789	0.505636	7.70314	0.676045
	2.856	10.3917	0.198966	7.91715	0.969325
	2.8608	10.6496	0.356352	8.11265	0.964227
	2.8656	10.0474	0.432468	8.03603	0.700128
	2.8704	10.1397	0.267344	7.74711	0.533799
	2.8752	9.95294	0.0782058	7.88394	0.821247
	2.88	10.2162	0.257075	7.77931	0.732399
	2.8848	10.2199	0.158748	7.66162	0.962771
	2.8896	10.4389	0.0562211	8.05743	0.940608
	2.8944	10.0824	0.208766	8.19837	0.748389
	2.8992	10.5444	0.134002	8.10495	0.924839
	2.904	10.1239	0.121778	7.99915	0.756632
	2.9088	10.2735	0.518771	7.86402	0.820325
	2.9136	10.5175	0.443718	8.12136	0.685412
	2.9184	10.5583	0.0231999	7.84722	0.761553
	2.9232	10.2986	0.546234	7.91159	0.63628
	2.928	10.1649	0.585146	7.8409	0.804861
	2.9328	9.8169	0.684247	8.06833	0.668345
	2.9376	9.54398	0.456974	7.89537	0.600013
	2.9424	9.95802	0.804062	7.48424	0.359587
	2.9472	9.66461	0.343709	7.63592	0.561988
	2.952	9.85814	0.536819	8.01054	0.785519
	2.9568	9.99624	0.363474	8.19601	0.664887
	2.9616	10.5149	0.408481	8.0057	0.616695
	2.9664	10.12	0.504461	8.10217	0.830556
	2.9712	10.3497	0.500979	8.08349	0.803638
	2.976	10.1196	0.534378	8.17568	0.74841
	2.9808	10.0453	0.247805	7.79306	0.767443
	2.9856	9.96821	0.471457	8.19829	0.633344
	2.9904	10.1434	0.386443	7.91299	0.682559
	2.9952	9.98226	0.561304	8.02398	0.598943
	3	9.7308	0.648057	7.83938	0.749722
	3.0048	10.0421	0.60956	8.14767	0.812056
	3.0096	10.0522	0.36964	8.02651	0.75304
	3.0144	9.92248	0.575294	8.15845	0.81393
	3.0192	9.7563	0.594794	7.92585	0.660539
	3.024	9.83548	0.244441	8.23507	0.702866
	3.0288	9.66674	0.553375	8.0904	0.698224
	3.0336	9.55928	0.395684	7.98053	0.616226
	3.0384	9.3466	0.652969	7.90251	0.297771
	3.0432	9.24296	0.654611	8.14408	0.717158
	3.048	9.6243	0.808989	7.88478	0.735507
	3.0528	9.49547	0.667913	7.77507	0.603743
	3.0576	9.62876	0.449375	8.0488	0.644167
	3.0624	10.0703	0.837322	7.95132	0.75044
	3.0672	10.1864	0.914162	7.72836	0.617462
	3.072	9.54668	0.447192	7.56895	0.508541
	3.0768	9.87423	0.515874	7.83168	0.376378
	3.0816	10.027	0.594102	7.79229	0.527708
	3.0864	9.87113	0.683694	7.62944	0.323436
	3.0912	10.0972	0.747413	7.51148	0.62
	3.096	9.91545	0.731866	7.83127	0.948299
	3.1008	10.4926	0.337852	7.45167	0.606938
	3.1056	10.2759	0.200653	7.38423	0.638071
	3.1104	10.1245	0.619353	7.80374	0.769221
	3.1152	10.0253	0.533052	8.2185	0.816582
	3.12	9.90831	0.452535	7.84133	0.783732
	3.1248	9.68476	0.579995	7.83419	0.851428
	3.1296	9.74827	0.529721	7.72725	0.804084
	3.1344	9.75203	0.842885	7.69077	0.64922
	3.1392	9.49714	0.60295	8.18382	0.902435
	3.144	10.0767	0.535431	7.79512	0.703858
	3.1488	9.99075	0.741918	7.95117	0.831507
	3.1536	9.8528	0.658839	7.4529	0.632401
	3.1584	9.63558	0.696726	7.8907	1.00194
	3.1632	9.50201	0.898188	8.12939	0.959743
	3.168	10.0024	0.818263	7.85546	1.0697
	3.1728	10.3474	0.83392	8.00225	0.904219
	3.1776	9.68557	0.84935	7.81797	0.654941
	3.1824	9.82021	0.629455	7.84356	0.729483
	3.1872	9.67167	0.767753	8.03035	0.82611
	3.192	9.36466	0.384778	7.93123	1.0609
	3.1968	9.29155	0.0795517	7.91311	0.818491
	3.2016	9.39232	0.0830849	8.21039	0.594233
	3.2064	9.42234	0.0986984	8.01351	0.837278
	3.2112	9.09011	0.33849	8.02757	0.867726
	3.216	9.33538	0.335826	7.94004	0.888567
	3.2208	9.67461	0.595496	7.88613	0.839491
	3.2256	9.55443	0.385487	7.98874	0.618314
	3.2304	9.80439	0.246127	8.40557	0.825083
	3.2352	9.76947	0.156125	8.42692	0.821123
	3.24	9.82002	0.212445	8.30018	1.01399
	3.2448	9.71375	0.342951	8.35374	0.919095
	3.2496	9.7402	0.24817	8.40724	0.865325
	3.2544	10.0493	0.68506	8.17614	0.792528
	3.2592	9.86953	0.382569	8.24442	0.874352
	3.264	9.4661	0.407332	7.94768	0.850687
	3.2688	9.66869	0.778236	7.97424	0.721246
	3.2736	9.60683	0.635047	8.04362	1.14344
	3.2784	9.83755	0.572245	7.86787	0.564828
	3.2832	9.36172	0.401813	7.92654	0.431128
	3.288	9.55747	0.149611	8.64604	0.394971
	3.2928	9.6084	0.378875	8.2803	0.825231
	3.2976	9.34402	0.497551	8.20773	0.741014
	3.3024	9.73546	0.433837	8.16907	0.955544
	3.3072	9.46084	0.746419	8.52624	0.626391
	3.312	9.78918	0.736996	8.0191	0.619455
	3.3168	9.69058	0.547827	8.0593	0.730886
	3.3216	10.01	0.519887	8.05014	0.735092
	3.3264	10.0068	0.743172	8.27638	0.844822
	3.3312	10.1986	0.900681	8.24129	0.534445
	3.336	9.76843	0.554189	8.40154	0.418939
	3.3408	9.46996	0.767036	8.41132	0.546187
	3.3456	9.37402	0.659559	8.28493	0.550175
	3.3504	9.8734	0.557486	8.17289	0.611214
	3.3552	9.73699	0.505601	8.10448	1.08591
	3.36	9.88281	0.847194	8.3686	0.660305
	3.3648	9.53272	0.725089	8.38913	0.502679
	3.3696	9.71711	0.861236	8.07997	0.7887
	3.3744	9.44377	0.620229	8.30926	0.720759
	3.3792	9.50947	0.814391	8.03746	0.600534
	3.384	10.0644	0.452602	8.37297	0.959411
	3.3888	9.94411	0.380172	8.25819	0.671706
	3.3936	10.0036	0.825756	8.43664	0.705929
	3.3984	9.62061	0.727809	8.45483	0.474201
	3.4032	10.0504	0.553465	8.38474	0.588641
	3.408	10.1218	0.896291	8.62434	0.921156
	3.4128	10.0168	0.580627	8.78512	1.02323
	3.4176	10.2222	0.666295	8.20875	0.797283
	3.4224	10.3832	0.749496	8.02416	0.987022
	3.4272	9.59904	0.704529	7.83254	0.6574
	3.432	9.32013	0.546155	7.77459	0.823408
	3.4368	9.98491	0.881977	7.87131	0.85866
	3.4416	9.97036	0.529052	7.70506	0.544022
	3.4464	9.96734	0.69732	7.6561	0.623071
	3.4512	10.1648	0.71866	7.67751	0.457878
	3.456	10.2288	0.489544	7.72109	0.617731
	3.4608	10.1797	0.255632	7.83061	0.615843
	3.4656	9.2827	0.501998	7.7863	0.153241
	3.4704	9.57761	0.712273	8.00953	0.37573
	3.4752	9.51165	0.395146	7.76453	0.847186
	3.48	9.4084	0.409142	8.15196	0.722304
	3.4848	9.59489	0.494215	8.14204	0.756066
	3.4896	9.51096	0.436946	7.95328	0.641199
	3.4944	9.48624	0.588914	8.3707	0.620161
	3.4992	9.63036	0.445089	7.67991	0.902064
	3.504	9.69741	0.389402	7.69552	0.602112
	3.5088	9.68248	0.330305	7.83779	0.459072
	3.5136	9.27952	0.368506	7.71849	0.661241
	3.5184	9.39308	0.609755	8.06534	0.771562
	3.5232	9.42996	0.440977	7.8376	0.742651
	3.528	9.23974	0.537166	7.8898	0.692555
	3.5328	9.27506	0.359555	7.67018	0.938115
	3.5376	9.63201	0.133892	8.04495	0.71174
	3.5424	9.58911	0.526963	8.2032	0.951181
	3.5472	9.53531	0.613247	7.84953	0.841421
	3.552	9.52389	0.533692	7.80531	0.697459
	3.5568	9.71901	0.263077	7.95413	0.679568
	3.5616	9.69639	0.308008	8.14354	0.409415
	3.5664	9.89416	0.0463699	7.95954	0.729157
	3.5712	9.56319	0.116016	8.0714	0.662763
	3.576	9.82778	0.787234	8.69137	0.99505
	3.5808	9.64896	0.47287	8.3427	0.690375
	3.5856	9.73737	0.442919	8.22562	0.75486
	3.5904	9.59481	0.58425	8.80202	0.874918
	3.5952	9.3472	0.665641	8.71016	1.13008
	3.6	10.089	0.850693	8.44459	0.903242
	3.6048	10.0832	0.508557	8.1158	0.853405
	3.6096	9.86742	0.664824	8.03551	0.932304
	3.6144	10.2829	0.542462	8.04974	1.12274
	3.6192	9.99712	0.50492	8.10755	0.866085
	3.624	10.0624	0.389669	8.02353	0.889111
	3.6288	9.85258	0.384658	8.41458	0.846244
	3.6336	9.57767	0.183571	8.31878	0.808048
	3.6384	9.72302	0.472236	8.89914	1.07867
	3.6432	9.64881	0.806183	9.1535	1.046
	3.648	9.3459	0.583389	8.87024	1.06512
	3.6528	10.2623	0.590532	8.89816	1.19799
	3.6576	10.0752	0.656982	8.99127	1.1008
	3.6624	10.1655	0.389708	8.59139	1.28572
	3.6672	9.91229	0.657616	8.50481	1.12492
	3.672	9.65827	0.655111	8.68886	1.08246
	3.6768	9.7239	0.758135	8.76109	1.17655
	3.6816	9.9972	0.459813	8.99527	1.07569
	3.6864	10.2869	0.681232	8.81731	1.06761
	3.6912	9.79829	0.50492	8.85605	1.05916
	3.696	10.0744	0.496184	8.71338	1.0456
	3.7008	9.64764	0.521629	8.68322	1.22151
	3.7056	9.58349	0.608154	8.57117	1.07879
	3.7104	9.24461	0.705235	8.47256	0.799355
	3.7152	9.6586	0.62612	8.63095	1.1892
	3.72	9.50459	0.790516	8.48134	0.839126
	3.7248	9.83352	0.510867	7.79499	0.368952
	3.7296	10.4064	0.496933	8.52643	0.992589
	3.7344	10.6453	0.866738	8.71682	1.11906
	3.7392	10.5042	0.856317	8.32051	1.21032
	3.744	9.79095	1.06014	8.65012	1.06002
	3.7488	9.82526	0.86451	8.65018	1.2273
	3.7536	9.88687	0.936476	8.73117	0.894808
	3.7584	9.88774	1.02312	8.80912	1.01764
	3.7632	9.59836	0.727765	9.01947	0.986629
	3.768	9.39727	0.539485	8.82919	1.10371
	3.7728	9.32335	0.810771	8.64381	1.19797
	3.7776	9.76312	0.852212	8.88861	1.1105
	3.7824	9.39375	0.772022	8.84957	1.04805
	3.7872	9.71829	0.977219	8.74046	1.05264
	3.792	9.72634	0.726891	8.85236	1.19807
	3.7968	9.28081	1.02544	9.20691	1.12255
	3.8016	9.65555	0.782934	8.95659	1.44648
	3.8064	9.64557	0.356965	8.88977	1.22399
	3.8112	9.83016	0.400438	8.76089	1.20993
	3.816	9.83633	0.323142	8.76275	1.27676
	3.8208	9.9985	0.364012	8.51661	1.14456
	3.8256	10.1638	0.22113	9.08125	1.55572
	3.8304	10.0817	0.355025	9.01364	1.3022
	3.8352	9.08343	0.397844	8.8265	1.17517
	3.84	9.58665	0.656504	9.23023	1.22009
	3.8448	9.88774	0.572233	9.00221	1.04324
	3.8496	10.0155	0.869911	9.19244	1.1524
	3.8544	9.39641	0.466467	9.10556	1.50003
	3.8592	10.25	0.65443	8.96999	1.32397
	3.864	8.98108	0.492756	9.20205	1.40382
	3.8688	9.48698	0.598418	8.75583	1.27207
	3.8736	9.80576	0.664111	9.0302	1.32296
	3.8784	9.45073	0.727806	8.73659	1.23163
	3.8832	9.87655	0.794421	8.63967	0.960689
	3.888	9.88683	0.402301	9.01278	1.04878
	3.8928	10.0373	0.49633	8.56204	1.16834
	3.8976	9.87224	0.614002	8.95455	1.27452
	3.9024	9.80628	0.439458	9.24793	1.5083
	3.9072	9.64181	0.375483	9.38667	1.41522
	3.912	9.51489	0.636873	9.68066	1.53183
	3.9168	10.0881	0.922446	9.39857	1.43947
	3.9216	9.8495	0.458555	9.70091	1.44001
	3.9264	10.2833	0.441823	9.20135	1.38889
	3.9312	10.021	0.521593	9.13183	1.67497
	3.936	9.47437	0.504688	9.34611	1.83709
	3.9408	9.75362	0.571736	9.42669	1.68453
	3.9456	9.64471	0.472718	9.37018	1.22757
	3.9504	9.93652	0.488643	9.37602	1.39471
	3.9552	9.83687	0.679694	8.98023	1.34315
	3.96	10.3008	0.610724	9.10218	1.40024
	3.9648	9.74011	0.874267	9.32116	1.40523
	3.9696	9.99821	1.05683	9.24992	1.71887
	3.9744	10.2351	0.96181	9.34248	1.3361
	3.9792	9.83328	0.776297	9.46866	1.66564
	3.984	10.0056	1.08694	9.45071	1.20436
	3.9888	10.0341	0.472364	9.4154	1.37579
	3.9936	9.88002	0.457911	9.55176	1.18572
	3.9984	9.96183	0.758482	10.0287	1.67673
	4.0032	10.1258	0.782411	10.0108	1.72591
	4.008	9.70013	0.477247	9.63342	1.93905
	4.0128	9.73957	0.675729	9.70214	1.69904
	4.0176	9.74857	0.703583	9.14033	1.65001
	4.0224	9.28275	0.720922	9.32624	1.64929
	4.0272	9.51201	0.888316	9.3391	1.65013
	4.032	9.3431	0.987973	9.47149	1.72552
	4.0368	9.39807	0.773741	9.48977	1.91534
	4.0416	9.77436	0.867808	9.77306	1.87234
	4.0464	9.58498	0.621533	9.90055	1.33021
	4.0512	9.68904	0.745471	9.40528	1.42204
	4.056	9.77934	0.793883	9.50594	1.24595
	4.0608	9.73162	0.630997	8.76874	0.917012
	4.0656	9.28044	0.801963	9.20669	0.923994
	4.0704	9.79875	0.754657	9.07252	0.980351
	4.0752	9.41617	0.704254	8.55701	1.00902
	4.08	9.72648	1.12504	8.96218	1.1548
	4.0848	10.0893	1.04302	8.97445	1.24899
	4.0896	10.0947	0.614125	8.78353	1.24272
	4.0944	10.3537	0.533305	9.24307	1.48537
	4.0992	10.2497	0.682465	8.99097	1.52186
	4.104	9.86918	0.966892	9.43215	1.38239
	4.1088	9.87721	0.857056	9.71831	1.31191
	4.1136	10.0111	1.0056	9.62048	1.41037
	4.1184	10.2291	0.540476	9.68312	0.989686
	4.1232	9.81683	0.733988	9.59626	1.45509
	4.128	9.75249	0.743094	9.2862	1.23819
	4.1328	10.0813	0.609666	9.56478	1.49008
	4.1376	9.94751	0.398409	10.1112	1.58674
	4.1424	9.64749	0.352717	9.65546	1.56228
	4.1472	9.35004	0.740986	9.79067	1.4091
	4.152	9.19816	0.611931	9.57262	1.4783
	4.1568	9.56939	0.726858	9.30603	1.58831
	4.1616	9.42301	0.736312	9.89827	1.11902
	4.1664	9.34981	0.436396	9.38211	1.18046
	4.1712	9.82167	0.514534	9.73975	1.48909
	4.176	9.98627	0.409175	9.28881	1.37428
	4.1808	10.1989	0.385038	9.79138	1.66566
	4.1856	10.1308	0.453172	9.01614	1.54448
	4.1904	9.75116	0.432541	8.93958	1.19332
	4.1952	9.80589	0.463959	9.76387	1.35329
	4.2	9.97029	0.640391	9.42513	1.18221
	4.2048	9.86989	0.80168	9.03105	0.853954
	4.2096	10.1489	0.354048	9.71514	0.952357
	4.2144	9.54473	0.559445	9.53434	1.28337
	4.2192	9.80903	0.560646	9.31957	1.24547
	4.224	9.42223	0.728554	9.38617	1.58939
	4.2288	9.74416	0.756588	9.47831	1.4788
	4.2336	9.22048	0.678236	9.73068	1.6214
	4.2384	9.20321	1.05662	9.56831	1.61008
	4.2432	9.41759	0.630855	9.62434	1.59503
	4.248	9.42717	0.928151	9.50185	1.56368
	4.2528	10.0372	0.46286	8.80151	1.28786
	4.2576	9.51696	0.632674	9.03967	1.32527
	4.2624	9.6515	0.715262	9.70796	1.42644
	4.2672	9.48414	0.640774	9.80713	1.58069
	4.272	9.64657	0.88167	10.2643	1.38362
	4.2768	10.0651	0.693301	9.23656	1.28579
	4.2816	9.46239	0.953059	9.27691	1.50594
	4.2864	9.46286	0.916143	9.45389	1.6323
	4.2912	9.57331	0.762598	9.5366	1.56721
	4.296	9.29983	0.737478	9.40095	1.65155
	4.3008	9.46348	0.793305	9.61165	1.23217
	4.3056	9.23354	1.00214	9.16027	1.41681
	4.3104	9.19489	0.933166	9.54908	1.42311
	4.3152	9.6034	0.956428	9.20241	1.33903
	4.32	9.36588	1.15867	8.94362	1.17834
	4.3248	9.94871	0.986219	9.01042	1.34944
	4.3296	9.96344	0.946762	9.27613	1.23866
	4.3344	9.59925	0.841495	8.7047	1.02228
	4.3392	9.89553	0.9582	9.14334	1.34061
	4.344	9.75386	0.891608	8.90466	1.16736
	4.3488	9.80449	0.856013	9.48986	1.44726
	4.3536	9.64526	0.91918	9.22821	1.38864
	4.3584	9.77959	1.05936	9.1208	1.33252
	4.3632	10.0454	1.15922	8.94123	1.36976
	4.368	9.74958	1.13633	8.81876	0.928892
	4.3728	9.21059	1.16725	9.19522	1.09209
	4.3776	9.7208	1.09889	9.20298	0.909422
	4.3824	9.59212	1.31627	9.12304	0.803258
	4.3872	9.56604	1.20963	8.68092	0.944135
	4.392	9.55192	0.840779	8.94356	1.06702
	4.3968	9.90621	1.0982	8.88703	1.22199
	4.4016	9.96728	0.957417	8.79796	1.09811
	4.4064	10.0879	1.06497	8.97429	1.13186
	4.4112	9.7252	1.30207	8.95141	1.03761
	4.416	9.7491	0.738769	8.95449	1.12684
	4.4208	9.5711	0.972296	9.15311	0.742393
	4.4256	9.36481	0.758701	8.99465	0.899704
	4.4304	9.46583	0.965664	8.75966	0.997524
	4.4352	9.4902	1.03287	9.32873	1.31421
	4.44	9.57797	0.810998	9.58995	1.43002
	4.4448	9.87595	0.795263	8.65677	0.85026
	4.4496	9.6199	0.991547	8.90904	1.04311
	4.4544	9.83979	0.883914	8.92017	1.30212
	4.4592	9.71159	0.800575	8.71387	1.09538
	4.464	9.41769	0.440084	9.10864	1.23776
	4.4688	10.141	0.560634	8.97093	1.23241
	4.4736	9.47105	0.706515	9.0049	1.4966
	4.4784	9.22066	0.6009	8.79697	1.28831
	4.4832	9.75393	0.666273	8.72945	1.39454
	4.488	9.40616	0.845018	8.73935	1.63794
	4.4928	9.32946	0.421814	9.37158	1.55482
	4.4976	9.98427	0.643496	9.2141	1.23474
	4.5024	9.47244	0.581791	8.76366	1.19606
	4.5072	9.56109	0.774077	9.31129	1.30359
	4.512	9.05156	0.748616	9.21193	0.981477
	4.5168	9.6176	0.613733	9.50864	1.44175
	4.5216	9.43535	0.635058	9.28202	1.52267
	4.5264	9.4952	0.719559	9.61934	1.32447
	4.5312	9.47661	0.756667	8.94163	0.974789
	4.536	9.87001	0.739503	8.88543	0.781242
	4.5408	10.2061	1.16295	8.90803	1.22773
	4.5456	9.94042	0.97543	8.88793	1.05831
	4.5504	9.8205	0.741655	8.90825	0.740084
	4.5552	10.0154	0.839196	9.08175	1.14222
	4.56	9.76427	0.897266	9.44671	0.987898
	4.5648	9.80269	0.893463	9.35021	1.22933
	4.5696	9.97359	0.887389	9.35361	1.31602
	4.5744	9.55343	1.16845	9.58886	1.60846
	4.5792	9.85035	1.14288	9.42748	1.68762
	4.584	10.2973	0.817313	9.33112	1.31821
	4.5888	9.9747	0.774779	9.43922	1.28211
	4.5936	9.64692	0.831168	9.40963	1.43666
	4.5984	9.47906	0.734995	9.28282	1.33828
	4.6032	9.57018	0.849486	8.98334	1.55052
	4.608	10.1085	0.938448	8.99783	1.36199
	4.6128	9.66493	0.920628	9.76101	1.45791
	4.6176	10.0462	0.884428	8.90971	0.958947
	4.6224	9.90609	0.945789	8.93193	1.04252
	4.6272	9.34911	1.15565	9.33107	1.46378
	4.632	9.58886	1.11556	9.11185	1.25555
	4.6368	9.54097	1.17579	8.81722	1.19111
	4.6416	9.51252	0.985341	9.52322	1.28485
	4.6464	9.60703	0.986944	8.78875	1.17288
	4.6512	9.69282	0.933403	8.90991	0.913724
	4.656	9.65645	0.957043	8.79218	1.06627
	4.6608	9.47175	0.737007	9.27803	1.47008
	4.6656	9.34336	0.752061	9.51865	1.43682
	4.6704	9.84498	0.934965	9.64644	1.16955
	4.6752	9.91717	0.835698	9.07885	1.08324
	4.68	9.78012	0.902454	9.00343	1.30096
	4.6848	9.87039	1.08787	9.15074	1.20899
	4.6896	9.81225	0.996525	9.51096	1.10166
	4.6944	9.58625	1.0026	9.44273	0.895622
	4.6992	9.33347	0.585974	9.22185	0.970285
	4.704	9.57361	0.667963	9.2707	1.11286
	4.7088	9.2751	0.636967	9.15045	0.976608
	4.7136	9.29226	0.709354	9.62181	0.993321
	4.7184	9.81576	1.0317	9.85818	1.09013
	4.7232	9.30378	0.768615	9.25081	1.35416
	4.728	9.64469	0.790267	9.16098	1.11619
	4.7328	10.043	0.698744	8.90786	0.937974
	4.7376	9.98788	1.04506	9.48633	1.13118
	4.7424	9.97793	0.993746	9.09193	0.995464
	4.7472	9.34284	0.5416	9.49241	1.11631
	4.752	9.75375	0.742207	9.63356	0.84466
	4.7568	9.54353	0.507203	9.35443	1.02453
	4.7616	9.61342	0.546861	9.66358	1.28076
	4.7664	10.166	0.814336	9.86634	1.69841
	4.7712	9.44307	0.661013	9.6612	1.44837
	4.776	9.6665	0.895442	9.76385	1.08411
	4.7808	9.7858	0.632656	9.69245	1.42082
	4.7856	9.53355	0.677799	9.62495	1.39393
	4.7904	9.74696	0.720014	9.92524	1.32492
	4.7952	9.66482	0.946801	9.36076	1.2453
	4.8	9.5173	0.633124	8.9962	1.35753
	4.8048	9.52282	0.892711	9.06669	1.01471
	4.8096	9.24348	0.708349	9.38273	1.39134
	4.8144	9.31807	0.814632	9.12561	1.27051
	4.8192	10.0576	0.877964	8.71523	1.24288
	4.824	9.59304	0.687062	8.86842	1.01151
	4.8288	9.77097	0.578405	8.91353	1.1525
	4.8336	9.90541	0.809359	8.6102	0.932525
	4.8384	10.0035	0.880018	8.56827	0.869799
	4.8432	9.74123	0.444675	8.63912	0.902898
	4.848	9.66855	0.89758	8.6644	0.781946
	4.8528	9.57785	0.635813	8.59737	0.471149
	4.8576	9.84282	0.737617	8.53828	0.774335
	4.8624	10.0078	0.392655	8.82073	0.808639
	4.8672	10.1807	0.794312	8.59437	0.82613
	4.872	10.1388	0.529624	8.90907	0.912909
	4.8768	9.64287	0.534559	9.0526	1.07895
	4.8816	10.1092	0.644392	9.16432	1.38975
	4.8864	9.826	0.805236	9.16857	1.43636
	4.8912	10.4168	0.948354	9.24387	1.06577
	4.896	9.967	1.02011	8.86777	1.20541
	4.9008	9.72925	0.437117	8.84658	0.882345
	4.9056	9.85978	0.58847	8.90251	0.968728
	4.9104	10.0976	0.145483	8.872	0.902832
	4.9152	9.6083	0.653357	8.80111	1.06282
	4.92	9.32504	0.544517	8.76789	0.932593
	4.9248	9.66348	0.561611	8.78219	1.29845
	4.9296	9.75499	0.654518	9.03844	0.830181
	4.9344	9.43191	0.4967	9.08439	0.767742
	4.9392	9.7413	0.548323	8.72466	1.13888
	4.944	9.49026	0.527628	8.53413	1.04823
	4.9488	9.66987	0.482958	8.88056	1.18089
	4.9536	9.62126	0.652239	8.72879	1.3336
	4.9584	9.51777	0.690497	8.74921	1.25936
	4.9632	9.61362	0.742811	9.25362	1.01277
	4.968	9.84261	0.56802	8.95703	1.31288
	4.9728	9.96013	0.525203	9.0596	1.28336
	4.9776	9.84895	0.615602	9.22441	1.13391
	4.9824	9.91382	0.512832	8.99287	1.10261
	4.9872	9.91611	0.671201	9.67475	1.24558
	4.992	10.0883	0.345954	9.20524	1.22093
	4.9968	10.0041	0.408087	8.8896	1.24712
	5.0016	9.77681	0.724564	9.136	1.19687
	5.0064	10.1865	1.10279	8.87096	0.857941
	5.0112	9.83949	1.15764	8.77185	1.32936
	5.016	9.80275	0.728065	8.8948	1.46237
	5.0208	9.71288	0.714223	8.77889	1.27015
	5.0256	9.53833	0.628449	8.96873	1.20882
	5.0304	9.1732	0.740919	9.12356	1.47564
	5.0352	9.1146	0.81431	8.57977	1.03116
	5.04	9.37666	0.710165	8.83665	0.81397
	5.0448	9.72374	0.46714	9.03688	1.07095
	5.0496	9.32111	0.74929	8.65031	0.858769
	5.0544	9.68164	0.628164	8.84437	1.25748
	5.0592	9.44716	0.748443	8.96057	0.983974
	5.064	9.54887	0.675205	8.55923	0.86015
	5.0688	9.7153	0.621998	8.59998	1.18511
	5.0736	9.96408	0.873067	8.8192	1.13509
	5.0784	9.71614	0.517797	9.14966	1.42274
	5.0832	9.44332	0.658939	8.6193	1.16291
	5.088	9.55054	0.528751	8.99751	1.32486
	5.0928	9.83418	0.412198	9.13729	1.04865
	5.0976	9.61007	0.596859	8.65839	1.31329
	5.1024	9.60823	1.01445	8.67831	1.20807
	5.1072	9.45623	0.61762	9.04111	1.159
	5.112	9.71007	0.849653	8.95975	1.13025
	5.1168	10.0187	1.05069	8.94457	1.25631
	5.1216	9.5239	1.0146	8.66264	0.87744
	5.1264	9.6993	0.970773	8.74907	1.14561
	5.1312	10.182	0.791203	9.17063	0.931394
	5.136	9.91653	0.57437	8.62377	1.04569
	5.1408	9.41609	0.484593	8.72823	1.2124
	5.1456	9.51827	0.766292	9.15217	1.2017
	5.1504	9.31216	0.775025	9.36859	1.1352
	5.1552	10.1564	0.822207	9.42562	1.2855
	5.16	9.4936	0.498667	8.91157	1.50331
	5.1648	9.52196	0.906481	9.11912	1.06168
	5.1696	9.59032	0.645115	8.74346	1.14397
	5.1744	9.37423	0.789842	8.94791	1.04459
	5.1792	9.47512	0.305284	9.26121	1.35332
	5.184	9.72698	0.809329	8.90459	1.38529
	5.1888	9.75748	0.73737	9.14664	1.11448
	5.1936	9.84882	0.539605	8.78035	1.02686
	5.1984	9.66427	0.60941	8.80149	1.32722
	5.2032	10.0084	0.656562	8.81679	1.67953
	5.208	10.2729	0.35085	8.75878	1.31337
	5.2128	9.97062	0.428892	8.50356	0.95683
	5.2176	10.6526	0.858363	8.80827	1.25929
	5.2224	9.81521	0.814324	9.11388	1.13484
	5.2272	10.2914	0.794293	9.49312	1.28006
	5.232	10.1253	0.563771	9.7396	1.28885
	5.2368	9.58524	0.716049	9.22569	1.18568
	5.2416	9.50123	0.754024	9.48332	1.13322
	5.2464	9.8722	0.663189	9.79344	1.5156
	5.2512	9.63959	0.459637	9.57503	1.1812
	5.256	9.34205	0.858397	9.65693	1.31034
	5.2608	9.55351	0.749097	9.2545	1.53336
	5.2656	9.68448	0.533689	9.49566	1.30343
	5.2704	9.27156	0.661711	9.86022	1.16778
	5.2752	9.60406	0.800627	9.30231	1.24379
	5.28	9.5664	0.73454	9.6213	1.31578
	5.2848	9.4612	0.688701	9.53217	1.13701
	5.2896	9.70425	0.593877	9.70954	0.919699
	5.2944	9.7257	0.625217	9.56547	1.05994
	5.2992	9.72414	0.636329	9.40102	1.32255
	5.304	9.70227	0.589736	9.41047	1.47862
	5.3088	9.67435	0.53154	9.42688	1.66028
	5.3136	9.85129	0.726131	9.32527	1.16853
	5.3184	9.97752	0.374189	9.66064	1.38365
	5.3232	10.0503	0.44848	9.99742	1.60164
	5.328	9.5115	0.305861	9.62246	1.47933
	5.3328	10.0197	0.516263	9.84771	1.30784
	5.3376	9.78554	0.396853	9.65782	1.29259
	5.3424	9.152	0.187855	9.15016	1.0908
	5.3472	9.42489	0.315291	8.81806	0.975956
	5.352	9.55987	0.396925	8.95528	1.00678
	5.3568	9.68231	0.688373	8.82556	0.888681
	5.3616	10.1001	0.55576	8.59193	0.838358
	5.3664	9.69194	0.622132	9.3545	1.06239
	5.3712	9.30225	0.810615	9.0615	1.12329
	5.376	9.76104	0.683761	8.92143	0.813028
	5.3808	9.54334	0.398638	9.05584	1.07626
	5.3856	10.1701	0.618713	8.75045	0.826454
	5.3904	9.20559	0.47356	8.98055	0.915731
	5.3952	9.71399	0.578399	8.50328	0.995165
	5.4	9.64442	0.425384	9.15511	1.20432
	5.4048	9.75045	0.473561	9.09973	0.903934
	5.4096	9.37855	0.652579	8.92515	1.00375
	5.4144	9.68979	0.801266	8.75051	1.04187
	5.4192	9.4873	0.778022	9.48386	1.13125
	5.424	9.7665	0.761439	9.32447	1.10506
	5.4288	9.73785	0.626906	9.61999	1.25306
	5.4336	10.1342	0.560482	9.1823	0.947285
	5.4384	9.67796	0.496152	9.19184	0.779504
	5.4432	9.47403	0.41517	9.75596	1.15781
	5.448	9.77048	0.701957	9.22353	0.960454
	5.4528	9.24917	0.39449	9.59125	0.933886
	5.4576	9.95375	0.509563	9.41935	0.960217
	5.4624	9.45314	0.427141	9.55211	0.760019
	5.4672	9.71588	0.557169	9.02924	1.12492
	5.472	9.56458	0.549139	9.24847	0.696616
	5.4768	9.78861	0.4244	8.95806	0.726176
	5.4816	9.59178	0.42209	9.43489	0.560979
	5.4864	9.83962	0.589207	9.23622	0.552619
	5.4912	10.1035	0.365394	9.28435	0.552645
	5.496	9.74117	0.457701	9.56304	1.11433
	5.5008	9.30128	0.582814	9.98112	0.622177
	5.5056	9.78787	0.436757	9.18427	1.11695
	5.5104	9.71776	0.577429	9.44274	0.839093
	5.5152	9.67664	0.404097	9.43993	0.826226
	5.52	9.71511	0.550346	9.78575	0.737031
	5.5248	9.20043	0.343228	9.07685	1.1768
	5.5296	9.17322	0.354262	8.9046	1.05996
	5.5344	9.89003	0.503437	8.93134	1.24121
	5.5392	9.03002	0.759209	8.98852	1.25121
	5.544	9.83597	0.477048	9.05365	1.16639
	5.5488	9.6731	0.43647	9.11569	1.02953
	5.5536	9.96774	0.772677	9.36393	1.26548
	5.5584	9.73048	0.553407	8.71411	1.06273
	5.5632	9.78141	0.624422	8.96255	1.23548
	5.568	10.0455	1.03076	9.07121	1.37331
	5.5728	9.60288	0.779186	8.92491	1.20535
	5.5776	10.1474	0.522308	8.79793	0.882251
	5.5824	9.53802	0.631468	8.85137	1.4441
	5.5872	9.44039	0.475286	8.91492	1.42195
	5.592	10.0477	1.01959	9.0942	1.42476
	5.5968	9.91109	0.650697	9.1409	1.28148
	5.6016	9.98205	0.945489	9.11448	1.18984
	5.6064	9.78535	0.497515	9.03177	1.06594
	5.6112	9.29903	0.735144	9.40564	0.941259
	5.616	9.51451	0.639389	9.22688	1.17758
	5.6208	9.3326	0.783015	9.65684	1.10918
	5.6256	9.94327	0.785689	9.39442	1.3452
	5.6304	9.33383	0.555048	9.45275	1.17049
	5.6352	9.45222	0.665851	9.37699	0.955697
	5.64	9.57941	0.520337	8.90815	1.15389
	5.6448	10.2247	0.756872	9.11805	1.00498
	5.6496	10.2033	0.333422	9.10445	1.2818
	5.6544	9.83379	0.702031	9.35239	1.43711
	5.6592	9.59094	0.554801	9.19245	1.48279
	5.664	10.0874	0.522838	9.11395	0.938908
	5.6688	9.8838	0.417347	9.68295	1.35691
	5.6736	9.66578	0.462524	9.45335	1.10966
	5.6784	9.13284	0.376069	9.3571	1.38602
	5.6832	9.39027	0.248455	9.43691	1.31513
	5.688	10.0071	0.498392	9.72738	1.33525
	5.6928	9.51131	0.726681	9.34569	1.33806
	5.6976	9.65106	0.372984	9.54165	1.42498
	5.7024	9.66905	0.634196	9.1228	1.09012
	5.7072	9.85779	0.394594	9.25105	1.35686
	5.712	9.66913	0.687152	8.86131	1.11672
	5.7168	9.79906	0.690545	9.7255	1.18777
	5.7216	9.88523	0.4413	9.4116	1.07806
	5.7264	9.481	0.730489	8.85668	1.05542
	5.7312	9.31817	0.917848	8.72347	1.05524
	5.736	9.68921	0.621639	9.55037	1.17922
	5.7408	9.2989	0.629774	9.04093	1.05582
	5.7456	9.45313	0.536151	9.02843	0.872717
	5.7504	9.45679	0.486757	9.32762	0.80756
	5.7552	9.81154	0.658412	9.32335	0.758384
	5.76	9.34664	0.675723	9.36924	1.01586
	5.7648	9.71176	0.614855	9.25813	0.768802
	5.7696	9.55399	0.692317	9.38791	0.918326
	5.7744	10.134	0.648086	9.40349	0.925449
	5.7792	9.98698	0.925563	9.54558	1.02415
	5.784	9.93176	0.964842	9.10394	0.695303
	5.7888	10.0419	0.808384	9.16156	0.849825
	5.7936	9.8939	0.890021	9.1531	0.835977
	5.7984	10.0539	0.652216	9.19138	0.768664
	5.8032	10.1745	0.603151	9.42074	0.955721
	5.808	9.82903	0.67678	9.07636	0.860753
	5.8128	9.59853	0.691179	9.41396	0.537173
	5.8176	9.82296	0.685956	9.26121	0.651847
	5.8224	10.0433	0.684389	9.27969	0.980687
	5.8272	9.57619	0.846595	9.39693	1.03272
	5.832	9.53088	1.03144	9.65398	1.03051
	5.8368	9.83176	0.548048	9.52851	0.864585
	5.8416	9.84358	0.997092	9.4133	1.01033
	5.8464	9.85858	0.638938	9.037	0.85847
	5.8512	10.0202	0.692647	9.49434	1.0349
	5.856	9.98395	0.639857	9.33632	0.808658
	5.8608	9.70321	0.87855	8.87781	0.95185
	5.8656	9.95862	0.723123	9.46731	0.728567
	5.8704	9.72273	0.801724	9.36458	0.802963
	5.8752	9.78303	0.604042	9.18502	1.31816
	5.88	9.39998	1.08697	9.31679	0.65688
	5.8848	9.75551	0.61089	9.67051	0.74564
	5.8896	10.211	0.602242	9.45628	0.920666
	5.8944	9.74847	1.19824	9.49851	0.925096
	5.8992	9.65671	0.958418	8.90041	1.15336
	5.904	9.46716	0.962163	8.95879	0.971524
	5.9088	9.21655	0.699152	8.96676	1.11086
	5.9136	9.81218	0.772155	8.79208	0.87815
	5.9184	10.1375	0.851568	9.44769	1.26247
	5.9232	9.70138	0.789435	9.10846	1.11377
	5.928	10.2718	0.646809	8.79583	1.35163
	5.9328	9.5789	0.52646	9.25215	1.4326
	5.9376	9.57691	0.494421	9.11435	1.11986
	5.9424	10.1927	0.612035	8.91894	1.22598
	5.9472	9.63179	0.82963	9.39605	0.896837
	5.952	9.72292	0.603455	9.57487	1.31152
	5.9568	9.48595	0.593565	9.13665	0.760833
	5.9616	9.94994	0.36348	9.13064	0.860297
	5.9664	9.77705	0.731431	9.10028	0.982807
	5.9712	9.82061	0.621273	9.17947	1.1187
	5.976	9.35203	0.593269	9.23321	0.985762
	5.9808	9.84276	0.822417	9.11544	1.25616
	5.9856	9.60304	0.740742	9.25327	1.06302
	5.9904	9.58569	0.733136	9.33206	1.05736
	5.9952	10.0311	0.618469	9.53944	1.05979
	6	9.8602	0.745897	9.08135	0.907087
	6.0048	9.6963	0.51131	9.28715	0.982695
	6.0096	9.59037	0.924911	9.24186	1.18224
	6.0144	9.68997	0.726399	9.4135	0.95443
	6.0192	9.63167	0.744116	9.19129	1.23801
	6.024	9.67537	0.955049	8.92054	1.05661
	6.0288	9.27135	0.847541	9.43043	0.994502
	6.0336	9.50569	0.480339	9.24483	0.830692
	6.0384	9.91724	0.808432	9.68364	0.987828
	6.0432	10.3121	0.612384	9.47201	0.799746
	6.048	9.63115	0.546121	9.64069	0.954267
	6.0528	10.0213	0.698902	9.66129	0.957957
	6.0576	9.66958	0.849934	9.81349	0.968155
	6.0624	10.0209	0.528563	10.0492	0.909856
	6.0672	10.6614	0.737232	9.83367	0.931155
	6.072	10.6354	0.797524	9.97694	0.859289
	6.0768	10.351	1.15393	9.8543	0.987611
	6.0816	9.74498	0.902652	9.7868	1.12233
	6.0864	9.8588	0.981676	9.45678	0.788193
	6.0912	9.50326	0.740369	9.22231	0.822242
	6.096	10.1492	1.01658	9.51883	0.775331
	6.1008	9.32842	0.529503	9.65451	0.88541
	6.1056	9.73033	0.665964	9.24167	1.09504
	6.1104	9.64574	0.77087	9.60795	1.1479
	6.1152	9.94916	0.751231	9.40856	1.09366
	6.12	9.9831	0.642666	9.34307	0.919937
	6.1248	10.0694	0.732385	9.45027	0.832801
	6.1296	9.95178	0.58618	8.9167	0.644529
	6.1344	9.73023	0.614532	8.52652	0.320046
	6.1392	9.55613	0.74974	8.62988	0.462972
	6.144	9.41395	0.786938	9.06435	0.6518
	6.1488	9.88548	0.535462	9.3629	0.919619
	6.1536	9.75638	0.723785	9.35916	0.696426
	6.1584	9.86759	0.532854	9.17043	0.765191
	6.1632	9.51068	0.551527	9.3499	0.989931
	6.168	9.67472	0.739411	9.5831	0.899426
	6.1728	9.37923	0.820072	9.63773	0.96993
	6.1776	9.5497	0.711979	9.61139	0.980133
	6.1824	9.33997	0.620297	9.8196	1.03818
	6.1872	9.35569	0.532602	9.72672	0.879996
	6.192	9.31458	0.691497	9.55742	0.927664
	6.1968	9.43429	0.809955	9.442	0.796537
	6.2016	9.56383	0.628271	9.33796	0.78317
	6.2064	9.41831	0.645108	9.71284	0.889596
	6.2112	9.84763	0.618808	10.0314	0.926542
	6.216	9.57809	0.765635	9.70538	1.04369
	6.2208	9.72929	0.614474	9.48846	0.906417
	6.2256	9.86852	0.538574	9.24876	0.743786
	6.2304	10.1676	0.581968	9.5327	0.817148
	6.2352	9.77692	0.645115	9.75891	1.08903
	6.24	9.89654	0.328664	9.86489	1.18875
	6.2448	9.65522	0.512041	9.83918	1.08452
	6.2496	9.47922	0.879794	10.0267	1.32758
	6.2544	9.68965	0.518306	9.94353	1.17754
	6.2592	9.38297	1.09163	9.62414	0.940266
	6.264	9.65497	0.770182	9.8567	0.95501
	6.2688	9.78712	0.773169	9.41631	1.0489
	6.2736	10.0843	0.830091	9.62092	0.855141
	6.2784	9.62932	0.581132	9.17132	0.784106
	6.2832	9.71693	0.64374	9.45748	0.828986
	6.288	9.38653	0.642962	9.17642	1.20225
	6.2928	9.81022	0.826493	9.52613	1.10199
	6.2976	9.83977	0.421293	9.78824	0.923264
	6.3024	10.0227	0.684831	9.04806	0.9538
	6.3072	9.79647	0.5657	9.20698	0.913441
	6.312	9.79307	0.578904	9.32601	0.99983
	6.3168	10.0101	0.365551	9.68694	0.826406
	6.3216	10.2416	0.672103	9.31717	0.802878
	6.3264	9.78597	0.754314	9.19962	0.4925
	6.3312	10.1403	0.626043	8.89966	1.09211
	6.336	10.0196	0.561052	8.90526	0.615593
	6.3408	9.78322	0.567784	9.15013	0.336408
	6.3456	9.62124	0.83732	8.93509	0.631686
	6.3504	9.59435	0.783374	9.13784	0.502681
	6.3552	9.74323	0.876398	9.32416	0.567405
	6.36	9.87445	1.00438	8.85188	0.505439
	6.3648	9.85114	0.794278	9.07748	0.651352
	6.3696	9.74606	1.04303	8.49456	0.615405
	6.3744	9.81825	0.677915	8.50128	0.680343
	6.3792	9.68757	1.00728	8.43592	0.768728
	6.384	9.89608	0.838093	9.0734	0.933529
	6.3888	9.90965	1.05296	9.27882	0.755464
	6.3936	10.2609	0.741678	8.7745	0.643305
	6.3984	9.31391	0.870222	8.84062	0.543277
	6.4032	9.77841	0.629847	8.61112	0.793831
	6.408	9.83229	0.886359	8.98199	0.691302
	6.4128	9.99916	0.848116	8.93012	0.70573
	6.4176	9.89334	0.903954	9.58348	0.648065
	6.4224	9.75036	0.972282	8.90467	0.429654
	6.4272	9.42721	0.4934	8.84158	0.600315
	6.432	9.51814	0.368823	8.9359	0.486477
	6.4368	9.71588	0.619363	8.66012	0.517676
	6.4416	9.98927	0.844226	8.68312	0.783173
	6.4464	9.42335	0.733697	8.71101	0.494311
	6.4512	9.4027	0.71389	8.75123	0.860492
	6.456	9.62178	0.739604	8.57156	0.73058
	6.4608	9.21122	0.42969	8.68279	0.505605
	6.4656	9.52007	0.22359	8.85778	0.742592
	6.4704	9.59954	0.441391	8.57388	0.437371
	6.4752	9.54705	0.345107	8.70685	0.674879
	6.48	9.59216	0.485415	8.89256	0.819801
	6.4848	9.1811	0.356401	8.95545	0.664065
	6.4896	9.55041	0.366905	9.00422	0.647702
	6.4944	9.79872	0.268284	8.77359	0.61693
	6.4992	9.63942	0.454349	8.5386	0.729025
	6.504	9.99243	0.25693	8.32077	0.836008
	6.5088	9.69117	0.624468	8.75359	0.731294
	6.5136	9.6344	0.350872	8.80505	0.618919
	6.5184	9.90929	0.271803	8.91081	0.786333
	6.5232	9.26064	0.587918	8.68352	0.799509
	6.528	9.43791	0.533222	8.64128	0.733061
	6.5328	9.91867	0.636086	9.14522	1.32799
	6.5376	9.92761	0.28753	8.86439	1.24369
	6.5424	9.92353	0.203881	8.77275	1.20112
	6.5472	10.3817	0.546272	9.07276	1.14097
	6.552	10.1841	0.587407	8.6363	1.14142
	6.5568	10.5058	0.630571	8.90842	0.924888
	6.5616	10.3507	0.330447	8.94303	1.16554
	6.5664	10.3619	0.606785	8.72845	0.86242
	6.5712	10.1851	0.41869	8.67708	1.06056
	6.576	9.90997	0.0755087	8.67803	0.714944
	6.5808	9.96584	0.193387	8.65202	0.81612
	6.5856	9.9288	0.174111	8.89332	0.739158
	6.5904	9.89845	0.131896	9.03352	1.1381
	6.5952	9.79159	0.657962	9.10505	1.08461
	6.6	9.67523	0.448146	9.0994	1.22846
	6.6048	9.98416	0.425997	9.20194	1.08982
	6.6096	9.72197	0.447663	9.00487	0.944358
	6.6144	9.74605	0.491945	9.07609	1.18328
	6.6192	9.3033	0.644689	9.1685	1.07742
	6.624	9.65239	0.548524	8.65879	1.07884
	6.6288	9.29067	0.269584	8.83678	0.669342
	6.6336	9.42838	0.199258	9.33022	0.645858
	6.6384	9.90472	0.512179	9.10776	0.902331
	6.6432	9.933	0.35061	9.21628	0.93276
	6.648	9.67923	0.428581	9.2758	1.1969
	6.6528	10.3639	0.632161	9.61478	1.13719
	6.6576	9.77381	0.582409	9.16521	1.05554
	6.6624	9.76443	0.329913	9.09703	0.942998
	6.6672	9.82715	0.207482	9.02182	0.990756
	6.672	9.42179	0.471734	9.41863	1.17087
	6.6768	10.0382	0.0637041	9.53077	0.962606
	6.6816	9.72621	0.258139	9.21011	0.666527
	6.6864	9.96202	0.196621	9.58429	1.19927
	6.6912	10.1438	0.253924	9.74972	1.19973
	6.696	9.52248	0.418162	9.75333	1.13545
	6.7008	9.32504	0.435545	9.80862	1.16998
	6.7056	9.33894	0.723691	9.33487	1.04482
	6.7104	9.75123	0.5701	9.55444	1.00648
	6.7152	9.31022	0.342486	9.3186	1.1344
	6.72	9.63205	0.536433	9.48846	1.12283
	6.7248	9.76485	0.481657	9.33439	0.865853
	6.7296	9.51508	0.554564	9.78883	0.922372
	6.7344	9.15777	0.669464	9.53568	0.878737
	6.7392	9.59341	1.0026	9.5513	0.836919
	6.744	9.76111	1.03203	9.81768	1.2095
	6.7488	9.73767	0.571853	9.94545	1.17162
	6.7536	9.85643	0.658844	9.79919	1.21211
	6.7584	9.56481	0.575854	9.74783	1.48157
	6.7632	9.26608	0.644374	8.84212	1.51021
	6.768	9.41927	0.877467	9.22141	1.36461
	6.7728	9.72305	0.220583	10.3006	1.31406
	6.7776	9.49241	0.398652	9.29805	0.890407
	6.7824	9.67693	0.468793	9.524	0.835267
	6.7872	9.37715	0.511734	10.0687	0.993372
	6.792	8.95784	0.490082	9.94629	1.04557
	6.7968	9.08842	0.571622	9.54592	1.0603
	6.8016	9.16054	0.548954	9.41519	0.778705
	6.8064	9.24837	0.457461	9.46919	0.751626
	6.8112	9.39643	0.749817	9.77071	1.02077
	6.816	9.29654	0.886278	9.06409	0.755972
	6.8208	9.12299	0.679449	9.75755	1.22716
	6.8256	9.59872	0.627597	8.75149	0.809769
	6.8304	9.63718	0.808917	9.19164	1.2105
	6.8352	9.333	1.02633	9.24952	1.07097
	6.84	9.38552	0.989943	9.47169	1.64922
	6.8448	9.44221	0.927065	9.29511	0.942476
	6.8496	9.40112	0.992979	9.27049	0.95574
	6.8544	9.0534	0.555549	9.62493	0.88267
	6.8592	9.18148	0.669157	9.50902	0.95808
	6.864	9.50946	0.741212	9.33256	0.990968
	6.8688	9.10281	0.560253	9.53889	0.911145
	6.8736	9.09875	0.639606	9.5268	1.17866
	6.8784	9.32339	0.522153	9.37716	1.13767
	6.8832	9.2385	0.789892	9.41923	1.35838
	6.888	9.38684	0.624596	9.39391	1.31236
	6.8928	9.39945	0.697617	9.07112	0.77354
	6.8976	9.58613	0.610663	9.17367	1.06182
	6.9024	9.11175	0.276902	9.30277	0.665748
	6.9072	9.48048	0.855303	9.64229	0.886109
	6.912	9.22817	0.646804	9.41285	1.04621
	6.9168	9.46005	0.341695	8.94861	0.671578
	6.9216	9.03077	0.490041	8.72462	0.428236
	6.9264	9.31689	0.875355	8.97205	0.594551
	6.9312	9.61351	0.751153	9.25758	0.634825
	6.936	9.50147	0.800197	8.53141	0.580483
	6.9408	9.37363	0.543605	9.0233	0.75198
	6.9456	9.41794	0.249827	8.75294	0.707011
	6.9504	9.47138	0.213054	8.72225	0.539328
	6.9552	9.48069	0.531392	9.04745	1.05812
	6.96	9.46817	0.500805	9.16631	0.922388
	6.9648	9.4315	0.477138	9.09993	1.01879
	6.9696	9.43312	0.346653	8.93884	0.852394
	6.9744	9.52116	0.611712	9.24793	0.692092
	6.9792	9.91143	0.570747	9.43163	1.03504
	6.984	9.835	0.422435	9.15105	1.05342
	6.9888	9.91803	0.27186	9.14408	0.924846
	6.9936	9.47877	0.353985	8.74495	1.03246
	6.9984	9.68845	0.252076	9.18112	1.21494
	7.0032	9.72459	0.465539	8.9178	1.08354
	7.008	9.5868	0.0811565	9.10959	0.950125
	7.0128	9.48387	0.374097	9.15822	1.1226
	7.0176	9.59336	0.771511	9.43092	1.0941
	7.0224	9.67866	0.483844	9.47359	0.810486
	7.0272	9.09558	0.347526	9.26791	0.832241
	7.032	9.43033	0.328741	9.3559	1.14352
	7.0368	9.19199	0.502781	9.40975	1.07515
	7.0416	9.61731	0.595671	9.11145	0.948173
	7.0464	9.72373	0.656638	9.06625	0.948261
	7.0512	9.53912	0.571464	8.97712	1.20744
	7.056	9.69034	0.663536	9.5162	1.10072
	7.0608	8.9976	0.400799	9.58367	1.14194
	7.0656	9.17725	0.302083	9.39177	0.957535
	7.0704	9.22852	0.626136	9.28052	0.937574
	7.0752	9.58302	0.16333	9.37416	1.13676
	7.08	9.72804	0.126495	9.56693	1.20435
	7.0848	9.36195	0.521129	9.89757	1.13625
	7.0896	9.41585	0.607712	9.23492	0.869169
	7.0944	9.59337	0.341066	9.39009	1.14638
	7.0992	9.25712	0.300186	9.57354	1.06038
	7.104	9.3612	0.455659	9.15744	1.13391
	7.1088	9.65973	0.196901	9.05263	1.25255
	7.1136	9.73161	0.385043	9.06519	0.880263
	7.1184	9.32561	0.276911	9.19127	0.876185
	7.1232	9.245	0.461237	9.26232	1.08999
	7.128	9.2201	0.261064	8.97365	0.839258
	7.1328	9.03618	0.284345	9.13944	0.684198
	7.1376	9.21501	0.313813	9.14447	0.870532
	7.1424	9.41444	0.406016	9.01479	0.718558
	7.1472	8.93255	0.290964	9.0116	0.790392
	7.152	9.23439	0.378929	9.25862	0.753791
	7.1568	9.56157	0.705259	9.4049	0.726363
	7.1616	9.08457	0.408934	9.26016	0.962888
	7.1664	9.67091	0.639348	9.17352	0.834361
	7.1712	9.67796	0.312351	9.16116	1.17796
	7.176	10.1573	0.722846	9.11349	1.0404
	7.1808	9.46121	0.291569	9.34663	0.792103
	7.1856	9.27135	0.556443	9.341	0.788503
	7.1904	9.23175	0.300936	9.4969	0.842971
	7.1952	9.627	0.647511	8.96774	0.672897
	7.2	9.40629	0.257608	9.21831	0.707933
	7.2048	9.49994	0.123165	9.27678	0.521349
	7.2096	9.41762	0.248967	9.23315	0.844953
	7.2144	9.31962	0.544685	9.28841	0.894558
	7.2192	9.63063	0.762844	9.32501	0.874955
	7.224	9.84767	0.470576	9.37612	0.774768
	7.2288	9.31311	0.405457	9.18407	0.77978
	7.2336	9.15039	0.231562	9.06117	0.722898
	7.2384	9.83059	0.349824	9.12604	0.790559
	7.2432	9.1561	0.0943066	8.83711	1.06982
	7.248	9.72167	0.618636	8.77685	0.85763
	7.2528	9.14862	0.293712	9.10073	1.07718
	7.2576	9.45508	0.32774	9.43349	1.16915
	7.2624	9.85154	0.640731	8.80301	1.07624
	7.2672	9.98756	0.387251	8.97582	0.996474
	7.272	9.39973	0.35235	8.69051	1.12417
	7.2768	9.20403	0.552646	8.73395	0.994545
	7.2816	9.27335	0.388112	8.80607	0.594042
	7.2864	9.47599	0.191566	9.36227	0.888396
	7.2912	9.24629	0.427548	9.63455	1.03429
	7.296	9.20463	0.402413	9.22562	0.826439
	7.3008	9.35326	0.420404	8.95874	0.636098
	7.3056	9.2847	0.451387	8.99198	0.577787
	7.3104	9.75176	0.658283	8.84718	0.618887
	7.3152	9.27807	0.192	8.94674	0.558785
	7.32	9.09335	0.388375	8.99138	0.639915
	7.3248	9.31172	0.423616	9.19721	0.896875
	7.3296	9.15037	0.279064	9.05583	0.746061
	7.3344	9.39873	0.631107	9.06708	0.952549
	7.3392	9.61675	0.642292	9.423	0.687279
	7.344	9.51127	0.369954	8.84675	0.708476
	7.3488	9.26062	0.49732	9.1007	0.673916
	7.3536	8.94084	0.655621	8.9292	0.533729
	7.3584	9.1459	0.696102	8.68478	0.517932
	7.3632	9.34073	0.495008	8.86468	0.635408
	7.368	9.61369	0.608982	8.94641	0.878476
	7.3728	9.26704	0.658395	8.78911	0.982872
	7.3776	9.1232	0.553898	9.01402	0.534168
	7.3824	8.84584	0.550172	8.69975	0.993179
	7.3872	9.00205	0.53322	8.8351	0.53989
	7.392	8.97655	0.367725	8.81024	0.71106
	7.3968	9.32959	0.265537	8.75244	0.811963
	7.4016	9.28259	0.418203	8.99258	0.716735
	7.4064	8.99467	0.919384	9.24381	0.654701
	7.4112	8.968	0.629088	9.18408	0.841862
	7.416	9.14075	0.502949	8.73195	0.768032
	7.4208	9.33683	0.621485	8.40774	0.552839
	7.4256	9.54176	0.65111	8.93846	0.555613
	7.4304	9.55287	0.411273	8.96392	0.463479
	7.4352	9.19649	0.41198	8.93457	0.579829
	7.44	9.51421	0.382455	8.93901	0.858214
	7.4448	9.77481	0.347421	9.35746	0.693079
	7.4496	9.55035	0.80198	8.63162	0.645223
	7.4544	9.51264	0.69884	8.33044	0.403098
	7.4592	9.51009	0.618931	8.51536	0.63
	7.464	9.6006	0.458229	8.43557	0.616384
	7.4688	9.47005	0.198461	8.56232	0.697036
	7.4736	9.73975	0.379208	8.12395	0.60789
	7.4784	9.35385	0.33663	8.31657	0.709916
	7.4832	9.13967	0.473288	8.68632	0.564444
	7.488	9.22171	0.107411	8.66377	0.542225
	7.4928	9.54388	0.211496	8.51211	0.636929
	7.4976	9.57834	0.706852	8.7202	0.779561
	7.5024	9.36549	0.518658	8.60461	0.373439
	7.5072	9.76582	0.822203	8.3077	0.524279
	7.512	9.45666	0.461528	8.57343	0.677108
	7.5168	8.95413	0.384092	8.22556	0.7946
	7.5216	9.42742	0.479205	8.20313	0.654373
	7.5264	9.32394	0.641807	8.24168	0.489736
	7.5312	9.34106	0.337822	8.42558	0.600163
	7.536	9.29238	0.100784	8.17961	0.356898
	7.5408	9.41182	0.51083	8.41263	0.414857
	7.5456	10.2382	0.603938	8.54728	0.199533
	7.5504	9.66065	0.335165	8.49024	0.439847
	7.5552	9.53504	0.320565	7.86453	0.525798
	7.56	9.58232	0.521391	8.66996	0.513374
	7.5648	9.58914	0.187736	8.92122	0.336941
	7.5696	8.95481	0.608889	8.74227	0.107825
	7.5744	9.69695	0.566404	8.54213	0.329591
	7.5792	9.92896	0.384678	8.46669	0.406369
	7.584	9.44243	0.64496	8.53226	0.396988
	7.5888	9.80618	0.62807	8.44166	0.323713
	7.5936	9.37971	0.579478	9.05424	0.582274
	7.5984	10.0338	0.436912	8.53915	0.505357
	7.6032	10.0103	1.10531	8.29604	0.634178
	7.608	9.94213	0.647582	8.47341	0.532331
	7.6128	9.55923	0.649702	8.78328	0.522103
	7.6176	9.71145	0.620568	8.39996	0.154949
	7.6224	9.56472	0.713454	8.35512	0.51139
	7.6272	9.47877	0.429091	8.23235	0.315847
	7.632	9.8773	0.659914	8.45672	0.539753
	7.6368	9.7778	0.566239	8.46138	0.401229
	7.6416	10.1375	0.7296	8.21567	0.641653
	7.6464	10.2891	0.642577	8.57961	0.784104
	7.6512	9.5495	0.850511	8.3242	0.504393
	7.656	9.79021	0.917195	8.5073	0.389969
	7.6608	9.76902	0.844413	8.63359	0.705433
	7.6656	9.8908	0.600853	8.98482	1.03581
	7.6704	9.86088	0.694622	8.35637	0.460589
	7.6752	10.1061	0.614667	8.39347	0.575847
	7.68	10.1634	0.753102	8.58785	0.838889
	7.6848	9.64165	0.576735	8.78655	0.838768
	7.6896	10.1668	0.858329	8.20918	0.523805
	7.6944	10.0081	0.598228	8.23232	0.738153
	7.6992	9.96496	0.648731	8.65698	0.577493
	7.704	10.365	0.428588	8.77095	0.860156
	7.7088	9.95484	0.59852	8.40103	0.662736
	7.7136	10.0595	0.788452	8.48839	0.435648
	7.7184	9.83048	0.772576	8.47531	0.694877
	7.7232	9.77583	0.215839	8.3934	0.669195
	7.728	9.62036	0.637186	8.30798	0.570865
	7.7328	9.12117	0.657515	8.29609	0.890061
	7.7376	9.35771	0.652836	8.10022	0.779682
	7.7424	10.1087	1.18494	8.61063	0.807419
	7.7472	10.103	0.997917	8.62911	1.12877
	7.752	10.0201	0.750914	8.78216	0.806602
	7.7568	9.98109	0.816781	8.81726	1.1118
	7.7616	9.63524	1.03451	8.84157	1.15903
	7.7664	10.1747	0.770616	9.08932	1.01008
	7.7712	10.1022	0.71556	9.04101	1.25685
	7.776	9.77961	0.831672	9.91957	0.978336
	7.7808	9.94672	0.999042	9.41375	1.40775
	7.7856	9.7455	0.56224	8.82182	1.14387
	7.7904	9.73644	0.847334	9.48058	1.28028
	7.7952	9.51778	0.481239	9.01863	1.20584
	7.8	9.39861	0.612435	8.82004	1.03247
	7.8048	9.59955	0.699054	9.22991	1.12664
	7.8096	9.97203	0.517206	8.77985	0.803855
	7.8144	9.65796	0.598974	8.93316	0.831288
	7.8192	9.87461	0.927622	9.09288	0.847968
	7.824	9.89584	0.875851	8.82614	0.684341
	7.8288	9.84578	0.91446	9.14837	0.840525
	7.8336	9.83453	0.97868	8.73176	0.852988
	7.8384	9.49018	0.679067	8.96329	0.903173
	7.8432	10.0902	0.953884	9.17952	0.645687
	7.848	9.99912	0.818	9.17768	0.668781
	7.8528	9.75252	0.654948	9.23587	0.755175
	7.8576	10.0022	0.74769	9.73567	1.02034
	7.8624	10.0485	0.782965	9.41469	0.865134
	7.8672	10.1134	0.761106	9.1331	0.713368
	7.872	9.63868	0.406773	9.41368	0.942607
	7.8768	9.77212	0.470452	8.84645	0.725206
	7.8816	9.47758	0.778823	9.02641	0.713007
	7.8864	9.73199	0.59411	8.82704	0.807961
	7.8912	9.56736	0.507329	8.54607	0.522336
	7.896	9.99214	0.608524	8.50732	0.543921
	7.9008	9.87092	0.464843	9.11371	0.566833
	7.9056	9.67856	0.652254	8.75481	0.830312
	7.9104	9.55957	0.844473	8.30107	0.440336
	7.9152	9.16751	0.695045	8.71742	0.464171
	7.92	9.30246	0.802335	8.93235	0.396638
	7.9248	9.88841	0.861978	8.61887	0.551547
	7.9296	9.63342	0.465355	8.36819	0.859121
	7.9344	9.1117	0.543006	8.15405	0.851722
	7.9392	9.73605	0.536084	8.62658	0.823657
	7.944	9.3591	0.6498	8.59584	0.817531
	7.9488	9.46057	0.566882	8.03306	0.700257
	7.9536	9.62675	0.771689	8.36606	0.913116
	7.9584	10.02	0.394435	8.5915	0.881427
	7.9632	9.16688	0.774531	8.45742	0.807624
	7.968	9.69287	1.13219	8.28812	0.716345
	7.9728	9.66261	0.576227	8.2277	0.904916
	7.9776	9.42023	0.244733	8.1642	0.784577
	7.9824	9.34009	0.798611	8.25284	0.591816
	7.9872	9.35547	0.583736	8.07575	0.464798
	7.992	9.56889	0.878449	8.45427	0.923041
	7.9968	9.60829	0.698514	8.05345	0.605264
	8.0016	9.85488	0.606268	8.19197	0.64385
	8.0064	9.41627	0.477961	8.10887	0.668327
	8.0112	9.67952	0.499332	8.00066	0.428493
	8.016	9.98621	0.658145	8.31154	0.397276
	8.0208	9.70692	0.707875	8.31769	0.60252
	8.0256	10.1416	0.539901	8.13255	0.386644
	8.0304	9.67077	0.547292	8.31495	0.641502
	8.0352	9.86103	0.399811	8.32423	0.4429
	8.04	9.61091	0.412788	8.2751	0.772408
	8.0448	9.68601	0.47955	7.90359	0.327867
	8.0496	9.23416	0.451323	7.89225	0.56985
	8.0544	9.89576	0.305698	8.20546	0.553433
	8.0592	9.50961	0.498448	8.27277	0.85593
	8.064	10.0025	0.66935	8.23758	0.593889
	8.0688	9.67521	0.525817	8.32765	0.579155
	8.0736	9.89373	0.720761	8.22865	0.738124
	8.0784	9.82312	0.837771	8.67694	0.566123
	8.0832	9.55479	0.710964	8.63566	0.463301
	8.088	9.60487	0.580118	8.61781	0.211042
	8.0928	9.30663	0.395923	8.52646	0.282185
	8.0976	9.43656	0.652178	8.38139	0.48986
	8.1024	9.60025	0.459698	8.54978	0.403659
	8.1072	9.85387	0.70061	8.42787	0.456142
	8.112	9.44862	0.806617	8.36631	0.406454
	8.1168	9.97154	0.706193	8.31535	0.310922
	8.1216	9.63282	0.546501	8.42319	0.0826169
	8.1264	10.1744	0.801832	8.48714	0.315608
	8.1312	9.79432	0.764384	8.36351	0.252697
	8.136	10.2615	0.82877	8.10791	0.360998
	8.1408	10.1208	0.759501	8.33272	0.220157
	8.1456	9.33687	0.822534	8.39541	0.127143
	8.1504	10.0009	0.702484	8.87594	0.0510112
	8.1552	9.53358	0.419543	8.13724	0.318667
	8.16	9.62921	0.492079	8.88058	0.429412
	8.1648	9.70888	0.537431	8.61392	0.357764
	8.1696	9.4121	0.608352	8.59064	0.537432
	8.1744	9.52434	0.504184	8.30594	0.664149
	8.1792	9.34775	0.510915	8.38768	0.385647
	8.184	9.15729	0.520101	8.2561	0.44105
	8.1888	9.39587	0.339458	8.38054	0.19505
	8.1936	9.76171	0.288178	8.48499	0.325874
	8.1984	9.36968	0.232816	8.90674	0.580956
	8.2032	9.59917	0.374245	8.70273	0.520359
	8.208	9.86876	0.497908	9.08738	0.707423
	8.2128	9.33826	0.478346	8.39178	0.326049
	8.2176	9.47886	0.395818	9.1679	0.541542
	8.2224	9.63057	0.562293	8.86444	0.328983
	8.2272	10.0011	0.784465	8.46329	0.306267
	8.232	9.87983	0.382205	8.54414	0.280242
	8.2368	10.0627	0.914933	8.51005	0.307078
	8.2416	9.76045	0.907763	8.42593	0.518233
	8.2464	9.50285	0.608618	8.46306	0.247776
	8.2512	9.65994	0.764851	8.60437	0.636934
	8.256	9.4687	0.525209	8.41153	0.405655
	8.2608	9.69929	0.940185	8.91484	0.245412
	8.2656	9.507	0.827494	8.57666	0.364305
	8.2704	10.2647	1.01225	9.03266	0.721466
	8.2752	9.46105	0.830272	9.141	0.47487
	8.28	9.77169	0.660151	8.4307	0.530967
	8.2848	9.61288	0.491329	8.36506	0.435284
	8.2896	9.82993	0.5825	8.84239	0.379315
	8.2944	9.55256	0.48342	8.83966	0.620545
	8.2992	9.44123	0.548557	8.62149	0.622255
	8.304	9.4897	0.417769	8.91471	0.748636
	8.3088	9.4654	0.296388	8.76862	0.560004
	8.3136	9.79317	0.659832	8.9316	0.516654
	8.3184	9.95857	0.360895	8.82773	0.522657
	8.3232	10.1049	0.512645	8.96175	0.691613
	8.328	9.87331	0.442613	8.7526	0.629197
	8.3328	9.82454	0.469975	8.44376	0.432795
	8.3376	9.84307	0.0264297	8.56693	0.292648
	8.3424	10.0104	0.113564	8.88125	0.763649
	8.3472	9.97596	0.166786	9.58861	0.609475
	8.352	9.55217	0.320152	9.15646	0.585853
	8.3568	9.43075	0.588393	8.77192	0.531975
	8.3616	9.79333	0.525478	8.57455	0.398227
	8.3664	9.81966	0.148481	8.25032	0.278345
	8.3712	9.86087	0.575743	8.64302	0.587913
	8.376	9.86453	0.349589	8.36884	0.730447
	8.3808	9.73934	0.496684	8.56536	0.107968
	8.3856	10.0271	0.581827	8.49572	0.19339
	8.3904	10.3558	0.60969	8.57584	0.194656
	8.3952	9.3564	0.600901	8.61339	0.0917215
	8.4	9.27127	0.676595	8.56373	0.341866
	8.4048	9.74049	0.352027	8.81184	0.191145
	8.4096	9.36883	0.405297	8.31287	0.27241
	8.4144	9.87882	0.672519	8.61806	0.384753
	8.4192	9.73144	0.85825	8.80892	0.355544
	8.424	9.4761	0.66438	8.63768	0.0564854
	8.4288	9.45387	0.462993	9.07108	0.298053
	8.4336	9.23897	0.424734	9.03728	0.584714
	8.4384	9.55645	0.385203	8.85342	0.419942
	8.4432	9.45791	0.675961	8.61592	0.576217
	8.448	9.61047	0.390179	8.53625	0.40394
	8.4528	9.29509	0.565647	8.88388	0.498577
	8.4576	9.39122	0.549634	8.51909	0.34055
	8.4624	9.21208	0.45996	8.78298	0.523125
	8.4672	9.58005	0.467638	8.29871	0.437377
	8.472	9.36894	0.480501	8.38702	0.555145
	8.4768	9.26647	0.52404	8.73323	0.492618
	8.4816	9.98798	0.78581	8.76788	0.688849
	8.4864	9.29463	0.685236	8.77848	0.493945
	8.4912	9.75073	0.511083	8.54778	0.33285
	8.496	9.61071	0.541264	8.76489	0.54497
	8.5008	9.46293	0.589589	8.63082	0.671673
	8.5056	9.70536	0.528944	8.65141	0.440214
	8.5104	9.68488	0.43075	8.56769	0.477171
	8.5152	9.68065	0.55399	8.64164	0.596855
	8.52	9.6693	0.362995	8.55501	0.720244
	8.5248	9.51473	0.459423	8.60815	0.536141
	8.5296	9.67357	0.658991	8.68525	0.409218
	8.5344	9.76676	0.908922	8.96708	0.295779
	8.5392	9.52141	0.707958	9.07914	0.844662
	8.544	9.37892	0.328397	8.95218	0.605848
	8.5488	9.5476	0.399709	8.82067	0.462994
	8.5536	9.79819	0.399892	8.98427	0.39099
	8.5584	9.62708	0.384577	8.93873	0.761357
	8.5632	10.0926	0.355132	9.07338	0.572822
	8.568	9.72459	0.516147	8.66177	0.682571
	8.5728	10.1792	0.662884	8.90393	0.404838
	8.5776	9.46128	0.894963	8.7657	0.735415
	8.5824	9.49614	0.751883	8.84832	0.418676
	8.5872	9.27384	0.723874	8.94632	0.181585
	8.592	9.37655	0.464266	8.73351	0.902821
	8.5968	9.6246	0.590641	8.5488	0.673824
	8.6016	9.68786	0.795086	7.88221	0.49467
	8.6064	9.77392	0.815249	8.36511	0.519597
	8.6112	9.77508	0.601628	8.78593	0.380028
	8.616	9.39345	0.374112	8.65248	0.645703
	8.6208	9.45042	0.515328	9.10901	0.855106
	8.6256	9.40773	0.292422	8.73962	0.723381
	8.6304	9.8027	0.431366	8.56246	0.787497
	8.6352	9.53956	0.971178	9.0245	0.566075
	8.64	9.37366	0.640241	8.82605	0.517373
	8.6448	9.43627	0.348537	8.76591	0.480293
	8.6496	9.69198	0.564495	9.02369	0.650757
	8.6544	9.57971	0.733227	8.83757	0.434061
	8.6592	9.5371	0.426074	8.9936	0.729904
	8.664	9.46934	0.440662	8.83471	0.594178
	8.6688	9.68939	0.455744	9.08678	0.350941
	8.6736	9.72335	0.4235	8.99081	0.570024
	8.6784	8.99335	0.728635	9.62327	0.6359
	8.6832	9.52116	0.517008	9.55606	0.905208
	8.688	9.90427	0.500924	9.44992	0.775595
	8.6928	9.78496	0.716431	9.31983	0.866215
	8.6976	10.003	0.449344	9.28715	0.604626
	8.7024	10.1038	0.422539	9.48537	0.427298
	8.7072	9.53613	0.696926	9.33963	0.812989
	8.712	9.28432	1.05305	9.5607	0.684058
	8.7168	9.43673	0.899811	8.97047	0.60437
	8.7216	9.45854	0.957621	9.58573	0.833928
	8.7264	9.46061	0.772768	9.21656	0.794464
	8.7312	9.05369	0.749243	9.44601	0.701004
	8.736	9.46316	0.63838	9.47515	1.02482
	8.7408	9.38128	0.605052	9.57196	1.06064
	8.7456	9.8099	0.79435	9.26037	0.638263
	8.7504	9.35685	0.280936	9.19252	0.794943
	8.7552	9.79769	0.328626	9.3501	0.674163
	8.76	9.9427	0.386784	9.27693	0.740115
	8.7648	9.82627	0.521868	9.01064	0.769517
	8.7696	9.47649	0.187634	9.15806	0.532791
	8.7744	10.0366	0.193125	9.2514	0.595557
	8.7792	9.44416	0.509931	8.93594	0.649771
	8.784	9.81148	0.701081	9.4953	0.540687
	8.7888	10.0262	0.341628	10.309	0.982212
	8.7936	9.86076	0.679273	9.9503	0.877463
	8.7984	9.78843	0.731576	9.70011	0.574984
	8.8032	9.92667	0.351938	9.89865	0.602297
	8.808	10.0958	0.789592	9.67147	0.579059
	8.8128	9.88464	0.605485	10.0106	0.717394
	8.8176	10.1964	0.681077	9.67939	0.565785
	8.8224	9.70118	0.561997	9.80804	0.439055
	8.8272	10.0257	0.585097	9.90832	0.473945
	8.832	9.71428	0.590486	9.89949	0.787399
	8.8368	9.46649	0.466916	9.95064	0.549429
	8.8416	9.48391	0.647393	9.60223	0.605376
	8.8464	9.99117	0.72681	9.64735	0.70108
	8.8512	10.2372	0.796026	9.43047	0.533842
	8.856	10.2374	0.867563	9.72392	0.656724
	8.8608	10.2284	0.769574	9.87051	0.661775
	8.8656	10.321	0.912802	9.85557	0.766495
	8.8704	10.2777	0.846414	9.95871	1.0057
	8.8752	10.0634	0.646245	10.0576	0.887416
	8.88	9.89812	0.441273	9.64172	0.649041
	8.8848	9.75758	0.367489	9.58766	0.638336
	8.8896	9.93105	0.39634	9.75267	0.636529
	8.8944	9.52828	0.392116	9.66376	0.735854
	8.8992	9.49681	0.617084	9.50526	0.812035
	8.904	9.56625	0.877815	9.1449	0.817937
	8.9088	9.35792	0.633052	9.01734	0.888964
	8.9136	9.58296	0.624379	8.94488	0.864844
	8.9184	9.50364	0.726294	9.19088	0.61756
	8.9232	9.87359	0.742125	9.34655	0.888516
	8.928	9.5358	0.810452	9.27475	0.538668
	8.9328	9.4859	0.576577	9.29223	0.78527
	8.9376	9.53529	0.689397	9.39857	0.823705
	8.9424	9.56584	0.650534	8.91835	0.542176
	8.9472	9.60587	0.608542	9.51422	0.880812
	8.952	9.33227	0.72405	9.17066	0.60107
	8.9568	9.69434	0.401876	9.52543	0.554514
	8.9616	10.0706	0.335935	9.07433	0.673125
	8.9664	9.43371	0.546628	9.44771	0.89748
	8.9712	10.063	0.282179	9.11103	0.791923
	8.976	9.30902	0.407893	9.27961	0.751232
	8.9808	9.58208	0.391635	9.00908	0.593425
	8.9856	9.60711	1.0014	9.13573	0.586031
	8.9904	9.5609	0.664407	9.15455	0.782885
	8.9952	9.20478	0.624039	9.73463	0.691662
	9	8.91181	0.636522	8.99695	0.424297
	9.0048	9.39784	0.712156	9.28418	1.08793
	9.0096	9.48892	0.746092	9.2395	0.476419
	9.0144	9.08921	0.491397	9.50117	0.761726
	9.0192	9.84219	0.748754	9.47392	0.768515
	9.024	9.65948	1.07179	9.16399	0.589073
	9.0288	9.82131	0.715727	9.69589	0.281291
	9.0336	9.86844	0.895076	9.65138	0.745437
	9.0384	9.89809	0.799585	8.98003	0.576495
	9.0432	9.43725	0.770982	9.45727	0.582829
	9.048	9.65241	0.714376	9.30241	0.325643
	9.0528	9.71928	0.485221	9.46301	0.637198
	9.0576	9.61636	0.747149	9.41324	0.747273
	9.0624	9.39658	0.505782	9.04928	0.631371
	9.0672	9.47486	0.713884	9.18225	0.555736
	9.072	9.6675	0.776392	9.23222	0.562575
	9.0768	9.70456	0.771913	9.35278	0.628581
	9.0816	9.2726	0.503245	8.78762	0.486141
	9.0864	9.53103	0.634518	9.0168	0.505233
	9.0912	9.00959	1.018	8.75937	0.538155
	9.096	9.5578	0.616618	8.8019	0.522788
	9.1008	9.60741	0.562471	8.72997	0.148003
	9.1056	9.60094	0.721583	8.86761	0.308482
	9.1104	9.78379	0.930037	8.72996	0.268808
	9.1152	9.4887	0.78987	8.98343	0.542691
	9.12	9.37896	0.439444	9.09481	0.576703
	9.1248	9.62047	0.412424	8.65973	0.615294
	9.1296	9.54493	0.731917	9.03092	0.45958
	9.1344	9.52037	0.697051	8.94344	0.413007
	9.1392	9.37074	0.722313	8.87987	0.428758
	9.144	9.66134	0.849424	8.81917	0.167009
	9.1488	9.27355	0.771666	8.80926	0.42382
	9.1536	9.43066	0.629939	9.23001	0.704726
	9.1584	9.33446	0.669909	9.39518	0.751805
	9.1632	9.18882	0.592516	8.60406	0.453688
	9.168	9.16063	0.747692	8.68429	0.357708
	9.1728	9.54268	0.774538	8.92097	0.892148
	9.1776	9.44131	0.588413	8.39146	0.332546
	9.1824	9.42215	0.899452	8.83412	0.460703
	9.1872	9.55949	0.719721	8.9118	0.251902
	9.192	9.25394	0.968637	8.60015	0.231912
	9.1968	9.04709	0.824612	8.65575	0.553994
	9.2016	9.32519	0.715267	8.41645	0.298661
	9.2064	8.96063	0.884193	8.64191	0.310835
	9.2112	9.31488	0.891919	8.57696	0.359659
	9.216	9.9699	0.620853	8.41012	0.393469
	9.2208	9.59201	0.676997	8.5937	0.405179
	9.2256	9.66368	0.220006	8.92318	0.222485
	9.2304	9.41047	0.703884	8.64484	0.304139
	9.2352	9.81917	0.404247	8.48866	0.369461
	9.24	9.93478	0.606722	8.80547	0.305761
	9.2448	9.21295	0.60947	8.68565	0.266086
	9.2496	9.29513	0.518183	8.85282	0.613938
	9.2544	10.0438	0.39597	8.3342	0.192493
	9.2592	9.81071	0.350741	8.50388	0.45108
	9.264	9.80644	0.751968	9.12758	0.354697
	9.2688	9.58716	0.491002	8.7148	0.669578
	9.2736	9.78929	0.608571	8.49511	0.359014
	9.2784	9.79755	0.457796	8.50436	0.403798
	9.2832	9.51571	0.630684	8.83664	0.260461
	9.288	9.25144	0.526236	8.95375	0.700014
	9.2928	9.29078	0.304827	8.68641	0.638258
	9.2976	9.69897	0.683273	8.79324	0.485922
	9.3024	9.608	0.870683	8.70819	0.373012
	9.3072	9.61675	0.671549	8.6467	0.488429
	9.312	9.5784	0.529626	8.62195	0.272597
	9.3168	9.55597	0.747585	8.2919	0.517517
	9.3216	10.0004	0.470886	8.60101	0.362272
	9.3264	9.71534	0.314066	8.55468	0.464851
	9.3312	9.56515	0.638294	8.72666	0.31891
	9.336	9.28962	0.746548	8.33512	0.524284
	9.3408	9.77197	0.671938	8.50681	0.369834
	9.3456	9.71219	0.813821	8.63905	0.411228
	9.3504	9.17331	0.7671	8.69951	0.221562
	9.3552	9.71797	0.619365	8.31555	0.319968
	9.36	9.70407	0.650768	8.6385	0.712859
	9.3648	9.84023	0.708236	8.77157	0.406545
	9.3696	9.4369	0.627916	8.82643	0.363551
	9.3744	9.96574	0.370829	9.39891	0.620744
	9.3792	9.54667	0.489834	9.14345	0.276466
	9.384	9.82002	0.66932	9.18671	0.836921
	9.3888	9.565	0.645082	9.0778	0.491735
	9.3936	9.18166	0.517325	8.75583	0.422474
	9.3984	9.29411	0.296488	8.70087	0.387353
	9.4032	9.11228	0.657668	8.67576	0.246742
	9.408	9.26307	0.875331	8.92262	0.195162
	9.4128	9.51296	0.864401	9.10723	0.574312
	9.4176	9.32423	0.770263	9.13342	0.559926
	9.4224	9.88075	0.836665	8.79668	0.447154
	9.4272	9.76521	0.504278	9.06012	0.307895
	9.432	9.62659	0.652827	8.96196	0.312324
	9.4368	9.28674	0.661461	8.82869	0.16134
	9.4416	9.11274	0.381007	8.51134	0.188223
	9.4464	9.54667	0.537651	8.52795	0.399243
	9.4512	9.40222	0.453465	8.73737	0.599888
	9.456	9.86521	0.594509	8.90753	0.378369
	9.4608	9.40859	0.659333	8.65828	0.478639
	9.4656	9.39801	0.584892	8.9107	0.566483
	9.4704	9.16638	0.506147	8.79439	0.600435
	9.4752	9.23117	0.66155	8.9831	0.366004
	9.48	9.60694	0.565538	8.66066	0.2064
	9.4848	9.82119	0.628161	8.42202	0.23611
	9.4896	9.47638	0.649826	8.32707	0.120145
	9.4944	10.0667	0.669324	8.20352	0.158591
	9.4992	9.66134	0.450202	8.60387	0.494803
	9.504	9.84042	0.514326	9.0657	0.390257
	9.5088	9.7038	0.651937	8.74635	0.533973
	9.5136	9.56088	0.592578	8.438	0.421751
	9.5184	9.62616	0.570184	8.74564	0.292806
	9.5232	9.73421	0.120557	8.68288	0.282526
	9.528	9.84451	0.34504	8.67057	0.290494
	9.5328	9.43716	0.25489	8.6777	0.269005
	9.5376	9.49929	0.48383	8.81341	0.255491
	9.5424	9.59973	0.547328	8.55248	0.236827
	9.5472	9.42179	0.641784	8.57248	0.261321
	9.552	9.73427	0.284096	8.81899	0.289742
	9.5568	9.32665	0.433118	8.85965	0.240757
	9.5616	9.67819	0.339174	8.97629	0.558319
	9.5664	10.0437	0.294078	9.05974	0.222185
	9.5712	10.0166	0.459523	9.45886	0.410308
	9.576	10.1203	0.551108	9.3744	0.719644
	9.5808	9.78081	0.823094	9.45789	0.790122
	9.5856	9.73948	0.264904	9.5246	0.888756
[truncated: 18,837 more rows]

## Sheet: SuppFig9c
	Time trace	BAX		BAX + EO			Histogram					BAX	BAX + EO
	Time (nsec)	Mean	SEM	Mean	SEM		Bin Center	BAX	BAX + EO		Mean	13.0218	10.526
	0	13.2833	0.220745	11.563	0.370892		8.2	0	1		SEM	0.00296057	0.00446287
	0.0048	13.0728	0.376085	11.7265	0.285342		8.4	0	5
	0.0096	13.7015	0.320446	11.0702	0.791156		8.6	0	19
	0.0144	13.9531	0.875554	10.9433	0.498017		8.8	0	34
	0.0192	13.6407	0.930103	11.0837	0.607679		9	0	119
	0.024	14.0158	0.682871	10.9135	0.857038		9.2	0	376
	0.0288	13.399	0.480448	11.1704	0.940276		9.4	0	672
	0.0336	13.3994	0.827246	10.383	1.13388		9.6	0	980
	0.0384	13.7288	0.676445	10.2548	1.11553		9.8	0	1279
	0.0432	13.217	0.765815	10.4084	0.942008		10	0	1619
	0.048	13.0286	0.803199	10.9552	1.37932		10.2	0	2189
	0.0528	13.3089	0.548358	10.3642	1.72793		10.4	0	2683
	0.0576	13.1476	0.48349	10.2252	1.55554		10.6	0	2814
	0.0624	13.6401	0.778936	10.3463	1.27698		10.8	0	2536
	0.0672	13.0976	0.65475	10.9526	1.55253		11	0	2028
	0.072	13.1947	0.229248	10.0034	1.61483		11.2	3	1345
	0.0768	13.4799	0.123121	9.06432	1.30453		11.4	11	802
	0.0816	13.0949	0.130442	9.56434	1.62488		11.6	41	488
	0.0864	12.7874	0.419058	9.44883	1.43188		11.8	129	294
	0.0912	12.802	0.60443	10.2255	0.968735		12	298	238
	0.096	12.7555	0.569858	9.73048	1.17862		12.2	611	167
	0.1008	11.9245	0.857847	9.54854	1.31681		12.4	1194	95
	0.1056	12.5676	1.11315	9.51949	1.24418		12.6	2109	35
	0.1104	11.4177	0.75402	9.26656	1.23231		12.8	3254	12
	0.1152	11.5354	0.493049	8.97039	1.21203		13	4120	5
	0.12	12.2654	0.299839	9.40101	1.35162		13.2	3815	0
	0.1248	12.2665	0.555164	9.77872	1.10848		13.4	2697	0
	0.1296	12.6472	1.07429	9.45561	1.32023		13.6	1479	0
	0.1344	11.9831	0.395411	9.52625	0.951373		13.8	707	0
	0.1392	12.3955	0.52585	9.1965	1.39584		14	273	0
	0.144	11.7907	0.513032	9.37071	1.35048		14.2	78	0
	0.1488	11.6064	0.741967	9.56955	1.65709		14.4	15	0
	0.1536	11.9597	0.678982	9.65722	1.36697		14.6	0	0
	0.1584	11.8198	0.680567	9.41868	1.20599		14.8	1	0
	0.1632	12.128	0.588922	9.90602	1.46886
	0.168	11.9503	0.643181	10.0152	1.4307
	0.1728	11.3946	0.40222	10.1262	1.57057
	0.1776	11.5523	0.384054	9.54308	1.42759
	0.1824	12.1168	0.905424	9.69055	1.40413
	0.1872	12.073	0.817081	9.58833	1.46889
	0.192	12.1645	0.911222	9.53091	1.44579
	0.1968	12.5829	1.50398	9.26587	1.19257
	0.2016	12.6261	0.992259	9.28726	1.5276
	0.2064	12.5972	1.35641	9.00294	1.50223
	0.2112	13.3031	1.99079	9.36885	1.43744
	0.216	12.7064	1.47891	9.38618	1.50701
	0.2208	11.9687	1.02378	8.90464	1.59869
	0.2256	12.871	1.05036	9.09011	1.47403
	0.2304	12.3067	1.23307	9.1954	1.45205
	0.2352	12.1092	1.15874	9.18859	1.42525
	0.24	12.7392	0.818199	9.20739	1.60434
	0.2448	12.6313	0.834975	9.04146	1.65706
	0.2496	12.7008	0.672705	9.24146	1.55294
	0.2544	12.7432	0.998337	9.17348	1.71954
	0.2592	12.8337	0.724775	9.18633	1.94118
	0.264	12.939	0.798788	9.38994	1.97606
	0.2688	12.7394	0.851972	8.91819	1.97304
	0.2736	12.2729	0.800738	8.87423	1.83743
	0.2784	12.6205	0.889986	9.20827	1.69307
	0.2832	12.2904	0.837685	8.66914	1.84577
	0.288	12.3347	0.579726	9.13453	1.9359
	0.2928	13.013	0.961832	8.92433	1.57254
	0.2976	13.1864	0.587016	9.21067	1.76619
	0.3024	12.5478	0.851205	9.45803	1.98675
	0.3072	12.9251	0.749509	9.56482	1.91469
	0.312	12.8516	1.22477	9.20387	1.83163
	0.3168	12.9099	1.28448	8.9456	1.39909
	0.3216	13.3725	1.22681	9.0829	1.56806
	0.3264	12.8996	1.08531	9.04119	1.92892
	0.3312	12.5763	1.31507	9.07976	2.09216
	0.336	12.7988	0.773199	9.06226	2.03915
	0.3408	12.2486	0.5578	9.25639	2.0011
	0.3456	11.9627	0.620351	9.38464	2.2648
	0.3504	12.3906	0.769323	9.27963	1.85591
	0.3552	12.0711	0.605406	9.16949	1.88355
	0.36	11.9455	0.546807	9.16562	1.92928
	0.3648	12.3988	0.355579	9.26263	1.75481
	0.3696	12.3235	0.540291	9.13093	1.54998
	0.3744	11.8248	0.228047	8.84457	1.68238
	0.3792	11.6264	0.501638	9.14932	1.94915
	0.384	11.4628	0.828077	9.39891	2.09767
	0.3888	11.7488	0.583335	9.65057	2.06205
	0.3936	12.3555	0.294763	9.50777	2.07626
	0.3984	12.9149	0.57834	9.32051	2.08503
	0.4032	12.5036	0.421015	8.8334	1.88488
	0.408	12.7034	0.21989	9.1964	2.051
	0.4128	12.4984	0.182962	8.77489	1.71432
	0.4176	12.3807	0.302247	9.38536	2.02311
	0.4224	12.484	0.703542	9.72276	1.82569
	0.4272	12.1761	0.645387	8.91301	2.04095
	0.432	12.1184	0.309456	8.64504	1.78464
	0.4368	12.0965	0.552458	8.5868	1.84155
	0.4416	12.5443	0.340652	8.69383	1.79729
	0.4464	12.9193	0.139129	8.81664	2.02444
	0.4512	12.3189	0.440216	8.73005	1.75435
	0.456	12.1464	0.755827	9.32381	2.02793
	0.4608	12.3647	0.727754	8.93973	1.9691
	0.4656	12.1527	0.593319	8.64545	1.8118
	0.4704	12.9731	0.599351	9.08061	1.76743
	0.4752	13.0799	0.481378	9.19445	2.03333
	0.48	13.2765	0.521151	8.77195	2.03719
	0.4848	13.1093	0.680328	8.39489	1.71138
	0.4896	13.0219	0.533177	8.49166	1.72662
	0.4944	13.0163	0.390644	8.54185	1.56868
	0.4992	13.1784	0.369228	8.56732	1.76051
	0.504	13.2511	0.529484	9.03794	1.91299
	0.5088	12.7053	0.448221	8.8391	2.07775
	0.5136	13.0188	0.659066	9.11152	2.06155
	0.5184	13.3618	0.507887	8.99322	1.83105
	0.5232	13.0392	0.664019	9.31066	1.75924
	0.528	12.7765	0.531503	9.12856	1.92634
	0.5328	12.8789	0.474794	9.09718	2.05614
	0.5376	12.5451	0.54971	8.88288	1.72352
	0.5424	12.5054	0.726946	9.30617	2.15385
	0.5472	12.4523	0.90607	8.94501	1.61486
	0.552	11.972	0.637999	9.02335	1.77104
	0.5568	12.1577	0.35763	8.58064	1.80067
	0.5616	12.5846	0.7446	8.84842	1.9347
	0.5664	12.4413	0.476008	8.58628	1.71234
	0.5712	12.3775	0.921157	8.51274	1.71938
	0.576	12.825	0.695728	8.73085	1.51366
	0.5808	12.6306	0.718095	8.48403	1.81147
	0.5856	12.3461	0.181451	9.03866	2.09427
	0.5904	12.934	0.391456	9.0136	1.94694
	0.5952	12.7576	0.220193	9.01649	2.00155
	0.6	12.6908	0.135097	9.03401	1.92612
	0.6048	12.404	0.431465	8.78561	1.91757
	0.6096	12.2087	0.421569	9.04896	1.9001
	0.6144	12.3269	0.207338	8.67116	2.01608
	0.6192	12.4322	0.593802	9.27723	2.1922
	0.624	12.7156	0.574992	8.72612	2.08255
	0.6288	12.0723	0.439345	8.79062	2.18553
	0.6336	12.0433	0.226782	8.90148	1.68869
	0.6384	12.773	0.424099	8.41215	1.8457
	0.6432	12.5838	0.25482	8.43257	1.72342
	0.648	12.7645	0.372708	8.66203	1.68254
	0.6528	12.6019	0.46952	8.91654	1.97803
	0.6576	11.9046	0.436008	9.13841	1.83469
	0.6624	11.5945	1.03305	9.03519	1.97102
	0.6672	12.24	0.761194	9.15125	1.86734
	0.672	12.0845	0.8753	8.9787	1.93495
	0.6768	12.5013	0.978963	8.70051	2.14161
	0.6816	11.8936	0.655841	9.28759	1.91928
	0.6864	12.1969	0.679688	8.62372	1.47862
	0.6912	12.3456	0.560973	8.69796	1.74094
	0.696	12.3551	0.660318	8.89998	1.83356
	0.7008	12.7807	0.372631	8.83853	1.65501
	0.7056	12.5446	0.560293	8.73937	1.58956
	0.7104	12.5679	0.267568	8.682	1.70715
	0.7152	12.187	0.50494	8.86403	1.72623
	0.72	12.021	0.46514	8.16815	1.5287
	0.7248	12.3574	0.389046	8.75103	1.64557
	0.7296	12.1655	0.471479	8.77093	1.79211
	0.7344	12.2595	0.21519	9.03232	1.62979
	0.7392	12.086	0.432702	9.21359	1.74799
	0.744	12.0669	0.462776	9.39243	2.08063
	0.7488	12.5059	0.419592	9.47367	2.05395
	0.7536	12.949	0.287337	9.19881	1.55289
	0.7584	12.3583	0.127864	9.47717	2.1485
	0.7632	12.0254	0.217862	9.4611	2.48766
	0.768	12.0554	0.190397	9.5918	2.33878
	0.7728	11.5844	0.456367	9.48931	2.37847
	0.7776	12.0479	0.386349	9.2549	2.21951
	0.7824	12.1685	0.414852	9.4256	2.14049
	0.7872	11.756	0.503299	9.95029	2.30442
	0.792	12.2399	0.389193	9.2199	2.07589
	0.7968	12.4691	0.273681	9.16626	1.84658
	0.8016	12.399	0.389665	9.08755	1.67529
	0.8064	12.7645	0.741359	9.11093	1.91865
	0.8112	12.179	0.338397	9.02305	1.74543
	0.816	11.8326	0.646086	8.98835	1.81024
	0.8208	11.992	0.676822	9.03707	1.73917
	0.8256	11.339	0.488818	8.98179	2.06553
	0.8304	11.7639	0.538023	8.79322	1.88839
	0.8352	11.7204	0.302106	8.66908	1.82865
	0.84	11.8127	0.333297	8.57253	1.69044
	0.8448	11.8326	0.288	9.36929	1.812
	0.8496	11.9388	0.480744	9.04848	1.60247
	0.8544	12.3015	0.414797	9.21001	1.16581
	0.8592	11.8408	0.324018	9.19678	1.0898
	0.864	12.0888	0.414332	9.37713	1.24854
	0.8688	11.8743	0.629844	9.38728	1.35821
	0.8736	12.2029	0.817982	9.58923	1.21202
	0.8784	11.7343	0.928334	9.5817	1.418
	0.8832	12.7136	0.565493	9.57788	1.56496
	0.888	12.449	0.49287	9.8008	1.30128
	0.8928	12.6148	0.498839	9.47111	1.40286
	0.8976	12.2014	0.625885	9.4073	1.48001
	0.9024	12.255	0.807423	9.81671	0.958027
	0.9072	12.5911	0.669314	9.4758	1.37271
	0.912	12.3127	0.470586	9.67412	1.31187
	0.9168	12.1999	0.521526	9.76879	1.58525
	0.9216	12.346	0.570071	9.67299	1.83331
	0.9264	12.49	0.469857	9.80316	1.41738
	0.9312	12.0294	0.649487	9.34641	1.43795
	0.936	12.1442	0.835944	9.21457	1.52894
	0.9408	12.4282	0.850278	9.83652	1.38304
	0.9456	12.3822	0.577203	9.80265	1.36597
	0.9504	12.0268	0.699751	9.57304	1.2711
	0.9552	12.3404	0.848302	9.42747	1.26809
	0.96	12.3953	0.740762	9.87337	1.3454
	0.9648	12.3975	0.71957	9.51461	1.15514
	0.9696	12.0913	0.849101	9.57863	1.38354
	0.9744	12.1436	0.774475	9.61352	1.27532
	0.9792	11.7897	0.439931	9.14789	1.09973
	0.984	12.2946	0.400423	9.27987	1.30785
	0.9888	12.0738	0.553411	9.49933	1.24373
	0.9936	11.9058	0.343485	9.10858	1.45352
	0.9984	11.4867	0.456594	9.46007	1.37659
	1.0032	11.9058	0.497288	9.63209	1.12346
	1.008	12.1311	0.473431	9.52465	1.18958
	1.0128	11.8985	0.327778	9.20774	1.35763
	1.0176	11.704	0.742914	9.39321	1.16173
	1.0224	11.8354	0.748075	9.39075	1.54803
	1.0272	13.0388	0.512903	9.47573	1.67455
	1.032	12.7779	0.632557	9.84887	1.28894
	1.0368	13.107	0.576685	9.99549	1.30074
	1.0416	12.3117	0.722809	10.4484	1.13854
	1.0464	12.9339	0.438624	10.6468	1.20674
	1.0512	12.9216	0.393973	10.1513	0.769682
	1.056	13.0321	0.424815	10.2598	0.943746
	1.0608	13.1632	0.421982	10.5225	0.829793
	1.0656	12.574	0.579438	10.1418	1.42109
	1.0704	13.4944	0.511607	10.4675	1.0841
	1.0752	13.0529	0.860064	10.1176	0.987633
	1.08	12.749	0.582135	10.2292	1.019
	1.0848	13.496	0.956465	10.4891	0.91957
	1.0896	12.9102	0.673869	9.81379	0.812198
	1.0944	12.573	0.592765	10.0657	1.26127
	1.0992	12.2307	0.817902	10.3472	0.831678
	1.104	12.2345	0.522891	10.5547	0.670219
	1.1088	12.694	0.650346	10.4682	1.13228
	1.1136	12.3526	0.711029	10.6425	1.1189
	1.1184	12.4393	0.325126	10.164	0.890647
	1.1232	12.2488	0.451166	10.0534	0.576371
	1.128	12.8744	0.67833	10.4039	0.644108
	1.1328	12.5194	0.130764	10.1161	0.718647
	1.1376	12.6686	0.49132	9.85711	0.726875
	1.1424	12.7653	0.21133	10.5957	0.874978
	1.1472	12.663	1.20411	10.6272	0.669633
	1.152	12.5565	0.820813	10.6942	0.864104
	1.1568	12.1727	0.572218	10.7502	0.784132
	1.1616	12.5994	0.74352	10.6567	0.396671
	1.1664	12.4563	0.740228	10.609	0.576369
	1.1712	12.3323	0.62225	10.3481	0.65411
	1.176	11.8427	0.465474	10.4494	0.594471
	1.1808	12.4435	0.607354	10.5504	0.741195
	1.1856	12.492	0.380638	10.2174	0.597163
	1.1904	12.9931	0.483552	9.84577	0.655007
	1.1952	12.3536	0.0950484	9.9994	0.317363
	1.2	12.2187	0.292213	10.5573	0.75987
	1.2048	12.2047	0.146333	9.85457	0.345758
	1.2096	12.5338	0.239009	10.824	0.633855
	1.2144	12.4696	0.105214	10.4358	0.502055
	1.2192	12.0763	0.423861	10.2247	0.510262
	1.224	12.6158	0.245131	10.2122	1.05653
	1.2288	12.5387	0.352612	10.6415	0.923847
	1.2336	12.8133	0.355627	10.5466	0.842529
	1.2384	12.454	0.510051	10.3182	0.710841
	1.2432	12.4078	0.668654	10.5927	0.894214
	1.248	12.1664	0.763456	10.058	0.744866
	1.2528	12.2422	0.775495	10.0544	0.952551
	1.2576	12.6232	0.270699	10.3576	0.830203
	1.2624	11.8654	0.34227	10.4382	0.992455
	1.2672	12.6591	0.454373	10.415	0.588512
	1.272	12.5411	0.666566	10.374	0.641025
	1.2768	12.3802	0.264899	10.858	0.875388
	1.2816	12.5288	0.580673	11.2854	0.953279
	1.2864	12.3723	0.400923	10.7963	1.03854
	1.2912	12.4648	0.819328	10.4343	1.33147
	1.296	12.797	0.396466	10.2395	0.9818
	1.3008	12.9515	0.743471	10.7517	0.703954
	1.3056	12.5882	0.555893	10.6642	0.838589
	1.3104	12.6515	0.635846	10.5227	0.934977
	1.3152	12.5576	0.467371	10.4446	0.616658
	1.32	12.7463	0.532965	10.2227	0.348224
	1.3248	12.2805	0.432409	10.6231	0.900646
	1.3296	12.2963	0.6943	10.1304	0.460394
	1.3344	12.6838	0.210253	10.7501	0.690849
	1.3392	12.1791	0.67221	10.1912	0.769849
	1.344	12.5476	0.748483	10.423	0.784707
	1.3488	12.6728	0.429133	10.7865	0.706118
	1.3536	12.8654	0.23833	10.2162	0.954308
	1.3584	12.8681	0.198477	10.5258	0.542647
	1.3632	12.5215	0.260707	10.1382	0.697193
	1.368	12.6393	0.129063	10.703	0.749779
	1.3728	12.0377	0.130746	10.2068	0.695349
	1.3776	11.8927	0.684422	10.7	0.795793
	1.3824	12.6629	0.885737	10.5662	0.755983
	1.3872	12.274	0.297093	10.1725	0.629349
	1.392	12.0192	0.489908	10.7673	0.987601
	1.3968	12.0462	0.290259	10.8761	0.588594
	1.4016	12.0462	0.404446	10.6574	0.792351
	1.4064	12.369	0.557833	10.3125	0.545304
	1.4112	12.8411	0.486724	10.4107	0.43524
	1.416	12.3427	0.62323	10.2453	0.558309
	1.4208	12.6628	0.491102	10.2311	0.846238
	1.4256	12.0738	0.727106	10.1844	0.424663
	1.4304	12.6647	0.340406	10.1981	1.05804
	1.4352	12.3493	0.453517	10.0433	0.619792
	1.44	12.2368	0.628112	10.0554	0.669206
	1.4448	13.1906	0.747101	10.4925	0.804642
	1.4496	13.641	0.533452	10.6283	0.740844
	1.4544	12.9251	0.302285	10.0636	0.480347
	1.4592	12.3326	0.379175	10.5752	0.619772
	1.464	12.3016	0.567659	10.4631	0.721306
	1.4688	12.8087	0.42795	10.2489	0.45254
	1.4736	11.9044	0.52336	10.3539	0.516226
	1.4784	12.1888	0.569379	10.6193	0.258534
	1.4832	12.0588	0.393908	10.2306	0.420762
	1.488	12.6855	0.366171	10.5202	0.360222
	1.4928	12.1894	0.59689	10.2531	0.401065
	1.4976	12.1637	0.790944	10.5901	0.552008
	1.5024	12.0697	0.372619	10.7327	0.160182
	1.5072	11.6755	0.468515	10.5367	0.498998
	1.512	12.2908	0.516554	10.4294	0.544736
	1.5168	12.3217	0.617892	10.1951	0.391505
	1.5216	12.1883	0.423472	10.7988	0.467047
	1.5264	12.05	0.325211	10.4891	0.417203
	1.5312	12.4333	0.469528	10.5263	0.391617
	1.536	12.3455	0.889941	10.4747	0.60641
	1.5408	11.9709	0.836468	10.664	0.500276
	1.5456	12.3996	0.533457	10.6767	0.519315
	1.5504	12.6752	0.518899	10.5233	0.823
	1.5552	12.4316	0.501668	10.83	0.797298
	1.56	12.695	1.0458	10.7576	0.728898
	1.5648	12.7792	0.4854	10.9714	0.841726
	1.5696	12.2516	0.678721	10.6956	0.778901
	1.5744	12.2027	0.3908	10.6223	0.873693
	1.5792	12.1374	0.998464	10.7012	0.905451
	1.584	12.0743	0.672714	10.5805	0.462325
	1.5888	12.5948	0.571419	10.5688	0.753263
	1.5936	12.4025	0.64128	10.4778	0.777203
	1.5984	12.5256	0.584469	10.9923	0.274377
	1.6032	12.5211	0.750632	10.7265	0.563921
	1.608	12.4925	0.697109	10.6499	0.494461
	1.6128	12.4064	0.467206	10.1997	0.450307
	1.6176	12.1789	0.676599	10.7922	0.885167
	1.6224	12.0659	0.838573	10.3245	0.726611
	1.6272	12.2455	0.701952	10.1186	0.366242
	1.632	12.1434	0.393715	10.524	0.617971
	1.6368	11.8471	0.768396	10.7669	0.43705
	1.6416	12.4462	0.55572	10.8198	0.509071
	1.6464	11.9953	0.403785	10.409	0.533303
	1.6512	12.4443	0.972022	10.4574	0.429287
	1.656	12.7049	0.583406	10.5042	0.394573
	1.6608	12.9432	0.706234	10.7415	0.302521
	1.6656	12.3495	0.64868	10.6916	0.572905
	1.6704	12.1741	1.03281	10.2594	0.475944
	1.6752	12.5715	0.669537	10.8001	0.451782
	1.68	11.8803	0.918153	10.3052	0.586839
	1.6848	11.6832	0.887318	10.3608	0.488568
	1.6896	12.2023	0.786814	10.3203	0.658325
	1.6944	12.0752	0.633146	10.6686	0.632811
	1.6992	11.9333	0.916973	11.0033	0.496845
	1.704	12.2904	0.841157	10.8369	0.623265
	1.7088	11.5421	0.782129	10.3479	0.7639
	1.7136	11.8732	0.886264	10.8059	0.689388
	1.7184	11.8546	0.886039	10.4343	0.489151
	1.7232	12.2043	0.597165	10.755	0.499274
	1.728	13.1822	0.956784	10.5067	0.563816
	1.7328	12.5761	1.08123	10.5517	0.482712
	1.7376	12.771	0.487527	10.8991	0.753299
	1.7424	12.866	0.676743	10.3479	0.258768
	1.7472	12.3265	0.410381	10.7113	0.540154
	1.752	12.4123	0.598835	10.2414	0.488375
	1.7568	12.5414	0.843212	10.6275	0.428147
	1.7616	12.3997	0.874412	10.6364	0.553646
	1.7664	12.4476	0.566757	11.1015	0.31983
	1.7712	12.641	0.959737	10.5633	0.560765
	1.776	12.6087	0.495466	10.3984	0.638757
	1.7808	12.5064	0.609014	11.107	0.472834
	1.7856	12.3254	0.584597	10.772	0.393185
	1.7904	12.4486	0.706508	10.9413	0.412231
	1.7952	12.3218	0.841281	10.555	0.580047
	1.8	12.2428	1.01145	10.5159	0.760962
	1.8048	12.0309	1.00228	10.9033	0.517773
	1.8096	12.2015	0.658509	10.7367	0.422443
	1.8144	11.7799	0.987601	10.2782	0.466436
	1.8192	12.1936	0.692147	10.1949	0.367678
	1.824	12.2798	0.904296	10.6378	0.477039
	1.8288	12.0506	0.876894	10.5616	0.640793
	1.8336	11.8242	1.07716	11.108	0.293037
	1.8384	11.8707	0.748781	10.7678	0.819504
	1.8432	12.2117	0.77854	10.5861	0.542297
	1.848	12.2235	0.844827	10.6213	0.986872
	1.8528	11.6087	0.873415	10.3423	0.686258
	1.8576	11.84	0.64899	10.9274	0.659365
	1.8624	12.1133	0.243861	10.478	0.569432
	1.8672	12.4396	0.471477	10.5353	0.594658
	1.872	12.3772	1.0862	10.4597	0.487141
	1.8768	12.142	0.859906	10.2467	0.296183
	1.8816	12.0926	0.979836	10.2587	0.323584
	1.8864	12.2429	0.948299	11.1519	0.240109
	1.8912	12.4743	0.820286	10.8245	0.471968
	1.896	12.2404	0.737817	10.8484	0.438887
	1.9008	12.0141	0.773916	10.3985	0.475012
	1.9056	12.0694	0.950452	10.1123	0.527005
	1.9104	11.8544	0.823297	10.6963	0.756361
	1.9152	12.6267	0.714006	10.8446	0.772191
	1.92	12.1388	0.981601	11.1513	0.699242
	1.9248	12.0688	1.1135	11.0822	0.594217
	1.9296	12.0262	0.59299	10.4599	0.554116
	1.9344	12.1468	0.56861	10.7217	0.373932
	1.9392	12.2583	0.711479	10.62	0.537192
	1.944	12.2866	0.64805	11.2233	0.595076
	1.9488	11.962	0.855276	10.8849	0.434923
	1.9536	11.6645	0.947493	10.3732	0.364709
	1.9584	11.9625	0.551926	10.5295	0.583314
	1.9632	12.1303	0.692514	10.502	0.667164
	1.968	12.4001	0.730043	10.3744	0.369716
	1.9728	11.8024	0.5196	10.6645	0.540212
	1.9776	12.8304	0.69396	10.4999	0.810177
	1.9824	12.2095	0.927721	10.0495	0.608612
	1.9872	11.702	0.658923	10.6647	0.77269
	1.992	11.8468	0.506063	10.624	0.820293
	1.9968	12.053	0.374199	10.2779	0.779695
	2.0016	11.9462	0.723579	10.4966	0.422437
	2.0064	12.5728	0.509653	10.3593	0.604025
	2.0112	11.9694	0.536479	10.7509	1.00466
	2.016	12.479	0.26199	11.1463	1.32398
	2.0208	12.3968	0.185088	10.0707	0.530475
	2.0256	12.3196	0.451735	10.2014	0.727784
	2.0304	12.3196	0.614661	10.5236	0.762183
	2.0352	12.4876	0.643462	10.5058	0.788303
	2.04	12.2889	0.727994	10.7507	0.817195
	2.0448	12.1408	0.909864	10.4228	0.46259
	2.0496	12.0448	0.678128	10.9251	0.932988
	2.0544	11.767	0.999968	10.3973	0.519608
	2.0592	11.9895	0.838477	10.6338	0.453295
	2.064	12.2515	0.800438	10.1389	0.650188
	2.0688	12.5098	0.683442	9.44633	0.687036
	2.0736	12.5286	0.507793	10.5717	0.714437
	2.0784	12.3061	0.680197	10.437	0.689689
	2.0832	12.5122	0.564393	10.5214	0.812995
	2.088	12.4742	0.497492	10.5677	0.591708
	2.0928	12.4432	0.17829	9.77694	0.86769
	2.0976	13.1758	0.512116	10.0548	0.837787
	2.1024	12.998	0.282825	10.1854	1.24958
	2.1072	12.1657	0.391799	9.87742	0.954886
	2.112	12.5217	0.174166	10.1019	1.11689
	2.1168	12.3976	0.669535	10.4926	0.662716
	2.1216	11.8071	0.622272	10.6219	1.03287
	2.1264	12.348	0.829184	10.7845	0.844946
	2.1312	12.8175	0.373983	10.6317	0.803359
	2.136	12.5553	0.847832	11.0089	0.755128
	2.1408	11.9822	0.766739	10.6468	0.977243
	2.1456	12.7401	0.608181	10.2386	1.08161
	2.1504	12.4365	0.344942	10.3872	0.949261
	2.1552	12.071	0.436095	10.7043	1.4047
	2.16	12.3202	0.135595	10.815	0.834925
	2.1648	12.2863	0.663813	10.9862	1.19153
	2.1696	12.4273	0.297289	10.7416	1.13098
	2.1744	11.993	0.573527	10.6944	0.810652
	2.1792	11.8909	0.443101	10.4326	1.15257
	2.184	12.387	0.415191	10.3574	0.832086
	2.1888	11.9678	0.648709	10.689	1.21082
	2.1936	11.7954	0.532444	10.843	1.2831
	2.1984	12.2665	0.566497	10.524	0.971051
	2.2032	12.1708	0.26189	10.357	0.930732
	2.208	12.5561	0.32222	10.8345	0.993123
	2.2128	12.2169	0.451999	10.4051	0.846189
	2.2176	12.3401	0.539529	11.226	0.741076
	2.2224	11.9928	0.768298	10.6188	1.0782
	2.2272	11.7602	0.90296	11.1629	0.769478
	2.232	11.1996	0.931464	10.7948	1.0483
	2.2368	11.3028	0.854624	10.2693	1.08654
	2.2416	12.0346	0.561911	10.3921	1.20683
	2.2464	12.4913	0.558822	10.5648	1.37236
	2.2512	12.4942	0.387943	10.0651	0.847532
	2.256	12.8326	0.196321	10.6859	1.10004
	2.2608	12.3737	0.230612	10.6756	1.12363
	2.2656	12.4236	0.514212	10.679	1.15853
	2.2704	11.8198	0.538878	10.4504	0.845041
	2.2752	11.5585	1.00741	10.5192	0.754035
	2.28	11.6039	0.942193	10.4224	0.783969
	2.2848	12.2198	0.958686	10.2255	0.9374
	2.2896	12.2382	0.797738	10.0627	0.628387
	2.2944	12.1403	0.72515	10.1709	0.63272
	2.2992	11.8043	0.969789	10.2835	0.742523
	2.304	12.034	0.764392	10.678	0.908689
	2.3088	12.2279	0.624561	10.5964	0.917782
	2.3136	12.1837	0.80597	10.78	1.1057
	2.3184	11.9494	0.799319	10.7771	0.815471
	2.3232	12.2829	0.60423	10.7693	1.0861
	2.328	11.9671	0.581186	10.4553	1.11816
	2.3328	11.9976	0.34947	9.91594	0.910993
	2.3376	12.2353	0.379772	10.1455	1.1007
	2.3424	11.8414	0.361559	10.0835	1.08573
	2.3472	12.2457	0.631333	10.0151	0.891795
	2.352	11.9042	0.680123	10.314	0.812316
	2.3568	11.8814	0.392456	10.3909	0.981971
	2.3616	12.2048	0.293079	10.267	0.715655
	2.3664	12.3939	0.22455	10.342	0.852266
	2.3712	12.1333	0.616944	9.66326	0.744181
	2.376	12.3369	0.26958	9.97677	0.627695
	2.3808	12.0129	0.417088	9.70477	0.658347
	2.3856	11.6368	0.640665	9.88207	0.319403
	2.3904	12.9624	0.756626	9.51234	0.342281
	2.3952	12.1105	0.829691	9.67667	0.6329
	2.4	11.9043	0.404912	9.88237	0.509013
	2.4048	12.4589	0.673724	10.1844	0.529524
	2.4096	12.2502	0.513823	10.3304	0.610434
	2.4144	12.9006	0.494289	10.1612	0.482504
	2.4192	12.0752	0.683738	9.8748	0.326261
	2.424	11.8677	0.692269	9.94021	0.641155
	2.4288	12.1256	0.710592	10.6541	1.00197
	2.4336	12.5039	0.25953	9.95084	0.854299
	2.4384	12.2976	0.510698	9.95407	0.713177
	2.4432	12.0399	0.194954	10.289	0.664208
	2.448	12.6228	0.429936	10.2576	0.900488
	2.4528	12.4281	0.428819	10.5569	0.810723
	2.4576	12.1288	0.351856	10.3749	0.72515
	2.4624	12.0421	0.663385	10.2614	0.609707
	2.4672	12.0732	0.616615	10.4205	0.700635
	2.472	12.0331	0.588001	10.5302	1.16626
	2.4768	12.0572	0.902347	10.2413	1.04572
	2.4816	11.6832	0.788887	10.3256	1.06556
	2.4864	11.8326	0.792676	10.0495	1.08321
	2.4912	11.9272	0.450323	9.83507	0.838376
	2.496	11.8404	0.676492	9.87712	0.917203
	2.5008	12.5012	0.304223	9.80945	1.09488
	2.5056	12.09	0.578282	9.85335	0.812133
	2.5104	12.2697	0.655016	9.99057	0.611167
	2.5152	11.8713	0.564962	10.2542	0.895133
	2.52	12.0201	0.345215	10.4427	1.02334
	2.5248	12.162	0.526398	10.0453	0.623216
	2.5296	11.5718	0.835937	10.3813	0.691673
	2.5344	11.9968	0.616045	10.1763	0.813422
	2.5392	12.1965	0.934152	10.1326	0.919772
	2.544	12.1047	0.417979	10.174	0.571142
	2.5488	11.887	0.491003	10.1317	0.833914
	2.5536	12.2815	0.536136	10.5908	0.821917
	2.5584	11.9971	0.463764	10.1451	0.636543
	2.5632	12.1033	0.324952	10.1108	0.513104
	2.568	12.1148	0.424633	9.96978	0.696984
	2.5728	12.0947	0.43152	10.1406	0.611535
	2.5776	12.4946	0.396923	10.1707	0.818029
	2.5824	12.3357	0.697229	10.2933	0.936423
	2.5872	12.0589	0.463054	10.3683	0.816147
	2.592	12.1927	0.459576	10.489	0.436256
	2.5968	12.4636	0.327545	10.5313	0.486241
	2.6016	12.7923	0.47903	10.6594	0.535995
	2.6064	12.276	0.260708	10.4012	0.931876
	2.6112	12.648	0.222978	10.4448	1.20093
	2.616	12.0728	0.353384	11.2871	1.51368
	2.6208	12.7376	0.513094	11.2154	1.50421
	2.6256	12.2726	0.414158	10.749	1.34536
	2.6304	12.6125	0.442756	10.5758	1.17813
	2.6352	12.2961	0.330027	10.2963	1.31652
	2.64	12.2533	0.493049	10.4915	0.881964
	2.6448	11.9312	0.757314	10.7207	1.03373
	2.6496	11.8985	0.738982	10.3349	1.36113
	2.6544	12.5245	0.747638	10.8259	0.930993
	2.6592	12.1311	0.532612	10.1192	1.187
	2.664	12.0459	0.503949	10.4489	1.49039
	2.6688	11.9741	0.439954	10.1579	1.25042
	2.6736	12.3458	0.500465	10.847	1.18585
	2.6784	12.5585	0.678702	10.2813	1.39535
	2.6832	12.2796	0.416226	10.255	1.03183
	2.688	12.2033	0.802782	10.6575	1.0902
	2.6928	12.2341	0.683981	10.47	1.1581
	2.6976	12.049	0.672868	10.1112	0.946674
	2.7024	11.7894	0.595722	10.2832	1.05549
	2.7072	11.9145	0.254299	10.7299	0.890913
	2.712	11.5997	0.504539	10.5804	1.13547
	2.7168	11.8238	0.834746	10.8307	0.986429
	2.7216	11.804	0.552511	10.9048	0.861939
	2.7264	12.1642	0.378573	10.4558	1.02052
	2.7312	11.8686	0.727677	10.3536	1.12602
	2.736	11.8245	0.553941	10.4212	1.4985
	2.7408	12.1654	0.364694	10.4431	1.34035
	2.7456	12.258	0.426166	10.1423	0.978998
	2.7504	12.1944	0.725795	10.7158	1.27362
	2.7552	12.0788	0.832225	10.6814	1.51717
	2.76	12.1649	0.551198	10.5601	1.30636
	2.7648	11.5563	0.757952	10.6345	1.11046
	2.7696	11.8297	0.519926	10.9172	0.990228
	2.7744	11.9329	0.565363	11.0094	0.772393
	2.7792	12.0085	0.545294	9.7883	0.668257
	2.784	12.3089	0.418894	10.3793	0.939513
	2.7888	12.2768	0.512655	10.5303	1.04978
	2.7936	12.399	0.302002	10.4521	1.11109
	2.7984	12.8225	0.475903	10.2695	1.10084
	2.8032	12.8916	0.565908	10.2541	1.39159
	2.808	12.8608	0.311882	10.1478	1.21377
	2.8128	12.7738	0.214477	10.0803	1.24436
	2.8176	13.317	0.322944	10.2388	1.06477
	2.8224	12.8496	0.121827	10.2638	0.74276
	2.8272	13.1001	0.16253	9.99962	1.17106
	2.832	13.4023	0.233329	10.2517	0.936241
	2.8368	13.9084	0.37787	10.1399	1.04225
	2.8416	13.5564	0.639134	10.4325	0.754843
	2.8464	13.7524	0.459559	10.5112	0.738368
	2.8512	13.7883	0.583532	10.2585	0.787716
	2.856	13.4333	0.44356	9.97154	1.13544
	2.8608	13.712	0.603717	10.5027	1.03695
	2.8656	13.1386	0.616232	10.232	0.992208
	2.8704	13.071	0.269723	9.90751	0.618843
	2.8752	12.9599	0.266429	9.92243	1.03837
	2.88	13.0623	0.133202	10.0647	0.849526
	2.8848	13.1737	0.323107	9.98231	1.21032
	2.8896	13.4715	0.392143	10.4334	1.02195
	2.8944	13.0159	0.354424	10.5501	1.00593
	2.8992	13.4915	0.369446	10.6301	1.04822
	2.904	13.0177	0.370582	10.2149	0.774357
	2.9088	13.1394	0.621476	10.1604	0.811964
	2.9136	13.4365	0.697854	10.7594	0.817878
	2.9184	13.472	0.311864	10.3605	0.808014
	2.9232	13.2964	0.789174	10.6704	0.896154
	2.928	13.1588	0.895451	10.2011	0.733307
	2.9328	12.5834	0.966682	10.4114	0.896898
	2.9376	12.5348	0.672057	10.1938	0.78435
	2.9424	12.8369	1.00612	9.82506	0.441306
	2.9472	12.5613	0.671943	9.90084	0.482646
	2.952	12.838	0.727302	10.3101	0.841862
	2.9568	12.9456	0.485743	10.552	0.871464
	2.9616	13.3175	0.662003	10.4429	0.924218
	2.9664	13.109	0.634192	10.2879	0.717165
	2.9712	13.1086	0.664693	10.2817	0.795937
	2.976	13.0655	0.800063	10.3256	0.832222
	2.9808	12.827	0.477444	9.91066	0.885108
	2.9856	12.8488	0.702498	10.5143	0.779047
	2.9904	12.9869	0.56945	10.3214	0.748569
	2.9952	12.7565	0.781837	10.5753	0.699223
	3	12.5948	0.906053	10.2662	0.844587
	3.0048	12.9492	0.854388	10.6846	0.893571
	3.0096	12.8853	0.742309	10.4745	0.878898
	3.0144	12.7602	0.794105	10.5005	0.857268
	3.0192	12.4822	0.810969	10.322	0.888136
	3.024	12.753	0.570108	10.6577	0.806929
	3.0288	12.4922	0.886825	10.576	0.661463
	3.0336	12.3636	0.74978	10.5396	0.6417
	3.0384	11.9921	0.893924	10.444	0.547706
	3.0432	11.8441	0.825996	10.6735	0.628065
	3.048	12.1856	1.02846	10.1683	0.865352
	3.0528	12.3111	0.815765	10.3441	0.69889
	3.0576	12.3767	0.719711	10.3256	0.607125
	3.0624	12.6789	1.03163	10.3425	0.79998
	3.0672	12.9819	1.07884	10.1887	0.68325
	3.072	12.3971	0.754486	9.99509	0.525901
	3.0768	12.6011	0.713983	10.5628	0.54632
	3.0816	12.8081	0.795485	10.1116	0.751465
	3.0864	12.7106	1.07489	9.92437	0.514196
	3.0912	12.9603	1.03792	10.3462	0.829752
	3.096	12.7746	1.02502	10.5082	1.08694
	3.1008	13.3305	0.631255	10.2739	0.642481
	3.1056	12.9156	0.47734	10.1986	0.845348
	3.1104	12.983	0.81506	10.5023	0.956109
	3.1152	12.9812	0.79081	10.9263	0.969796
	3.12	12.8661	0.632622	10.6651	0.949472
	3.1248	12.6393	0.883692	10.6218	0.981969
	3.1296	12.7504	0.771444	10.6075	0.911247
	3.1344	12.7894	0.973052	10.2527	0.810912
	3.1392	12.516	0.800766	10.6436	1.21816
	3.144	12.9471	0.739423	10.3553	0.924602
	3.1488	13.0128	0.844396	10.529	1.08991
	3.1536	12.622	0.805482	10.3639	0.730463
	3.1584	12.5038	0.854606	10.7152	1.23718
	3.1632	12.3515	1.07386	10.5285	1.15505
	3.168	12.7352	1.0216	10.5115	1.31377
	3.1728	13.148	1.05095	10.7022	1.1166
	3.1776	12.5298	1.07342	10.3556	0.861449
	3.1824	12.6823	0.900668	10.3551	0.756482
	3.1872	12.3816	1.09817	10.7068	1.12237
	3.192	12.317	0.491769	10.1668	1.41
	3.1968	12.2971	0.3079	10.5097	1.05325
	3.2016	12.3296	0.251494	10.7026	0.774771
	3.2064	12.3705	0.244611	10.5683	0.839148
	3.2112	12.1119	0.519287	10.4525	1.03146
	3.216	12.2151	0.582959	10.3782	1.15695
	3.2208	12.4669	0.938773	10.4281	0.965728
	3.2256	12.665	0.598682	10.2734	0.748827
	3.2304	12.9112	0.364812	10.842	1.0414
	3.2352	12.7197	0.356225	10.8361	1.01785
	3.24	12.8273	0.299826	10.7841	1.16656
	3.2448	12.6734	0.546197	10.7824	1.16445
	3.2496	12.6741	0.548991	10.7857	1.09238
	3.2544	12.9133	0.895433	10.4881	0.952902
	3.2592	12.7619	0.585044	10.906	1.18504
	3.264	12.4374	0.579462	10.4603	1.1753
	3.2688	12.5436	0.98472	10.5676	1.03407
	3.2736	12.6718	0.900105	10.7574	1.3425
	3.2784	12.7008	0.863075	10.3075	0.804733
	3.2832	12.5315	0.616049	10.3	0.866981
	3.288	12.3404	0.323582	11.1069	0.984033
	3.2928	12.3539	0.656468	10.7516	1.15404
	3.2976	12.1211	0.869819	10.8583	1.05615
	3.3024	12.5006	0.877395	10.8909	1.22028
	3.3072	12.1975	1.10179	11.029	0.990049
	3.312	12.645	0.987622	10.4852	0.754943
	3.3168	12.528	0.774688	10.6703	1.01269
	3.3216	12.7558	0.899989	10.7084	1.0154
	3.3264	12.8368	0.986435	10.9434	0.979305
	3.3312	13	1.09613	10.896	0.908204
	3.336	12.5653	0.67793	11.0819	0.956938
	3.3408	12.2965	0.981082	11.0051	1.14718
	3.3456	11.9176	0.852197	11.0236	1.00781
	3.3504	12.601	0.786354	10.5686	1.1679
	3.3552	12.6857	0.708665	10.4763	1.61597
	3.36	12.7062	1.08384	10.9875	1.17702
	3.3648	12.2946	0.994695	11.2012	0.953498
	3.3696	12.3874	1.30041	10.8371	1.18911
	3.3744	12.2995	0.939829	11.0802	1.08769
	3.3792	12.3496	0.976063	10.7049	0.935407
	3.384	12.9153	0.638972	11.1484	1.05655
	3.3888	12.7834	0.570896	10.6981	0.845824
	3.3936	12.9318	0.966798	11.2906	0.91685
	3.3984	12.5559	0.83052	11.0254	0.971718
	3.4032	13.1437	0.740776	10.94	0.900929
	3.408	13.0298	1.14542	11.3208	1.22656
	3.4128	12.7753	0.883607	11.0537	1.18088
	3.4176	13.1564	0.88641	10.6126	1.16863
	3.4224	13.2803	1.00241	10.4411	1.09382
	3.4272	12.5014	0.891894	10.4109	0.770209
	3.432	12.1338	0.82193	10.2751	0.805082
	3.4368	13.044	1.11112	10.4333	0.888669
	3.4416	12.9092	0.8161	10.3371	0.5347
	3.4464	12.995	0.727322	9.99711	0.746522
	3.4512	13.2978	0.932511	9.86887	0.821841
	3.456	13.3531	0.710036	9.832	0.83965
	3.4608	13.315	0.494579	10.2652	0.829949
	3.4656	12.141	0.644784	10.026	0.443946
	3.4704	12.6603	0.952935	10.3094	0.695854
	3.4752	12.4561	0.646202	10.1104	0.946708
	3.48	12.1562	0.640312	10.7255	0.878059
	3.4848	12.3463	0.726074	10.9578	0.995159
	3.4896	12.6161	0.720331	10.6804	0.895158
	3.4944	12.3856	0.922551	11.0566	0.99706
	3.4992	12.664	0.749094	10.1921	1.13367
	3.504	12.5577	0.642684	10.5346	0.818264
	3.5088	12.6143	0.68106	10.4137	0.787806
	3.5136	12.3768	0.6312	10.3624	0.863694
	3.5184	12.1713	0.998052	10.8277	0.933707
	3.5232	12.3213	0.882831	10.4362	0.773773
	3.528	12.3553	0.776311	10.2837	0.902832
	3.5328	12.3456	0.540661	10.1695	1.05955
	3.5376	12.5213	0.468393	10.2369	0.803141
	3.5424	12.5525	0.768972	10.8247	1.10399
	3.5472	12.3844	0.949078	10.3265	1.04657
	3.552	12.3641	0.750271	10.4784	0.863107
	3.5568	12.625	0.540089	10.3708	0.917557
	3.5616	12.4423	0.582317	10.4248	0.68699
	3.5664	12.8874	0.274506	10.101	0.914925
	3.5712	12.429	0.369035	10.5056	0.901403
	3.576	12.7865	0.980141	10.9951	1.37373
	3.5808	12.586	0.719672	10.6881	1.11468
	3.5856	12.7512	0.66409	10.9935	0.942103
	3.5904	12.6004	0.772431	11.1577	1.06541
	3.5952	12.2259	0.885172	11.0132	1.29825
	3.6	13.0004	1.00373	10.8453	1.30984
	3.6048	12.9596	0.812037	10.6515	1.22924
	3.6096	12.6623	0.887643	10.448	1.14105
	3.6144	13.268	0.691273	10.5283	1.31918
	3.6192	12.9737	0.738722	10.4767	1.12063
	3.624	12.9526	0.595579	10.2675	1.28806
	3.6288	12.6499	0.623145	10.7336	1.20579
	3.6336	12.3855	0.446067	10.5747	1.21306
	3.6384	12.5484	0.854622	11.0861	1.33567
	3.6432	12.5327	1.15802	11.5369	1.52933
	3.648	11.9818	0.913298	11.0537	1.30241
	3.6528	13.1725	0.757248	11.3935	1.40945
	3.6576	12.9065	0.995326	11.567	1.24943
	3.6624	12.9464	0.656626	10.8515	1.47066
	3.6672	12.7552	0.99125	10.9252	1.22464
	3.672	12.5839	0.889363	10.7678	1.25125
	3.6768	12.5918	0.918438	11.1111	1.29906
	3.6816	12.9581	0.71399	11.128	1.26874
	3.6864	13.3265	0.837093	11.0631	1.06302
	3.6912	12.8533	0.776689	10.8516	1.20493
	3.696	13.0437	0.715273	11.0011	1.27438
	3.7008	12.6323	0.652801	10.5598	1.46327
	3.7056	12.5754	0.806902	10.7463	1.2875
	3.7104	12.1768	0.971138	10.4425	1.15243
	3.7152	12.6853	0.821306	10.9226	1.32646
	3.72	12.5106	1.02514	10.7345	1.24816
	3.7248	12.8516	0.767086	10.2174	0.674813
	3.7296	13.4522	0.732393	11.1162	1.22509
	3.7344	13.5737	1.17668	10.9013	1.17944
	3.7392	13.5477	1.00139	10.6074	1.22088
	3.744	12.5978	1.39441	11.0548	1.24869
	3.7488	12.9253	1.02337	10.9251	1.32628
	3.7536	12.7837	1.07162	10.9702	1.14221
	3.7584	12.7894	1.42143	10.9424	1.19686
	3.7632	12.5433	1.06009	11.3905	1.12677
	3.768	12.1931	0.869617	11.3008	1.06209
	3.7728	12.2557	1.0881	11.4417	1.14874
	3.7776	12.7462	1.0839	10.9471	1.05463
	3.7824	12.3249	1.06449	11.5145	1.14571
	3.7872	12.6694	1.20884	11.0972	1.1184
	3.792	12.5963	0.966273	11.4007	1.26977
	3.7968	11.915	1.33569	11.2734	1.35385
	3.8016	12.4825	1.09289	11.2099	1.49107
	3.8064	12.5648	0.572046	11.3591	1.34153
	3.8112	12.7244	0.602289	10.8844	1.30551
	3.816	12.8063	0.596266	11.1588	1.41975
	3.8208	12.8562	0.598459	10.9787	1.23166
	3.8256	13.0216	0.32814	11.5783	1.71584
	3.8304	12.7739	0.501466	11.5782	1.27497
	3.8352	11.71	0.626565	11.1139	1.36051
	3.84	12.3032	0.952541	11.4519	1.00134
	3.8448	12.7928	0.841334	11.3449	1.25742
	3.8496	12.9096	1.12783	11.8355	1.39012
	3.8544	12.1065	0.886964	11.4607	1.49335
	3.8592	13.0921	0.917487	11.3686	1.16581
	3.864	11.8556	0.772476	11.2804	1.39708
	3.8688	12.5317	0.95261	11.0452	1.28518
	3.8736	12.6393	0.895548	11.2986	1.30607
	3.8784	12.2164	1.06677	11.3272	1.34845
	3.8832	12.6574	1.12712	11.1729	1.0813
	3.888	12.8484	0.677018	11.4937	1.3818
	3.8928	13.0829	0.691121	11.0193	1.57536
	3.8976	12.7107	0.884826	11.3328	1.53534
	3.9024	12.5642	0.651147	11.8685	1.74167
	3.9072	12.5312	0.561613	12.3206	1.48016
	3.912	12.5124	0.86854	12.2721	1.53491
	3.9168	13.1427	1.18612	12.1806	1.75487
	3.9216	12.8596	0.621536	12.4724	1.65037
	3.9264	13.115	0.680695	12.3246	1.33637
	3.9312	12.8592	0.817194	12.0194	1.69223
	3.936	12.4156	0.776947	12.0157	1.679
	3.9408	12.7159	0.894854	12.043	1.40156
	3.9456	12.4094	0.890672	12.2901	1.21578
	3.9504	12.983	0.731297	12.2003	1.40298
	3.9552	12.7784	0.850826	12.014	1.54404
	3.96	13.2958	0.785929	12.0583	1.59194
	3.9648	12.8464	1.0724	12.2996	1.713
	3.9696	12.9961	1.35297	12.289	1.89972
	3.9744	13.2036	1.3014	12.2209	1.44422
	3.9792	12.8443	1.07629	12.3782	1.80611
	3.984	13.0273	1.41092	12.2539	1.31769
	3.9888	12.9898	0.850486	12.3428	1.4087
	3.9936	12.9538	0.715487	12.3269	1.38802
	3.9984	12.9234	1.02317	12.5183	1.44303
	4.0032	13.1628	0.975288	12.5793	1.82993
	4.008	12.4828	0.696863	12.0995	1.895
	4.0128	12.6918	0.861539	11.9881	1.8112
	4.0176	12.6873	0.927766	11.5686	1.67154
	4.0224	12.1371	1.00776	11.6772	1.72642
	4.0272	12.2839	1.26978	11.4422	1.65669
	4.032	12.1591	1.38755	11.2961	1.79331
	4.0368	12.1906	1.10332	11.7126	1.86582
	4.0416	12.4623	1.23596	12.0012	1.8132
	4.0464	12.3538	0.932243	12.2025	1.42039
	4.0512	12.6723	0.987086	11.9247	1.52889
	4.056	12.7588	1.05145	11.9332	1.19001
	4.0608	12.5908	0.992881	11.2861	1.17705
	4.0656	12.0486	1.22612	11.576	1.21518
	4.0704	12.5901	1.05643	11.495	1.3922
	4.0752	12.1043	1.13108	11.2045	1.4298
	4.08	12.8508	1.31869	11.6501	1.33076
	4.0848	13.0493	1.36888	11.3013	1.41982
	4.0896	13.0488	0.882397	11.1899	1.78369
	4.0944	13.2869	0.790773	11.7867	1.96791
	4.0992	13.1868	1.02912	11.621	1.9006
	4.104	12.8823	1.26582	12.0714	1.90846
	4.1088	12.6282	1.18389	11.9188	1.90679
	4.1136	12.8861	1.39259	12.2108	1.54811
	4.1184	13.2459	0.779532	12.4786	1.14308
	4.1232	12.6993	1.16672	12.2223	1.54221
	4.128	12.6552	1.0101	12.0177	1.27033
	4.1328	12.9679	0.763434	12.0729	1.5403
	4.1376	13.0464	0.6191	12.8073	1.91168
	4.1424	12.6918	0.634952	12.0612	1.88465
	4.1472	12.0548	1.11639	12.2898	1.74358
	4.152	12.012	0.879882	12.0758	1.52488
	4.1568	12.4268	1.06115	11.5837	1.56219
	4.1616	12.2361	1.00597	12.2025	1.34289
	4.1664	12.5002	0.728369	11.7273	1.33348
	4.1712	12.6711	0.908861	12.2341	1.48491
	4.176	12.9204	0.672304	11.7765	1.31238
	4.1808	13.0559	0.540255	12.1379	1.68343
	4.1856	13.0189	0.737087	11.7244	1.60366
	4.1904	12.7129	0.721513	11.522	1.40341
	4.1952	12.7801	0.730408	12.4381	1.66406
	4.2	12.9084	0.875723	12.2218	1.51507
	4.2048	12.9349	1.02224	11.9922	1.17919
	4.2096	13.0559	0.609183	12.3708	1.30388
	4.2144	12.5248	0.939929	12.264	1.65159
	4.2192	12.8115	0.864194	12.077	1.53657
	4.224	12.4086	1.04053	11.8295	1.75659
	4.2288	12.7445	1.02097	12.2603	1.85638
	4.2336	12.0225	1.05501	12.2096	1.82803
	4.2384	11.9991	1.35726	11.7432	1.6647
	4.2432	12.2923	0.943027	11.9542	1.78815
	4.248	12.1626	1.24232	11.8693	1.53254
	4.2528	12.8665	0.795413	11.0903	1.34794
	4.2576	12.5292	0.926869	11.4325	1.49156
	4.2624	12.5853	0.983592	12.0888	1.36178
	4.2672	12.3223	0.895238	11.9249	1.73317
	4.272	12.7514	1.10308	12.609	1.72789
	4.2768	12.9912	1.07875	11.5802	1.35837
	4.2816	12.3032	1.22823	11.6754	1.42142
	4.2864	12.3939	1.1839	11.9626	1.77931
	4.2912	12.6655	1.02376	12.0494	1.67973
	4.296	12.1455	1.05685	11.7435	1.55952
	4.3008	12.3634	0.997599	12.0462	1.38615
	4.3056	12.1217	1.28104	11.8218	1.59754
	4.3104	11.9939	1.24773	12.0303	1.49457
	4.3152	12.594	1.11391	11.7336	1.55775
	4.32	12.0378	1.65562	11.7448	1.41116
	4.3248	12.9727	1.25306	11.7213	1.5424
	4.3296	12.944	1.28141	11.8492	1.34962
	4.3344	12.5998	1.08956	11.3738	1.17972
	4.3392	13.0103	1.14143	11.525	1.35096
	4.344	12.5938	1.26945	11.2381	1.22917
	4.3488	12.7056	1.16918	12.0726	1.62311
	4.3536	12.4143	1.30646	11.6393	1.30947
	4.3584	12.7595	1.36621	11.93	1.491
	4.3632	13.0533	1.41231	11.4357	1.5141
	4.368	12.8057	1.49484	11.6171	1.0584
	4.3728	12.1331	1.41369	11.7844	1.34809
	4.3776	12.7299	1.40965	11.8061	1.11958
	4.3824	12.4611	1.6282	11.7466	1.14306
	4.3872	12.4249	1.55674	11.4143	1.29351
	4.392	12.2374	1.21643	11.7241	1.27335
	4.3968	12.7448	1.26464	11.4716	1.48321
	4.4016	12.8847	1.19819	11.3966	1.38836
	4.4064	12.7989	1.43811	11.6008	1.40538
	4.4112	12.4378	1.6844	11.5187	1.35908
	4.416	12.4901	0.937004	11.1281	1.43427
	4.4208	12.3948	1.1727	11.4902	1.28684
	4.4256	12.2043	1.14269	11.2508	1.0894
	4.4304	12.2802	1.2791	11.0311	1.02999
	4.4352	12.3369	1.32616	11.6725	1.19656
	4.44	12.4117	1.08668	12.0947	1.71233
	4.4448	12.7857	0.996708	11.2108	0.938958
	4.4496	12.5548	1.28327	11.2265	1.06336
	4.4544	12.8072	1.16379	11.4663	1.25673
	4.4592	12.4632	0.929869	11.1253	1.30216
	4.464	12.0533	0.725518	11.3199	1.18334
	4.4688	13.1167	0.724245	11.4511	1.18271
	4.4736	12.3454	0.939805	11.5304	1.52213
	4.4784	12.0824	0.81445	11.4463	1.56684
	4.4832	12.5166	0.795187	11.4274	1.51577
	4.488	12.1331	1.12442	11.1593	1.74183
	4.4928	12.4	0.655224	11.6561	1.50706
	4.4976	12.9079	0.946434	11.6102	1.29565
	4.5024	12.2992	0.846888	11.2239	1.25504
	4.5072	12.5165	1.07569	11.7616	1.50167
	4.512	11.8227	0.980199	11.6426	1.29599
	4.5168	12.4703	0.893486	11.8944	1.49822
	4.5216	12.3491	0.883234	11.4349	1.52484
	4.5264	12.2959	1.10579	12.118	1.49736
	4.5312	12.2644	1.05072	11.4458	1.16801
	4.536	12.762	0.939362	11.3117	1.26621
	4.5408	13.1807	1.41861	11.261	1.17728
	4.5456	12.9745	1.31045	11.2811	1.11047
	4.5504	12.7737	1.12152	11.6065	0.920984
	4.5552	12.7532	1.19299	11.7387	1.37968
	4.56	12.8669	1.17385	12.038	1.27381
	4.5648	12.6533	1.24999	12.1396	1.56298
	4.5696	12.71	1.19811	12.1376	1.42795
	4.5744	12.3973	1.49279	12.2496	1.78627
	4.5792	12.6225	1.52226	11.8864	1.69235
	4.584	13.2378	1.04493	12.1544	1.56926
	4.5888	12.9643	0.948342	12.3094	1.77708
	4.5936	12.5792	1.06673	12.0426	1.59925
	4.5984	12.2743	0.938519	11.6717	1.55461
	4.6032	12.4431	1.08071	11.7448	1.72868
	4.608	12.9449	1.16706	11.5198	1.44852
	4.6128	12.5614	1.10542	12.3354	1.4688
	4.6176	12.911	1.24606	11.4942	1.21989
	4.6224	12.9407	1.21232	11.6448	1.54743
	4.6272	12.2244	1.48674	12.143	1.81041
	4.632	12.3868	1.47113	11.8501	1.5149
	4.6368	12.3365	1.49975	11.7409	1.47874
	4.6416	12.2805	1.29272	12.2462	1.60692
	4.6464	12.3841	1.28846	11.6477	1.52117
	4.6512	12.6303	1.28127	11.7589	1.31559
	4.656	12.8252	1.12975	11.6282	1.46929
	4.6608	12.3092	1.01616	12.065	1.64261
	4.6656	12.3496	0.9807	12.3169	1.70641
	4.6704	12.4915	1.16471	12.3682	1.62312
	4.6752	12.792	1.11917	11.7285	1.47733
	4.68	12.6624	1.1609	11.9132	1.63979
	4.6848	12.8049	1.33759	12.0894	1.44382
	4.6896	12.5274	1.37697	12.3563	1.42253
	4.6944	12.4087	1.31266	12.0703	1.18738
	4.6992	12.2833	0.916451	11.8175	1.13254
	4.704	12.5246	0.951702	11.7813	1.36488
	4.7088	12.1623	0.999281	11.7948	1.23005
	4.7136	12.1609	0.998136	12.1758	1.29456
	4.7184	12.5544	1.32401	12.1499	1.42152
	4.7232	12.0593	1.04207	11.5323	1.62449
	4.728	12.5519	1.1592	11.6048	1.26124
	4.7328	13.0182	1.00178	11.3941	1.13502
	4.7376	12.784	1.39006	12.1556	1.47064
	4.7424	12.6087	1.40515	11.5175	1.16792
	4.7472	12.2278	0.788134	11.8546	1.26828
	4.752	12.4685	1.08314	11.8537	1.33847
	4.7568	12.3303	0.742751	11.6329	1.25759
	4.7616	12.1486	0.773162	12.0806	1.515
	4.7664	12.914	1.14452	12.2537	1.73365
	4.7712	12.2968	0.94528	12.02	1.45541
	4.776	12.5033	1.30234	11.916	1.24455
	4.7808	12.527	0.939352	12.0803	1.67845
	4.7856	12.2629	0.846428	12.3988	1.72691
	4.7904	12.6458	1.04036	12.4127	1.6163
	4.7952	12.6265	1.18833	11.8948	1.42196
	4.8	12.5719	0.933251	11.743	1.68488
	4.8048	12.3025	0.928947	11.6751	1.30181
	4.8096	12.1667	0.905874	11.7587	1.64186
	4.8144	12.2437	0.998419	11.7003	1.58339
	4.8192	12.8508	1.16367	11.4665	1.45352
	4.824	12.49	0.978462	11.2011	1.13822
	4.8288	12.7381	0.916523	11.2913	1.2169
	4.8336	12.8471	0.952214	11.2666	1.22017
	4.8384	12.9197	1.09087	11.1282	1.20085
	4.8432	12.3975	0.691278	10.9516	0.995487
	4.848	12.4887	1.14985	11.1512	0.885873
	4.8528	12.3178	0.883533	11.142	0.677465
	4.8576	12.7393	1.03011	11.0651	1.07771
	4.8624	12.9024	0.591744	11.3788	1.09536
	4.8672	13.2337	0.97033	11.2701	1.02507
	4.872	13.1327	0.71581	11.3912	1.21565
	4.8768	12.5364	0.73855	11.5906	1.18999
	4.8816	13.041	0.918113	11.6013	1.15882
	4.8864	12.5154	1.12755	11.6027	1.46581
	4.8912	13.1341	1.11005	11.6981	1.08339
	4.896	12.5687	1.16994	11.4553	1.42973
	4.9008	12.4068	0.514347	11.0577	1.09212
	4.9056	12.6653	0.594299	11.3379	1.09647
	4.9104	12.858	0.178148	11.3496	1.14792
	4.9152	12.5437	0.640236	11.4633	1.16582
	4.92	12.3034	0.669576	11.0525	1.18308
	4.9248	12.322	0.547496	10.8975	1.5532
	4.9296	12.5505	0.652839	11.2582	1.15542
	4.9344	12.3385	0.603698	11.2454	1.02235
	4.9392	12.5498	0.52877	11.1037	1.27114
	4.944	12.2789	0.531125	10.9871	1.0525
	4.9488	12.546	0.453861	11.1503	1.35637
	4.9536	12.5912	0.722779	11.0383	1.74264
	4.9584	12.4312	0.686947	10.8548	1.28744
	4.9632	12.5597	0.774641	11.6158	1.23685
	4.968	12.8936	0.752631	11.6868	1.50672
	4.9728	12.8533	0.776757	11.4676	1.48384
	4.9776	12.799	0.845485	11.5807	1.38598
	4.9824	12.865	0.678385	11.6011	1.19744
	4.9872	12.9823	0.910258	11.8195	1.3916
	4.992	13.1292	0.488996	11.565	1.33546
	4.9968	13.0327	0.400878	11.4457	1.33735
	5.0016	12.8394	0.890653	11.591	1.40076
	5.0064	13.3191	1.26295	11.2584	1.03934
	5.0112	12.7927	1.39651	11.276	1.5258
	5.016	12.7751	0.972557	11.5077	1.61348
	5.0208	12.7767	0.964372	11.1733	1.44086
	5.0256	12.282	1.01212	11.4898	1.39375
	5.0304	12.0534	0.929327	11.5397	1.9652
	5.0352	11.7593	1.1281	11.2863	1.38192
	5.04	12.3044	0.962425	11.4057	1.21579
	5.0448	12.8762	0.66295	11.5651	1.30001
	5.0496	12.2417	1.05716	11.398	1.2486
	5.0544	12.5338	0.966086	11.659	1.49883
	5.0592	12.3716	0.936093	11.6966	1.2597
	5.064	12.4827	0.908234	11.4197	1.20472
	5.0688	12.6469	0.886422	11.2816	1.35039
	5.0736	12.875	1.11577	11.574	1.37921
	5.0784	12.5464	0.761225	11.9007	1.6259
	5.0832	12.3851	0.984048	11.5006	1.31856
	5.088	12.618	0.80125	11.7521	1.43267
	5.0928	12.7854	0.681553	11.8073	1.33675
	5.0976	12.5876	0.869873	11.3487	1.64888
	5.1024	12.4746	1.27314	11.1074	1.47539
	5.1072	12.3527	0.910662	11.4426	1.23564
	5.112	12.462	1.18467	11.5329	1.42526
	5.1168	12.8391	1.2185	11.5317	1.40273
	5.1216	12.3311	1.33533	11.6661	1.15102
	5.1264	12.4563	1.25245	11.5874	1.44267
	5.1312	13.0029	1.05643	11.8941	1.14234
	5.136	12.928	0.873328	11.1751	1.25461
	5.1408	12.363	0.760082	11.1633	1.46455
	5.1456	12.4609	1.04189	11.6075	1.0156
	5.1504	12.1405	1.0837	11.8403	1.29053
	5.1552	13.0778	0.941302	12.1234	1.37396
	5.16	12.3992	0.759346	11.6841	1.2949
	5.1648	12.2313	1.2618	11.8753	1.41595
	5.1696	12.6262	0.83669	11.402	1.31098
	5.1744	12.1727	1.09232	11.5427	1.17287
	5.1792	12.1239	0.420674	11.7308	1.29625
	5.184	12.4758	0.967619	11.6233	1.3191
	5.1888	12.6815	0.880528	11.9482	1.13832
	5.1936	12.8707	0.727396	11.3362	1.26467
	5.1984	12.6266	0.735386	11.5388	1.41014
	5.2032	12.9235	0.866634	11.52	1.82433
	5.208	13.2513	0.447061	11.4449	1.51498
	5.2128	12.8014	0.632385	11.3489	1.10038
	5.2176	13.6602	0.956751	11.8582	1.33563
	5.2224	13.0336	1.02305	11.8963	1.08245
	5.2272	13.2434	1.02028	12.0855	1.20658
	5.232	13.0563	0.72617	12.4498	1.34818
	5.2368	12.5931	0.913716	12.1693	1.32233
	5.2416	12.2636	1.03039	12.4893	1.30914
	5.2464	12.8285	0.931303	12.6696	1.61675
	5.2512	12.532	0.693103	12.3061	1.27103
	5.256	12.1662	1.11864	12.2028	1.39759
	5.2608	12.5359	0.973372	12.0307	1.6865
	5.2656	12.6722	0.771178	12.1005	1.48772
	5.2704	12.1591	0.92694	12.4082	1.37732
	5.2752	12.5973	0.987654	12.1304	1.45957
	5.28	12.552	0.985769	12.4447	1.26634
	5.2848	12.5124	0.978591	12.2912	1.068
	5.2896	12.7799	0.913504	12.3668	0.897155
	5.2944	12.6397	0.95246	12.5294	1.19974
	5.2992	12.7947	0.799076	12.1936	1.28712
	5.304	12.7419	0.875364	12.0598	1.74096
	5.3088	12.8604	0.68556	12.102	1.82126
	5.3136	12.7968	0.840404	12.1638	1.32805
	5.3184	13.0162	0.487063	12.4833	1.29193
	5.3232	13.1052	0.470058	12.8034	1.4183
	5.328	12.4623	0.335389	12.1959	1.43244
	5.3328	13.0181	0.667751	12.6078	1.2205
	5.3376	12.6891	0.49312	12.1911	1.10574
	5.3424	12.1606	0.39493	12.1456	1.003
	5.3472	12.3577	0.336571	11.7378	0.792056
	5.352	12.2684	0.481719	11.9658	1.10882
	5.3568	12.5787	0.905446	11.7106	0.819698
	5.3616	13.1759	0.665766	11.2814	1.00913
	5.3664	12.5282	0.860897	11.8589	0.999593
	5.3712	12.1459	1.01329	11.6815	1.17512
	5.376	12.72	0.895316	11.5965	1.01592
	5.3808	12.5445	0.4779	11.5043	1.32598
	5.3856	13.1078	0.838256	11.4637	1.16051
	5.3904	11.8647	0.715085	11.2975	1.07556
	5.3952	12.6035	0.748219	11.1697	1.01158
	5.4	12.6505	0.543941	11.3234	1.16423
	5.4048	12.4976	0.561547	11.4143	1.10832
	5.4096	12.0119	1.00389	11.3409	1.14375
	5.4144	12.5846	1.01556	11.4651	1.05839
	5.4192	12.5183	0.993389	12.0592	0.998876
	5.424	12.7197	0.842317	12.1008	0.953362
	5.4288	12.733	0.795332	12.0212	1.11379
	5.4336	13.0444	0.669019	12.0126	0.67597
	5.4384	12.6884	0.575359	11.7655	0.482887
	5.4432	12.3661	0.621722	12.0876	0.86017
	5.448	12.7563	0.932096	11.8606	0.719603
	5.4528	12.2493	0.68735	12.1869	0.871305
	5.4576	12.9735	0.661163	11.6324	1.14232
	5.4624	12.3032	0.746919	11.6687	1.02512
	5.4672	12.8037	0.654406	11.7758	1.18162
	5.472	12.5348	0.747016	11.7923	0.817553
	5.4768	12.6854	0.584765	11.901	0.619422
	5.4816	12.3707	0.711882	12.1725	0.487529
	5.4864	12.7188	0.884768	12.0562	0.705608
	5.4912	13.1564	0.538435	12.1881	0.597857
	5.496	12.6952	0.709453	12.3892	1.09133
	5.5008	12.3186	0.787194	12.7887	0.636524
	5.5056	12.7618	0.707825	12.2088	1.2435
	5.5104	12.3769	0.817375	12.2856	1.04194
	5.5152	12.7965	0.584668	12.0175	1.25239
	5.52	12.5482	0.685633	12.349	0.840193
	5.5248	12.089	0.54547	11.7101	1.20605
	5.5296	12.0114	0.456069	11.6564	1.18827
	5.5344	12.8772	0.619687	11.7486	1.27656
	5.5392	11.7555	0.998391	11.8453	1.66313
	5.544	12.7957	0.631932	11.9317	1.12412
	5.5488	12.4975	0.621622	11.9569	1.26448
	5.5536	12.9407	0.90026	12.0676	1.42363
	5.5584	12.6351	0.74361	11.3124	1.29623
	5.5632	12.5745	0.905669	11.7085	1.14982
	5.568	13.0379	1.21406	11.8038	1.36265
	5.5728	12.515	0.918046	11.7066	1.3394
	5.5776	13.0825	0.751048	11.5752	1.08358
	5.5824	12.4306	0.886351	11.4581	1.37783
	5.5872	12.2204	0.823437	11.556	1.47778
	5.592	13.1491	1.17477	11.5203	1.28607
	5.5968	13.0662	0.810417	11.5363	1.22291
	5.6016	12.8392	1.20505	11.7413	1.21478
	5.6064	12.7005	0.822433	11.4801	1.16507
	5.6112	12.3682	0.978272	11.8803	1.10635
	5.616	12.5037	0.893664	11.9256	1.43062
	5.6208	12.2636	1.02836	12.2388	1.22642
	5.6256	12.7782	0.986525	11.8966	1.52376
	5.6304	12.2661	0.756239	12.0984	1.41753
	5.6352	12.4353	0.859723	11.8746	0.975241
	5.64	12.6057	0.652275	11.6309	1.07876
	5.6448	13.1764	0.907318	12.0354	0.942605
	5.6496	13.1869	0.6022	12.0243	1.14868
	5.6544	12.863	0.896619	12.0201	1.13166
	5.6592	12.5163	0.733634	11.8262	1.34383
	5.664	13.0925	0.729747	11.786	0.725606
	5.6688	12.8143	0.563791	12.5061	1.09811
	5.6736	12.6718	0.54034	12.2878	0.91648
	5.6784	11.9251	0.489929	12.0168	1.01354
	5.6832	12.0819	0.35114	12.0362	1.13719
	5.688	12.993	0.672444	12.5635	1.3627
	5.6928	12.4815	0.966981	11.9719	1.13733
	5.6976	12.5969	0.54223	12.0951	1.29293
	5.7024	12.5312	0.852467	11.7301	1.1085
	5.7072	12.7392	0.61749	11.9016	1.24779
	5.712	12.5964	0.877764	11.8079	0.980448
	5.7168	12.8426	0.888826	12.541	1.23747
	5.7216	12.9004	0.762546	12.1828	0.989087
	5.7264	12.5146	1.05578	11.5803	0.757103
	5.7312	12.1486	1.17091	11.5619	1.05189
	5.736	12.6136	0.872288	12.4252	0.761702
	5.7408	12.2102	0.874224	11.8838	0.917615
	5.7456	12.5084	0.652934	11.875	0.800041
	5.7504	12.4365	0.620839	12.2246	0.810532
	5.7552	12.8002	0.938588	12.3482	0.668304
	5.76	12.3104	0.938099	12.2318	0.831448
	5.7648	12.5753	0.948795	11.8842	0.626423
	5.7696	12.5338	0.983934	12.1675	0.759117
	5.7744	13.0213	0.792257	12.1014	0.721483
	5.7792	12.9928	1.16379	12.3082	0.858842
	5.784	12.8559	1.16454	11.8096	0.52772
	5.7888	13.0385	1.02341	11.8253	0.505099
	5.7936	12.8505	1.04029	11.8661	0.509805
	5.7984	13.1176	0.904347	11.8751	0.637292
	5.8032	13.0716	0.799495	12.0593	0.855363
	5.808	12.9013	0.770984	11.8926	1.03095
	5.8128	12.5873	0.871975	12.2253	0.734291
	5.8176	12.831	0.947749	12.1913	0.564316
	5.8224	12.9945	0.99248	12.1339	0.77514
	5.8272	12.7719	1.05199	12.2018	0.843856
	5.832	12.4387	1.34619	12.4384	0.90304
	5.8368	12.8468	0.762257	12.4618	0.79727
	5.8416	12.8591	1.21996	12.3128	0.915504
	5.8464	12.8052	0.933262	11.9557	0.791397
	5.8512	12.9977	0.989896	12.2276	0.614371
	5.856	13.0034	0.965121	12.2649	0.585546
	5.8608	12.6434	1.23206	11.749	0.610918
	5.8656	12.9664	1.02814	12.4625	0.518358
	5.8704	12.763	1.08252	12.468	0.895638
	5.8752	12.8736	0.905022	12.335	1.23843
	5.88	12.3699	1.39736	12.4422	0.575797
	5.8848	12.7945	0.897023	12.9258	0.646448
	5.8896	13.1348	0.851741	12.4905	0.793276
	5.8944	12.8501	1.40119	12.7533	0.966344
	5.8992	12.5516	1.23435	12.2023	1.11239
	5.904	12.4594	1.20442	11.9103	1.25257
	5.9088	12.1463	0.969464	11.9342	1.03429
	5.9136	12.9194	0.952115	11.5785	1.1007
	5.9184	13.2056	1.03241	12.0731	1.14595
	5.9232	12.5531	1.14615	11.9203	0.842827
	5.928	13.1911	0.93284	11.5249	1.20189
	5.9328	12.3329	0.770868	12.1617	1.31063
	5.9376	12.6127	0.628618	11.7145	1.1108
	5.9424	13.1763	0.914501	11.7086	1.13344
	5.9472	12.5104	1.03246	12.046	1.07886
	5.952	12.6301	0.794268	12.2246	1.16987
	5.9568	12.4589	0.841126	11.8532	0.961978
	5.9616	12.9277	0.692088	11.3208	0.969954
	5.9664	12.7608	1.0387	11.417	0.952798
	5.9712	12.6169	1.01222	11.6323	1.00668
	5.976	12.3999	0.863589	11.9263	0.957597
	5.9808	12.93	1.11617	11.8259	1.2375
	5.9856	12.6738	0.999165	12.1398	1.12939
	5.9904	12.6328	0.976396	12.2132	1.01556
	5.9952	13.106	0.907192	11.8066	1.45414
	6	12.8845	0.938657	11.8236	0.91184
	6.0048	12.7093	0.775323	11.6896	1.36533
	6.0096	12.4867	1.14727	11.6125	1.51639
	6.0144	12.7015	1.00556	11.9848	1.07093
	6.0192	12.5866	0.951697	11.7141	1.42096
	6.024	12.6558	1.2995	11.234	1.29558
	6.0288	12.2897	1.15677	11.5956	1.24732
	6.0336	12.464	0.83287	11.6243	1.13413
	6.0384	12.8006	1.12284	12.0526	1.0748
	6.0432	13.4195	0.774583	11.825	1.04641
	6.048	12.6389	0.799041	11.9937	1.54194
	6.0528	12.9642	0.964976	12.3174	1.27262
	6.0576	12.72	1.00697	12.4664	1.23273
	6.0624	13.1803	0.632278	12.4614	1.14141
	6.0672	13.6193	0.974965	12.299	1.04589
	6.072	13.576	0.989351	12.3282	1.25301
	6.0768	13.4186	1.33843	12.0051	1.32753
	6.0816	12.6226	1.11727	12.0691	1.22126
	6.0864	12.784	1.06904	11.7052	0.801515
	6.0912	12.3088	0.804117	11.6302	1.09479
	6.096	13.03	1.34166	11.7045	1.13475
	6.1008	12.1712	0.864567	12.0708	0.975836
	6.1056	12.7031	0.803589	12.0772	1.27256
	6.1104	12.5686	1.11206	12.1894	1.16083
	6.1152	12.6458	1.01388	11.8456	1.05641
	6.12	12.91	0.922728	11.8014	1.05534
	6.1248	12.9164	0.94898	11.7774	1.05458
	6.1296	12.7133	0.951525	11.7237	0.894341
	6.1344	12.4761	1.07187	10.9917	0.513814
	6.1392	12.3276	1.04257	11.1062	0.649729
	6.144	12.2597	1.06602	11.5879	0.642115
	6.1488	12.8082	0.785424	11.6788	0.873609
	6.1536	12.6053	0.964485	12.0414	1.04096
	6.1584	12.7459	0.767473	11.7203	0.889797
	6.1632	12.3646	0.87111	12.0087	1.10128
	6.168	12.5852	0.94375	12.0603	1.28575
	6.1728	12.2635	1.01859	12.3102	1.09575
	6.1776	12.3204	1.14346	12.2713	1.18561
	6.1824	12.1385	0.969153	12.426	1.3983
	6.1872	12.1966	0.764498	12.3878	1.23252
	6.192	12.0652	0.960984	12.1531	1.14346
	6.1968	12.1994	1.14698	12.2834	1.12175
	6.2016	12.4404	0.747321	11.8526	1.04067
	6.2064	12.2843	0.887058	12.3204	1.24663
	6.2112	12.674	0.871807	12.5536	1.10436
	6.216	12.4613	1.07907	12.4768	1.11265
	6.2208	12.531	0.941054	12.1307	1.16616
	6.2256	12.6601	0.929069	12.1824	0.805336
	6.2304	12.9225	1.03985	11.8612	1.18168
	6.2352	12.6082	0.977417	12.0927	1.39732
	6.24	12.8582	0.542027	12.2284	1.37721
	6.2448	12.4249	0.718125	12.2759	1.29801
	6.2496	12.2229	1.17906	12.7057	1.38479
	6.2544	12.5375	0.824622	12.5295	1.52013
	6.2592	12.326	1.37027	12.4871	1.28638
	6.264	12.6157	1.00807	12.5258	1.28909
	6.2688	12.6073	1.15765	12.0328	1.18944
	6.2736	12.8992	1.12499	12.059	1.12475
	6.2784	12.6654	0.889667	11.8527	0.979527
	6.2832	12.6571	1.02729	11.9554	1.26357
	6.288	12.2425	1.02875	11.6042	1.55726
	6.2928	12.597	1.20026	12.2849	1.45377
	6.2976	12.6332	0.739713	12.7377	1.38544
	6.3024	13.059	0.866378	11.9425	1.19371
	6.3072	12.8599	0.801413	12.3364	1.24776
	6.312	12.8531	0.89565	12.3116	1.36893
	6.3168	12.909	0.718404	12.6522	1.25964
	6.3216	13.2999	0.913979	12.2138	1.21757
	6.3264	12.8599	1.04681	12.0482	0.884892
	6.3312	13.2708	0.866577	11.9074	1.39759
	6.336	12.922	0.719706	11.8566	0.929982
	6.3408	12.8012	0.841713	11.826	0.863078
	6.3456	12.6862	1.19492	11.6776	1.08257
	6.3504	12.6629	1.06661	11.4589	1.13302
	6.3552	12.7442	1.03999	12.0364	0.950679
	6.36	12.7901	1.26261	11.4697	0.946708
	6.3648	12.5933	1.08565	11.4927	1.08373
	6.3696	12.5242	1.46348	11.3986	0.833874
	6.3744	12.59	1.0122	11.4368	0.994212
	6.3792	12.4648	1.29094	11.224	0.964187
	6.384	12.7034	1.13132	11.5379	1.16862
	6.3888	12.7215	1.22459	11.9675	1.0706
	6.3936	13.1583	0.973304	11.5974	0.985047
	6.3984	12.1627	1.09743	11.5503	0.87123
	6.4032	12.4475	0.839735	11.0128	1.03632
	6.408	12.6915	1.03414	11.3399	0.845125
	6.4128	13.0018	0.969753	11.0211	1.14247
	6.4176	12.6689	1.21267	11.9914	0.844857
	6.4224	12.3538	1.37898	11.3828	0.728515
	6.4272	12.2387	0.851545	11.1382	0.880558
	6.432	12.3537	0.568958	11.1848	0.998248
	6.4368	12.5725	0.839579	11.069	0.882878
	6.4416	12.7849	1.23208	11.4461	1.04604
	6.4464	12.0561	1.06135	11.0703	0.844925
	6.4512	12.2171	0.950003	11.2997	1.18335
	6.456	12.2969	1.15754	11.5707	0.932691
	6.4608	12.178	0.81998	11.4252	0.886063
	6.4656	12.4326	0.501483	11.7761	1.07369
	6.4704	12.5117	0.791253	11.2373	0.950481
	6.4752	12.4234	0.627503	11.5013	0.9894
	6.48	12.4862	0.704529	11.6585	1.23063
	6.4848	12.1244	0.764938	11.4755	1.14282
	6.4896	12.5142	0.558897	11.3972	1.24645
	6.4944	12.6847	0.554166	11.3824	1.0392
	6.4992	12.4909	0.748432	11.3067	1.09104
	6.504	13.0373	0.522837	11.1319	1.11484
	6.5088	12.8017	0.828068	11.0944	1.19308
	6.5136	12.5669	0.734438	11.0127	1.16529
	6.5184	12.8224	0.665621	11.3864	1.25897
	6.5232	12.0081	0.858628	11.17	1.32754
	6.528	12.2939	0.922586	11.0268	1.19848
	6.5328	12.878	1.03682	11.5311	2.00977
	6.5376	12.9459	0.489585	11.299	1.72387
	6.5424	12.8941	0.490916	11.2651	1.59527
	6.5472	13.2881	0.640255	11.1384	1.67606
	6.552	13	0.719735	11.1159	1.47118
	6.5568	13.3085	0.671711	11.4784	1.41561
	6.5616	13.0283	0.564293	11.6396	1.4944
	6.5664	13.166	0.899506	11.2964	1.22294
	6.5712	13.0642	0.546933	11.1042	1.5146
	6.576	12.6105	0.208221	11.3764	1.17189
	6.5808	12.9828	0.33272	11.1493	1.29465
	6.5856	12.7557	0.105068	11.3444	1.10195
	6.5904	12.8737	0.00759441	11.4349	1.72021
	6.5952	12.712	0.858499	11.9166	1.48561
	6.6	12.4515	0.806846	11.7363	1.75874
	6.6048	12.8633	0.64479	11.7721	1.54841
	6.6096	12.6645	0.766186	11.6066	1.28551
	6.6144	12.5762	0.715086	11.9553	1.52664
	6.6192	12.2025	0.914756	11.7527	1.48153
	6.624	12.6146	0.715469	11.5628	1.41737
	6.6288	12.1715	0.438062	11.5326	1.05337
	6.6336	12.4325	0.427473	11.9207	1.01228
	6.6384	12.9156	0.514129	11.7921	1.22503
	6.6432	12.8719	0.594436	11.8956	1.36687
	6.648	12.5093	0.767443	11.8616	1.72312
	6.6528	13.0188	0.809131	12.0195	1.52054
	6.6576	12.7464	0.724137	11.6292	1.51748
	6.6624	12.6829	0.490766	11.5053	1.38673
	6.6672	12.7883	0.43252	11.4116	1.45885
	6.672	12.4954	0.666127	11.7522	1.4907
	6.6768	13.0816	0.257834	11.9125	1.2688
	6.6816	12.6415	0.498908	11.623	1.04916
	6.6864	12.9373	0.359248	12.2434	1.3137
	6.6912	13.0785	0.287373	12.4382	1.33865
	6.696	12.6188	0.619735	12.558	1.15416
	6.7008	12.2915	0.734149	12.3325	1.15191
	6.7056	12.4074	0.94405	11.69	1.17553
	6.7104	12.6523	0.732182	11.8804	1.48889
	6.7152	12.3162	0.584416	11.8164	1.53226
	6.72	12.5227	0.80511	12.3253	1.23668
	6.7248	12.7293	0.743293	11.8777	0.9511
	6.7296	12.4762	0.821501	12.1774	1.46755
	6.7344	11.9825	0.972915	12.1279	1.24675
	6.7392	12.5298	1.16742	11.8627	1.43057
	6.744	12.5041	1.2858	12.2586	1.69677
	6.7488	12.5426	0.862366	12.2687	1.53024
	6.7536	12.9105	0.94461	12.3366	1.73799
	6.7584	12.2493	0.835978	12.6355	1.85725
	6.7632	12.0831	1.02442	11.3753	1.89243
	6.768	12.2409	1.02095	11.7881	1.72609
	6.7728	12.629	0.326841	12.6633	1.93269
	6.7776	12.4701	0.513707	11.8908	1.32306
	6.7824	12.6131	0.638749	12.111	1.30381
	6.7872	12.3129	0.789004	12.7082	1.50071
	6.792	11.7853	0.691456	12.6425	1.46001
	6.7968	11.8318	0.76736	12.3912	1.44334
	6.8016	11.7773	0.825038	12.317	1.26217
	6.8064	11.7931	0.741114	12.2644	1.30322
	6.8112	12.0833	0.898149	12.3955	1.42235
	6.816	12.0037	1.16037	11.7201	0.982197
	6.8208	11.5765	0.894876	12.2241	1.79305
	6.8256	12.3361	0.828312	11.243	1.22605
	6.8304	12.4841	1.19275	11.9224	1.54616
	6.8352	12.1709	1.44123	11.933	1.40626
	6.84	12.0656	1.42677	12.1828	2.01579
	6.8448	12.0395	1.36166	11.7063	1.49453
	6.8496	12.0819	1.40854	11.9368	1.37871
	6.8544	11.5306	0.818623	12.0931	1.42781
	6.8592	11.8888	0.99137	12.0546	1.37276
	6.864	12.1571	1.02871	11.8023	1.42407
	6.8688	11.8036	0.936648	12.1136	1.33713
	6.8736	11.6496	1.14478	12.266	1.49527
	6.8784	12.0264	0.947668	12.2675	1.56672
	6.8832	11.9116	1.268	12.2165	1.82691
	6.888	12.2855	0.978593	11.9467	1.79571
	6.8928	12.3107	1.02539	11.5557	1.28011
	6.8976	12.3867	0.931309	11.6262	1.63785
	6.9024	12.0312	0.641116	11.5313	1.20282
	6.9072	12.261	1.15208	11.9895	1.31065
	6.912	12.0221	0.913011	11.9536	1.48278
	6.9168	11.9655	0.615972	11.199	1.29297
	6.9216	11.8503	0.635963	11.1812	0.895568
	6.9264	12.2431	1.21582	11.4435	1.10957
	6.9312	12.6591	1.05647	11.8243	1.06688
	6.936	12.3914	1.13335	11.1222	0.962037
	6.9408	12.1097	0.870185	11.635	1.23675
	6.9456	12.2633	0.418899	11.4593	1.09736
	6.9504	12.3165	0.413617	11.5888	0.956742
	6.9552	12.2509	0.770472	11.9897	1.30544
	6.96	12.3293	0.717538	11.691	1.38355
	6.9648	12.2977	0.67175	11.8208	1.40819
	6.9696	12.1989	0.587981	11.6632	1.2188
	6.9744	12.3425	0.918309	11.95	1.11874
	6.9792	12.7325	0.896431	11.9749	1.60006
	6.984	12.6266	0.692641	11.5737	1.47609
	6.9888	12.8703	0.501118	11.7143	1.46742
	6.9936	12.3915	0.350678	11.6948	1.23039
	6.9984	12.5571	0.544813	11.9647	1.56451
	7.0032	12.4758	0.710481	12.068	1.36196
	7.008	12.1179	0.203094	11.969	1.33025
	7.0128	12.1087	0.757591	12.1178	1.32036
	7.0176	12.288	1.09405	12.5297	1.31511
	7.0224	12.4236	0.902164	12.3403	1.15947
	7.0272	11.77	0.749224	12.0569	1.13391
	7.032	12.2492	0.424249	12.0389	1.62795
	7.0368	11.831	0.697918	12.016	1.53293
	7.0416	12.2475	0.846125	11.9142	1.32353
	7.0464	12.6629	0.918692	11.9902	1.1831
	7.0512	12.397	0.775762	11.8957	1.41253
	7.056	12.7296	0.70408	12.667	1.38698
	7.0608	11.7686	0.710522	12.5982	1.40217
	7.0656	12.14	0.490241	12.4781	1.19973
	7.0704	12.1499	0.739538	12.0049	1.32393
	7.0752	12.5293	0.308949	12.1046	1.40483
	7.08	12.5643	0.29008	12.4995	1.46071
	7.0848	12.1835	0.809022	12.7264	1.48959
	7.0896	12.2087	0.820017	11.9307	1.20324
	7.0944	12.3346	0.538928	12.0166	1.53145
	7.0992	11.8608	0.53625	12.1571	1.56632
	7.104	12.3222	0.654707	12.2517	1.46206
	7.1088	12.4663	0.549771	11.8849	1.45187
	7.1136	12.6697	0.578458	12.0986	1.06572
	7.1184	12.2926	0.507119	12.1113	1.1691
	7.1232	12.202	0.672318	12.2022	1.44331
	7.128	12.2087	0.572594	12.1243	1.12428
	7.1328	11.9803	0.514703	12.0608	1.03189
	7.1376	12.1516	0.455807	11.9976	1.1931
	7.1424	12.2748	0.599455	11.9705	1.02271
	7.1472	11.7985	0.425679	12.1715	1.04586
	7.152	12.0791	0.556205	12.263	0.945603
	7.1568	12.4926	0.952559	12.1424	0.866975
	7.1616	11.9472	0.696625	11.9955	1.2577
	7.1664	12.5498	0.917393	12.0118	1.06396
	7.1712	12.6438	0.594721	12.0149	1.41536
	7.176	12.9096	0.78906	11.8934	1.27032
	7.1808	12.3785	0.511417	12.1313	1.16466
	7.1856	12.1663	0.797123	12.053	0.945521
	7.1904	12.0653	0.571047	12.0901	1.05488
	7.1952	12.3349	1.03757	11.6666	0.929985
	7.2	12.1837	0.585271	12.0047	1.16726
	7.2048	12.4751	0.36394	12.0936	0.825348
	7.2096	12.3879	0.455382	12.1301	0.928512
	7.2144	12.1358	0.788549	11.9167	1.14036
	7.2192	12.2837	1.06869	11.796	1.45252
	7.224	12.5536	0.769068	12.4243	0.956112
	7.2288	12.2838	0.710532	11.979	0.852311
	7.2336	12.1394	0.386499	12.1002	0.796619
	7.2384	12.7746	0.582449	12.0185	1.07111
	7.2432	12.1001	0.336572	11.7787	1.25361
	7.248	12.5259	0.890827	11.8255	1.11499
	7.2528	11.8813	0.524172	11.9483	1.37821
	7.2576	12.1273	0.562838	11.9825	1.61647
	7.2624	12.7144	0.75663	11.4066	1.50276
	7.2672	12.7979	0.622154	11.4397	1.46803
	7.272	12.2821	0.542557	11.2483	1.54513
	7.2768	12.0446	0.794904	11.0766	1.42378
	7.2816	12.0959	0.67737	11.244	1.20472
	7.2864	12.3983	0.458701	11.5221	1.53539
	7.2912	12.0353	0.626279	11.9349	1.61156
	7.296	12.1372	0.610606	11.3233	1.51655
	7.3008	12.2433	0.633839	11.3864	1.17533
	7.3056	12.1899	0.503596	11.2634	1.21315
	7.3104	12.7005	0.904995	11.0857	1.15248
	7.3152	12.0503	0.473612	11.1612	1.07037
	7.32	11.9098	0.741205	10.8493	1.16105
	7.3248	12.2381	0.634103	10.9369	1.54657
	7.3296	11.9847	0.55028	10.8845	1.45328
	7.3344	12.2789	0.852971	10.9658	1.55497
	7.3392	12.3514	0.841469	10.9264	1.5222
	7.344	12.3059	0.592426	10.7386	1.40213
	7.3488	12.1724	0.70087	10.5616	1.36468
	7.3536	11.9127	0.957901	10.5546	1.27898
	7.3584	11.9763	1.06821	10.6703	1.0222
	7.3632	12.3829	0.784758	10.7081	1.31666
	7.368	12.5747	0.88389	10.9059	1.36635
	7.3728	12.1419	0.962748	11.0582	1.2223
	7.3776	11.9292	0.830294	10.8323	0.8895
	7.3824	11.6712	0.799562	11.0709	1.20259
	7.3872	11.7058	0.770453	11.2205	0.793678
	7.392	11.8774	0.472794	11.0472	1.02726
	7.3968	12.1119	0.464324	11.2853	1.02477
	7.4016	12.0823	0.763382	11.3085	0.96151
	7.4064	11.6836	1.27274	11.4629	0.87754
	7.4112	11.6471	0.936514	11.6077	1.28261
	7.416	12.0512	0.870077	11.3366	0.936959
	7.4208	12.3065	0.95277	10.8604	0.80676
	7.4256	12.353	0.952726	11.3429	0.744586
	7.4304	12.3119	0.665033	11.6403	0.381452
	7.4352	12.011	0.629574	11.3613	0.713415
	7.44	12.3437	0.611816	11.6254	0.895661
	7.4448	12.7136	0.654745	12.1821	0.720729
	7.4496	12.4218	0.90759	11.3634	0.59156
	7.4544	12.5002	0.868251	10.7592	0.363761
	7.4592	12.5211	0.883983	11.1654	0.693727
	7.464	12.4977	0.629535	10.9237	0.631946
	7.4688	12.458	0.445941	11.012	0.728552
	7.4736	12.6369	0.718777	10.5592	0.685721
	7.4784	12.2933	0.553526	10.904	0.739804
	7.4832	11.9593	0.616896	11.1403	0.711346
	7.488	12.0661	0.445906	11.3894	0.784749
	7.4928	12.3895	0.530015	11.2869	0.828161
	7.4976	12.4604	1.01769	11.4149	0.973851
	7.5024	12.2309	0.925939	11.1368	0.653423
	7.5072	12.5819	1.20668	10.9417	0.812249
	7.512	12.3124	0.733609	11.1465	0.977759
	7.5168	11.648	0.614789	10.8293	0.797747
	7.5216	12.3716	0.791042	10.6918	0.856268
	7.5264	11.9969	0.894828	10.5664	0.836105
	7.5312	12.2705	0.581868	10.8413	0.909083
	7.536	12.2005	0.450069	10.1935	0.47872
	7.5408	12.4802	0.705085	10.5809	0.716568
	7.5456	13.2679	0.783877	10.7243	0.516741
	7.5504	12.5861	0.700248	10.6838	0.826279
	7.5552	12.4961	0.658649	9.97647	0.651612
	7.56	12.3684	0.561748	10.2822	0.788739
	7.5648	12.666	0.39582	10.5473	0.943084
	7.5696	11.8374	0.892093	10.3567	0.737757
	7.5744	12.595	0.792921	10.5571	0.777867
	7.5792	12.997	0.615412	10.455	0.737698
	7.584	12.3297	0.958205	10.7921	0.666195
	7.5888	12.8023	0.977869	10.5038	0.611048
	7.5936	12.2377	0.805938	11.3067	0.674486
	7.5984	13.0173	0.525023	10.8242	0.682131
	7.6032	12.8522	1.30253	10.763	0.839157
	7.608	12.7112	0.852914	10.8299	0.612474
	7.6128	12.3151	0.907308	10.6241	0.867043
	7.6176	12.5723	0.825726	10.31	0.326538
	7.6224	12.4663	0.907697	10.4045	0.735629
	7.6272	12.3513	0.61637	10.0815	0.602046
	7.632	12.6903	0.841917	10.631	0.67028
	7.6368	12.5707	0.693004	10.8175	0.538889
	7.6416	12.9768	0.9619	10.6953	0.831229
	7.6464	13.0792	0.895219	11.0663	0.793086
	7.6512	12.4892	1.10191	10.627	0.723776
	7.656	12.6494	1.17865	10.6164	0.723157
	7.6608	12.7029	1.05669	10.7746	0.837141
	7.6656	12.6716	0.749064	11.3134	1.05536
	7.6704	12.8465	0.926528	10.7916	0.681162
	7.6752	13.0107	0.931505	11.1229	0.733209
	7.68	13.1704	0.875642	10.8121	1.16538
	7.6848	12.417	0.655617	11.3919	1.12754
	7.6896	12.9241	1.11121	10.7153	0.860918
	7.6944	12.7644	0.91737	10.7377	0.955896
	7.6992	12.979	0.843224	11.1323	0.793497
	7.704	13.3887	0.737422	11.1988	0.959141
	7.7088	12.775	0.920839	10.7557	0.895131
	7.7136	12.9838	1.15796	11.0359	0.881172
	7.7184	12.662	1.0269	10.8787	0.977723
	7.7232	12.6919	0.540337	10.9106	0.827904
	7.728	12.4457	0.928527	10.6472	0.860587
	7.7328	11.9507	0.998772	10.774	1.01504
	7.7376	12.3034	0.983226	10.5491	0.910359
	7.7424	12.8283	1.57741	10.8499	0.739792
	7.7472	12.7015	1.3732	10.7944	1.12248
	7.752	12.9129	1.04705	11.2845	1.1464
	7.7568	12.7223	1.07501	11.3192	1.24374
	7.7616	12.5137	1.21862	11.3948	1.1716
	7.7664	13.1551	1.02484	11.6502	1.24268
	7.7712	12.9532	1.0852	11.7248	1.56863
	7.776	12.5987	0.987201	12.3178	1.62546
	7.7808	12.7258	1.28429	12.1809	1.63561
	7.7856	12.6696	0.792473	11.6873	1.35866
	7.7904	12.4944	1.03187	11.789	1.16122
	7.7952	12.3252	0.652865	11.6534	1.26687
	7.8	12.2994	0.852729	11.3383	1.10371
	7.8048	12.3958	1.05206	11.9046	1.36834
	7.8096	12.7824	0.790971	11.416	1.18902
	7.8144	12.7277	0.782472	11.4519	1.11166
	7.8192	12.8315	1.1412	11.6609	1.09658
	7.824	12.6164	1.20435	11.253	1.04462
	7.8288	12.8387	1.17416	11.8014	1.05925
	7.8336	12.6303	1.28608	11.1876	0.900104
	7.8384	12.3626	0.813261	11.2933	0.908804
	7.8432	13.0126	1.19296	11.4426	0.763957
	7.848	12.9785	1.13748	11.5765	0.864065
	7.8528	12.7337	0.863634	11.5717	0.961833
	7.8576	13.0728	0.992458	11.961	1.17446
	7.8624	12.8439	1.00454	11.7837	1.17636
	7.8672	12.9235	0.996872	11.6738	1.11778
	7.872	12.4942	0.619965	12.0895	1.24837
	7.8768	12.8082	0.696182	11.5022	1.32703
	7.8816	12.4168	0.860704	11.2957	1.11012
	7.8864	12.579	0.730469	10.9643	1.2207
	7.8912	12.5192	0.67992	10.5205	0.980805
	7.896	12.8219	0.72997	10.638	0.980809
	7.9008	12.548	0.582003	10.9435	1.12293
	7.9056	12.2614	0.633446	10.999	1.32767
	7.9104	12.2806	1.07158	10.2578	0.956813
	7.9152	11.926	0.824955	10.604	0.861247
	7.92	12.136	1.09127	10.6828	1.01641
	7.9248	12.8719	1.02643	11.2608	0.868237
	7.9296	12.4815	0.741284	10.7658	1.2518
	7.9344	11.976	0.818263	10.675	0.987835
	7.9392	12.6881	0.697965	11.1106	1.06257
	7.944	12.2504	0.877075	11.4017	1.06009
	7.9488	12.2759	0.866231	10.7785	0.68883
	7.9536	12.414	0.922884	11.1308	1.21459
	7.9584	12.7623	0.589963	11.1376	0.929731
	7.9632	12.0452	1.00791	10.8785	0.78766
	7.968	12.7127	1.38478	10.9062	0.766922
	7.9728	12.6356	0.859152	10.4798	1.06417
	7.9776	12.3578	0.313542	10.5408	0.9834
	7.9824	12.2423	1.08312	10.6438	0.676374
	7.9872	12.1557	0.955245	10.1037	0.712494
	7.992	12.3588	1.00057	11.0224	1.12516
	7.9968	12.4099	1.05985	10.4118	0.739593
	8.0016	12.7724	0.919848	10.4778	0.737843
	8.0064	12.3699	0.590248	10.2741	0.67062
	8.0112	12.5461	0.728252	10.3107	0.529096
	8.016	12.8276	0.800592	10.5009	0.553211
	8.0208	12.7147	0.913581	10.6173	0.773219
	8.0256	13.014	0.755095	10.6774	0.450222
	8.0304	12.3954	0.738852	10.5012	0.77223
	8.0352	12.5774	0.504086	10.4739	0.729883
	8.04	12.4552	0.608277	10.6581	0.81607
	8.0448	12.7223	0.688664	10.1144	0.30494
	8.0496	12.15	0.67763	10.3166	0.698087
	8.0544	12.7209	0.550716	10.4293	0.733304
	8.0592	12.5734	0.674412	10.6732	0.902868
	8.064	13.0953	1.02892	10.338	0.675145
	8.0688	12.6134	0.77846	10.3251	0.755257
	8.0736	12.6209	1.06629	10.9016	0.910769
	8.0784	12.6445	0.994432	10.9667	1.04005
	8.0832	12.3017	0.993651	10.9623	0.923806
	8.088	12.2254	0.891001	10.7744	0.645193
	8.0928	12.083	0.449026	10.6935	0.672404
	8.0976	12.1707	0.856622	10.5857	0.814292
	8.1024	12.2894	0.616622	10.6785	0.670715
	8.1072	12.5087	0.724063	10.7759	0.858495
	8.112	12.2179	0.925264	10.7409	0.787022
	8.1168	12.5604	0.798933	10.6079	0.541151
	8.1216	12.3291	0.708735	10.6678	0.408892
	8.1264	12.7139	1.11061	10.7044	0.583027
	8.1312	12.6478	1.12318	10.5344	0.640357
	8.136	13.0903	1.21467	10.3258	0.651553
	8.1408	12.8489	1.14823	10.2507	0.492539
	8.1456	12.1342	1.09299	10.566	0.539378
	8.1504	12.8699	0.939606	10.9492	0.271924
	8.1552	12.4963	0.638186	10.1557	0.455938
	8.16	12.3535	0.707287	10.6196	0.792066
	8.1648	12.5203	0.736579	10.7761	0.643805
	8.1696	12.2615	0.866244	10.6492	0.787366
	8.1744	12.3497	0.77731	10.5788	0.73765
	8.1792	12.361	0.724052	10.5787	0.649142
	8.184	11.9447	0.851619	10.342	0.680979
	8.1888	12.1914	0.507441	10.3459	0.402554
	8.1936	12.5267	0.412048	10.4188	0.713281
	8.1984	12.3573	0.440076	10.8198	0.779241
	8.2032	12.3815	0.54726	10.4992	0.667972
	8.208	12.7014	0.716426	10.6948	0.854549
	8.2128	12.1696	0.71138	10.1361	0.322465
	8.2176	12.4219	0.691586	10.7096	0.51515
	8.2224	12.5744	0.813506	10.2051	0.489331
	8.2272	12.7343	1.0148	10.202	0.392059
	8.232	12.7821	0.747652	10.4072	0.645447
	8.2368	13.0526	1.2417	10.3349	0.735164
	8.2416	12.7028	1.26833	10.43	0.934628
	8.2464	12.3296	0.973689	10.2557	0.673737
	8.2512	12.5138	1.07466	10.5622	0.85132
	8.256	12.3421	0.827412	10.5312	0.797253
	8.2608	12.5858	1.2664	10.8791	0.911051
	8.2656	12.3322	1.10979	10.7179	0.861618
	8.2704	13.1181	1.35514	10.7631	1.07975
	8.2752	12.2852	1.10128	11.0496	0.892637
	8.28	12.4489	0.960519	10.909	0.840173
	8.2848	12.4153	0.782068	10.5275	0.729398
	8.2896	12.6894	0.901526	10.8995	0.841446
	8.2944	12.4337	0.743764	10.8188	1.03649
	8.2992	12.3562	0.820593	10.6548	0.998864
	8.304	12.3506	0.666539	10.8063	1.21082
	8.3088	12.3575	0.625677	10.8248	0.887622
	8.3136	12.7884	0.888256	11.1325	1.05246
	8.3184	13.0063	0.593407	11.0085	0.984714
	8.3232	12.8478	0.928068	11.132	1.19826
	8.328	12.6921	0.676778	10.9832	1.14978
	8.3328	12.7057	0.722683	10.7513	0.925069
	8.3376	12.8017	0.264897	10.5766	0.87758
	8.3424	12.8295	0.414975	11.0388	1.24069
	8.3472	12.7875	0.493938	11.5362	0.544587
	8.352	12.4899	0.494892	11.1902	1.08344
	8.3568	12.2483	0.741436	10.8171	0.942796
	8.3616	12.5849	0.697009	10.4711	0.759327
	8.3664	12.8973	0.364548	10.6182	0.665236
	8.3712	12.7899	0.793734	10.6156	1.12415
	8.376	12.8225	0.456244	10.6466	1.11105
	8.3808	12.6436	0.817814	10.7027	0.783215
	8.3856	13.0619	0.720488	10.6413	0.69802
	8.3904	13.4096	0.726374	10.6154	0.791618
	8.3952	12.0638	0.861604	10.6508	0.678818
	8.4	12.1332	0.844161	10.6435	0.839934
	8.4048	12.2722	0.622604	10.7964	0.453581
	8.4096	12.1339	0.554319	10.5561	0.42312
	8.4144	12.6998	0.898318	10.6488	0.812856
	8.4192	12.4925	1.10942	10.9462	0.857376
	8.424	12.3258	0.928133	10.7141	0.627317
	8.4288	12.3239	0.809322	11.1165	0.698316
	8.4336	12.0618	0.715964	11.043	1.13662
	8.4384	12.3592	0.776664	10.7769	0.889022
	8.4432	12.3714	0.936306	10.7725	0.986655
	8.448	12.5149	0.627371	10.325	0.964039
	8.4528	11.8587	0.835604	10.9249	1.01742
	8.4576	12.1457	0.778887	10.3061	0.799844
	8.4624	12.1474	0.720035	11.0406	0.943005
	8.4672	12.3369	0.679639	10.5824	0.653825
	8.472	12.053	0.645809	10.3632	1.05653
	8.4768	11.9643	0.673659	10.8441	0.950831
	8.4816	12.8011	0.984744	10.97	1.16997
	8.4864	11.9575	0.961536	11.0413	1.0646
	8.4912	12.6102	0.848222	10.7826	0.653504
	8.496	12.6202	0.788927	11.1058	0.898451
	8.5008	12.2897	0.762484	11.0271	1.07301
	8.5056	12.6955	0.834879	10.8115	0.890621
	8.5104	12.3576	0.736148	10.6825	0.955438
	8.5152	12.5889	0.858422	10.9361	1.16466
	8.52	12.7758	0.516341	10.9147	1.26421
	8.5248	12.495	0.684933	10.8973	0.998272
	8.5296	12.7359	0.810604	10.7782	0.998185
	8.5344	12.6156	1.25751	11.1246	0.85773
	8.5392	12.4382	0.929717	11.1089	1.49099
	8.544	12.2204	0.600234	10.7603	1.43577
	8.5488	12.3441	0.694539	10.4994	1.21817
	8.5536	12.811	0.676886	10.5979	1.17888
	8.5584	12.4988	0.776432	10.9749	1.49039
	8.5632	13.1659	0.63536	11.3081	1.24056
	8.568	12.7613	0.790735	10.7035	1.26231
	8.5728	13.0507	0.922836	11.1274	0.858673
	8.5776	12.3934	1.12032	11.0847	1.2541
	8.5824	12.4324	1.0176	11.0384	0.889324
	8.5872	12.1065	1.11872	10.8808	0.846919
	8.592	12.159	0.840278	10.9664	1.54241
	8.5968	12.5127	0.916469	10.9594	1.23092
	8.6016	12.6269	1.0805	10.1852	0.75465
	8.6064	12.829	1.1558	10.7642	0.938615
	8.6112	12.5926	1.02151	10.9574	0.946852
	8.616	12.3706	0.573853	11.0889	1.04685
	8.6208	12.4624	0.678262	11.3951	1.38743
	8.6256	12.2836	0.479629	11.033	1.04244
	8.6304	12.8475	0.584901	11.0726	1.2048
	8.6352	12.4175	1.32007	11.2417	1.10411
	8.64	12.2617	0.792137	10.9568	0.879772
	8.6448	12.0061	0.657289	10.6209	1.11843
	8.6496	12.4897	0.970445	11.011	1.00795
	8.6544	12.4918	1.01542	10.786	0.819469
	8.6592	12.3932	0.730555	11.0432	1.206
	8.664	12.3382	0.7485	11.0718	1.17519
	8.6688	12.5844	0.649831	10.8566	0.922724
	8.6736	12.7122	0.732225	11.0283	1.27735
	8.6784	11.8315	1.00355	11.56	1.47314
	8.6832	12.328	0.710334	11.8452	1.56635
	8.688	12.8126	0.780947	11.8191	1.50897
	8.6928	12.7698	0.903124	11.5392	1.37489
	8.6976	13.1262	0.581384	11.1605	1.29412
	8.7024	13.0977	0.61105	11.224	1.21381
	8.7072	12.3431	0.921297	11.2816	1.31405
	8.712	11.9647	1.40192	11.5923	1.26441
	8.7168	12.2485	1.21206	11.3527	0.925443
	8.7216	12.3856	1.2305	11.9846	1.3734
	8.7264	12.5079	0.979362	11.5597	1.26341
	8.7312	12.0501	0.982484	11.6843	1.1689
	8.736	12.1802	0.951592	11.7419	1.54602
	8.7408	11.9481	1.02433	11.8044	1.4442
	8.7456	12.645	1.08731	11.3501	1.14266
	8.7504	12.0441	0.614783	11.4597	1.27968
	8.7552	12.7183	0.700955	11.5609	1.20153
	8.76	12.7876	0.749279	11.792	1.25888
	8.7648	12.9021	0.646308	11.1339	1.09928
	8.7696	12.383	0.405629	11.249	0.865221
	8.7744	12.7251	0.381381	11.5341	1.23223
	8.7792	12.007	0.810519	10.9923	1.06678
	8.784	12.4549	0.99074	11.7837	1.18448
	8.7888	12.6007	0.75896	12.4897	1.52033
	8.7936	12.6485	0.854487	12.3525	1.59792
	8.7984	12.489	0.976963	11.9009	1.16565
	8.8032	12.8071	0.645517	11.9379	1.29554
	8.808	12.7991	1.08487	11.6892	1.1271
	8.8128	12.8978	0.880147	11.9554	1.29159
	8.8176	13.1841	0.987229	11.6575	1.3386
	8.8224	12.4017	0.848048	11.6639	1.16941
	8.8272	12.7235	0.905289	11.7895	1.118
	8.832	12.4742	0.803781	11.7561	1.33377
	8.8368	12.433	0.628511	11.5877	1.0981
	8.8416	12.4021	0.890306	11.6872	1.32117
	8.8464	12.8931	0.974728	11.7398	1.36732
	8.8512	13.3586	0.865558	11.2854	1.24068
	8.856	13.2151	1.1293	11.7671	1.0015
	8.8608	13.2141	1.11532	11.6637	1.29379
	8.8656	13.2257	1.22998	11.9285	1.07636
	8.8704	13.0771	1.0688	12.1609	1.45581
	8.8752	12.9529	0.950696	12.2514	1.23429
	8.88	12.7197	0.66353	11.737	1.09926
	8.8848	12.7126	0.642762	11.7703	1.12335
	8.8896	12.8176	0.719299	11.9039	1.2468
	8.8944	12.2548	0.598433	11.6844	1.0782
	8.8992	12.3174	0.874417	11.8285	1.32749
	8.904	12.3407	1.20554	11.392	0.980068
	8.9088	12.0802	0.91284	10.9615	0.934642
	8.9136	12.3253	0.994742	10.9758	0.956223
	8.9184	12.3878	1.01325	11.0417	0.909201
	8.9232	12.6575	0.987426	11.2253	1.04586
	8.928	12.3717	1.11178	11.1317	0.84646
	8.9328	12.3408	0.810274	11.1645	0.891022
	8.9376	12.0785	1.11988	11.5825	1.07091
	8.9424	12.3465	1.09913	10.9554	0.826541
	8.9472	12.4167	0.930892	11.2525	1.32747
	8.952	11.9627	1.16447	11.1764	1.17236
	8.9568	12.4703	0.670482	11.5065	0.86045
	8.9616	12.9152	0.546846	11.2397	1.09943
	8.9664	12.1837	0.783294	11.2702	1.03963
	8.9712	12.8517	0.594218	11.0489	1.09366
	8.976	12.2282	0.741402	10.9187	1.0031
	8.9808	12.3936	0.765769	11.0529	0.926225
	8.9856	12.4426	1.31932	11.1926	0.717962
	8.9904	12.2005	1.03287	11.0253	0.938003
	8.9952	11.9949	1.01837	11.6953	1.13477
	9	11.4643	1.0797	10.7873	0.899554
	9.0048	12.1674	1.02676	11.2898	1.15997
	9.0096	12.4365	1.00409	11.1622	0.802846
	9.0144	11.8233	0.913751	11.5598	1.07119
	9.0192	12.7034	1.04071	11.5259	1.00904
	9.024	12.5332	1.36941	11.1305	1.08107
	9.0288	12.7279	0.975128	11.5236	1.14753
	9.0336	12.6672	1.20608	11.5562	1.22466
	9.0384	12.5899	1.10089	10.8869	0.960395
	9.0432	12.2303	0.993685	11.2911	0.915195
	9.048	12.4424	0.993875	11.1216	0.898408
	9.0528	12.3755	0.801803	11.281	0.948198
	9.0576	12.4091	1.00889	11.3795	1.04961
	9.0624	12.214	0.809356	10.9517	0.784886
	9.0672	12.3746	0.918147	11.3866	0.932827
	9.072	12.4741	1.10089	11.2992	1.01722
	9.0768	12.4264	1.17401	11.5008	1.1196
	9.0816	12.0348	0.831996	10.7828	0.905376
	9.0864	12.092	1.03724	10.6991	0.870656
	9.0912	11.5973	1.43463	10.6791	0.689153
	9.096	12.3638	0.861933	10.765	0.808299
	9.1008	12.5959	0.852277	10.6118	0.387615
	9.1056	12.6183	0.88003	10.8267	0.545672
	9.1104	12.9053	1.17378	10.6542	0.440694
	9.1152	12.4818	1.05755	11.0917	0.819283
	9.12	12.2978	0.675349	11.2007	0.800189
	9.1248	12.4087	0.785777	10.7187	0.894215
	9.1296	12.5509	0.986762	10.9992	0.805317
	9.1344	12.1969	1.01627	10.8436	0.83749
	9.1392	12.0558	1.14633	10.6819	0.839579
	9.144	12.6393	1.1632	10.6655	0.747371
	9.1488	12.0621	1.17665	10.8438	0.937176
	9.1536	12.2214	0.950197	11.0055	1.13107
	9.1584	12.2946	0.973542	11.3735	1.22866
	9.1632	12.1162	0.873014	10.6033	0.793596
	9.168	11.9424	1.1874	10.622	0.751435
	9.1728	12.3422	1.17447	10.7805	0.982133
	9.1776	12.2628	0.86664	10.6022	0.689867
	9.1824	12.1509	1.34382	10.8937	0.883805
	9.1872	12.2275	1.01904	10.778	0.776873
	9.192	12.0101	1.28077	10.8923	0.665026
	9.1968	11.8184	1.27767	10.9734	0.885311
	9.2016	12.1409	1.07138	10.644	0.591348
	9.2064	11.7765	1.3208	10.718	0.616667
	9.2112	12.2431	1.22926	10.9666	0.909038
	9.216	12.8833	0.84641	10.7519	0.704971
	9.2208	12.4821	0.887513	10.5876	0.656938
	9.2256	12.2764	0.462067	10.9894	0.350911
	9.2304	12.1017	0.910331	10.5847	0.418309
	9.2352	12.5281	0.697789	10.3277	0.549209
	9.24	12.8745	0.751214	10.6863	0.439307
	9.2448	12.0091	0.961277	10.6375	0.596877
	9.2496	11.9521	0.836649	10.9906	0.611633
	9.2544	12.7158	0.565283	10.4211	0.403465
	9.2592	12.7495	0.498241	10.2844	0.676573
	9.264	12.6104	0.979611	11.0203	0.511582
	9.2688	12.2235	0.749556	10.7743	0.939409
	9.2736	12.7068	0.840716	10.5457	0.555879
	9.2784	12.7004	0.653686	10.6174	0.811616
	9.2832	12.4085	0.985855	10.8229	0.589237
	9.288	11.9106	0.807348	10.8828	1.15654
	9.2928	12.0352	0.638511	10.7335	0.905702
	9.2976	12.5032	0.919445	10.8139	0.665506
	9.3024	12.455	1.17874	10.294	0.72227
	9.3072	12.3889	1.10318	10.5222	0.890706
	9.312	12.3822	0.979187	10.7043	0.525201
	9.3168	12.2011	1.15664	9.89997	0.8102
	9.3216	12.7242	0.883644	10.3921	0.760526
	9.3264	12.3393	0.718682	9.98694	0.862969
	9.3312	12.0237	1.08528	10.1055	0.755788
	9.336	12.079	0.909641	10.2543	0.868814
	9.3408	12.6652	0.981871	10.284	0.822155
	9.3456	12.3513	1.06203	10.3908	0.856994
	9.3504	11.9318	0.996642	10.4203	0.745978
	9.3552	12.4671	0.745586	10.1161	0.720745
	9.36	12.4683	0.972698	10.7441	1.09073
	9.3648	12.7188	1.00686	10.8442	0.883185
	9.3696	12.1276	0.873866	10.7335	0.881877
	9.3744	12.709	0.725759	11.4645	0.967715
	9.3792	12.1904	0.898423	11.1871	0.723954
	9.384	12.2654	1.10141	11.3352	1.0886
	9.3888	11.9299	1.20107	11.3956	0.902268
	9.3936	11.7082	0.797574	10.759	0.70566
	9.3984	11.8262	0.805251	10.8225	0.840899
	9.4032	11.7691	0.986036	10.6463	0.637526
	9.408	11.889	1.21915	10.9848	0.963979
	9.4128	12.429	1.09393	10.8438	1.03049
	9.4176	12.0041	1.17553	10.8245	0.989583
	9.4224	12.5344	1.21336	10.7398	0.92596
	9.4272	12.6775	0.886818	11.0756	0.851554
	9.432	12.5239	0.949958	10.8871	0.842239
	9.4368	12.0267	0.968587	10.5553	0.557165
	9.4416	11.8661	0.626376	10.2661	0.538592
	9.4464	12.2748	0.847833	10.7961	0.787101
	9.4512	12.1504	0.793985	10.4421	0.74749
	9.456	12.5248	0.994605	10.9564	0.682916
	9.4608	12.021	1.09011	10.7071	0.702939
	9.4656	12.127	0.967707	10.847	0.786519
	9.4704	12.0185	0.833355	10.8288	0.888036
	9.4752	11.9314	0.97671	10.7758	0.804416
	9.48	12.1305	0.99113	10.5665	0.59316
	9.4848	12.5183	1.05923	10.3441	0.461226
	9.4896	12.3373	1.20129	10.5725	0.613859
	9.4944	12.8691	0.80106	10.523	0.633726
	9.4992	12.676	0.642794	10.6748	0.808394
	9.504	12.7612	0.746024	10.9126	0.750768
	9.5088	12.6026	0.950894	10.6745	0.863198
	9.5136	12.5279	0.843442	10.2794	0.771358
	9.5184	12.665	0.855638	10.665	0.684913
	9.5232	12.6976	0.378368	10.6693	0.683757
	9.528	12.8932	0.434282	10.6443	0.71333
	9.5328	12.5861	0.441164	10.6061	0.614829
	9.5376	12.1907	0.715987	10.7038	0.639216
	9.5424	12.327	0.861975	10.3338	0.578108
	9.5472	12.1627	0.856908	10.2685	0.691179
	9.552	12.6612	0.351411	10.5012	0.632987
	9.5568	12.0745	0.758005	10.4814	0.755237
	9.5616	12.5413	0.650775	10.6998	0.688236
	9.5664	13.0027	0.573882	10.6999	0.714887
	9.5712	12.8451	0.81904	11.0025	0.905731
	9.576	13.0002	0.8154	11.0054	1.06394
	9.5808	12.4874	1.14512	11.0703	1.09995
	9.5856	12.6724	0.498904	11.0529	1.2288
[truncated: 18,837 more rows]

## Sheet: SuppFig9d
	Time trace	BAX		BAX + EO			Histogram					BAX	BAX + EO
	Time (nsec)	Mean	SEM	Mean	SEM		Bin Center	BAX	BAX + EO		Mean	6.92003	8.53453
	0	8.50317	0.480962	7.08153	0.503389		6.3	14	0		SEM	0.00163946	0.00380204
	0.0048	8.50869	0.606345	7.26412	0.496027		6.4	134	0
	0.0096	8.17809	0.370942	7.2338	0.824523		6.5	648	0
	0.0144	7.91356	0.295295	6.97617	0.533131		6.6	1571	0
	0.0192	7.74765	0.184172	7.24594	0.652701		6.7	2818	0
	0.024	7.58805	0.113407	6.87541	0.656726		6.8	3489	6
	0.0288	7.46352	0.35863	7.22737	0.323267		6.9	3565	13
	0.0336	7.56396	0.114548	7.0396	0.402492		7	3028	24
	0.0384	7.73391	0.496397	7.13595	0.357625		7.1	2158	60
	0.0432	7.90826	0.178086	7.15173	0.371913		7.2	1495	85
	0.048	7.23729	0.479721	7.39647	0.378773		7.3	887	109
	0.0528	7.7988	0.229575	7.11912	0.17714		7.4	546	210
	0.0576	7.71377	0.224425	7.19723	0.305511		7.5	268	280
	0.0624	7.42568	0.0502603	7.08396	0.473789		7.6	121	343
	0.0672	7.52754	0.304878	7.59507	0.454296		7.7	56	505
	0.072	7.56087	0.436986	7.59901	0.491581		7.8	19	615
	0.0768	7.72698	0.318789	6.97268	0.320149		7.9	10	756
	0.0816	7.39396	0.304964	7.00695	0.218508		8	3	942
	0.0864	7.75095	0.267781	7.19574	0.389462		8.1	0	1182
	0.0912	7.57145	0.0840304	6.83415	0.101022		8.2	1	1256
	0.096	7.52733	0.26043	6.85284	0.191972		8.3	2	1500
	0.1008	7.43355	0.160089	7.06644	0.179617		8.4	0	1541
	0.1056	7.44969	0.111304	7.00449	0.238379		8.5	2	1499
	0.1104	7.49427	0.242665	7.27262	0.178946		8.6	0	1381
	0.1152	7.21274	0.321549	7.22845	0.409803		8.7	0	1209
	0.12	7.10108	0.0957173	7.7677	0.71669		8.8	0	1120
	0.1248	7.57793	0.24963	7.21554	0.559845		8.9	0	1076
	0.1296	7.89368	0.634705	6.8192	0.310305		9	0	1027
	0.1344	7.60415	0.296818	7.39422	0.480419		9.1	0	961
	0.1392	7.28903	0.449613	7.48944	0.407355		9.2	0	947
	0.144	7.26538	0.544785	7.3687	0.788157		9.3	0	781
	0.1488	7.22961	0.410926	7.49295	0.374857		9.4	0	537
	0.1536	7.1774	0.481204	7.37013	0.432352		9.5	0	380
	0.1584	7.37393	0.223792	7.39748	0.366745		9.6	0	227
	0.1632	7.42505	0.377913	7.35169	0.269454		9.7	0	105
	0.168	7.37239	0.442141	7.37714	0.395029		9.8	0	63
	0.1728	7.44124	0.35575	7.09865	0.147016		9.9	0	40
	0.1776	7.29459	0.710641	6.9368	0.179644		10	0	26
	0.1824	7.85115	0.730487	6.80419	0.294344		10.1	0	12
	0.1872	7.65578	0.597843	7.36337	0.424047		10.2	0	10
	0.192	7.35545	0.671482	7.16097	0.374312		10.3	0	2
	0.1968	7.99708	0.880107	7.18149	0.66365		10.4	0	5
	0.2016	7.7198	0.618865	7.26005	0.413369
	0.2064	7.61252	0.360737	7.11931	0.348553
	0.2112	8.04103	0.551445	6.95034	0.395204
	0.216	7.69872	0.593282	7.14905	0.272991
	0.2208	7.32248	0.397394	7.50649	0.451285
	0.2256	7.49832	0.335505	7.29412	0.4721
	0.2304	7.2409	0.169141	7.11307	0.366021
	0.2352	7.03991	0.322083	7.43954	0.512237
	0.24	7.03891	0.487704	7.62446	0.634272
	0.2448	7.36575	0.446928	7.30309	0.470181
	0.2496	7.01621	0.24875	7.25931	0.302664
	0.2544	7.27634	0.568399	7.35466	0.339384
	0.2592	6.98111	0.141016	7.4979	0.184979
	0.264	7.11922	0.39674	7.64955	0.206272
	0.2688	7.25932	0.238426	7.58868	0.299023
	0.2736	6.74304	0.153272	7.79762	0.602585
	0.2784	7.21982	0.218529	7.4647	0.586541
	0.2832	6.72035	0.196777	7.52257	0.593229
	0.288	6.97548	0.248579	7.50671	0.447207
	0.2928	7.28251	0.206955	7.76798	0.744486
	0.2976	6.89129	0.190086	7.51412	0.649225
	0.3024	7.11179	0.617419	7.7573	0.343732
	0.3072	7.03255	0.359379	7.70434	0.385632
	0.312	7.07975	0.298306	7.65768	0.520836
	0.3168	7.12244	0.199924	7.45356	0.502531
	0.3216	7.34964	0.364671	7.93068	0.374436
	0.3264	7.39187	0.518721	8.09659	0.482685
	0.3312	7.56962	0.384733	7.59281	0.443075
	0.336	7.17087	0.484118	7.90933	0.481684
	0.3408	7.02954	0.303365	7.54846	0.331024
	0.3456	7.24593	0.44324	7.55224	0.321104
	0.3504	7.29743	0.460918	7.53661	0.604632
	0.3552	7.51068	0.538942	7.27546	0.410037
	0.36	7.39695	0.531435	7.48305	0.494199
	0.3648	7.19056	0.473799	7.70998	0.465211
	0.3696	7.33062	0.520566	7.3731	0.670598
	0.3744	7.28466	0.615351	7.39689	0.619165
	0.3792	7.18667	0.560617	7.73054	0.585951
	0.384	7.17022	0.610876	7.88187	0.315506
	0.3888	6.86468	0.320932	7.84643	0.507857
	0.3936	7.43057	0.50504	8.22206	0.466674
	0.3984	7.16039	0.355529	8.32274	0.553084
	0.4032	6.89347	0.230171	7.84743	0.595723
	0.408	7.24064	0.287735	7.8196	0.575537
	0.4128	7.39069	0.381826	7.6917	0.64194
	0.4176	7.04413	0.22112	7.66992	0.584329
	0.4224	7.1753	0.532415	7.59179	0.492581
	0.4272	6.84672	0.52471	7.87034	0.636597
	0.432	7.24776	0.710535	7.56973	0.49116
	0.4368	7.27476	0.436306	7.81339	0.474777
	0.4416	7.34526	0.269817	7.56004	0.507835
	0.4464	7.43852	0.45732	7.46047	0.326163
	0.4512	7.22144	0.448836	7.67298	0.457213
	0.456	7.2998	0.612918	7.67459	0.410655
	0.4608	7.1692	0.161565	7.85325	0.276664
	0.4656	7.61673	0.385539	7.35215	0.425539
	0.4704	7.24769	0.20471	8.06159	0.239295
	0.4752	7.11025	0.109297	7.72222	0.29575
	0.48	6.99603	0.0853343	7.72207	0.557281
	0.4848	7.4049	0.145119	7.51926	0.492629
	0.4896	7.23049	0.0619017	7.97964	0.653088
	0.4944	7.46448	0.376623	7.61791	0.564624
	0.4992	7.3234	0.286683	7.60542	0.37747
	0.504	7.16616	0.351113	7.68786	0.294623
	0.5088	7.26346	0.101673	7.43566	0.417549
	0.5136	7.48739	0.442487	7.86524	0.456459
	0.5184	7.53334	0.431068	7.36846	0.410879
	0.5232	7.76311	0.292216	7.7568	0.562227
	0.528	7.20149	0.413032	7.91998	0.429519
	0.5328	7.72714	0.222097	7.62677	0.420829
	0.5376	7.5861	0.0662631	7.72255	0.342169
	0.5424	7.46638	0.188892	7.84533	0.331007
	0.5472	7.32597	0.371381	7.67299	0.664021
	0.552	6.91345	0.320585	7.93723	0.587893
	0.5568	6.99974	0.206987	7.74127	0.528033
	0.5616	7.17314	0.466841	7.71597	0.426044
	0.5664	7.15964	0.298611	7.46818	0.515446
	0.5712	7.30196	0.672277	7.28078	0.478283
	0.576	7.55244	0.381595	7.72071	0.504129
	0.5808	7.27063	0.268178	7.4187	0.403424
	0.5856	7.27577	0.0431179	7.71561	0.567207
	0.5904	7.5019	0.269836	7.89118	0.620272
	0.5952	7.36528	0.205488	7.82381	0.539963
	0.6	6.95357	0.0337704	7.43111	0.376971
	0.6048	7.15063	0.253691	7.90207	0.522571
	0.6096	7.19514	0.268737	7.79653	0.600335
	0.6144	6.84625	0.233964	7.72777	0.536671
	0.6192	6.96161	0.0339068	7.9227	0.601608
	0.624	7.23115	0.204048	8.02305	0.353119
	0.6288	6.82913	0.0895733	7.83651	0.654376
	0.6336	6.85153	0.207168	7.60028	0.436267
	0.6384	7.20921	0.166349	8.08777	0.414289
	0.6432	7.13042	0.109132	7.90757	0.405256
	0.648	7.31646	0.388107	7.9709	0.476795
	0.6528	7.37373	0.554024	7.92207	0.62581
	0.6576	7.48176	0.293692	7.72806	0.40881
	0.6624	7.3576	0.313935	7.66432	0.502867
	0.6672	7.11129	0.358339	7.80837	0.585793
	0.672	7.50536	0.321749	7.95914	0.70585
	0.6768	7.49361	0.499752	8.1061	0.733401
	0.6816	7.32678	0.22041	8.01424	0.505486
	0.6864	7.04721	0.305223	7.65409	0.547976
	0.6912	6.99204	0.0857368	7.57265	0.461539
	0.696	7.10926	0.111418	7.37029	0.498861
	0.7008	7.32521	0.0892383	7.69755	0.503878
	0.7056	7.07795	0.212197	7.6516	0.583715
	0.7104	6.96859	0.165502	7.9742	0.618684
	0.7152	6.92076	0.144683	7.66685	0.393647
	0.72	6.93158	0.0363946	7.79708	0.656296
	0.7248	7.30155	0.0568427	8.21185	0.724265
	0.7296	7.06027	0.327967	7.84001	0.712573
	0.7344	6.7854	0.186929	7.87248	0.574217
	0.7392	6.92708	0.130686	7.82047	0.42849
	0.744	6.97886	0.0333081	7.89639	0.492082
	0.7488	7.18957	0.389473	8.4733	0.403813
	0.7536	7.01328	0.176769	7.75233	0.26892
	0.7584	7.08132	0.253796	7.86942	0.357041
	0.7632	7.10155	0.24469	8.09781	0.462536
	0.768	6.97381	0.297692	7.65809	0.246108
	0.7728	6.8849	0.228105	7.79898	0.250676
	0.7776	7.19183	0.187479	7.98453	0.0442541
	0.7824	6.98366	0.0915055	7.5437	0.211272
	0.7872	7.10287	0.219147	7.78201	0.113654
	0.792	7.23418	0.172004	7.7015	0.0847755
	0.7968	7.01536	0.247857	7.4876	0.242296
	0.8016	7.26942	0.146241	7.23367	0.309945
	0.8064	6.87612	0.191245	7.57741	0.436331
	0.8112	7.16264	0.188115	7.79904	0.542565
	0.816	7.21458	0.122096	7.75201	0.482027
	0.8208	7.21528	0.17144	7.86193	0.290096
	0.8256	6.66617	0.0706855	7.69519	0.400211
	0.8304	7.3632	0.0557014	7.77061	0.408405
	0.8352	6.9243	0.206764	7.58471	0.477602
	0.84	7.41758	0.261916	7.54143	0.522086
	0.8448	6.76949	0.110644	7.50529	0.266857
	0.8496	6.84226	0.129251	7.70442	0.37948
	0.8544	7.28983	0.116348	7.2029	0.296899
	0.8592	6.92801	0.0731375	7.5796	0.51581
	0.864	7.00303	0.29967	7.16754	0.230576
	0.8688	6.74715	0.161687	7.33455	0.294229
	0.8736	6.90883	0.127558	7.59392	0.183552
	0.8784	6.69506	0.201512	7.32138	0.254155
	0.8832	7.07084	0.0851427	7.25842	0.369809
	0.888	7.09087	0.212012	7.19869	0.225213
	0.8928	7.40646	0.14035	7.21535	0.349727
	0.8976	6.95053	0.0740218	7.26148	0.366129
	0.9024	7.26267	0.0883688	7.72875	0.424372
	0.9072	7.20383	0.139469	7.24761	0.358182
	0.912	6.97624	0.0877773	7.06661	0.0375039
	0.9168	7.0168	0.145795	7.27717	0.0389348
	0.9216	7.03188	0.11274	7.40325	0.148094
	0.9264	6.8838	0.12497	7.06295	0.075976
	0.9312	7.0548	0.146527	7.29055	0.479902
	0.936	6.86457	0.145604	7.38667	0.409468
	0.9408	7.16255	0.406708	7.09865	0.264357
	0.9456	7.04704	0.357559	7.43335	0.226475
	0.9504	6.98712	0.165361	7.4002	0.375114
	0.9552	6.91185	0.218362	7.10182	0.21487
	0.96	7.13708	0.15794	7.12988	0.103598
	0.9648	6.58061	0.121229	7.09264	0.284922
	0.9696	6.74367	0.19631	7.10089	0.113605
	0.9744	6.71246	0.430505	7.24269	0.227119
	0.9792	6.73462	0.132466	7.06329	0.305293
	0.984	6.63698	0.11258	7.4219	0.251431
	0.9888	6.69754	0.0920964	7.49014	0.433672
	0.9936	6.8116	0.197156	7.35881	0.487847
	0.9984	6.55807	0.158292	7.23017	0.232355
	1.0032	6.6971	0.166862	7.35337	0.552793
	1.008	6.69439	0.201737	7.40506	0.651606
	1.0128	6.68573	0.148219	7.52389	0.686947
	1.0176	6.84305	0.161619	7.3993	0.575381
	1.0224	6.45652	0.0740673	7.6997	0.706095
	1.0272	6.91171	0.325066	7.68001	0.394596
	1.032	6.89493	0.362365	8.02353	0.584366
	1.0368	7.11027	0.348327	7.74814	0.496691
	1.0416	7.01402	0.169222	7.27421	0.406459
	1.0464	7.26885	0.0762151	7.49824	0.190348
	1.0512	7.18274	0.0890096	7.50188	0.346926
	1.056	7.22734	0.244534	7.66828	0.318033
	1.0608	7.38743	0.172173	7.59292	0.300853
	1.0656	7.3152	0.212646	7.38312	0.225954
	1.0704	7.47729	0.0988239	7.03642	0.139233
	1.0752	7.07373	0.319001	7.42677	0.457073
	1.08	6.86243	0.247185	7.08109	0.65719
	1.0848	7.35301	0.343296	7.12669	0.371025
	1.0896	7.35827	0.337428	7.40504	0.559379
	1.0944	7.32797	0.170786	7.3284	0.154122
	1.0992	7.28012	0.371046	7.46625	0.390428
	1.104	7.04015	0.275953	7.01079	0.280424
	1.1088	7.16349	0.311182	7.0902	0.417624
	1.1136	7.2753	0.540319	7.44496	0.582138
	1.1184	7.127	0.145802	7.23344	0.697182
	1.1232	7.27571	0.27459	7.54446	0.563244
	1.128	7.23374	0.218955	7.6526	0.475141
	1.1328	7.09296	0.242927	7.368	0.5427
	1.1376	6.86368	0.155314	7.22196	0.463784
	1.1424	7.06713	0.158337	7.19269	0.475279
	1.1472	7.3537	0.0944438	7.44291	0.419256
	1.152	7.34613	0.315945	7.14961	0.435975
	1.1568	6.95476	0.129244	7.17283	0.489394
	1.1616	6.95648	0.229274	6.77275	0.388782
	1.1664	6.96994	0.110732	7.35349	0.352834
	1.1712	7.05485	0.0411693	6.94753	0.461089
	1.176	6.77718	0.0829275	6.97039	0.555873
	1.1808	7.14059	0.226978	7.35023	0.442872
	1.1856	7.17141	0.139629	6.94837	0.380098
	1.1904	7.17605	0.0216264	7.12456	0.492293
	1.1952	6.82614	0.272601	7.0172	0.42498
	1.2	6.92738	0.262173	7.23571	0.542503
	1.2048	6.99289	0.396625	7.1287	0.418878
	1.2096	7.18191	0.278556	7.24559	0.411959
	1.2144	7.2047	0.232051	7.0921	0.357959
	1.2192	7.20162	0.498266	6.82791	0.43478
	1.224	7.34116	0.463686	7.07303	0.369045
	1.2288	7.25442	0.267089	7.54731	0.431707
	1.2336	7.46038	0.179723	7.18654	0.432484
	1.2384	7.10007	0.250738	7.28375	0.517403
	1.2432	7.57208	0.209363	7.31174	0.299282
	1.248	7.35464	0.0799097	7.28704	0.329738
	1.2528	7.36554	0.350253	7.14679	0.533411
	1.2576	7.38064	0.338177	7.13936	0.549739
	1.2624	6.8563	0.223924	7.53801	0.379865
	1.2672	6.9261	0.0366182	7.25821	0.643632
	1.272	7.68205	0.514781	7.36892	0.696665
	1.2768	7.36382	0.521888	7.18373	0.463182
	1.2816	7.2448	0.25264	7.42312	0.409287
	1.2864	6.98209	0.183543	7.15909	0.412229
	1.2912	7.18679	0.116833	7.23483	0.170793
	1.296	6.74015	0.231191	7.24624	0.453863
	1.3008	7.04729	0.0918025	7.10549	0.435448
	1.3056	7.13272	0.411119	7.27872	0.581794
	1.3104	7.41784	0.187048	7.20103	0.728186
	1.3152	7.41292	0.133891	7.12178	0.578012
	1.32	7.23571	0.0925521	7.15899	0.890652
	1.3248	6.89208	0.266702	7.23418	0.495931
	1.3296	7.18635	0.104426	7.04671	0.489013
	1.3344	7.40957	0.29849	7.2485	0.702629
	1.3392	7.26581	0.238063	7.18541	0.401114
	1.344	6.97245	0.12815	6.94848	0.372789
	1.3488	7.24556	0.257073	7.0188	0.267424
	1.3536	7.41076	0.42821	7.35038	0.47277
	1.3584	7.31794	0.133294	7.36516	0.399198
	1.3632	7.17439	0.134278	7.03389	0.680455
	1.368	7.03243	0.20262	6.91069	0.476998
	1.3728	7.05107	0.40695	7.21996	0.528143
	1.3776	7.2375	0.417729	7.05071	0.279529
	1.3824	7.14011	0.204804	6.99204	0.425874
	1.3872	7.33286	0.156189	7.08705	0.471997
	1.392	6.81553	0.091012	7.46112	0.27753
	1.3968	6.63661	0.153872	7.16249	0.431536
	1.4016	6.86118	0.493878	7.08628	0.546124
	1.4064	6.92533	0.184863	7.12405	0.799458
	1.4112	7.18133	0.490095	7.40181	0.802065
	1.416	7.0763	0.196421	7.05758	0.61401
	1.4208	7.08493	0.318992	7.30206	0.760888
	1.4256	6.90821	0.219784	7.46456	0.75568
	1.4304	7.26538	0.537721	7.40993	0.54528
	1.4352	7.0145	0.371037	7.2534	0.814499
	1.44	7.39236	0.294875	7.14327	1.09994
	1.4448	7.54055	0.82879	7.24616	0.647857
	1.4496	7.72255	0.371903	7.67722	0.975169
	1.4544	7.03875	0.338984	7.29552	0.759517
	1.4592	7.1116	0.276867	7.23682	1.06362
	1.464	7.23362	0.20956	7.34444	0.850746
	1.4688	7.01663	0.215811	7.00443	0.85356
	1.4736	6.80932	0.203045	7.41095	0.680229
	1.4784	6.81964	0.0858924	7.24523	0.713219
	1.4832	6.83629	0.248321	7.50897	0.760984
	1.488	7.20332	0.195861	7.26448	0.726527
	1.4928	6.93184	0.15478	7.10761	0.658657
	1.4976	6.81455	0.372059	7.14244	0.719964
	1.5024	6.75973	0.0726354	7.27114	0.517069
	1.5072	6.7179	0.205496	7.63112	0.740387
	1.512	7.10564	0.500307	7.04522	0.696799
	1.5168	7.13495	0.483588	7.27762	0.642536
	1.5216	6.92795	0.613381	7.80935	0.687494
	1.5264	6.94015	0.338897	7.82533	0.654854
	1.5312	6.63406	0.309222	7.25942	0.427989
	1.536	6.58965	0.110531	7.33677	0.55227
	1.5408	6.61609	0.0629301	7.53906	0.792993
	1.5456	6.71944	0.15149	7.73492	0.566468
	1.5504	6.93723	0.196126	7.48032	0.782027
	1.5552	6.70223	0.228324	7.61232	0.852377
	1.56	6.78034	0.14984	7.37587	0.570905
	1.5648	6.94544	0.160898	7.9083	0.853695
	1.5696	6.70403	0.170478	7.34535	0.680382
	1.5744	6.91939	0.313151	7.43155	1.13594
	1.5792	6.66402	0.165959	7.62345	0.881625
	1.584	6.78778	0.162446	7.33957	0.659473
	1.5888	6.73804	0.168212	7.36868	0.548547
	1.5936	7.17629	0.344359	7.44828	0.646969
	1.5984	7.3245	0.542677	7.51935	0.741273
	1.6032	7.0021	0.274085	6.90735	0.71888
	1.608	6.95931	0.0823792	7.48618	1.03123
	1.6128	6.87326	0.34283	7.47362	0.893075
	1.6176	6.84087	0.25839	7.51494	0.913971
	1.6224	6.61695	0.101242	7.4571	0.844107
	1.6272	6.7704	0.211425	7.5332	0.663687
	1.632	6.87402	0.279413	7.41822	1.13187
	1.6368	6.57039	0.276458	7.57022	1.08475
	1.6416	6.42596	0.0589753	7.36132	0.775806
	1.6464	6.42759	0.0829423	7.204	0.704952
	1.6512	6.86661	0.331398	7.31179	1.05949
	1.656	6.94461	0.263914	7.34308	0.677969
	1.6608	7.0307	0.352662	7.26821	0.963437
	1.6656	6.95355	0.208094	7.30014	0.758729
	1.6704	6.91096	0.299014	7.21749	0.715263
	1.6752	6.86623	0.320018	7.33004	0.825233
	1.68	6.70995	0.215427	7.14396	0.649563
	1.6848	6.81642	0.278261	7.12317	0.442154
	1.6896	6.88316	0.331807	7.14605	0.68451
	1.6944	7.18061	0.251641	7.06539	0.542293
	1.6992	6.77935	0.18693	7.65352	0.559214
	1.704	7.37716	0.565562	7.33203	0.794142
	1.7088	6.88049	0.478844	7.56419	0.665715
	1.7136	7.16776	0.300618	7.43453	0.613555
	1.7184	6.62077	0.30369	7.35551	0.803551
	1.7232	7.07523	0.371332	7.4269	0.565581
	1.728	7.82118	0.0345914	6.78774	0.603377
	1.7328	7.35864	0.229207	7.13679	0.710005
	1.7376	6.82037	0.168787	7.2429	0.782706
	1.7424	7.07832	0.0385565	7.40804	0.691628
	1.7472	7.10455	0.463679	7.31413	0.533737
	1.752	7.00226	0.345787	7.31789	0.755725
	1.7568	7.20202	0.270581	7.3612	0.63997
	1.7616	6.86293	0.250419	7.57631	0.539241
	1.7664	6.75527	0.128444	7.58132	0.704715
	1.7712	6.69225	0.0211713	7.78494	1.13824
	1.776	6.7712	0.39171	7.52362	0.812315
	1.7808	6.80403	0.182004	7.67748	0.837398
	1.7856	6.78524	0.120369	7.2446	0.554616
	1.7904	6.87207	0.21692	7.30539	0.597274
	1.7952	7.33833	0.10889	7.13222	0.810426
	1.8	7.10357	0.126797	7.6917	1.16211
	1.8048	7.09886	0.444315	7.43864	1.03126
	1.8096	7.10729	0.184484	7.59938	1.18408
	1.8144	6.91746	0.232714	7.07166	0.838684
	1.8192	7.1195	0.229881	7.3735	0.952358
	1.824	6.93202	0.232147	7.47586	1.08072
	1.8288	6.87453	0.329976	7.23836	0.97934
	1.8336	6.62158	0.113666	7.08516	0.655438
	1.8384	6.97967	0.230309	7.76649	0.658293
	1.8432	6.95989	0.233318	7.27628	0.752637
	1.848	7.17205	0.0579375	7.73952	0.795098
	1.8528	6.78621	0.134169	7.25745	0.659399
	1.8576	6.76585	0.130507	7.7268	0.609391
	1.8624	6.43915	0.0344383	7.10022	0.503007
	1.8672	6.91257	0.244504	7.7048	0.85695
	1.872	6.91599	0.133763	7.76973	0.730443
	1.8768	6.83645	0.224363	7.5917	0.735163
	1.8816	6.75647	0.183114	7.18872	0.64348
	1.8864	6.68833	0.280094	7.39585	0.58702
	1.8912	7.09279	0.342092	7.52549	0.609184
	1.896	7.07636	0.307341	7.4881	0.529184
	1.9008	7.0667	0.276583	7.33598	0.596448
	1.9056	6.87621	0.121834	7.91195	0.643836
	1.9104	7.09609	0.0212895	7.44691	0.578344
	1.9152	6.93236	0.142786	7.57038	0.738676
	1.92	6.77761	0.0561723	7.92059	0.655393
	1.9248	6.87849	0.0295702	7.86532	0.888871
	1.9296	7.04153	0.3141	7.49276	0.672614
	1.9344	6.86815	0.470436	7.71639	0.647664
	1.9392	6.84075	0.191726	7.19596	0.719405
	1.944	6.68799	0.22877	7.4175	0.696736
	1.9488	6.90464	0.0767709	7.51338	0.743738
	1.9536	6.93667	0.289259	7.55706	0.576767
	1.9584	6.86997	0.216281	7.52921	0.659415
	1.9632	6.9709	0.120661	7.49041	0.847708
	1.968	6.6631	0.0361425	7.35245	0.827384
	1.9728	6.5762	0.223297	7.13165	0.775635
	1.9776	6.8857	0.052821	7.62331	0.600716
	1.9824	6.72342	0.138211	7.47984	0.804467
	1.9872	7.03072	0.193467	7.52656	0.70094
	1.992	6.88248	0.463693	7.74389	0.833788
	1.9968	6.81859	0.334947	7.46614	0.667055
	2.0016	6.82893	0.127383	7.83498	1.058
	2.0064	6.8803	0.212323	7.50596	0.984566
	2.0112	6.60214	0.199801	7.46789	0.624898
	2.016	6.78311	0.278754	7.71367	0.617282
	2.0208	6.62714	0.209676	7.60083	0.476523
	2.0256	6.7486	0.371261	7.42858	0.755355
	2.0304	6.95687	0.278731	7.40606	0.280586
	2.0352	7.01689	0.21274	7.52808	0.57771
	2.04	6.78481	0.192179	7.76403	0.924915
	2.0448	6.93236	0.496122	7.81144	0.894695
	2.0496	6.95149	0.41546	7.3481	0.629818
	2.0544	6.72105	0.187084	7.6932	0.65358
	2.0592	6.94541	0.319591	7.39562	0.503381
	2.064	6.58519	0.127496	7.49634	0.910373
	2.0688	6.92594	0.181061	7.64478	0.815237
	2.0736	6.94981	0.309641	7.63283	0.567829
	2.0784	6.97987	0.500073	7.4355	0.664369
	2.0832	6.58948	0.139492	7.42115	0.865114
	2.088	6.62178	0.158436	7.57106	1.13997
	2.0928	6.75753	0.136079	7.3654	1.19352
	2.0976	6.93619	0.125793	7.61219	0.852057
	2.1024	6.83738	0.314064	7.71208	0.614933
	2.1072	6.83278	0.191879	7.42716	0.989226
	2.112	6.78595	0.25118	7.82298	0.546019
	2.1168	6.62078	0.152015	7.34588	0.722721
	2.1216	6.48614	0.240216	7.51837	0.571185
	2.1264	6.57712	0.28442	7.48618	0.93617
	2.1312	6.79929	0.179479	7.50456	0.43472
	2.136	7.13036	0.322044	7.39705	0.336458
	2.1408	6.93644	0.145151	7.14493	0.489386
	2.1456	7.02381	0.218639	7.93129	0.516691
	2.1504	6.61977	0.275789	7.61236	0.618966
	2.1552	6.66417	0.263739	7.64371	0.538553
	2.16	6.83674	0.326236	7.13958	0.44372
	2.1648	6.80309	0.295511	7.81726	0.458886
	2.1696	7.30821	0.453672	7.49049	0.565067
	2.1744	6.84163	0.349841	7.68822	0.744767
	2.1792	7.10152	0.395106	7.31652	0.5472
	2.184	7.22581	0.239032	7.54538	0.557576
	2.1888	7.34692	0.491054	7.39732	0.376637
	2.1936	6.87809	0.241105	7.28482	0.348706
	2.1984	6.94912	0.361277	7.43862	0.43844
	2.2032	6.67499	0.218427	7.51472	0.633278
	2.208	7.14208	0.314431	7.35468	0.629953
	2.2128	7.30253	0.498967	7.48429	0.534885
	2.2176	6.96389	0.276665	7.6511	0.668141
	2.2224	7.02448	0.382782	7.50656	0.464808
	2.2272	6.84865	0.270752	7.69066	0.517149
	2.232	6.64492	0.130038	7.741	0.27587
	2.2368	6.77136	0.425235	7.38332	0.553521
	2.2416	7.45123	0.709218	7.84047	0.359328
	2.2464	7.29038	0.442352	7.6651	0.45587
	2.2512	6.97011	0.301522	7.20208	0.712737
	2.256	7.28465	0.356987	7.6008	0.423337
	2.2608	7.356	0.425933	7.19793	0.519325
	2.2656	7.0481	0.375608	7.29778	0.304422
	2.2704	6.95783	0.434983	7.53092	0.599812
	2.2752	6.9386	0.1876	7.12481	0.62388
	2.28	6.76689	0.364082	7.21564	0.655489
	2.2848	6.95731	0.177474	7.78138	0.724586
	2.2896	6.91863	0.187544	7.62702	0.61518
	2.2944	7.40746	0.703125	7.34974	0.553606
	2.2992	6.98552	0.314862	7.52164	0.595398
	2.304	7.35502	0.464507	7.48451	0.476167
	2.3088	6.97887	0.292779	7.6956	0.691298
	2.3136	7.19559	0.345003	7.52929	0.662083
	2.3184	7.46419	0.472028	7.4168	0.845362
	2.3232	7.01648	0.257251	7.81761	0.669307
	2.328	6.81588	0.274291	7.47182	0.668941
	2.3328	7.23719	0.441966	7.74681	0.685539
	2.3376	7.0315	0.445288	7.82788	0.495557
	2.3424	7.12712	0.5246	7.60676	0.378722
	2.3472	7.03696	0.289813	7.44286	0.534954
	2.352	7.12566	0.506976	7.3811	0.651905
	2.3568	6.95296	0.420852	7.44096	0.550167
	2.3616	6.98296	0.264193	7.39534	0.621527
	2.3664	6.99403	0.418274	7.59739	0.599172
	2.3712	6.95757	0.410535	7.19831	0.494889
	2.376	7.35389	0.5634	7.72922	0.665546
	2.3808	7.19415	0.227844	7.42072	0.31799
	2.3856	7.35271	0.431365	7.44555	0.428073
	2.3904	7.82413	0.159705	7.74204	0.749589
	2.3952	7.37911	0.290122	7.42845	0.789901
	2.4	7.06525	0.354416	7.47284	0.897466
	2.4048	7.01616	0.149715	7.7018	1.01821
	2.4096	7.08802	0.422404	7.62307	0.725275
	2.4144	7.32769	0.373472	7.38611	0.856016
	2.4192	6.7464	0.201969	7.17783	0.619252
	2.424	6.66461	0.152126	7.79568	0.763113
	2.4288	6.55152	0.155277	7.56828	0.710774
	2.4336	7.54797	0.655337	7.48842	0.628855
	2.4384	7.23835	0.345739	7.50033	0.707288
	2.4432	7.06403	0.3524	7.43653	0.655081
	2.448	7.41588	0.482473	7.23574	0.602521
	2.4528	7.33203	0.647039	7.64884	0.484969
	2.4576	7.04404	0.29032	7.62965	0.381601
	2.4624	6.79973	0.225207	7.3977	0.496476
	2.4672	7.05818	0.238165	7.37822	0.632027
	2.472	7.20375	0.386613	7.63066	0.662982
	2.4768	6.89145	0.155057	7.31761	0.565303
	2.4816	6.89829	0.151211	7.75292	0.934633
	2.4864	6.55958	0.225901	7.77939	0.637546
	2.4912	6.765	0.164653	7.72932	0.518267
	2.496	6.63092	0.159346	7.89142	0.599542
	2.5008	7.16373	0.379163	7.62415	0.653452
	2.5056	6.83557	0.201564	7.78831	0.651736
	2.5104	6.88135	0.147671	7.38371	0.693225
	2.5152	6.69797	0.113135	7.32771	0.551248
	2.52	7.05055	0.445974	7.80513	0.512936
	2.5248	6.75999	0.183187	7.57687	0.856033
	2.5296	6.76188	0.226785	7.56977	0.692477
	2.5344	6.81073	0.179459	7.52173	0.857398
	2.5392	6.95247	0.0237606	7.9257	0.929713
	2.544	6.95401	0.173373	7.66727	0.615186
	2.5488	6.52985	0.0445774	7.91559	0.872093
	2.5536	6.69177	0.0633515	7.77228	0.488402
	2.5584	6.70527	0.054409	7.33848	0.561033
	2.5632	6.34593	0.190626	7.49192	0.500733
	2.568	6.56385	0.0613171	7.50972	0.676071
	2.5728	6.74388	0.263335	7.40972	0.670216
	2.5776	7.23453	0.245605	7.51725	0.61941
	2.5824	6.77565	0.118252	7.84265	0.841308
	2.5872	6.55958	0.0807054	7.61297	0.689931
	2.592	6.65849	0.0279606	7.50678	0.847258
	2.5968	6.72617	0.1518	7.36614	0.737924
	2.6016	7.03356	0.330764	7.61538	1.11286
	2.6064	6.74997	0.148905	7.41194	0.642337
	2.6112	6.93138	0.172572	7.42035	0.626863
	2.616	6.82509	0.081709	7.74424	0.505297
	2.6208	7.66193	0.191727	7.90349	0.613731
	2.6256	6.91365	0.177522	7.65347	0.445178
	2.6304	7.04283	0.205121	7.62796	0.830277
	2.6352	6.84771	0.261107	7.5618	0.559487
	2.64	6.83757	0.120446	7.61729	0.670926
	2.6448	6.64741	0.181331	7.57101	0.367154
	2.6496	6.78292	0.0996871	7.28999	0.30638
	2.6544	6.76463	0.210793	7.44235	0.48375
	2.6592	6.78909	0.227359	7.40064	0.550288
	2.664	6.45233	0.210162	7.97913	0.359534
	2.6688	6.5015	0.119394	7.49003	0.550988
	2.6736	6.84963	0.311257	7.63228	0.533801
	2.6784	6.88699	0.286988	7.56409	0.467131
	2.6832	6.858	0.111602	7.62461	0.632539
	2.688	6.79764	0.0692707	7.87915	0.832479
	2.6928	6.78006	0.257286	7.70946	0.476165
	2.6976	6.48416	0.173073	7.50768	0.754502
	2.7024	6.85412	0.298151	7.61294	0.606124
	2.7072	6.67261	0.137245	7.64579	0.628845
	2.712	7.0843	0.426337	7.49099	0.612206
	2.7168	7.20589	0.0640695	7.44955	0.651138
	2.7216	7.06918	0.377331	7.75519	0.585099
	2.7264	6.68997	0.320574	7.52998	0.531119
	2.7312	6.59576	0.05124	7.85134	0.78298
	2.736	6.59362	0.134174	7.95172	0.4853
	2.7408	6.77796	0.242062	7.74969	0.718453
	2.7456	7.22361	0.14237	7.66218	0.47324
	2.7504	7.45843	0.27097	7.59004	0.294423
	2.7552	7.53073	0.26261	7.44162	0.278269
	2.76	7.23805	0.178375	7.50228	0.288419
	2.7648	6.99529	0.285141	7.68453	0.307528
	2.7696	7.21296	0.176294	7.13639	0.241836
	2.7744	6.95409	0.118248	7.37569	0.553471
	2.7792	6.96132	0.168239	7.49803	0.507894
	2.784	6.90356	0.0285083	7.41376	0.523705
	2.7888	6.8543	0.0323844	7.7656	0.57699
	2.7936	6.81049	0.083036	7.52126	0.466002
	2.7984	7.09362	0.268306	7.73268	0.645511
	2.8032	7.25781	0.180412	7.69193	0.537888
	2.808	6.88282	0.255467	7.66025	0.405012
	2.8128	6.65362	0.0620661	7.78268	0.580381
	2.8176	6.62492	0.157723	7.30876	0.544627
	2.8224	6.58331	0.195706	7.60142	0.616413
	2.8272	6.62868	0.264223	7.5476	0.720544
	2.832	7.16256	0.119919	7.62595	0.57652
	2.8368	7.1783	0.0921709	7.68775	0.783713
	2.8416	7.18926	0.0960015	7.42198	0.70722
	2.8464	7.43448	0.19328	7.3732	0.462325
	2.8512	7.51775	0.17773	7.23612	0.605858
	2.856	7.11828	0.0885655	7.49916	0.600741
	2.8608	7.08135	0.0740037	7.31401	0.633502
	2.8656	7.18415	0.250874	7.69936	0.605311
	2.8704	7.21255	0.351477	7.5815	0.729245
	2.8752	6.91248	0.334457	7.6777	0.731689
	2.88	6.64435	0.118943	7.2637	0.862379
	2.8848	6.87228	0.150865	7.64405	0.745404
	2.8896	6.98772	0.155219	7.86711	0.979828
	2.8944	7.42961	0.142969	7.89531	0.902981
	2.8992	7.35592	0.169134	7.7319	0.909094
	2.904	6.86367	0.181602	7.97181	0.762819
	2.9088	7.07576	0.113036	7.48372	0.814012
	2.9136	7.009	0.192776	7.57345	0.236185
	2.9184	6.99299	0.160806	7.19227	0.388208
	2.9232	7.33383	0.335408	7.25173	0.284115
	2.928	7.21552	0.275469	7.52623	0.771149
	2.9328	6.9502	0.28508	7.67378	0.611914
	2.9376	6.91222	0.0899449	7.85835	0.323199
	2.9424	7.00224	0.465616	7.2865	0.497194
	2.9472	6.90479	0.131123	7.55006	0.874952
	2.952	7.32406	0.0971327	7.57445	0.682257
	2.9568	6.91128	0.19365	7.64574	0.52788
	2.9616	7.30034	0.181607	7.84224	0.561005
	2.9664	7.43758	0.294827	7.56762	0.760375
	2.9712	7.23411	0.176697	7.71604	0.80434
	2.976	7.52227	0.0292442	7.69194	0.784499
	2.9808	7.16971	0.259756	7.79292	0.623793
	2.9856	6.96999	0.157715	7.6732	0.566285
	2.9904	7.21955	0.163209	7.46751	0.776395
	2.9952	7.39857	0.316769	7.49301	0.521575
	3	7.02736	0.17227	7.49907	0.67076
	3.0048	7.34897	0.40987	7.45367	0.801073
	3.0096	7.43434	0.429677	7.6974	0.647371
	3.0144	7.41701	0.27013	7.67144	0.619541
	3.0192	6.99025	0.250882	7.59051	0.541827
	3.024	7.09551	0.101848	7.68971	0.778456
	3.0288	6.92961	0.202134	7.57538	0.791208
	3.0336	6.78991	0.195408	7.29224	0.59005
	3.0384	7.14242	0.235609	7.08757	0.495487
	3.0432	6.96122	0.249459	7.16298	0.704408
	3.048	7.11381	0.207867	7.84227	0.592774
	3.0528	6.87681	0.162955	7.39202	0.632572
	3.0576	7.11245	0.204779	7.45283	0.614159
	3.0624	6.78665	0.313097	7.80054	0.829866
	3.0672	7.27529	0.263387	7.71141	0.97945
	3.072	6.8192	0.0800954	7.47733	0.464387
	3.0768	7.07598	0.249558	7.42508	0.438431
	3.0816	7.02343	0.270764	7.73616	0.513371
	3.0864	7.15913	0.354697	7.58011	0.395465
	3.0912	7.12796	0.604824	7.41384	0.403826
	3.096	6.85018	0.314683	7.74147	0.276479
	3.1008	7.35815	0.206397	7.133	0.381013
	3.1056	7.08381	0.0447688	6.8961	0.564733
	3.1104	7.12965	0.296862	7.30059	0.352905
	3.1152	6.89984	0.432855	7.53683	0.493281
	3.12	7.05808	0.172827	7.31087	0.287312
	3.1248	7.06303	0.360084	7.30882	0.0992062
	3.1296	7.04187	0.26608	7.32972	0.206265
	3.1344	6.94271	0.333105	7.29702	0.246085
	3.1392	7.18067	0.0906837	7.88052	0.332103
	3.144	7.24609	0.269149	7.25814	0.357594
	3.1488	7.0448	0.215853	7.46738	0.297707
	3.1536	7.08719	0.379465	7.05708	0.747307
	3.1584	6.87364	0.201024	7.5628	0.526972
	3.1632	7.02815	0.229411	7.78834	0.844633
	3.168	7.17358	0.360649	7.86948	0.684959
	3.1728	7.1904	0.46222	7.63507	0.558769
	3.1776	7.21387	0.462475	7.83628	0.648034
	3.1824	7.52718	0.252664	7.56286	0.623396
	3.1872	7.1183	0.404238	8.00654	0.796863
	3.192	7.19018	0.227621	8.38174	0.851548
	3.1968	6.97321	0.288695	7.90607	0.756238
	3.2016	6.71894	0.13088	7.97977	0.978435
	3.2064	7.35143	0.259811	7.91074	0.918171
	3.2112	7.3077	0.158513	7.93637	0.752493
	3.216	7.33995	0.543045	7.52413	0.452789
	3.2208	7.21547	0.381169	7.50971	0.628906
	3.2256	6.95644	0.250978	7.93437	0.762233
	3.2304	7.18439	0.325315	7.69457	0.657234
	3.2352	7.36732	0.0848497	7.71457	0.490191
	3.24	6.81207	0.215037	7.76492	0.435655
	3.2448	6.92935	0.153239	7.71152	0.642921
	3.2496	6.83785	0.254514	7.83616	0.538053
	3.2544	6.9998	0.420908	7.57895	0.7148
	3.2592	6.94329	0.187855	7.52878	0.533148
	3.264	6.90932	0.155612	7.64791	0.603015
	3.2688	6.92964	0.245413	7.81991	0.571041
	3.2736	7.17972	0.243413	7.46362	0.319722
	3.2784	7.43096	0.243291	7.56187	0.610483
	3.2832	7.37691	0.0546646	7.17838	0.325818
	3.288	6.93306	0.144559	7.66771	0.217555
	3.2928	7.17045	0.175747	7.59131	0.440237
	3.2976	7.49779	0.183668	7.42093	0.541648
	3.3024	6.90464	0.235056	7.3278	0.469689
	3.3072	7.00219	0.239822	7.74069	0.537162
	3.312	6.70364	0.264226	7.70845	0.874181
	3.3168	6.78575	0.220008	7.40202	0.414486
	3.3216	7.30438	0.278402	7.45585	0.509282
	3.3264	7.36842	0.250427	7.46454	0.489662
	3.3312	6.99997	0.225752	7.44878	0.702398
	3.336	6.98678	0.16485	7.7941	0.465706
	3.3408	7.44589	0.332372	7.59174	0.229826
	3.3456	6.89278	0.281605	7.37186	0.389907
	3.3504	7.2324	0.137881	7.6128	0.640384
	3.3552	7.22094	0.122571	7.49931	0.390256
	3.36	7.4988	0.371494	7.46005	0.353267
	3.3648	7.02204	0.312359	7.27587	0.428086
	3.3696	7.00599	0.446831	7.60131	0.518906
	3.3744	7.19557	0.26277	7.41563	0.435923
	3.3792	7.13415	0.278736	7.32587	0.49758
	3.384	7.16882	0.09873	7.50958	0.473262
	3.3888	6.90013	0.159542	7.65589	0.482137
	3.3936	7.13168	0.279484	7.44804	0.698185
	3.3984	7.17443	0.261437	7.53815	0.48816
	3.4032	6.72307	0.131626	7.68581	0.636162
	3.408	7.4004	0.276686	7.62148	0.636791
	3.4128	7.20122	0.175948	7.9619	0.427963
	3.4176	7.19023	0.0367556	7.44656	0.477336
	3.4224	7.51793	0.653026	7.37057	0.515694
	3.4272	7.85452	0.19823	7.37363	0.64855
	3.432	7.30673	0.243009	7.62412	0.657008
	3.4368	7.77058	0.243925	7.43359	0.437064
	3.4416	7.23158	0.427433	7.47479	0.637763
	3.4464	7.62237	0.259881	7.53158	0.527148
	3.4512	8.27271	0.549084	7.76193	0.503511
	3.456	7.47692	0.292045	7.81831	0.691628
	3.4608	7.50177	0.575496	7.38605	0.500349
	3.4656	7.13082	0.427334	7.67372	0.643227
	3.4704	7.1327	0.544796	7.73774	0.733825
	3.4752	6.82409	0.258477	7.63766	0.706211
	3.48	6.87472	0.0763522	7.75829	0.5371
	3.4848	6.97497	0.226788	7.648	0.387419
	3.4896	7.29155	0.249167	7.5447	0.557979
	3.4944	7.18189	0.454044	7.69362	0.389754
	3.4992	7.33234	0.0433524	7.97549	0.521915
	3.504	7.06915	0.242833	7.14334	0.521898
	3.5088	6.92237	0.241181	7.52421	0.204503
	3.5136	6.94034	0.0789299	7.37606	0.650458
	3.5184	7.17168	0.211434	7.5936	0.58949
	3.5232	7.15474	0.34473	7.48459	0.620065
	3.528	7.3606	0.224244	7.94869	0.531664
	3.5328	7.38587	0.17546	7.38424	0.537285
	3.5376	6.9882	0.214749	7.78673	0.544252
	3.5424	7.42718	0.124966	7.57628	0.281017
	3.5472	7.24631	0.325474	7.81095	0.272115
	3.552	6.99489	0.178474	7.39977	0.382645
	3.5568	7.12881	0.203066	7.61521	0.33478
	3.5616	7.12782	0.276319	7.72634	0.424994
	3.5664	7.45344	0.170509	7.86258	0.490694
	3.5712	6.83918	0.259991	7.85498	0.701418
	3.576	7.1478	0.192342	8.05613	0.731532
	3.5808	6.70383	0.282568	8.01331	0.648983
	3.5856	7.28721	0.186133	7.4587	0.637043
	3.5904	7.10011	0.145751	7.90353	0.776731
	3.5952	6.95503	0.25863	7.893	0.756905
	3.6	7.44979	0.574744	7.8462	0.460435
	3.6048	7.18806	0.261963	7.42631	0.379509
	3.6096	7.07304	0.22634	7.80939	0.831108
	3.6144	7.15755	0.309002	7.53056	0.671512
	3.6192	7.22023	0.207013	8.03602	0.784474
	3.624	7.19632	0.370787	7.90271	0.836585
	3.6288	7.09155	0.41183	7.82633	0.878629
	3.6336	6.87768	0.229446	7.8796	0.734881
	3.6384	7.1461	0.294398	8.08465	0.873409
	3.6432	7.18934	0.122286	8.5754	0.891296
	3.648	6.83784	0.16476	8.42131	0.976353
	3.6528	7.25894	0.273487	8.21931	0.972827
	3.6576	6.97243	0.43026	8.01967	0.790707
	3.6624	7.01962	0.244755	8.03623	0.797113
	3.6672	7.07176	0.465374	8.33844	1.07865
	3.672	6.77478	0.137631	8.38972	1.01974
	3.6768	7.28342	0.494469	8.19745	0.875251
	3.6816	7.15222	0.276307	8.39577	0.791127
	3.6864	7.31442	0.350888	8.09234	0.884488
	3.6912	7.09547	0.250542	8.12051	1.04749
	3.696	7.13653	0.0355923	7.99232	1.08451
	3.7008	7.14983	0.298425	8.42452	1.12456
	3.7056	7.11833	0.398171	8.20636	0.725002
	3.7104	7.12504	0.352459	8.06835	1.03868
	3.7152	7.61989	0.149777	7.89718	0.972881
	3.72	7.24371	0.347444	8.1905	0.969124
	3.7248	7.1303	0.381255	7.59175	0.787608
	3.7296	7.20538	0.304511	7.77729	0.962481
	3.7344	7.23266	0.340684	8.30983	1.10886
	3.7392	7.28604	0.330765	8.10142	1.24127
	3.744	7.07335	0.277606	8.32479	1.08041
	3.7488	7.47382	0.387105	8.0616	1.15651
	3.7536	7.49695	0.449315	7.92414	1.10898
	3.7584	7.45887	0.472386	8.50998	1.58145
	3.7632	7.49982	0.375902	8.37983	1.12481
	3.768	7.32749	0.11783	8.31153	1.15615
	3.7728	7.00238	0.161695	7.73638	1.14634
	3.7776	7.34009	0.407152	8.25449	1.27795
	3.7824	7.47293	0.222042	7.84979	1.32043
	3.7872	7.28173	0.279721	8.05388	0.99516
	3.792	7.16055	0.252418	8.1241	1.09206
	3.7968	7.45673	0.287722	8.45758	1.03881
	3.8016	7.30842	0.451236	8.28727	1.10746
	3.8064	7.46317	0.160095	8.39384	1.03676
	3.8112	7.36812	0.249345	8.34548	0.915068
	3.816	7.13557	0.155356	8.19874	0.897836
	3.8208	7.43927	0.298323	7.71279	0.787277
	3.8256	7.15239	0.299879	8.29044	0.805689
	3.8304	6.98592	0.379779	7.93288	0.946633
	3.8352	6.89338	0.24519	8.20518	1.00325
	3.84	7.2829	0.349283	7.82956	1.18519
	3.8448	7.4034	0.394198	8.04504	0.946365
	3.8496	7.4857	0.38965	8.07744	0.742271
	3.8544	6.9252	0.358017	8.76949	1.36732
	3.8592	7.30606	0.247542	8.12502	1.12744
	3.864	7.1316	0.212611	8.32191	1.18072
	3.8688	7.2563	0.148496	8.33924	1.08164
	3.8736	7.36146	0.259077	8.41404	1.26232
	3.8784	7.29278	0.179652	8.14909	0.610283
	3.8832	7.16332	0.425274	7.59366	0.836985
	3.888	7.29792	0.316354	8.04374	0.763009
	3.8928	7.65078	0.325329	7.76649	0.663611
	3.8976	7.15439	0.303596	8.17225	1.00629
	3.9024	7.01128	0.313655	8.21457	0.995775
	3.9072	6.91428	0.194292	7.79201	0.821912
	3.912	7.28741	0.105106	7.83026	1.13199
	3.9168	7.54446	0.2891	8.10748	0.719028
	3.9216	7.49301	0.0899035	7.89698	1.03174
	3.9264	7.41263	0.182059	7.54931	0.887079
	3.9312	7.16208	0.28377	7.87442	1.09363
	3.936	6.95886	0.161755	7.78578	1.13294
	3.9408	7.01829	0.227075	7.61151	1.14537
	3.9456	7.03999	0.251305	7.80801	1.13173
	3.9504	7.07963	0.18775	7.8767	1.04511
	3.9552	7.03739	0.164654	7.7813	0.853127
	3.96	7.42246	0.16083	7.56471	0.731521
	3.9648	7.03497	0.265609	7.76778	0.681884
	3.9696	7.55575	0.372869	7.63127	0.843452
	3.9744	7.35627	0.231611	7.77934	0.842188
	3.9792	7.10263	0.169148	7.80489	1.08808
	3.984	7.27568	0.230898	7.85311	1.06063
	3.9888	7.09926	0.410411	7.86039	0.974155
	3.9936	7.21811	0.334505	7.80253	0.901819
	3.9984	7.22469	0.375901	8.25118	1.18827
	4.0032	7.13786	0.155461	8.45901	1.14171
	4.008	7.10406	0.0507958	8.25607	1.40746
	4.0128	7.07331	0.220993	8.25742	1.13877
	4.0176	7.37386	0.346379	7.97727	1.10907
	4.0224	6.89645	0.409828	8.31689	1.19585
	4.0272	6.90782	0.0761749	8.27995	1.26476
	4.032	7.38711	0.170991	8.64787	1.33297
	4.0368	6.90928	0.261475	8.35943	1.48776
	4.0416	7.37536	0.292126	8.4162	1.75887
	4.0464	7.33531	0.0774943	8.09932	1.35202
	4.0512	7.21364	0.098959	7.83862	0.961554
	4.056	7.10753	0.247768	8.12225	1.20479
	4.0608	7.37726	0.0327892	7.67973	0.793168
	4.0656	7.16342	0.236823	7.5866	0.672265
	4.0704	7.16137	0.11609	8.10877	0.821297
	4.0752	6.90124	0.111321	7.60182	0.751574
	4.08	7.48289	0.157321	7.50344	0.751501
	4.0848	6.91878	0.17964	8.16131	1.32057
	4.0896	7.43462	0.194438	8.12138	0.781699
	4.0944	7.10677	0.165461	8.19286	1.00902
	4.0992	7.05653	0.186498	8.11328	1.06644
	4.104	7.29241	0.243324	7.97788	0.995183
	4.1088	7.37324	0.397202	8.62138	0.809947
	4.1136	7.11703	0.358202	8.11756	1.1899
	4.1184	7.26245	0.285992	7.88371	1.07224
	4.1232	7.48308	0.0686039	7.89391	1.13202
	4.128	7.14452	0.141191	7.73575	0.973027
	4.1328	7.1458	0.203541	8.18575	1.07656
	4.1376	7.0566	0.298614	8.09862	0.800178
	4.1424	7.18594	0.0535316	8.33767	0.812588
	4.1472	7.39692	0.232595	8.15454	1.01502
	4.152	6.96036	0.165482	8.15895	1.18591
	4.1568	7.03986	0.100058	8.41393	1.46887
	4.1616	7.10033	0.394695	8.19573	1.18641
	4.1664	7.24895	0.120235	8.26282	1.07256
	4.1712	6.86105	0.213177	8.15053	1.26922
	4.176	7.12476	0.21067	8.12406	1.2718
	4.1808	7.18692	0.182289	8.48711	1.31931
	4.1856	6.95827	0.33126	7.79467	0.866316
	4.1904	6.77756	0.157366	7.9699	0.711513
	4.1952	7.18989	0.197493	7.86497	0.692743
	4.2	7.16021	0.212724	7.72362	0.615209
	4.2048	7.47333	0.450074	7.53551	0.715552
	4.2096	7.0496	0.209934	7.86065	0.637269
	4.2144	7.06082	0.320242	7.74399	0.584806
	4.2192	7.53419	0.335745	8.1121	0.658366
	4.224	7.27337	0.129309	8.44022	1.20195
	4.2288	7.47182	0.235244	7.82691	0.844917
	4.2336	6.96271	0.104232	8.20255	1.01057
	4.2384	7.37254	0.339333	8.71399	1.23528
	4.2432	7.04185	0.07344	8.39235	1.24899
	4.248	7.26354	0.120968	8.13688	1.40573
	4.2528	7.44143	0.312711	8.20703	1.27746
	4.2576	7.07835	0.118882	8.14334	1.25101
	4.2624	7.36482	0.107512	8.55374	1.33555
	4.2672	7.52913	0.242785	8.54928	1.58568
	4.272	7.43911	0.221352	8.603	1.18298
	4.2768	7.35917	0.257402	8.38975	1.36622
	4.2816	7.43584	0.138873	8.06468	1.4538
	4.2864	7.23729	0.285295	8.14509	1.40821
	4.2912	7.25645	0.296129	8.54576	1.52825
	4.296	7.24929	0.16175	8.28951	1.50188
	4.3008	7.25024	0.360711	8.31695	1.30235
	4.3056	7.35525	0.0396934	8.22832	1.28477
	4.3104	7.30209	0.29481	8.32361	1.28685
	4.3152	7.54123	0.267744	8.21053	1.14676
	4.32	7.00957	0.223319	8.02391	1.27611
	4.3248	7.46639	0.449024	8.29279	1.12583
	4.3296	7.68536	0.164325	8.42701	1.47431
	4.3344	7.35689	0.149852	7.89983	1.29402
	4.3392	7.6795	0.0870053	8.21376	1.37797
	4.344	7.46955	0.133528	8.07279	1.37503
	4.3488	7.4106	0.273913	8.31355	1.18967
	4.3536	7.6949	0.073128	8.31183	1.41349
	4.3584	7.18748	0.108606	8.05853	1.35332
	4.3632	7.21666	0.127281	7.6592	1.11641
	4.368	7.35228	0.214708	7.54805	0.788966
	4.3728	7.35893	0.179271	8.24226	1.1861
	4.3776	7.3956	0.327329	7.98843	0.980439
	4.3824	7.09995	0.210064	8.06258	0.855097
	4.3872	7.25143	0.454507	7.56215	0.922879
	4.392	7.37954	0.225205	7.75709	0.867482
	4.3968	7.46664	0.333501	7.87877	0.981017
	4.4016	7.58203	0.149309	7.89318	1.00428
	4.4064	7.31012	0.261041	7.83565	1.0145
	4.4112	7.7146	0.326504	8.06267	0.919102
	4.416	7.44319	0.0819441	7.95123	0.911164
	4.4208	7.09267	0.398589	7.68413	0.717155
	4.4256	7.15546	0.181886	7.81504	0.903738
	4.4304	7.13618	0.339857	8.1618	1.15254
	4.4352	7.32767	0.365777	7.98	1.53504
	4.44	7.3403	0.337408	8.26125	1.29151
	4.4448	7.02655	0.375972	7.96558	1.14771
	4.4496	7.00297	0.315559	7.83645	1.05898
	4.4544	7.57892	0.347538	7.83185	1.12907
	4.4592	7.04651	0.242415	8.06437	0.901848
	4.464	7.07078	0.199207	8.1571	1.45243
	4.4688	7.37286	0.070631	7.98552	1.17635
	4.4736	7.7022	0.503879	8.27613	1.33256
	4.4784	7.32463	0.130465	7.91497	1.1327
	4.4832	7.54582	0.21844	8.00967	1.04695
	4.488	7.20249	0.304077	8.07907	1.26774
	4.4928	7.15333	0.346617	8.42512	1.59224
	4.4976	7.29142	0.437231	8.33825	1.26104
	4.5024	7.56068	0.101462	8.14119	1.24809
	4.5072	7.43407	0.496611	8.05886	1.20122
	4.512	7.28994	0.165021	8.62419	1.32532
	4.5168	7.73073	0.173436	8.45391	1.57878
	4.5216	7.38415	0.243226	8.41245	1.50903
	4.5264	7.28171	0.445428	8.20628	1.36384
	4.5312	7.01302	0.291314	7.9538	1.21551
	4.536	7.56601	0.442088	7.90142	0.832317
	4.5408	7.59455	0.529621	8.09695	1.28838
	4.5456	7.65182	0.56318	7.98261	1.13666
	4.5504	7.34599	0.391381	7.78008	0.760706
	4.5552	7.46248	0.415461	7.84989	0.980289
	4.56	7.5078	0.461241	8.04915	0.953061
	4.5648	7.33359	0.431424	7.7507	0.997796
	4.5696	7.33382	0.22374	7.95807	1.02837
	4.5744	7.2331	0.420645	8.22296	1.38551
	4.5792	7.66554	0.253385	8.23313	1.36795
	4.584	7.48464	0.307386	7.92706	1.19544
	4.5888	7.23364	0.216617	7.84839	0.816991
	4.5936	7.45558	0.302115	8.22364	1.04449
	4.5984	7.32602	0.0906667	8.12769	1.02052
	4.6032	7.65005	0.156454	7.98259	1.12828
	4.608	7.25702	0.117688	8.11965	1.11834
	4.6128	6.97304	0.229102	8.36993	1.21082
	4.6176	7.38281	0.259994	7.95737	0.931069
	4.6224	7.43628	0.0319798	7.88589	0.853588
	4.6272	7.63468	0.284423	8.0463	1.15003
	4.632	7.22713	0.4263	7.71938	0.95846
	4.6368	7.63986	0.139198	7.57086	0.804669
	4.6416	7.60458	0.0987834	8.05206	0.86973
	4.6464	7.50846	0.299854	7.64538	0.746127
	4.6512	7.49849	0.2199	7.74339	0.682759
	4.656	8.28936	0.270268	7.61798	0.695605
	4.6608	7.68598	0.226068	8.36461	1.11503
	4.6656	7.53314	0.0173936	7.96517	0.925185
	4.6704	7.46518	0.369824	8.41382	1.02736
	4.6752	7.57733	0.419671	8.08184	0.854959
	4.68	7.65878	0.322572	7.97076	0.851135
	4.6848	7.52467	0.38155	7.8535	0.963026
	4.6896	7.61825	0.443822	8.05896	0.899404
	4.6944	7.48591	0.325362	8.25782	0.982371
	4.6992	7.68862	0.122716	7.82027	0.935805
	4.704	7.31189	0.399889	8.02828	1.06757
	4.7088	7.43239	0.192978	7.8141	0.991712
	4.7136	6.99161	0.245435	7.92801	0.950698
	4.7184	7.07431	0.404942	8.44547	0.954624
	4.7232	7.08263	0.341747	8.36185	0.97704
	4.728	7.23797	0.315689	8.37427	1.25187
	4.7328	7.07392	0.419205	8.06116	0.958554
	4.7376	7.2258	0.315693	8.32745	1.03225
	4.7424	7.07857	0.328559	8.27544	1.20299
	4.7472	6.9299	0.106238	8.38007	1.06975
	4.752	6.95483	0.321982	8.83359	0.695314
	4.7568	6.87526	0.0977139	8.24964	1.18036
	4.7616	6.85411	0.162278	8.46743	1.39373
	4.7664	6.92541	0.218368	8.781	1.59338
	4.7712	6.89457	0.0435194	8.64172	1.42702
	4.776	6.89632	0.117442	8.54738	1.21693
	4.7808	6.69243	0.131162	8.38193	1.24166
	4.7856	6.80052	0.0327167	8.37336	1.28151
	4.7904	7.11902	0.151018	8.83924	1.26847
	4.7952	7.41903	0.0127784	8.11554	1.0497
	4.8	7.119	0.0855492	7.79248	1.15671
	4.8048	7.36443	0.185324	8.01228	0.89009
	4.8096	7.22468	0.279376	7.89113	1.07743
	4.8144	7.21005	0.0653209	8.23249	1.1652
	4.8192	7.51113	0.094899	8.01423	1.0406
	4.824	7.21413	0.109375	7.90625	1.13209
	4.8288	7.19736	0.266292	7.81333	1.11469
	4.8336	7.26421	0.222103	7.88235	0.903552
	4.8384	7.41662	0.311672	7.9225	0.802975
	4.8432	7.0299	0.315247	7.85076	1.05199
	4.848	7.16175	0.172494	7.78414	0.793484
	4.8528	7.13787	0.219518	7.70993	0.716953
	4.8576	6.71961	0.0653526	7.79653	0.780425
	4.8624	7.3134	0.25274	7.72044	0.784651
	4.8672	7.41715	0.328897	7.75401	0.937039
	4.872	7.1287	0.27202	8.04545	0.804465
	4.8768	7.13306	0.142547	8.01648	1.03992
	4.8816	7.43968	0.0750973	8.23182	1.41452
	4.8864	6.84446	0.146719	8.34833	1.24617
	4.8912	7.14892	0.100404	8.1068	1.2458
	4.896	7.22364	0.292569	7.89012	1.12901
	4.9008	6.81426	0.261273	8.09075	1.03913
	4.9056	6.94304	0.188996	8.3565	1.03647
	4.9104	6.95548	0.125536	7.86658	0.830142
	4.9152	6.94612	0.073016	8.04622	0.942179
	4.92	6.82188	0.0513283	8.00597	0.828595
	4.9248	7.05394	0.127038	8.17171	1.00575
	4.9296	6.96684	0.0361116	8.21689	0.926294
	4.9344	6.92425	0.0210344	8.35658	0.901963
	4.9392	7.12108	0.136808	8.1173	1.09371
	4.944	7.18752	0.351164	8.18028	1.16652
	4.9488	7.12214	0.368339	8.4023	0.909062
	4.9536	7.31147	0.198706	8.38898	0.722388
	4.9584	6.93613	0.145447	8.44616	1.07745
	4.9632	7.19899	0.10846	8.23198	1.16881
	4.968	7.1347	0.176465	8.03737	1.02421
	4.9728	7.25091	0.247794	8.05008	0.898775
	4.9776	6.77349	0.208379	8.29987	1.10762
	4.9824	7.14834	0.175762	8.15282	1.07427
	4.9872	6.90774	0.303562	8.3968	1.19972
	4.992	7.16383	0.0706773	8.18296	1.18643
	4.9968	7.11196	0.182492	8.10147	1.06917
	5.0016	7.01186	0.359517	8.34515	0.857101
	5.0064	7.10527	0.234301	7.94923	1.13702
	5.0112	7.51327	0.548918	8.17155	1.09394
	5.016	7.28597	0.157266	8.03233	1.22924
	5.0208	7.1282	0.0413161	8.08475	1.03066
	5.0256	7.05213	0.0181513	7.94916	0.999947
	5.0304	7.18615	0.148434	8.23832	0.985867
	5.0352	6.97446	0.327453	7.6699	0.667571
	5.04	7.1722	0.257818	7.93002	0.894271
	5.0448	7.47542	0.155769	8.12931	1.19623
	5.0496	7.12587	0.0970647	7.76932	0.876982
	5.0544	7.38027	0.264096	7.62115	0.983265
	5.0592	7.09922	0.23824	7.83391	0.783803
	5.064	7.32701	0.285222	7.66735	0.478103
	5.0688	7.48206	0.299962	7.85733	0.719438
	5.0736	7.38268	0.36899	8.08937	0.790324
	5.0784	7.15055	0.244868	7.83807	0.800151
	5.0832	7.03451	0.257229	7.77849	0.979529
	5.088	6.80691	0.282759	7.94876	0.975579
	5.0928	6.92999	0.193119	8.02731	0.616361
	5.0976	7.26135	0.280726	7.81548	0.762765
	5.1024	7.16905	0.382485	8.00438	0.885396
	5.1072	7.12623	0.1506	8.14431	1.16204
	5.112	7.35011	0.460013	8.23617	1.26418
	5.1168	7.12597	0.192272	8.13606	0.945279
	5.1216	7.3375	0.140257	7.45936	0.743466
	5.1264	7.38417	0.164965	7.80495	0.746173
	5.1312	7.48373	0.171235	7.78807	0.68903
	5.136	7.37456	0.20686	7.90156	0.796621
	5.1408	7.05043	0.0258905	8.04205	0.807303
	5.1456	7.21443	0.265782	8.06361	1.27521
	5.1504	7.15886	0.259273	8.11614	1.01405
	5.1552	7.2191	0.121159	7.93581	1.06662
	5.16	7.16394	0.197026	7.72271	1.18246
	5.1648	7.21668	0.122235	7.62905	0.604683
	5.1696	7.15759	0.279273	7.58866	1.17871
	5.1744	6.73976	0.330604	8.10509	1.22518
	5.1792	7.10941	0.0397647	7.91548	1.26132
	5.184	6.7462	0.13553	7.79389	1.14108
	5.1888	7.06708	0.17687	7.70362	0.924732
	5.1936	6.89277	0.0637545	8.18525	0.722657
	5.1984	6.93364	0.0986075	7.69509	1.05547
	5.2032	7.0452	0.156665	7.67253	0.929952
	5.208	6.86158	0.0906666	7.60425	0.698918
	5.2128	6.82599	0.160582	7.71869	0.391818
	5.2176	7.14849	0.279778	7.05982	0.698262
	5.2224	6.81366	0.24768	7.51148	0.778049
	5.2272	7.10226	0.113965	7.83041	0.899102
	5.232	7.14875	0.212685	7.95891	0.944468
	5.2368	6.91114	0.342474	7.50235	0.677062
	5.2416	6.80453	0.399403	7.71452	0.918195
	5.2464	7.11433	0.304141	8.1324	1.17273
	5.2512	7.01994	0.384437	8.2052	1.00591
	5.256	7.34682	0.267817	8.02928	1.03027
	5.2608	7.33207	0.339483	8.08474	0.987147
	5.2656	7.03978	0.265183	8.3086	1.00067
	5.2704	6.94723	0.141555	8.28992	1.14028
	5.2752	7.26492	0.0970014	7.61258	0.873984
	5.28	7.16037	0.202831	7.70678	1.10201
	5.2848	7.3052	0.265771	7.97163	1.40341
	5.2896	7.06056	0.354509	8.07957	1.05481
	5.2944	7.51911	0.376637	7.77324	0.773577
	5.2992	7.15162	0.337317	7.95149	0.964185
	5.304	7.34706	0.341077	8.45307	0.65741
	5.3088	7.39276	0.204975	8.37473	0.965288
	5.3136	6.97867	0.553149	8.19634	0.774863
	5.3184	6.87781	0.27482	8.07169	1.20143
	5.3232	7.18272	0.0203413	8.05407	1.24978
	5.328	7.39652	0.212803	8.30101	1.21433
	5.3328	7.27564	0.398345	8.06605	1.15571
	5.3376	6.80643	0.248948	8.47571	1.37157
	5.3424	6.58064	0.0608309	7.63958	1.13325
	5.3472	6.94203	0.0818397	7.54382	1.05776
	5.352	6.98508	0.0139824	7.70565	1.00702
	5.3568	7.03292	0.31664	7.76247	1.10725
	5.3616	7.20339	0.287007	7.83659	1.12659
	5.3664	6.73218	0.267547	8.19381	1.2741
	5.3712	7.09018	0.22702	8.53204	1.32104
	5.376	7.07438	0.214678	8.24675	0.927621
	5.3808	7.10193	0.243294	8.3649	1.0481
	5.3856	7.40026	0.216273	7.81422	0.65011
	5.3904	7.10187	0.378991	8.07795	0.934142
	5.3952	6.94876	0.345974	7.89735	0.943628
	5.4	7.08762	0.242135	8.2959	1.29722
	5.4048	7.23417	0.346229	8.26712	1.07088
	5.4096	7.02508	0.295569	8.00056	1.09685
	5.4144	7.46295	0.354466	7.77232	1.06239
	5.4192	7.37342	0.174637	8.10309	1.03954
	5.424	7.30558	0.218564	7.94117	1.20077
	5.4288	7.27686	0.31912	8.25554	1.45343
	5.4336	7.129	0.260031	8.06612	1.11015
	5.4384	7.27817	0.0803973	8.082	1.32189
	5.4432	7.3591	0.155247	8.46114	1.48619
	5.448	7.20597	0.371876	7.88926	1.17237
	5.4528	7.14245	0.178377	8.22895	1.32967
	5.4576	7.27665	0.17357	8.60363	0.954025
	5.4624	7.04701	0.204615	8.06069	1.23251
	5.4672	7.09568	0.357148	7.8476	0.954614
	5.472	7.20032	0.0996479	7.97113	0.733749
	5.4768	7.0781	0.189095	7.67734	0.986748
	5.4816	6.70772	0.0373875	7.92182	0.610126
	5.4864	7.04818	0.279371	8.02783	0.811997
	5.4912	6.93891	0.227506	7.48076	1.00438
	5.496	7.1966	0.313792	8.02162	1.13351
	5.5008	7.12238	0.424069	7.96143	1.09038
	5.5056	7.04702	0.345188	7.65483	0.847834
	5.5104	7.17581	0.26737	7.88172	0.926494
	5.5152	7.15131	0.254496	8.19152	0.832308
	5.52	7.07559	0.473124	8.33709	1.01642
	5.5248	6.93282	0.248086	7.73822	1.12283
	5.5296	6.79965	0.14814	8.1223	0.835747
	5.5344	6.96913	0.127986	7.8138	0.973449
	5.5392	7.13674	0.251458	8.04905	0.916204
	5.544	6.85038	0.130628	8.02081	1.16143
	5.5488	7.12507	0.257344	8.04418	0.784636
	5.5536	7.06716	0.0524461	8.3537	0.649424
	5.5584	7.12048	0.120643	7.66754	0.811519
	5.5632	6.94803	0.323526	7.74685	0.808752
	5.568	7.04525	0.302346	7.81718	1.13334
	5.5728	7.15304	0.31439	7.85726	1.11615
	5.5776	7.18535	0.285345	7.823	0.943431
	5.5824	7.12592	0.27907	8.42064	1.14038
	5.5872	7.21283	0.122746	8.22798	1.24298
	5.592	7.19698	0.276244	8.27843	1.44665
	5.5968	7.02721	0.274106	8.32949	1.43086
	5.6016	7.18947	0.152867	8.1912	1.35014
	5.6064	7.05613	0.230508	8.12946	1.24677
	5.6112	7.11681	0.188021	8.40194	0.977671
	5.616	7.27426	0.183201	8.29481	1.18307
	5.6208	6.62548	0.153585	8.01086	1.05964
	5.6256	7.19573	0.116067	8.29673	1.02861
	5.6304	7.20514	0.131801	8.28331	1.00173
	5.6352	7.02654	0.197847	8.58277	1.18246
	5.64	7.28689	0.365882	8.21699	0.903622
	5.6448	7.29417	0.271842	7.85299	1.209
	5.6496	7.00439	0.15623	8.11846	1.35817
	5.6544	7.03057	0.133233	8.19067	1.3564
	5.6592	7.28345	0.373941	8.17355	1.02667
	5.664	7.52324	0.475385	7.61164	1.08368
	5.6688	7.20787	0.353148	7.95024	1.2103
	5.6736	7.32987	0.0907828	7.98766	1.10736
	5.6784	6.67751	0.0865561	8.08639	1.49233
	5.6832	6.73865	0.178153	8.13581	1.49694
	5.688	7.22297	0.221947	8.10389	1.26535
	5.6928	7.28367	0.173226	8.33728	1.4207
	5.6976	7.36596	0.26904	8.46206	1.26024
	5.7024	7.09185	0.266411	7.92996	0.851696
	5.7072	7.36721	0.211228	8.10883	1.40119
	5.712	7.49965	0.251089	7.71068	1.00583
	5.7168	7.23512	0.467258	8.40321	0.936135
	5.7216	7.07634	0.32416	8.12692	0.991568
	5.7264	7.24482	0.315172	8.02209	1.17867
	5.7312	7.43387	0.357591	8.03738	0.805443
	5.736	7.49228	0.185704	7.71836	1.4035
	5.7408	7.10044	0.0565002	7.67447	1.00305
	5.7456	7.18595	0.353611	7.87557	1.20245
	5.7504	6.88525	0.335987	7.85088	0.852511
	5.7552	6.99775	0.291034	7.94677	1.19986
	5.76	6.90615	0.184166	7.86009	1.22722
	5.7648	7.10163	0.287312	7.89452	0.980481
	5.7696	6.9478	0.0743562	7.79626	1.27804
	5.7744	6.81426	0.247857	8.20197	1.06579
	5.7792	6.97661	0.255759	8.32148	1.37414
	5.784	7.02453	0.265517	8.05397	1.13253
	5.7888	6.96484	0.203629	7.92379	1.16762
	5.7936	7.01861	0.336026	8.04804	1.16074
	5.7984	7.2415	0.316183	8.05596	1.12381
	5.8032	7.11281	0.392701	7.93755	0.936742
	5.808	7.2569	0.36871	7.91707	0.899662
	5.8128	7.35432	0.296168	7.78377	0.98714
	5.8176	6.92155	0.363527	7.50502	0.963658
	5.8224	7.11329	0.35861	7.71967	0.910186
	5.8272	7.01309	0.439961	7.85542	0.945043
	5.832	6.95537	0.393534	7.94167	0.958484
	5.8368	6.68342	0.378223	7.8796	0.881251
	5.8416	6.88596	0.380441	8.25718	1.00864
	5.8464	6.83906	0.494683	8.04896	1.0233
	5.8512	7.10297	0.355313	8.37613	1.00423
	5.856	7.33131	0.524669	8.2243	0.772284
	5.8608	7.16507	0.273485	8.01323	1.03478
	5.8656	6.79165	0.431136	8.25351	0.90282
	5.8704	7.02218	0.120877	8.10895	0.641284
	5.8752	7.33186	0.316697	8.09919	0.462413
	5.88	7.18131	0.283341	8.07689	0.490691
	5.8848	7.16587	0.170407	8.08707	0.49315
	5.8896	7.2025	0.284432	8.27499	0.690007
	5.8944	7.38825	0.476593	8.60898	0.325406
	5.8992	7.28817	0.338816	8.02767	0.34572
	5.904	7.16828	0.573618	8.5385	0.316922
	5.9088	6.9222	0.394746	8.31562	0.520779
	5.9136	7.12464	0.50112	8.17254	0.602267
	5.9184	7.24017	0.4731	8.77177	0.91671
	5.9232	7.04067	0.309528	8.46893	0.931864
	5.928	7.08042	0.227046	8.24089	0.938644
	5.9328	6.90378	0.291698	8.44628	0.925078
	5.9376	6.90662	0.167953	8.50703	0.732873
	5.9424	7.0033	0.259263	8.51417	0.897981
	5.9472	7.42211	0.139828	8.41835	0.671108
	5.952	7.3452	0.281974	8.5986	0.961576
	5.9568	7.35706	0.212235	8.3256	0.68231
	5.9616	7.05728	0.337645	8.75582	1.03226
	5.9664	7.10408	0.43285	8.95616	0.896355
	5.9712	6.98228	0.346953	8.77071	0.955851
	5.976	7.07227	0.254449	8.76924	0.99414
	5.9808	7.18393	0.339583	8.77972	0.955597
	5.9856	6.82753	0.221857	8.48433	0.672918
	5.9904	7.19652	0.197891	8.71577	0.739525
	5.9952	7.28667	0.329424	8.97575	0.619205
	6	7.39908	0.325843	8.23329	0.899261
	6.0048	6.91112	0.201885	9.06339	0.765461
	6.0096	7.22812	0.331189	8.84747	0.796313
	6.0144	7.03951	0.209395	9.00574	0.823053
	6.0192	6.94831	0.370641	9.08683	0.924015
	6.024	7.1664	0.330805	8.73863	0.837004
	6.0288	7.26579	0.475228	9.28808	0.846026
	6.0336	6.8051	0.412432	9.03025	0.851077
	6.0384	7.38546	0.514895	9.0021	1.0164
	6.0432	7.28483	0.467135	9.18415	0.912846
	6.048	7.09861	0.315935	8.97668	0.650302
	6.0528	7.40231	0.338577	8.84032	0.712516
	6.0576	7.09211	0.468321	8.93476	0.839862
	6.0624	7.44845	0.210385	9.28227	0.905066
	6.0672	7.47896	0.34667	9.12919	1.0329
	6.072	7.55178	0.428951	9.21587	0.803378
	6.0768	7.10793	0.357437	9.24037	1.17444
	6.0816	7.26757	0.204617	9.0791	0.873817
	6.0864	6.93775	0.218551	8.70927	1.17729
	6.0912	6.97866	0.143917	8.70415	0.771117
	6.096	7.04369	0.282474	8.83995	0.921104
	6.1008	6.93454	0.184548	9.19062	0.866076
	6.1056	6.98595	0.288101	8.52456	0.394242
	6.1104	6.89378	0.320732	8.99115	0.757031
	6.1152	6.8669	0.272347	8.91462	1.07734
	6.12	7.25272	0.206143	8.95201	0.562058
	6.1248	7.25605	0.326924	8.72282	0.593235
	6.1296	6.95544	0.396062	8.64901	0.617417
	6.1344	6.71303	0.376634	8.25592	0.80981
	6.1392	6.93909	0.329621	8.36718	0.84376
	6.144	6.99805	0.228556	8.64957	0.869964
	6.1488	6.84145	0.219973	8.89406	0.933633
	6.1536	6.84465	0.17788	8.727	0.594047
	6.1584	7.06505	0.141492	8.84904	0.790545
	6.1632	7.03462	0.112355	8.67699	0.735299
	6.168	6.95536	0.343866	8.85515	0.635594
	6.1728	7.01696	0.161577	8.74077	0.550313
	6.1776	7.00891	0.177565	8.96934	0.725877
	6.1824	7.39471	0.0224583	9.20903	0.480433
	6.1872	6.90993	0.132546	8.93469	0.641122
	6.192	7.09738	0.217933	8.9552	0.748898
	6.1968	7.20194	0.1748	8.88601	0.506882
	6.2016	7.06123	0.169416	8.55486	0.830943
	6.2064	6.99062	0.1819	9.0075	0.52971
	6.2112	6.99624	0.316421	9.2522	0.634434
	6.216	7.20017	0.279112	8.83477	0.840659
	6.2208	6.88749	0.342068	8.66199	0.690472
	6.2256	7.27818	0.330444	8.61446	0.491107
	6.2304	7.09196	0.3114	9.4135	0.849624
	6.2352	6.97755	0.340732	9.26659	1.03236
	6.24	6.93933	0.1175	9.31868	1.05432
	6.2448	7.31965	0.214625	9.29117	0.813101
	6.2496	7.12285	0.342224	9.17842	0.839263
	6.2544	7.28249	0.0633827	9.17691	0.839547
	6.2592	7.33854	0.465657	8.68673	0.617161
	6.264	7.0398	0.342643	9.09389	0.6643
	6.2688	7.27974	0.314397	9.14333	0.871193
	6.2736	7.14283	0.385443	9.29414	0.691993
	6.2784	6.9891	0.174645	8.66452	0.659741
	6.2832	7.31806	0.285099	8.84432	0.499137
	6.288	6.86597	0.0769408	8.76392	0.819295
	6.2928	6.95299	0.246108	8.71328	0.531053
	6.2976	7.13939	0.142767	8.84069	0.357079
	6.3024	7.08909	0.187346	8.41889	0.383814
	6.3072	7.25152	0.164002	8.30887	0.180548
	6.312	6.96047	0.223667	8.9138	0.424736
	6.3168	7.26203	0.157267	9.01516	0.495527
	6.3216	7.26782	0.337533	9.01085	0.560091
	6.3264	7.33105	0.236226	8.72529	0.63235
	6.3312	7.15374	0.260018	8.32244	0.218714
	6.336	7.68707	0.164273	8.29853	0.45933
	6.3408	7.47589	0.420559	8.70845	0.4696
	6.3456	7.251	0.436327	8.51701	0.473391
	6.3504	7.19386	0.178413	8.9407	0.633902
	6.3552	7.13035	0.205506	8.69105	0.554395
	6.36	7.20524	0.221665	8.81782	0.602587
	6.3648	7.14572	0.271624	8.68995	0.700057
	6.3696	7.36634	0.255621	8.19306	0.592804
	6.3744	7.08891	0.146405	8.46983	0.553049
	6.3792	7.23641	0.438626	8.63647	0.693411
	6.384	7.17088	0.0723891	8.73409	0.819078
	6.3888	7.09621	0.43212	8.6016	0.662529
	6.3936	7.34776	0.157928	8.32259	0.623233
	6.3984	7.16224	0.374208	8.12244	0.551778
	6.4032	7.01418	0.18539	8.36199	0.499325
	6.408	6.99528	0.317202	8.68148	0.704923
	6.4128	7.15402	0.117324	8.54706	0.735412
	6.4176	7.15962	0.307398	8.63563	0.546796
	6.4224	7.25903	0.0781007	8.54303	0.786786
	6.4272	7.01683	0.0971196	8.63383	0.78187
	6.432	7.00798	0.281059	9.19934	0.674741
	6.4368	7.46914	0.413941	8.54464	0.67867
	6.4416	7.26953	0.255971	8.47454	0.56306
	6.4464	7.09627	0.347206	8.47648	0.701172
	6.4512	7.24199	0.347176	8.78495	0.351365
	6.456	7.24524	0.0604679	8.2321	0.293763
	6.4608	7.15344	0.138315	8.16197	0.419268
	6.4656	7.08031	0.239845	8.33685	0.260986
	6.4704	7.24651	0.111366	8.39354	0.51478
	6.4752	6.94262	0.332508	8.35456	0.388591
	6.48	7.10785	0.377494	8.5944	0.332213
	6.4848	7.15497	0.269742	8.51801	0.578167
	6.4896	7.25391	0.365739	8.99125	0.541155
	6.4944	7.23747	0.35698	8.61517	0.359896
	6.4992	7.26167	0.301692	8.48983	0.559979
	6.504	7.3281	0.1432	8.3252	0.441329
	6.5088	7.31088	0.432227	8.92984	0.816709
	6.5136	7.30196	0.0825336	8.65939	0.737138
	6.5184	6.97241	0.0339428	8.9016	0.624553
	6.5232	7.04346	0.218689	8.48385	0.676483
	6.528	7.2191	0.422663	8.41993	0.719826
	6.5328	7.2159	0.26126	8.47217	0.557573
	6.5376	7.06226	0.193611	8.39658	0.599343
	6.5424	7.10756	0.105826	8.51542	0.458616
	6.5472	7.02435	0.278055	8.57989	0.480533
	6.552	7.18006	0.14825	8.50289	0.55617
	6.5568	7.33487	0.163426	8.2362	0.595925
	6.5616	6.79221	0.350108	8.30114	0.396324
	6.5664	7.00796	0.0847189	8.25055	0.239533
	6.5712	6.96499	0.088476	8.60249	0.633379
	6.576	6.85329	0.161829	8.5311	0.501623
	6.5808	7.2027	0.248341	8.47856	0.602005
	6.5856	7.18297	0.267211	8.58751	0.596656
	6.5904	7.09199	0.106756	8.38765	0.460911
	6.5952	7.3262	0.26977	8.52366	0.354694
	6.6	7.42708	0.178002	8.4614	0.381803
	6.6048	7.01657	0.169169	8.60748	0.266902
	6.6096	6.90496	0.0921689	8.36194	0.373685
	6.6144	7.33	0.399608	8.21817	0.372972
	6.6192	7.19974	0.267408	8.64214	0.531937
	6.624	7.19242	0.190402	8.10857	0.533484
	6.6288	7.09776	0.389443	8.29019	0.649712
	6.6336	7.0729	0.0939424	8.37886	0.353401
	6.6384	7.65637	0.190695	8.50648	0.554707
	6.6432	7.30347	0.189827	8.43506	0.690773
	6.648	7.19726	0.276047	8.76805	0.603466
	6.6528	7.45092	0.11222	8.96259	0.357387
	6.6576	6.94136	0.134374	8.77566	0.648478
	6.6624	7.02696	0.205287	8.78055	0.670958
	6.6672	7.04837	0.236315	8.51589	0.563904
	6.672	6.9365	0.258906	8.54599	0.754278
	6.6768	7.08668	0.232068	8.70609	0.580306
	6.6816	7.00109	0.328336	8.74605	0.707026
	6.6864	7.04337	0.0912527	8.84383	0.533725
	6.6912	7.45195	0.0401013	8.60786	0.703824
	6.696	7.00214	0.191791	8.75642	1.01815
	6.7008	7.1482	0.050794	8.88126	0.71697
	6.7056	7.28108	0.263169	8.59118	1.01892
	6.7104	7.32429	0.436122	8.72805	0.759346
	6.7152	7.12086	0.18348	8.50829	0.62349
	6.72	6.97405	0.174557	8.4277	0.686141
	6.7248	7.09057	0.22284	8.84994	0.840359
	6.7296	7.14741	0.112982	9.31918	0.524282
	6.7344	7.09706	0.151872	8.86656	0.478541
	6.7392	7.18613	0.115517	9.30085	0.4766
	6.744	7.13651	0.492835	9.53353	0.60003
	6.7488	7.08389	0.3569	9.21321	0.569268
	6.7536	7.18552	0.193104	9.2379	0.405879
	6.7584	7.18299	0.171297	9.17196	0.1583
	6.7632	6.95289	0.400661	8.83341	0.328796
	6.768	6.95043	0.261286	8.64373	0.311777
	6.7728	6.69843	0.175302	9.74265	0.426216
	6.7776	6.93811	0.378203	8.78093	0.420133
	6.7824	6.99158	0.301539	9.03405	0.427452
	6.7872	6.78598	0.152212	9.20449	0.263135
	6.792	6.95779	0.125893	8.77465	0.38051
	6.7968	6.90944	0.284178	8.86986	0.381928
	6.8016	6.9409	0.214913	8.53448	0.430351
	6.8064	6.45871	0.0962277	8.9391	0.410002
	6.8112	7.16481	0.195237	8.67797	0.453481
	6.816	7.33615	0.152809	8.48629	0.679047
	6.8208	7.0171	0.298247	8.89097	0.289495
	6.8256	7.10326	0.0351151	8.60556	0.702243
	6.8304	7.4442	0.145625	8.73885	0.474493
	6.8352	7.02876	0.247038	8.46214	0.421519
	6.84	6.77021	0.14041	8.3724	0.196898
	6.8448	7.21431	0.121482	8.8913	0.642326
	6.8496	6.94026	0.526866	8.59068	0.686365
	6.8544	6.99147	0.288145	9.26239	0.50254
	6.8592	7.27509	0.332997	8.96302	0.483417
	6.864	6.94225	0.296119	8.94763	0.579234
	6.8688	7.05188	0.133835	8.8304	0.481125
	6.8736	6.77994	0.253029	8.72289	0.300185
	6.8784	7.03281	0.229285	8.71206	0.233023
	6.8832	6.81656	0.384524	9.00489	0.254153
	6.888	7.08788	0.379316	8.69998	0.27056
	6.8928	7.17337	0.340843	8.83679	0.775065
	6.8976	7.39187	0.450407	8.91632	0.332684
	6.9024	7.15384	0.33324	8.8318	0.862138
	6.9072	7.64138	0.37628	8.94712	0.702745
	6.912	7.37869	0.278282	8.778	0.564626
	6.9168	7.03154	0.105094	8.90112	0.733688
	6.9216	6.98374	0.281591	8.61814	0.522717
	6.9264	6.94349	0.219745	8.82237	0.63478
	6.9312	7.24507	0.206193	8.88712	0.407046
	6.936	7.21635	0.344583	8.38385	0.669946
	6.9408	7.01131	0.172105	8.6261	0.57033
	6.9456	6.85017	0.218351	8.42676	0.591688
	6.9504	6.55668	0.164324	8.37617	0.542972
	6.9552	7.1842	0.322981	8.32106	0.457879
	6.96	7.11681	0.278482	8.33722	0.660633
	6.9648	7.17084	0.32056	8.63783	0.521167
	6.9696	6.95312	0.280302	8.11691	0.678412
	6.9744	6.90068	0.325038	8.48694	0.501424
	6.9792	7.00532	0.216204	8.61918	0.530361
	6.984	6.96662	0.337053	8.61101	0.501761
	6.9888	6.81012	0.173403	8.32874	0.273747
	6.9936	6.9496	0.0730594	7.81441	0.637722
	6.9984	7.1779	0.173493	7.89035	0.324057
	7.0032	7.32846	0.256222	7.40615	0.982499
	7.008	6.86099	0.293214	7.60308	0.73718
	7.0128	7.02982	0.15865	7.44475	0.788481
	7.0176	7.13472	0.360956	7.71851	1.08449
	7.0224	7.54247	0.375564	7.90894	0.871977
	7.0272	7.16819	0.282969	7.73142	0.918078
	7.032	7.35608	0.294906	8.18275	0.373159
	7.0368	7.11355	0.128104	8.24617	0.7204
	7.0416	7.2975	0.222161	7.67635	0.782638
	7.0464	7.33768	0.0617021	7.49054	0.916608
	7.0512	7.10756	0.103196	7.4163	0.931753
	7.056	7.22432	0.306469	7.67185	0.835418
	7.0608	6.68638	0.197315	7.68613	0.646912
	7.0656	6.75505	0.18485	7.61811	0.810698
	7.0704	7.02356	0.149188	7.55746	0.59582
	7.0752	6.86079	0.150113	7.77283	0.66936
	7.08	7.14473	0.280049	7.81323	1.10037
	7.0848	7.25029	0.31022	8.18202	0.757174
	7.0896	7.06946	0.288041	7.88546	0.919789
	7.0944	6.97017	0.179752	7.8832	1.07703
	7.0992	6.92724	0.13748	7.91961	0.693109
	7.104	6.74485	0.160451	7.76251	0.941306
	7.1088	6.98928	0.268987	7.82507	0.576339
	7.1136	7.03906	0.251312	7.65906	0.488971
	7.1184	6.81779	0.204566	7.70673	0.564652
	7.1232	7.05372	0.183873	7.92997	0.853902
	7.128	7.022	0.391619	7.31802	0.994424
	7.1328	7.15938	0.299073	7.43381	0.846038
	7.1376	7.26388	0.553517	7.40228	1.14235
	7.1424	6.97527	0.217706	7.61219	1.14966
	7.1472	6.87151	0.122355	7.42015	0.885935
	7.152	7.02661	0.0555215	7.41014	1.06488
	7.1568	7.56167	0.583289	7.40342	1.09898
	7.1616	6.71869	0.16336	7.92435	0.822902
	7.1664	6.96303	0.300167	7.78699	0.747177
	7.1712	6.9316	0.196072	7.80219	0.991552
	7.176	7.0907	0.430768	7.43247	0.830505
	7.1808	6.97671	0.136543	7.7091	0.984171
	7.1856	6.96426	0.210226	7.70481	1.0486
	7.1904	6.9032	0.239142	7.68652	0.909928
	7.1952	7.05738	0.195086	7.81466	0.916297
	7.2	6.71044	0.208257	7.86789	0.816015
	7.2048	6.78939	0.0776564	7.67554	0.867112
	7.2096	7.17426	0.279562	7.6972	0.801645
	7.2144	7.33605	0.283439	7.92133	0.888545
	7.2192	7.25001	0.357828	8.29451	0.953103
	7.224	7.05962	0.168985	7.30536	1.19015
	7.2288	6.62502	0.146194	7.63697	1.09908
	7.2336	6.50331	0.0639623	7.60563	0.858311
	7.2384	6.90953	0.163323	7.44303	0.789654
	7.2432	6.61169	0.170788	7.4218	0.593914
	7.248	7.00714	0.106523	7.25352	0.697292
	7.2528	6.58482	0.176301	7.51723	0.815672
	7.2576	6.68651	0.0909235	8.07335	0.66482
	7.2624	7.29036	0.0758069	7.95242	0.55078
	7.2672	7.10394	0.369256	8.3079	0.591264
	7.272	6.81328	0.191821	8.02797	0.349175
	7.2768	6.608	0.150181	8.12526	0.583193
	7.2816	7.18886	0.162562	8.34906	0.560944
	7.2864	6.9509	0.14484	8.16603	0.697523
	7.2912	6.65288	0.100225	8.59077	0.541753
	7.296	6.85485	0.0789548	8.52868	0.55436
	7.3008	7.22885	0.233015	8.24159	0.543975
	7.3056	7.39672	0.15212	8.58782	0.651326
	7.3104	6.97793	0.289342	8.43991	0.603112
	7.3152	6.85893	0.10652	8.3213	0.432318
	7.32	6.70318	0.174821	8.51449	0.542936
	7.3248	7.12568	0.330568	8.61809	0.706308
	7.3296	7.14164	0.296398	8.51045	0.687806
	7.3344	6.99654	0.245846	8.45901	0.541802
	7.3392	7.12987	0.275924	8.55324	0.8105
	7.344	6.98539	0.054423	8.23034	0.601624
	7.3488	6.7866	0.0458749	8.42473	0.603136
	7.3536	6.80369	0.0805551	8.47244	0.574014
	7.3584	6.69821	0.253461	8.19339	0.697153
	7.3632	7.0346	0.237871	8.46773	0.592828
	7.368	7.40057	0.287174	8.43571	0.525394
	7.3728	7.00257	0.238422	7.92272	0.498039
	7.3776	6.8022	0.306216	8.45338	0.609455
	7.3824	6.93891	0.09712	8.12291	0.368639
	7.3872	7.20262	0.106319	8.01568	0.531802
	7.392	6.92837	0.125952	8.06441	0.446458
	7.3968	6.67861	0.255576	7.81265	0.23544
	7.4016	6.8918	0.157744	7.89996	0.857604
	7.4064	6.72805	0.332407	8.24806	1.03037
	7.4112	6.66141	0.164696	8.17317	0.512184
	7.416	6.88912	0.242521	7.81225	0.747976
	7.4208	6.69165	0.139792	7.83591	0.773041
	7.4256	6.86869	0.376451	8.09877	0.663479
	7.4304	6.96426	0.127579	7.5332	0.955941
	7.4352	6.67157	0.268878	7.97661	0.810869
	7.44	6.92428	0.198068	7.85277	0.949503
	7.4448	6.86433	0.140186	7.92493	1.18549
	7.4496	7.04126	0.292063	7.47582	0.653996
	7.4544	6.86693	0.133561	7.69459	0.626466
	7.4592	6.78433	0.163666	7.89599	0.747051
	7.464	7.10697	0.258593	7.69075	0.336132
	7.4688	7.24649	0.139379	7.72035	0.642508
	7.4736	7.21876	0.304951	7.71774	0.506672
	7.4784	6.80325	0.0811893	7.68779	0.323749
	7.4832	6.80188	0.291889	7.84593	0.38632
	7.488	6.66876	0.152162	7.54144	0.387235
	7.4928	6.53918	0.0954122	7.73581	0.223918
	7.4976	7.01784	0.227409	7.72242	0.483488
	7.5024	6.87988	0.226636	7.94223	0.520497
	7.5072	7.19911	0.347468	7.52995	0.449703
	7.512	7.02296	0.300302	7.58128	0.30053
	7.5168	6.67185	0.125818	7.72376	0.645242
	7.5216	6.77577	0.127634	7.91487	0.136826
	7.5264	6.93582	0.202958	7.99146	0.130641
	7.5312	6.9801	0.178437	7.82627	0.405218
	7.536	6.80806	0.146064	8.1288	0.420279
	7.5408	6.97882	0.229753	8.44342	0.457676
	7.5456	7.30349	0.211395	8.14854	0.694243
	7.5504	6.83023	0.222472	8.51743	0.494504
	7.5552	6.87107	0.151062	8.02123	0.556976
	7.56	6.72954	0.0766865	8.84798	0.66515
	7.5648	7.32347	0.21566	8.87144	0.541398
	7.5696	6.76563	0.150317	8.49614	0.917393
	7.5744	6.92397	0.155071	8.58101	0.711899
	7.5792	6.97306	0.185752	8.14868	0.641881
	7.584	7.35455	0.294885	8.0753	0.574425
	7.5888	7.09725	0.213906	7.99826	0.659188
	7.5936	6.94451	0.180516	8.02235	0.348332
	7.5984	7.37	0.47778	8.00682	0.208952
	7.6032	7.11447	0.133427	8.11845	0.470871
	7.608	6.95345	0.224815	8.37109	0.696327
	7.6128	6.9079	0.264852	8.78598	0.447579
	7.6176	7.14208	0.168732	8.3852	0.500567
	7.6224	7.12586	0.079319	8.27042	0.508345
	7.6272	6.98793	0.049324	8.2991	0.679677
	7.632	7.09613	0.131746	8.07509	0.38371
	7.6368	7.15448	0.147886	7.87008	0.772231
	7.6416	7.37292	0.241752	8.17619	0.724757
	7.6464	7.07482	0.0497189	7.90125	0.454021
	7.6512	6.91873	0.240677	8.06149	0.539315
	7.656	6.95458	0.424128	7.98356	0.713543
	7.6608	7.1247	0.152343	8.04828	0.524267
	7.6656	7.03922	0.0981694	7.64302	0.413365
	7.6704	7.03998	0.152185	7.73197	0.706581
	7.6752	7.03047	0.20351	7.89046	0.574235
	7.68	7.13715	0.110872	7.90605	0.82214
	7.6848	6.74178	0.191078	8.03133	0.559835
	7.6896	6.67169	0.343034	8.28021	0.485869
	7.6944	6.66641	0.201119	8.09529	0.504877
	7.6992	7.21927	0.125036	8.15225	0.657955
	7.704	6.91242	0.0403523	8.02	0.408735
	7.7088	7.14047	0.211691	7.9126	0.656737
	7.7136	7.02433	0.154983	8.10071	0.50341
	7.7184	6.99962	0.179295	8.01757	0.727044
	7.7232	7.19226	0.109797	7.99599	0.760243
	7.728	7.05258	0.211396	8.01225	0.806699
	7.7328	7.18878	0.133871	8.13567	0.79475
	7.7376	6.75657	0.21821	8.19422	0.776366
	7.7424	6.93589	0.283128	8.30385	0.574898
	7.7472	7.25986	0.477841	8.44656	1.11435
	7.752	7.13422	0.249494	8.17113	0.437791
	7.7568	7.05795	0.273656	8.74242	0.752719
	7.7616	6.97401	0.299462	8.36946	0.848673
	7.7664	7.01842	0.294859	8.43276	0.851059
	7.7712	6.78734	0.362654	8.28596	0.474719
	7.776	7.04918	0.25695	8.76388	0.443376
	7.7808	7.01687	0.233835	8.34034	0.8029
	7.7856	6.77382	0.109359	7.76849	0.600771
	7.7904	6.81378	0.286357	8.768	1.24829
	7.7952	6.87723	0.280021	8.2214	0.674108
	7.8	6.97299	0.101948	8.01083	0.901619
	7.8048	7.08049	0.239305	8.3671	0.785249
	7.8096	6.9747	0.411723	7.93481	0.313155
	7.8144	6.84471	0.186125	8.42932	0.713136
	7.8192	7.27833	0.165062	8.11985	0.808845
	7.824	7.1051	0.149785	7.76397	0.680534
	7.8288	7.21719	0.327692	7.79726	0.73338
	7.8336	6.85022	0.30561	8.0535	0.789163
	7.8384	7.07029	0.346154	8.21268	0.84766
	7.8432	7.22404	0.077164	8.52729	1.07498
	7.848	7.22107	0.165555	8.54205	0.828647
	7.8528	7.48176	0.292089	8.24672	1.11902
	7.8576	7.09845	0.171321	8.84121	1.1194
	7.8624	7.10869	0.307026	8.48099	0.811027
	7.8672	7.4319	0.41659	8.33302	0.586884
	7.872	7.02048	0.223821	8.25604	0.596742
	7.8768	6.82582	0.163413	8.43888	0.457945
	7.8816	6.86551	0.177659	8.52262	0.575992
	7.8864	7.28626	0.342624	8.62124	0.622383
	7.8912	7.0287	0.520054	8.40466	0.905044
	7.896	7.02528	0.282708	8.56689	0.743655
	7.9008	7.04878	0.334594	8.66082	0.894174
	7.9056	6.92412	0.196772	8.3879	0.506311
	7.9104	7.23438	0.0511903	8.21288	0.681916
	7.9152	7.14976	0.334658	8.23476	0.948048
	7.92	7.18164	0.268268	8.47919	0.737276
	7.9248	7.40064	0.320511	8.16483	0.626753
	7.9296	6.84176	0.17195	8.2316	0.468893
	7.9344	6.66076	0.280628	7.8347	0.70149
	7.9392	7.53436	0.250476	8.36244	0.67645
	7.944	7.03561	0.244384	7.65059	0.340393
	7.9488	7.01823	0.156906	7.72572	0.424782
	7.9536	6.93739	0.248135	7.69437	0.611204
	7.9584	7.17297	0.33482	7.64893	0.83365
	7.9632	7.09149	0.0786808	7.77027	0.557884
	7.968	7.24174	0.544431	7.8513	0.47235
	7.9728	7.22105	0.207817	7.69645	0.607673
	7.9776	6.8221	0.211592	7.82657	0.3611
	7.9824	7.09788	0.107554	7.79116	0.644195
	7.9872	7.14928	0.299328	8.18511	0.695648
	7.992	7.52137	0.219749	7.84141	0.326436
	7.9968	7.31361	0.345137	7.85931	0.355165
	8.0016	6.91391	0.176645	7.88663	0.602013
	8.0064	7.18539	0.0317718	7.93404	0.692077
	8.0112	7.01889	0.148074	7.84061	0.464683
	8.016	7.37726	0.304714	7.67984	0.489309
	8.0208	6.77252	0.127138	7.96853	0.706405
	8.0256	6.94205	0.116941	7.90041	0.638623
	8.0304	6.89735	0.178122	8.16057	0.459389
	8.0352	7.03827	0.117018	7.99564	0.374302
	8.04	6.99612	0.239706	8.11656	0.344091
	8.0448	6.86352	0.226229	8.17466	0.504932
	8.0496	6.90541	0.143766	8.00454	0.355149
	8.0544	7.19721	0.253459	8.21125	0.858508
	8.0592	7.01209	0.214616	7.70333	0.703638
	8.064	7.2097	0.331021	7.89694	0.707017
	8.0688	6.95257	0.253478	7.93469	0.647653
	8.0736	6.94308	0.324154	7.8641	0.350058
	8.0784	7.09863	0.358288	7.45836	0.393227
	8.0832	6.79721	0.321412	7.93838	0.362405
	8.088	7.23581	0.504366	7.74732	0.497813
	8.0928	7.14321	0.336551	7.60838	0.632215
	8.0976	6.85883	0.255296	7.95299	0.490641
	8.1024	6.98502	0.373155	8.22655	0.539922
	8.1072	6.78776	0.429548	7.71089	0.433649
	8.112	6.94917	0.333037	7.65188	0.458671
	8.1168	7.09977	0.33326	7.97924	0.648588
	8.1216	6.69696	0.232689	8.07404	0.443805
	8.1264	6.80232	0.166634	7.81352	0.412312
	8.1312	6.68902	0.255825	7.67745	0.446296
	8.136	6.90027	0.313247	7.97602	0.467223
	8.1408	6.85558	0.233667	7.84199	0.74255
	8.1456	6.98326	0.139706	7.8214	0.242589
	8.1504	6.79164	0.135939	8.22717	0.217609
	8.1552	6.93134	0.327497	8.2646	0.363216
	8.16	7.0129	0.211538	8.41736	0.47525
	8.1648	6.79542	0.299339	8.16624	0.681718
	8.1696	6.98589	0.128794	8.18892	0.647116
	8.1744	7.24122	0.112898	7.54643	0.681886
	8.1792	7.11827	0.274466	7.98793	0.583254
	8.184	6.75662	0.137133	7.95185	0.701013
	8.1888	6.95525	0.145321	7.87949	0.728424
	8.1936	6.91828	0.265029	8.07121	0.713297
	8.1984	6.82027	0.232503	8.43173	0.849522
	8.2032	6.94893	0.285159	8.46193	0.927642
	8.208	7.03764	0.338273	8.04735	0.823294
	8.2128	7.05542	0.305232	7.72643	0.927824
	8.2176	7.00422	0.200227	8.33591	0.896761
	8.2224	6.76902	0.18685	8.46281	1.13253
	8.2272	7.0103	0.326514	8.17889	0.65623
	8.232	6.9056	0.126514	8.07388	0.668825
	8.2368	7.0559	0.199949	8.2032	0.756999
	8.2416	6.96591	0.263986	8.15852	0.51426
	8.2464	7.06284	0.174251	7.87011	0.927409
	8.2512	7.16294	0.20913	8.08264	0.839131
	8.256	6.83545	0.174288	7.81947	0.711224
	8.2608	6.92902	0.185192	8.17464	0.847567
	8.2656	7.10222	0.251994	7.95591	0.759316
	8.2704	7.11548	0.245695	7.85267	0.694666
	8.2752	7.04863	0.391846	7.90033	0.867502
	8.28	7.1853	0.196729	7.45684	0.509778
	8.2848	7.15755	0.0970539	7.80339	0.696417
	8.2896	6.99192	0.240081	8.01804	0.6897
	8.2944	6.96072	0.164821	8.10442	0.848137
	8.2992	7.39814	0.102139	8.03872	0.999182
	8.304	7.45577	0.438121	7.93451	0.844446
	8.3088	6.8321	0.144241	8.19549	0.778785
	8.3136	7.15875	0.24355	8.10121	0.80892
	8.3184	7.1104	0.291719	7.92801	0.522783
	8.3232	7.09095	0.244741	8.37911	0.64518
	8.328	7.0601	0.147782	7.89377	0.734592
	8.3328	7.07673	0.249009	7.83676	0.513784
	8.3376	6.85319	0.207011	7.67582	0.555343
	8.3424	7.2482	0.0512559	7.98669	0.542732
	8.3472	6.8144	0.180738	8.16689	0.761332
	8.352	7.01256	0.260621	8.11352	0.67202
	8.3568	6.99424	0.0693263	7.74718	0.383719
	8.3616	6.84423	0.0996607	7.9026	0.422028
	8.3664	7.04863	0.113191	7.87366	0.550116
	8.3712	6.93858	0.0484287	8.05726	0.30814
	8.376	7.17852	0.285883	7.81061	0.318503
	8.3808	7.02295	0.0633584	7.8473	0.451708
	8.3856	6.89517	0.212993	8.03072	0.429555
	8.3904	7.62894	0.300719	7.67255	0.678305
	8.3952	6.98513	0.108287	8.06545	0.561288
	8.4	7.05543	0.257888	7.86699	0.685276
	8.4048	7.18503	0.119683	7.80671	0.633248
	8.4096	6.98732	0.137974	7.77187	0.605205
	8.4144	7.19703	0.0938409	8.1854	0.86033
	8.4192	7.02572	0.215195	7.98472	0.656001
	8.424	7.29987	0.0657434	8.20419	0.449696
	8.4288	7.26379	0.33669	8.05543	0.754026
	8.4336	7.17793	0.0697024	8.13395	0.653084
	8.4384	6.85292	0.142725	8.36543	0.94105
	8.4432	7.10345	0.250114	7.96006	0.794731
	8.448	7.0743	0.165786	7.97802	0.82993
	8.4528	6.84068	0.0966256	8.02351	0.861239
	8.4576	7.18802	0.0946489	8.05916	0.808808
	8.4624	7.08297	0.0370383	7.7954	0.630796
	8.4672	6.93062	0.276569	7.67771	0.590901
	8.472	7.20074	0.221485	7.90397	0.621559
	8.4768	6.83326	0.0340765	8.05884	0.429872
	8.4816	7.64919	0.23978	7.83931	0.359677
	8.4864	7.64692	0.149708	7.73515	0.481028
	8.4912	7.54051	0.210668	7.57946	0.324156
	8.496	7.46855	0.166029	7.9254	0.427158
	8.5008	7.02472	0.254248	7.95184	0.320622
	8.5056	7.07389	0.30281	7.8754	0.581065
	8.5104	6.87696	0.229973	7.88643	0.485081
	8.5152	7.316	0.274206	7.7484	0.604049
	8.52	7.51404	0.18504	7.86577	0.604705
	8.5248	7.45337	0.023408	8.12741	0.615532
	8.5296	7.31665	0.158663	8.26591	0.613076
	8.5344	7.30835	0.0831806	8.24827	0.880471
	8.5392	7.1876	0.183123	8.1753	0.656284
	8.544	7.31006	0.0861497	8.61656	0.759603
	8.5488	7.14175	0.236968	8.52595	0.698352
	8.5536	7.00769	0.158595	8.39917	0.84221
	8.5584	6.86808	0.170436	8.18846	0.365289
	8.5632	7.6183	0.174083	8.40553	0.321411
	8.568	7.35838	0.243324	8.10802	0.670497
	8.5728	7.30398	0.355545	8.05099	0.575404
	8.5776	7.19019	0.243485	8.20263	0.212823
	8.5824	7.3791	0.36742	8.26031	0.503617
	8.5872	7.06063	0.310195	8.39821	0.807413
	8.592	6.77549	0.12374	8.32189	0.470298
	8.5968	7.04698	0.197679	8.18787	0.447901
	8.6016	7.12742	0.280165	7.55124	0.461841
	8.6064	7.21183	0.309723	7.76203	0.474139
	8.6112	7.08986	0.202113	7.91288	0.408979
	8.616	7.22667	0.353264	7.61582	0.380597
	8.6208	7.01981	0.170882	7.88729	0.359676
	8.6256	7.35102	0.329617	7.8101	0.380021
	8.6304	7.44265	0.127298	7.60441	0.341071
	8.6352	7.18483	0.233749	7.99606	0.299319
	8.64	7.06045	0.17544	8.0141	0.420675
	8.6448	7.13848	0.0931311	8.29119	0.714435
	8.6496	6.87833	0.167322	8.32327	0.851769
	8.6544	6.93628	0.25876	8.23618	1.041
	8.6592	6.95426	0.120524	8.0748	0.996916
	8.664	7.01261	0.0574279	7.95069	0.69239
	8.6688	7.16747	0.263416	8.1811	0.864051
	8.6736	7.20845	0.217431	8.37042	0.843496
	8.6784	7.09219	0.0452267	8.56201	0.68638
	8.6832	7.1833	0.138077	8.30324	0.743029
	8.688	7.13068	0.0445251	8.30924	0.611459
	8.6928	7.34817	0.206286	8.20553	0.897203
	8.6976	7.33163	0.104692	8.38137	0.865009
	8.7024	7.51711	0.227708	8.81841	0.903217
	8.7072	7.09022	0.236961	8.11633	0.991219
	8.712	6.97696	0.273033	8.20934	0.81513
	8.7168	7.43624	0.191136	8.1016	0.69361
	8.7216	7.32987	0.127923	7.77984	0.727685
	8.7264	7.27014	0.163953	7.87539	0.744841
	8.7312	7.35554	0.0730372	7.89725	0.871898
	8.736	7.48822	0.305031	8.08791	0.886133
	8.7408	7.03895	0.250499	8.01361	1.09965
	8.7456	7.40834	0.289758	7.73847	0.640166
	8.7504	7.07567	0.212921	7.70393	0.59113
	8.7552	7.68656	0.104143	8.08549	0.612432
	8.76	7.263	0.138625	7.80812	0.349096
	8.7648	7.6869	0.356509	7.7154	0.870018
	8.7696	7.21074	0.224643	7.65933	0.586072
	8.7744	7.32308	0.317755	7.92822	0.6339
	8.7792	7.08076	0.265599	7.94613	0.704794
	8.784	7.09862	0.30397	8.24578	0.440366
	8.7888	6.84675	0.195798	8.61672	0.822183
	8.7936	7.24586	0.337835	8.167	0.858385
	8.7984	7.21432	0.378374	8.21077	0.61792
	8.8032	7.12645	0.284199	8.28167	0.548562
	8.808	7.06433	0.203058	8.402	0.789659
	8.8128	7.29337	0.433678	8.56429	0.975179
	8.8176	7.2572	0.341667	8.14929	0.856553
	8.8224	7.13358	0.431949	8.33684	0.974438
	8.8272	6.84408	0.447733	8.2169	0.713228
	8.832	7.22446	0.313219	8.49254	1.26772
	8.8368	7.33024	0.293486	8.59253	1.04912
	8.8416	7.05016	0.332534	8.17324	0.695542
	8.8464	7.66735	0.135174	8.4819	0.731344
	8.8512	7.99477	0.277887	8.65007	0.716579
	8.856	7.72344	0.294047	8.1986	0.909579
	8.8608	7.30224	0.272041	8.27825	0.747207
	8.8656	7.34905	0.257076	8.34827	1.01482
	8.8704	7.33924	0.23766	8.64458	1.08609
	8.8752	7.47702	0.223924	8.50593	1.17212
	8.88	7.17319	0.152658	8.28813	0.956628
	8.8848	7.2117	0.18393	8.31345	0.906249
	8.8896	7.18807	0.101628	8.26469	0.742105
	8.8944	7.10247	0.272442	8.28281	1.0344
	8.8992	7.17055	0.267673	8.27106	0.947786
	8.904	6.97874	0.275445	8.31666	0.976366
	8.9088	7.0656	0.23413	8.27717	1.34206
	8.9136	7.47743	0.0909519	8.44111	1.06865
	8.9184	7.35924	0.117037	8.32136	1.03725
	8.9232	7.3912	0.27008	8.25485	0.988016
	8.928	7.33568	0.157485	8.35267	0.725735
	8.9328	7.06776	0.393703	8.36723	1.1315
	8.9376	7.42114	0.168422	8.16093	1.04516
	8.9424	7.47079	0.308884	8.24678	0.845617
	8.9472	7.14985	0.0662693	8.3778	1.0188
	8.952	7.00106	0.119397	8.5544	0.834219
	8.9568	7.24765	0.0539135	8.45372	1.01289
	8.9616	7.45551	0.143134	8.1294	0.827412
	8.9664	6.9602	0.287756	8.48509	1.13484
	8.9712	7.33974	0.0258496	8.38339	0.665175
	8.976	7.03678	0.159742	8.34882	0.914171
	8.9808	7.01281	0.235346	8.12104	0.667609
	8.9856	7.25239	0.296093	8.35248	0.935385
	8.9904	7.14445	0.23655	8.65297	1.02102
	8.9952	6.80388	0.239865	8.32439	0.842441
	9	6.85916	0.118308	8.12813	0.825437
	9.0048	7.13694	0.0837601	8.1174	1.20766
	9.0096	7.19427	0.372394	8.4761	1.00781
	9.0144	6.78156	0.175198	8.33975	0.910824
	9.0192	7.06856	0.269096	8.54968	1.09615
	9.024	7.14005	0.412198	8.01545	1.04258
	9.0288	7.12263	0.128753	8.2158	0.869966
	9.0336	7.29826	0.0515438	8.45955	1.12907
	9.0384	6.9092	0.161625	8.06459	1.05511
	9.0432	6.93831	0.209219	8.39615	1.11695
	9.048	6.98694	0.222145	8.15071	0.667003
	9.0528	7.05923	0.21344	8.41462	0.930099
	9.0576	7.02366	0.139627	8.1643	1.08148
	9.0624	7.00323	0.315348	8.07561	0.955268
	9.0672	7.22014	0.190876	7.9656	0.858116
	9.072	7.29237	0.343638	8.00683	0.358726
	9.0768	7.2478	0.353975	8.03327	0.701126
	9.0816	7.05616	0.143628	8.07566	0.702179
	9.0864	6.79737	0.28611	8.31276	0.697828
	9.0912	6.94559	0.162193	7.88934	0.853617
	9.096	7.32559	0.114342	8.19064	0.622211
	9.1008	7.3278	0.141804	8.2068	0.598489
	9.1056	7.73627	0.235147	7.88531	0.945818
	9.1104	7.38432	0.132029	7.9325	0.997435
	9.1152	7.42721	0.38197	8.10545	0.959366
	9.12	7.19866	0.189348	7.79485	0.826469
	9.1248	6.98544	0.185304	7.88354	0.894622
	9.1296	7.18295	0.0603209	7.88739	0.785144
	9.1344	7.20067	0.236842	7.92514	0.54733
	9.1392	7.3722	0.335096	7.88286	0.582358
	9.144	7.34508	0.216623	8.13943	0.889909
	9.1488	7.22032	0.0391866	7.80964	0.744565
	9.1536	6.90644	0.250372	8.06238	0.841102
	9.1584	7.40065	0.117289	8.08521	0.767471
	9.1632	7.07817	0.0966185	7.60854	0.758187
	9.168	7.24264	0.0332747	8.16567	0.957608
	9.1728	7.2246	0.267059	8.06777	0.909727
	9.1776	7.14441	0.208717	7.57214	0.489743
	9.1824	6.71454	0.2571	7.89338	0.6241
	9.1872	7.02474	0.203171	7.90986	0.66576
	9.192	7.20441	0.102553	7.55934	0.671836
	9.1968	7.27073	0.145209	7.67172	0.464671
	9.2016	7.18792	0.0554678	7.58563	0.646159
	9.2064	7.03025	0.0792023	7.76544	0.956659
	9.2112	7.16007	0.242913	7.68482	0.427639
	9.216	7.09007	0.142494	7.47041	0.591828
	9.2208	7.05879	0.121788	7.85056	0.759319
	9.2256	6.9503	0.0836151	7.83297	0.729296
	9.2304	6.97444	0.157091	7.68103	0.87373
	9.2352	6.8266	0.221983	7.93213	0.747035
	9.24	7.2098	0.263017	8.09929	0.830336
	9.2448	6.72339	0.0380736	7.95889	0.927472
	9.2496	6.8803	0.0794107	7.7368	0.839491
	9.2544	6.92549	0.221422	8.07534	0.891719
	9.2592	7.00053	0.267729	8.04814	0.959865
	9.264	6.83504	0.249886	8.03126	0.655473
	9.2688	6.96957	0.278006	7.7466	0.53979
	9.2736	7.07086	0.233248	7.72752	0.54875
	9.2784	6.92927	0.288625	8.23554	0.505427
	9.2832	7.16958	0.269952	7.66925	0.56739
	9.288	7.1216	0.312445	8.10473	0.35498
	9.2928	6.7248	0.214898	7.50516	0.544718
	9.2976	7.15509	0.333784	7.49164	0.483377
	9.3024	7.29344	0.320914	8.02845	0.598876
	9.3072	7.01889	0.301804	7.79547	0.504061
	9.312	7.04201	0.229926	7.95894	0.618792
	9.3168	7.15991	0.460584	7.86458	0.782062
	9.3216	6.77835	0.358645	7.80424	0.866159
	9.3264	6.86111	0.352771	7.87818	0.662627
	9.3312	6.97909	0.220663	7.88367	1.01431
	9.336	7.10947	0.401464	7.65878	1.00535
	9.3408	7.11465	0.145452	7.6214	0.689133
	9.3456	7.38627	0.306964	7.79385	0.818411
	9.3504	7.14325	0.208025	7.92631	0.693523
	9.3552	7.14856	0.04835	7.58892	0.837339
	9.36	7.3907	0.165137	7.80405	0.449606
	9.3648	7.1046	0.176288	7.78684	0.52007
	9.3696	7.35159	0.0813804	7.80933	0.608688
	9.3744	7.32778	0.402428	8.09311	0.644497
	9.3792	7.55035	0.470623	8.13392	0.422674
	9.384	7.08382	0.44654	7.49886	0.413463
	9.3888	7.00445	0.2679	7.53947	0.256952
	9.3936	6.87535	0.109811	7.62029	0.534014
	9.3984	6.81958	0.309715	7.66574	0.55619
	9.4032	6.99379	0.136354	7.91463	0.433976
	9.408	6.90365	0.255772	8.11944	0.673995
	9.4128	7.37376	0.311031	8.05774	0.703845
	9.4176	6.87612	0.117694	7.99407	0.836557
	9.4224	7.17308	0.329378	7.88421	0.753248
	9.4272	7.36318	0.268455	8.27272	0.45306
	9.432	7.3645	0.0367414	7.99319	0.50848
	9.4368	7.14412	0.171965	8.08616	0.88364
	9.4416	6.91418	0.23113	7.78108	0.868176
	9.4464	6.9705	0.10815	7.51248	0.684665
	9.4512	7.27419	0.121431	8.00535	0.585448
	9.456	7.14231	0.305927	7.98209	0.639489
	9.4608	7.16603	0.408254	8.15223	0.917712
	9.4656	7.04396	0.271605	7.88095	0.760481
	9.4704	6.9638	0.0874041	7.87556	0.715602
	9.4752	6.87982	0.226841	8.13495	0.553909
	9.48	6.78849	0.0959783	7.97965	0.691098
	9.4848	7.03881	0.218061	7.87794	0.782412
	9.4896	6.99943	0.272482	7.8826	0.550121
	9.4944	7.1451	0.0900623	7.71889	0.192076
	9.4992	7.10608	0.0754855	7.89536	0.521373
	9.504	7.29556	0.0662134	8.43969	0.614448
	9.5088	7.12793	0.0231603	7.62068	0.824136
	9.5136	7.12669	0.201804	7.67699	0.627553
	9.5184	7.07899	0.119807	7.79254	0.599372
	9.5232	7.55283	0.439538	7.84607	0.45561
	9.528	7.38953	0.232618	7.88099	0.748615
	9.5328	7.32896	0.334867	7.80114	0.471069
	9.5376	6.99255	0.12409	8.02729	0.736173
	9.5424	7.09365	0.159531	7.80169	0.797188
	9.5472	6.83061	0.116645	8.10325	0.657432
	9.552	7.09338	0.103057	8.52417	0.461645
	9.5568	7.17845	0.0307513	7.97412	0.639454
	9.5616	6.76665	0.125103	8.06067	1.06627
	9.5664	7.24661	0.298351	8.25435	0.891612
	9.5712	6.75466	0.119308	8.47099	0.953048
	9.576	6.95567	0.219271	8.1815	1.02615
	9.5808	6.83021	0.210198	8.53042	1.18669
	9.5856	6.65334	0.122314	8.10444	1.02102
[truncated: 18,837 more rows]
