# Supplementary material for: Eltrombopag directly inhibits BAX and prevents cell death
Source: Nat Commun. 2021 Feb 18;12:1134. doi: 10.1038/s41467-021-21224-1 (PMC7892824; doi:10.1038/s41467-021-21224-1)
Supplement: Supplementary file 4 — Source Data [file 41467_2021_21224_MOESM4_ESM.zip › Fig1.xlsx]

## Sheet: 1e
		% Bound
	[EO] nM	Mean	SEM
	5000	2.89855	6.64141
	2500	2.89855	10.4509
	1250	10.1449	7.66884
	625	26.087	10.4509
	312.5	49.2754	5.22544
	156.25	62.3188	5.22544
	78.125	73.913	5.22544
	39.0625	73.913	5.7971
	19.5312	84.058	9.50353
	9.76562	84.058	8.8156

## Sheet: 1f
		0 µM EO
	[BAX] nM	Mean	SEM
	2000	100	13.9923
	1000	82.1918	12.4046
	500	89.0411	11.1007
	250	71.2329	6.22748
	125	58.9041	5.30546
	62.5	27.3973	7.66797
	31.25	24.6575	5.12556
	15.625	1.36986	6.56963
	7.8125	10.9589	10.0664
		0.5 µM EO
	[BAX] nM	Mean	SEM
	2000	67.1233	4.54332
	1000	54.7945	9.8147
	500	42.4658	6.37637
	250	41.0959	2.73973
	125	35.6164	9.87822
	62.5	26.0274	7.46125
	31.25	12.3288	9.121
	15.625	12.3288	6.37637
	7.8125	-1.36986	5.30546
		1 µM EO
	[BAX] nM	Mean	SEM
	2000	6.84932	12.5301
	1000	16.4384	19.3728
	500	-3.65297	18.5368
	250	9.13242	15.6055
	125	8.21918	13.6986
	62.5	19.1781	16.9627
	31.25	5.47945	14.6688
	15.625	-2.73973	15.7385
	7.8125	-5.47945	8.37

## Sheet: 1g
			Fraction Bound BAX MST
		[EO] nM	Mean	SEM
		2.4414	-0.0641553	0.104213
		4.8828	-0.0750041	0.100933
		9.7656	0.0789909	0.0807588
		19.5313	0.163263	0.119143
		39.0625	0.317962	0.0665531
		78.125	0.394869	0.11696
		156.25	0.508344	0.104011
		312.5	0.616788	0.110526
		625	0.703163	0.121728
		1250	0.898671	0.053467
		2500	1.0737	0.113061
