# Supplementary material for: Eltrombopag directly inhibits BAX and prevents cell death
Source: Nat Commun. 2021 Feb 18;12:1134. doi: 10.1038/s41467-021-21224-1 (PMC7892824; doi:10.1038/s41467-021-21224-1)
Supplement: Supplementary file 4 — Source Data [file 41467_2021_21224_MOESM4_ESM.zip › SuppFig2.xlsx]

## Sheet: SuppFig2a
	DMSO	tBID	BAX + 10 µM EO	BAX + tBID	BAX + tBID + 0.13 µM EO	BAX + tBID + 0.32 µM EO	BAX + tBID + 0.63 µM EO	BAX + tBID + 1.25 µM EO	BAX + tBID + 2.5 µM EO	BAX + tBID + 5 µM EO	BAX + tBID + 7.5 µM EO	BAX + tBID + 10 µM EO
	2.41399	6.44259	2.22274	35.1926	29.0336	23.5801	21.2943	16.5752	13.9725	10.2788	3.96458	4.79968
	1.49942	0.208499	4.99694	28.2987	26.5643	23.0047	19.9039	17.5433	15.4286	6.89033	4.28017	3.18446
	-1.12249	0.22915	1.48212	29.8927	25.1616	23.4451	21.9601	15.8257	17.6029	3.7883	3.53218	8.38159
Mean	0.9303	2.293	2.901	31.13	26.92	23.34	21.05	16.65	15.67	6.986	3.926	5.455
SEM	1.06	2.075	1.07	2.084	1.132	0.1737	0.6058	0.4972	1.055	1.874	0.2168	1.536

## Sheet: SuppFig2b
		BAX		tBID		BAX + tBID		BAX + 10 µM EO		BAX + tBid + 10 µM EO		BAX + tBid + 7.5 µM EO		BAX + tBid + 5 µM EO		BAX + tBid + 2.5 µM EO
	Time (min)	Mean	SEM	Mean	SEM	Mean	SEM	Mean	SEM	Mean	SEM	Mean	SEM	Mean	SEM	Mean	SEM
	1	0	0	0	0	0	0	0	0	0	0	0	0	0	0	0	0
	2	-0.649409	0.551358	-1.67615	1.08953	-0.108556	0.385905	2.99072	1.15186	-0.913467	1.811	-0.0159104	1.53633	-1.37386	2.15044	0.578793	1.06339
	3	0.00411351	0.540292	-1.35782	0.218186	0.000830959	0.41848	2.56264	1.27799	-0.186542	3.02245	-0.769552	1.51315	0.102122	1.37833	0.0621954	1.02102
	4	-0.761423	0.266478	-1.90848	0.804657	2.01447	0.522132	0.984761	0.539359	-1.97827	1.9225	-2.06068	0.683365	-0.0611761	1.82201	1.42848	1.18216
	5	-0.100883	0.525883	-0.908452	0.332013	6.11034	0.825701	2.03686	0.441451	-2.90509	2.55685	-0.378151	0.871328	-0.0845439	1.77336	1.80831	0.0469337
	6	-0.288657	0.343788	0.722852	0.572609	8.06525	0.437067	0.840388	0.247763	-0.660075	2.21574	0.838961	1.14652	-0.313858	1.94989	1.4146	0.124698
	7	-0.111129	0.409926	1.2743	1.14552	11.6877	0.893367	2.6777	0.297712	-0.0563305	1.28798	0.6221	1.02097	0.481809	0.76066	2.55569	0.0977107
	8	-0.13527	1.14648	0.41176	0.91589	15.2355	1.17264	0.601839	0.48808	-0.515043	2.48495	-1.52512	1.70911	0.359648	0.696227	3.19747	0.432246
	9	-1.42622	1.76257	0.636121	0.575015	17.2922	2.071	0.963551	0.46266	0.153386	2.3701	0.425903	1.40626	1.02151	1.63424	4.00538	1.09713
	10	-1.18641	0.666919	0.252303	0.117392	19.41	0.890374	-0.795725	0.978811	-1.03015	1.42039	0.103091	1.21801	-1.25928	1.63794	4.51805	0.719848
	11	-0.700755	1.20003	-0.530051	0.557647	18.7005	1.61751	1.83366	0.672222	-0.984405	2.36022	-1.41335	2.36393	1.81835	1.12548	5.43323	0.678848
	12	-1.11277	1.24441	0.92283	0.873945	20.101	1.88712	1.08325	0.338474	1.33981	3.49935	0.458907	0.627106	0.656704	1.93261	4.45009	0.102988
	13	-0.663115	1.80841	1.31886	0.178249	20.5568	1.85573	1.16143	1.40614	-0.438706	1.92257	0.228885	0.637369	0.879069	0.616497	6.12506	1.49781
	14	-1.51136	1.39286	1.37896	0.0529431	23.0162	1.97468	-0.676902	0.201255	0.667604	3.20695	0.265144	1.4137	0.197809	1.48505	5.45298	1.62829
	15	-0.964966	0.553219	-0.0192256	1.24263	22.4614	0.400099	-0.690649	0.508906	-0.228427	2.67495	1.69867	0.0121563	2.60377	1.722	6.79202	0.542171
	16	-1.42342	0.799444	2.20632	1.46082	22.7199	0.397635	-0.00692339	1.103	1.16802	1.7683	0.880414	0.279703	4.5365	1.42688	5.61938	1.42387
	17	-1.54627	0.962516	1.52653	0.441105	22.7794	1.39979	0.772918	1.40991	-1.41623	2.68055	0.211729	0.240563	2.89954	1.17252	6.52469	0.297647
	18	-1.18	1.24525	2.01403	0.898832	25.634	1.64581	-1.3661	0.552597	-1.39383	2.49131	0.0288498	1.3408	1.9434	0.365713	6.93633	0.995347
	19	-0.774106	1.02048	0.102901	0.206782	25.5469	1.42344	0.281974	0.830301	-1.1877	2.179	0.424063	0.822935	2.14204	1.1634	7.19562	1.20166
	20	-1.31816	1.71718	0.85857	0.0183539	25.9342	1.27751	1.62023	1.36688	0.74911	2.28561	0.141736	0.622305	4.22329	1.49632	7.73442	1.61067
	21	-0.906542	0.671482	1.48715	1.52076	26.9776	1.17256	-1.35322	0.836481	-1.10355	1.67066	0.119001	3.18503	1.81546	2.07488	8.70939	0.266983
	22	-0.966384	0.687739	1.86308	0.513967	26.7875	1.37649	-0.50016	0.767251	1.07209	1.8829	2.36239	0.497	2.48199	0.359662	9.55297	0.71861
	23	-1.79172	1.01208	1.59084	0.419566	27.6306	1.18207	-0.711142	1.34455	1.01832	2.63958	-0.0734945	1.11351	1.57159	1.89164	8.80259	1.24326
	24	-1.16137	1.13247	1.18241	1.41156	26.38	1.35072	0.543565	0.932869	-0.908771	3.27643	0.0979223	2.41907	3.43739	0.461737	8.24122	0.0173589
	25	-1.20902	1.18797	1.23879	0.407741	28.7481	1.78683	-1.28273	0.117894	-0.0656967	2.30429	2.00102	0.046201	3.68333	0.937941	7.46237	0.0651723
	26	-1.78948	1.44632	1.21762	0.548497	28.3768	2.08549	-1.00838	0.992924	1.85418	3.94273	0.185561	0.517153	3.03769	1.18449	8.38739	1.1406
	27	-0.18112	0.432667	0.526038	1.49763	28.0453	0.996297	-1.57848	1.82443	0.446633	1.81064	0.240516	0.773947	2.54858	0.927757	8.37256	1.22907
	28	-1.63525	1.12209	0.358324	0.123064	29.4058	2.05023	-0.91442	0.639689	0.983552	3.71937	0.259623	1.99928	3.84068	1.46874	9.04316	0.964684
	29	-0.698027	0.635466	0.640639	0.330956	27.5775	1.72358	-1.25467	0.770031	3.16253	0.922001	0.384082	0.287968	3.72377	0.107875	8.62181	0.383696
	30	-0.557159	0.79213	0.229404	0.949954	28.0881	1.14313	-0.739208	0.70177	2.15674	2.12873	0.378382	1.31069	1.82736	1.34579	9.52763	1.52067
	31	-0.544706	1.02036	1.35467	0.698512	29.4071	1.47265	-1.9631	1.48525	1.40667	1.573	1.88108	1.00644	2.9478	0.825068	11.9213	2.19615
	32	-0.842591	0.866372	1.64274	0.495993	29.1942	1.75611	-1.74763	1.80554	3.5264	2.34231	1.06127	1.36884	3.00646	1.04628	14.1319	3.55866
	33	-0.115541	0.737724	-0.0908525	1.41237	28.4068	0.959397	-1.9868	0.864514	3.85566	1.69263	2.8431	0.328659	4.55348	0.640172	12.6844	1.53635
	34	-0.645295	0.868038	1.23779	0.709222	29.2067	0.968908	-1.36776	1.36488	-0.261794	2.38882	1.58969	0.873642	3.8791	0.915136	11.7963	0.795518
	35	-1.29706	0.817427	1.25182	0.877747	29.3048	1.90357	-1.24277	0.646842	2.7831	2.3182	2.70726	1.81821	2.54607	0.988377	12.7019	0.867305
	36	-1.22702	0.741573	0.571152	0.183125	30.5098	1.99415	-0.700274	0.571593	0.690208	1.51536	0.554226	1.27027	5.14284	0.851681	11.7643	1.68042
	37	-0.410027	0.7912	0.976878	1.14798	29.4479	2.85603	-0.705451	1.74519	2.83567	1.04497	1.65683	1.33231	4.38405	1.06178	12.008	1.74126
	38	-0.669873	1.17455	2.3044	0.675912	29.9491	1.05375	-0.528287	0.608904	2.1007	2.33047	1.54307	0.283982	4.82488	1.01108	12.2969	1.89473
	39	-1.99878	1.31277	0.826896	0.279991	29.8849	1.98788	-0.900589	0.926479	2.32932	2.09276	0.723682	1.22347	3.00037	2.1879	12.7719	1.07274
	40	-0.650912	1.131	0.0312253	1.21364	31.2473	1.24968	-1.4597	0.874413	3.39278	1.65274	0.346425	1.07689	4.02143	0.300269	12.2242	0.85761
	41	-0.615286	1.27655	1.87347	0.165536	29.8225	2.49803	-0.83567	1.24687	4.14658	2.73784	1.22926	1.23407	5.82375	1.35808	13.1966	0.407053
	42	-0.708527	1.12163	2.22157	0.29602	30.2646	2.37519	0.317567	1.71053	4.24254	2.93209	3.16399	0.602556	3.7903	0.519223	13.4892	0.383529
	43	-1.2649	1.10209	1.87855	0.442542	29.8356	2.45002	-0.155537	1.78817	3.03152	1.68091	1.14249	0.224605	4.83265	1.31237	13.2644	1.90727
	44	-1.35522	1.24973	0.665586	0.79391	31.1133	2.42849	-1.80955	1.99577	3.27697	2.65802	2.35282	0.118176	4.9127	1.01666	12.1968	0.630704
	45	-0.0659015	1.20088	1.89333	0.718983	29.836	1.38859	1.36144	0.493981	5.71464	2.89776	4.0052	0.271869	3.90808	0.947386	13.2004	1.83616
	46	-0.943609	0.652827	0.552132	0.187258	30.4186	2.02403	1.13347	0.482519	2.84425	1.71923	2.0927	1.84761	5.84259	1.48896	14.0322	1.97908
	47	-1.32074	1.12523	1.1499	0.337187	30.2803	1.75706	1.49338	0.54558	4.982	2.17154	2.74617	1.79464	5.8697	1.8074	13.6437	1.76634
	48	-0.304315	0.949558	0.553752	1.59257	29.4187	1.77375	1.34945	0.706302	4.62038	2.17598	3.73846	1.28275	4.66638	1.12204	14.3737	1.30386
	49	-1.07958	0.523328	0.669481	1.26527	29.6217	1.98036	0.898985	0.504582	5.44714	0.772232	2.74033	1.84647	5.23693	1.42805	14.4918	1.19632
	50	-0.411264	0.957993	0.165909	0.35534	29.0323	0.934799	-0.56002	1.04282	5.28629	2.27315	4.58567	0.926452	5.40185	1.30435	15.2744	1.44676
	51	1.15933	0.430474	0.842254	1.17528	30.4851	1.66994	1.66614	0.656468	5.36424	0.366435	4.57674	0.411565	5.00083	1.1897	15.0138	0.110142
	52	0.310691	1.12705	-0.954504	1.11701	31.0409	1.18438	2.26107	0.475228	2.84364	2.26661	3.29272	1.04366	6.11145	1.17835	14.7155	0.956767
	53	0.409666	0.914956	-0.0914543	0.656691	30.0324	1.3624	0.238566	1.01373	5.32062	1.55195	3.37123	0.21389	6.2935	1.65104	15.1102	2.78158
	54	-0.00963004	1.37953	1.23837	0.172063	29.1677	2.2612	0.706519	1.73368	6.08045	1.85304	4.57346	1.52496	6.07765	1.0697	15.0485	1.18527
	55	0.0257429	0.956515	-0.58748	0.967684	30.1624	0.895724	-1.5833	2.49862	6.08384	1.29231	4.24659	0.717689	7.06196	0.989811	13.827	1.49829
	56	-0.0358558	0.565695	0.494487	0.76431	29.7802	1.98281	1.6764	0.895493	6.8246	3.20193	4.69713	0.161427	7.60217	1.41653	12.9409	2.24659
	57	-0.269762	0.426591	1.01395	1.25311	29.8065	1.1386	1.3282	0.979001	6.47286	2.468	4.75343	0.907671	5.93662	0.691773	14.3203	1.4049
	58	1.02512	0.934099	1.28487	1.22661	30.1763	1.2561	0.402628	0.375641	4.9244	1.40382	5.03454	1.06868	6.79123	1.68253	14.0513	1.20242
	59	0.232881	0.790788	1.4843	0.953854	29.5611	1.96623	0.81149	2.11236	5.98498	1.80679	3.80322	0.195109	5.97516	2.38503	15.1045	1.70928
	60	0.836627	0.438143	0.40571	1.82033	30.2551	1.99052	0.294661	1.00671	4.39326	2.20333	4.22502	0.755308	5.65007	1.20718	14.1443	0.563788
	61	0.463148	1.02404	-0.369348	0.565583	28.8556	0.424278	2.24398	0.4167	4.55138	2.39718	4.45863	0.789185	4.71925	0.838917	14.5381	0.159412
	62	0.218981	0.75636	0.0961512	1.58104	32.2184	1.47345	4.59091	0.843318	5.09144	3.13267	4.10925	0.0916969	6.60884	1.0906	14.565	0.815841
	63	0.586685	1.38164	0.171218	0.103762	29.9883	0.85084	3.07665	0.169092	7.89268	1.89134	5.1956	0.422254	5.76816	0.835005	13.871	0.349803
	64	0.930308	1.05981	0.218825	0.0103252	31.128	2.08374	2.9006	1.06975	5.45524	1.53567	3.90617	0.373992	6.98582	1.87426	14.7005	0.728032

## Sheet: SuppFig2c
		BAX		BIM-BH3		BAX + BIM-BH3		BAX + 10 µM EO		BAX + BIM-BH3 + 10 µM EO		BAX + BIM-BH3 + 7.5 µM EO		BAX + BIM-BH3 + 5 µM EO		BAX + BIM-BH3 + 2.5 µM EO
	time (min)	Mean	SEM	Mean	SEM	Mean	SEM	Mean	SEM	Mean	SEM	Mean	SEM	Mean	SEM	Mean	SEM
	1	0	0	0	0	0	0	0	0	0	0	0	0	0	0	0	0
	2	0.0547033	1.23251	-1.40361	1.45816	1.60964	1.24728	-2.83299	1.01118	-0.505635	1.45903	0.673754	1.92323	0.499403	1.6566	-0.546963	1.39911
	3	0.467783	1.4915	-1.10834	1.46984	5.24327	0.416944	-2.84631	1.42464	-0.366965	1.08786	-1.16355	1.20525	0.892778	0.638932	4.0139	1.48521
	4	0.344247	0.7208	1.2961	0.946702	8.01425	0.806537	-3.98633	1.20284	0.501446	0.779056	2.17954	1.94448	1.60448	1.86837	1.77108	1.05221
	5	-1.14604	1.20167	0.691639	0.782374	10.474	2.15677	-3.87848	1.22277	2.33122	0.31592	1.55231	1.18836	0.823561	1.65835	4.20515	0.512811
	6	0.779434	1.76092	2.09251	0.887382	14.5156	1.39397	-4.65803	0.967062	2.48896	1.00292	0.127697	0.578852	2.33017	0.819978	4.63537	1.7188
	7	-0.000392874	1.07746	1.01539	1.48763	16.3918	0.782529	-4.55705	0.836721	0.786643	0.778946	0.929893	0.453902	2.38309	0.180756	6.44801	1.9725
	8	-1.08299	0.956593	1.10788	0.11843	18.1423	0.965122	-5.03796	1.20039	2.09442	0.890061	0.0242222	1.14726	3.63016	0.419805	8.20039	1.44173
	9	-2.03374	0.633796	2.95706	1.48758	21.6876	1.4028	-4.45999	0.924516	2.59113	0.8941	2.63396	0.205661	2.77528	1.79553	9.34479	1.16058
	10	-1.39794	1.98413	1.62246	1.66652	21.6323	0.883285	-6.60034	1.46572	2.67628	0.877866	2.45378	0.179048	4.88283	0.438904	11.1604	1.2834
	11	-1.3856	0.756336	2.82017	1.16379	26.5111	1.3134	-6.45811	1.0048	1.92311	1.66913	2.39624	1.44426	6.43358	2.59527	14.2289	0.734718
	12	-2.31405	0.557974	3.1273	2.17996	26.5372	1.58425	-4.39916	1.67967	2.28574	1.86751	4.30744	1.46024	8.20502	0.901451	15.2794	1.89345
	13	-0.962735	0.41217	1.30472	1.72858	29.3612	0.656405	-4.35643	1.27922	2.4681	0.570915	4.10162	0.223206	9.97297	0.621327	17.2359	1.40387
	14	-2.33765	0.22326	2.32084	0.835487	30.3345	2.1419	-5.40269	0.550489	3.44459	2.23557	5.09112	0.59474	7.83936	0.270181	14.9812	0.818738
	15	-2.03046	0.81268	1.17036	2.31406	29.0414	0.852293	-6.19608	0.379897	1.97666	0.589707	7.15758	2.58537	7.52283	0.727065	18.9724	1.83804
	16	-0.442442	0.40529	2.73723	2.04359	31.1031	1.91744	-6.13128	0.989225	5.13502	1.33928	4.63003	0.0634931	8.51337	0.417245	19.0803	0.707783
	17	-2.54406	1.30808	3.55005	1.28825	31.815	1.26175	-4.18666	0.171731	4.47133	1.39224	4.05441	0.251821	10.5255	0.307003	18.7475	0.992525
	18	0.732688	1.63235	3.46356	1.62788	31.8551	1.49714	-6.64559	0.948442	7.04844	0.828675	5.36878	0.746456	11.8525	0.80723	19.8858	1.26411
	19	-2.64085	0.262879	4.18669	2.09676	33.7378	2.16818	-4.05831	1.1825	6.55929	1.31661	6.94665	0.516745	11.2611	0.629221	21.8459	0.658042
	20	0.412133	0.583768	3.79565	1.99242	34.735	1.48289	-2.81849	0.506652	5.60777	1.94561	7.24788	0.427479	11.3146	0.364791	22.5094	0.686457
	21	-1.96338	1.90056	3.68253	0.983988	36.8382	0.469981	-6.11434	1.41511	6.17521	1.43486	7.21976	0.812597	13.5787	0.797713	25.0656	2.35434
	22	0.229466	1.94482	2.7349	1.97888	36.1987	2.22409	-5.37085	1.78924	7.04395	1.24552	7.03604	0.590973	14.0467	0.244456	23.4325	0.57502
	23	-1.41641	0.763096	2.38056	0.851935	35.586	1.12883	-6.21898	0.265463	5.77096	0.63082	7.64405	0.162065	14.5344	0.663154	26.0243	0.809616
	24	-1.44171	1.22255	2.79143	1.72691	35.5963	1.91769	-6.09677	0.577897	7.0277	1.87775	8.52971	2.02019	13.5042	0.701748	24.9022	1.17418
	25	-0.218854	1.56714	4.68101	1.81198	39.5903	1.36182	-5.5476	1.46355	7.01772	1.24518	7.40343	1.03798	11.6404	0.564708	25.138	0.859151
	26	-1.06832	0.725412	3.52646	1.58866	39.7406	1.43411	-3.48761	1.47723	9.06642	0.883048	8.927	0.53704	13.0867	0.70181	26.9695	1.25951
	27	-2.94161	0.441468	4.05279	2.24364	39.9343	0.509995	-5.2679	0.79876	8.15176	2.08344	10.2357	0.321652	14.5949	1.87208	27.1229	1.54986
	28	-0.869736	0.964893	3.12606	1.34705	40.2553	1.47837	-6.15515	0.861829	9.19252	1.98048	8.87327	2.01875	14.6843	2.27536	27.0036	0.522765
	29	0.249271	0.363178	3.94971	1.92819	39.1325	1.9386	-3.77141	0.791919	9.38941	1.8068	10.9827	0.526571	14.9678	0.22976	29.162	0.64352
	30	-0.674901	0.681911	3.8793	2.20324	39.4256	0.316666	-6.15713	0.283059	10.0367	0.778465	10.9806	0.748113	15.131	0.643052	30.5939	0.886384
	31	0.0232353	0.914098	3.11909	1.12981	38.5378	2.19602	-4.45751	0.489826	9.36316	0.733299	11.4571	0.784811	16.5424	2.05145	29.5605	0.262239
	32	-0.895779	1.00319	5.01223	1.95527	39.5641	1.46326	-3.61099	0.447714	10.5679	1.3186	14.3291	1.01051	16.4409	0.910436	30.9933	0.757869
	33	0.191108	0.441221	4.20434	1.0278	39.8714	1.30732	-3.36539	0.876172	12.5725	2.06681	11.2746	0.5388	18.7849	0.88519	30.8926	0.876257
	34	1.5276	0.590021	4.41871	2.38108	40.8943	0.944921	-4.2699	1.3592	11.4538	0.903342	12.103	3.88363	16.9569	0.548365	31.5769	2.02871
	35	-1.27305	1.37586	4.39762	2.48541	40.193	1.35597	-2.96957	1.17977	11.3011	1.81887	11.0041	0.0626714	18.8698	2.83039	31.0066	0.933407
	36	-0.0956619	1.36565	4.10352	1.81534	41.7273	1.16551	-3.47983	0.48325	12.1779	1.59067	12.6265	0.0244739	17.2061	0.606069	29.602	1.28268
	37	-0.712972	0.373867	5.43042	1.70798	40.6372	0.710474	-3.95094	1.5818	13.8432	1.64144	10.9635	2.5242	19.6416	0.840226	32.7069	1.34825
	38	-3.02551	0.69386	4.55065	1.80859	40.3854	1.44104	-3.72452	0.20379	11.7437	1.4669	12.4665	1.04352	19.7836	2.0357	32.8812	1.33899
	39	-3.86214	1.39068	5.23167	1.90755	39.6033	1.45709	-4.1548	0.889334	13.455	1.43066	12.8974	1.32283	20.6372	2.36851	34.4778	1.05208
	40	-1.19839	0.878347	5.52867	2.07535	39.2815	2.27107	-4.16039	0.788418	11.5486	0.858691	13.3442	0.618863	18.3446	2.83602	34.1793	1.24922
	41	-1.34719	1.05292	4.96721	1.1569	40.3822	2.05418	-3.90757	0.756093	13.335	0.259409	14.0718	1.59871	20.55	0.97053	35.4791	0.858207
	42	-1.66821	0.982944	3.00424	2.54714	42.1329	1.35058	-3.29551	2.23465	13.3673	0.901582	12.8038	0.520246	19.2436	1.39761	34.8269	0.678838
	43	-1.46614	0.564662	4.2948	2.12629	42.8654	1.19504	-4.74353	2.06558	14.4233	0.638627	14.4402	0.00055343	21.4995	0.694088	35.5559	1.17674
	44	-1.84677	1.04283	6.44631	1.67372	43.3512	0.960934	-3.48863	0.570624	14.381	1.52418	14.9599	1.78537	20.0298	0.446096	35.0751	1.3176
	45	-0.304948	0.401692	5.24096	2.6966	41.1813	2.08524	-3.54035	1.40328	16.53	0.814738	16.2345	2.37004	18.9266	0.0749747	37.7587	1.53988
	46	-2.34459	0.837628	3.92674	1.53191	42.5974	3.11685	-2.676	1.77585	15.1834	1.03229	15.1766	2.28264	17.3281	2.0816	35.4455	1.13621
	47	-2.56447	1.07754	5.5842	2.19934	43.0579	1.78051	-4.50952	0.262971	16.1025	1.56086	16.3266	2.36352	21.2661	0.824067	37.3638	0.55903
	48	-2.89817	1.4019	4.63296	1.93587	43.3757	1.74345	-3.06968	1.12771	16.706	2.49347	14.838	2.74397	18.5028	1.07717	33.8781	1.13146
	49	-1.73128	0.908362	4.64182	1.98907	45.2696	3.20232	-5.00057	0.769489	17.8293	1.05127	15.7655	1.15475	19.7558	0.612465	35.1767	0.644596
	50	-2.09333	0.973322	5.05024	2.36718	42.4825	1.48246	-2.45795	1.75199	15.5235	1.35566	15.1481	1.54138	20.8166	0.353803	35.7201	0.704389
	51	-1.87975	0.558828	5.70344	2.52719	42.0398	1.0136	-0.824743	0.821434	17.7273	1.0199	16.131	1.03816	19.0632	0.804272	36.0922	0.256595
	52	-3.32738	0.358789	3.93386	2.42248	42.2277	1.32511	-1.85692	1.98305	17.0711	0.75287	13.1243	0.402727	18.8643	0.860911	37.1172	0.422465
	53	-1.90096	0.780603	7.26386	3.16647	43.2418	1.84685	-3.60778	1.21374	17.0373	2.09812	17.095	1.90742	20.8448	1.04278	36.2029	0.619626
	54	-1.3229	0.539401	5.96825	2.46068	44.3168	1.38174	-3.60059	1.31261	19.5439	1.89265	16.3149	1.43061	19.7036	0.642484	37.2473	1.83308
	55	-2.28837	0.266002	5.04469	2.12497	42.8535	1.3389	-2.68337	1.3508	17.3553	0.447747	16.1686	1.2274	21.2829	0.225819	38.1542	1.54796
	56	-0.871238	1.04232	3.83764	1.13426	43.5931	1.68722	-4.04294	0.928095	18.339	0.630592	16.6395	2.22909	20.3298	0.783004	36.8831	2.35538
	57	-2.31504	1.18838	5.31855	1.54047	40.7933	1.64009	-4.42782	0.864007	19.1373	1.14309	16.7016	0.657187	20.2258	0.66295	38.2685	2.45546
	58	-2.05601	1.50916	5.19059	1.53643	43.275	2.29526	-2.19725	0.729861	18.8555	1.39421	15.7615	0.611825	24.6765	0.965308	36.5177	0.909168
	59	-2.58151	0.82149	5.00494	1.62256	43.0532	1.1164	-3.41001	2.24747	19.0992	0.308589	16.3796	0.21077	21.7135	1.13336	38.242	0.65319
	60	-0.980295	0.841978	5.64522	2.40528	43.5738	1.13575	-3.78352	1.55811	18.9167	0.95595	17.0144	1.01663	20.2489	0.799899	37.4473	0.70461
	61	-1.74011	0.556815	6.37835	2.01105	43.9168	1.95422	-3.26377	1.1029	19.6486	1.01566	17.9669	0.117218	22.7997	1.24961	35.316	1.12828

## Sheet: SuppFig2d
		BAX		EO		EO + BAX		EO + BAX + 100 nM tBid		BAX + 100 nM tBid		EO + BAX + 50 nM tBid		BAX + 50 nM tBid		EO + BAX + 25 nM tBid		BAX + 25 nM tBid
	time (min)	Mean	SEM	Mean	SEM	Mean	SEM	Mean	SEM	Mean	SEM	Mean	SEM	Mean	SEM	Mean	SEM
	1	0	0	0	0	0	0	0	0	0	0	0	0	0	0	0	0	0	0
	2	0.958239	0.290131	1.27174	0.18846	0.374409	0.411714	4.8155	0.876036	29.6563	1.80753	3.57316	0.868237	22.7562	0.146917	0.825599	0.0659991	17.1903	2.00441
	3	1.63693	0.248565	0.709317	0.849293	0.466329	0.476322	10.8371	1.19691	46.6035	2.85126	6.05549	1.05593	38.1554	1.9145	2.31863	0.641481	27.6571	2.20791
	4	2.96333	0.620068	1.35634	0.24365	1.26086	0.664028	16.2238	2.06651	58.4611	4.15534	9.0045	1.38861	44.7534	1.02337	3.039	0.435682	36.0627	3.20618
	5	2.78821	0.275305	2.30763	1.04621	1.99899	0.788963	19.5688	2.2174	63.4171	3.6015	11.4784	1.17605	51.9838	1.7152	3.58252	0.752883	42.3426	3.10575
	6	3.70242	0.0685631	1.88201	0.464105	3.72985	1.32534	23.8261	2.68548	69.5254	5.52834	14.3034	1.63376	56.9544	0.532566	5.30712	0.982269	46.0111	4.52538
	7	3.76472	0.938104	3.86507	0.646614	3.60397	0.744434	27.1336	3.78799	75.3311	5.55609	15.7377	2.38761	60.5532	1.04783	7.02163	1.06833	51.256	3.51048
	8	5.13214	0.58901	4.37922	0.972285	3.89403	1.12309	29.1126	3.96596	75.7612	5.06185	18.5967	2.07203	64.6515	0.411792	7.69215	0.973265	55.5308	3.43039
	9	4.91429	0.25383	3.70902	0.996374	4.25002	0.978503	32.921	5.24289	73.2348	0.96662	20.3834	2.2586	67.6771	1.10335	8.62724	0.826093	57.3519	5.02278
	10	7.7351	0.477739	4.50945	0.602367	5.48535	1.67917	33.5251	4.56854	74.3214	1.55248	20.9401	2.33874	69.1216	0.972336	8.94202	0.540596	59.588	3.76348
	11	6.4364	0.456517	5.65714	0.428846	5.62035	0.944522	35.5044	4.93069	76.0787	0.984777	23.1219	2.84712	72.2166	0.642464	10.6217	1.04624	61.4506	4.50677
	12	6.6478	0.554726	6.25011	0.556367	6.60698	1.77206	36.2874	5.04303	77.0523	1.71868	25.7415	3.35416	72.1026	1.00319	12.2332	1.56068	64.6651	5.28645
	13	6.29711	0.960819	6.49165	0.635954	6.75424	1.53257	38.0807	5.08008	78.1609	2.05185	26.3323	3.48229	75.1089	1.09838	12.9604	1.55852	64.4275	4.86305
	14	7.66575	0.172298	6.1118	0.585619	6.93104	1.5585	39.1971	4.8178	77.6762	1.24969	27.5726	3.13525	72.4538	0.416265	13.8119	2.05072	65.1085	4.91352
	15	7.82763	0.479718	6.86537	0.710205	7.96602	2.14065	39.3034	5.52607	78.974	0.787979	29.5148	3.00628	75.8358	2.17061	14.9817	2.12006	65.7491	5.5393
	16	8.36319	0.398038	7.28193	1.01711	8.02351	1.82345	40.2256	5.14138	81.6314	1.30232	30.1107	2.94491	75.1538	1.27891	17.3536	1.9272	69.2387	4.84434
	17	9.34872	0.500171	7.17121	0.61579	9.13188	2.22868	41.6063	5.64847	79.7209	2.15703	31.0187	3.20808	77.685	2.57745	16.5467	1.42682	66.7263	5.27093
	18	9.00941	0.911178	8.13712	0.750183	9.3989	2.31331	44.4549	4.02572	81.1681	0.778046	32.1175	3.99796	77.1398	0.190765	18.0886	2.55602	68.0997	4.40401
	19	9.24911	0.769251	8.07819	0.742379	10.0246	3.14638	45.6184	4.90447	80.2783	1.61572	32.8015	3.36473	77.3011	0.833974	18.6008	1.7509	67.9512	4.4286
	20	10.2821	0.0654733	8.46852	0.899729	10.3511	2.50138	45.2411	4.21739	81.0099	0.82036	33.2366	3.65392	77.4683	0.966247	19.6772	1.73462	69.4616	5.05678
	21	10.2119	0.460736	8.94302	0.608495	11.0435	2.25216	46.3281	3.84651	82.1172	0.664653	34.1401	4.20339	78.6319	1.12862	20.6617	2.13636	69.8116	4.53518
	22	9.47708	0.531506	8.7484	0.594189	9.77563	2.42945	45.6795	2.96796	82.5901	0.87287	35.4164	4.36833	78.7803	0.282461	21.0538	2.73374	70.4172	4.3528
	23	11.3528	0.754607	9.81728	0.461234	11.947	2.85667	47.7523	3.24538	81.2598	1.54781	36.2088	4.21797	79.2679	0.467191	21.6691	2.23187	70.7662	4.51599
	24	11.5722	0.388591	9.52212	0.250103	10.1608	2.35295	46.868	4.05091	82.3095	1.0821	37.2246	3.68213	81.122	1.04457	21.2688	2.28747	69.8185	3.85517
	25	11.4766	1.29563	9.51036	0.507815	11.1245	2.45718	48.3366	3.89246	83.4558	1.24886	37.171	3.73264	81.2482	1.23886	22.8208	1.68348	71.0597	5.57579
	26	12.4727	0.710212	9.90481	0.283918	12.3359	2.69594	49.0643	3.96479	83.3035	0.351664	37.8202	4.04417	79.633	1.33314	23.3199	2.52757	71.4745	4.55237
	27	11.9484	1.14973	10.2481	0.329879	12.7742	2.46637	50.7967	3.56764	83.2128	0.570347	38.1407	3.90134	78.9798	0.366941	23.7216	2.43763	72.2881	4.46694
	28	10.9292	0.350409	10.4536	0.731092	11.8216	2.0839	51.3464	3.22632	83.8443	0.376152	38.8598	3.96646	80.5235	1.98433	25.1011	2.82502	72.1654	5.84175
	29	11.8899	0.137752	10.5874	0.869714	12.4704	2.37239	50.005	3.17364	84.338	0.866698	39.7522	4.9832	81.1716	1.716	24.5126	2.65715	72.4655	4.58004
	30	11.6196	0.468313	10.3035	0.416481	12.4178	3.51896	51.7483	3.33089	83.196	0.918417	41.3603	4.48034	81.1819	0.884031	25.3555	2.8497	70.8221	5.58403
	31	12.5248	0.0882376	10.4412	0.257545	11.9511	2.14027	52.3254	3.88981	84.2502	0.957977	40.5183	4.45034	82.192	1.82264	25.941	3.06079	72.4289	5.70449
	32	12.8358	0.164564	10.5384	1.05886	12.8514	3.05418	53.3025	2.77926	83.6532	0.58675	40.6753	3.71096	79.7338	2.29039	25.4921	2.27818	71.9818	4.78434
	33	13.6152	0.626944	9.41746	0.314254	12.7737	2.14921	54.4951	3.74256	83.5699	1.40182	41.4825	5.25387	81.6616	0.827056	27.0144	3.36243	70.916	4.8908
	34	12.8536	0.977891	9.90918	0.91017	13.0255	2.6921	54.7096	3.70912	85.1635	1.04951	42.3582	4.47251	82.3984	1.72806	26.8525	3.34452	72.2742	5.58717
	35	14.0869	0.0443787	10.1342	0.592698	13.4655	2.46377	55.1009	3.87056	85.4408	0.193146	42.2693	4.99372	80.7794	1.99795	27.392	3.02114	72.2175	4.44828
	36	12.9444	0.322	10.756	0.513498	11.9765	2.28681	54.088	2.88222	84.3311	0.836569	42.0458	4.08817	84.0457	1.36105	27.3838	2.90572	71.1687	4.64881
	37	13.8531	0.406166	9.95359	0.416781	13.8382	3.37174	55.6132	2.53215	83.5565	1.07621	42.5817	4.49424	83.8571	0.346186	27.6403	2.7528	71.3656	4.61586
	38	13.7457	0.372592	10.8175	0.475581	13.8593	2.64374	56.2093	2.59948	85.7846	0.764254	43.8006	4.36064	81.3715	1.79369	28.3899	2.88487	72.7864	4.85421
	39	14.0361	0.349359	10.2653	1.01747	13.0762	1.81305	55.8016	3.41061	86.0511	0.531958	43.241	4.90122	81.4678	0.924782	28.7156	2.98081	71.4804	5.43255
	40	14.3354	0.337759	10.7144	0.435529	13.9123	3.35723	56.6732	2.98561	83.8393	0.294262	44.8445	5.0701	81.2709	1.45625	28.8229	3.03452	70.2909	4.31537
	41	14.3733	1.49506	10.3543	0.532461	13.0951	3.20879	56.6292	2.90624	85.1246	1.67116	44.3149	4.32097	80.9102	0.888719	29.1511	3.11414	70.6936	5.28521
	42	15.0638	0.0460182	10.5607	0.628333	14.122	3.31541	57.1904	3.47702	82.552	0.496487	45.4932	4.45352	81.8533	1.61748	30.0364	3.11935	71.8492	4.77404
	43	15.4525	0.158384	11.7407	0.870636	13.2865	2.86699	57.8494	3.58999	83.2469	0.60711	45.4162	5.34497	81.4176	1.26998	29.7946	2.44275	72.0726	4.75648
	44	14.7618	0.357016	11.5336	0.458267	14.312	2.94814	57.6622	3.43757	84.6781	1.06358	45.5074	4.59805	80.9135	1.0414	29.5217	2.73337	72.5318	5.51099
	45	15.4016	0.00251539	11.2179	0.122064	14.3215	4.11178	58.8841	3.57004	84.2847	1.97512	47.326	4.86317	80.8767	0.448858	30.0336	2.86384	73.915	5.54976
	46	15.4066	0.815755	10.845	0.957099	14.9538	2.49862	58.1663	1.9967	84.9622	1.70288	46.839	4.98314	80.9607	0.811993	31.0406	3.8667	72.1057	5.67337
	47	14.5855	1.36764	11.1495	0.321962	15.1557	2.65124	58.8929	3.36198	84.8134	0.447735	47.5826	5.24134	80.3153	1.68063	31.5758	2.47805	70.5885	4.97416
	48	14.9376	0.356548	10.7803	0.586526	14.5222	2.52036	58.7704	2.7456	85.5289	0.596717	46.0227	5.15362	80.1339	1.56215	31.6323	3.78191	71.7858	4.69145
	49	15.7371	0.122972	11.7066	0.354636	14.8752	3.18006	59.9425	3.15333	84.0995	1.20556	48.2674	5.18111	80.1041	2.6283	31.696	3.51421	72.7322	5.74338
	50	14.8866	0.743834	11.2376	0.922717	14.3527	3.5577	59.9509	3.89053	84.5296	0.337742	47.7148	4.76489	81.7484	1.7684	31.6103	2.80396	72.4887	4.29929
	51	15.4834	0.247315	10.7143	0.347104	14.5443	2.68504	61.2404	3.36572	84.8682	0.497627	49.1731	5.15119	80.8518	1.30843	32.6522	2.94866	73.0663	5.1717
	52	16.0933	0.384573	11.4264	1.05738	14.2055	3.05826	61.428	3.53031	84.3322	1.0447	48.8307	5.21829	81.5322	0.888662	32.9076	3.01948	70.8148	4.34269
	53	17.5671	0.869384	11.1912	1.26137	15.2521	3.29372	62.2218	3.47765	86.2526	0.532868	49.1407	5.05274	81.3823	0.782952	33.1415	3.66427	72.1835	4.67347
	54	16.7931	0.742251	11.618	0.237254	14.8287	3.02368	62.0543	3.79999	84.6507	0.763827	49.1128	5.5416	80.7949	1.0119	33.1241	3.52899	72.6208	6.72543
	55	16.3541	0.101122	11.403	0.965598	14.8982	2.3664	61.9178	3.07753	86.7223	1.54669	49.2253	4.93796	81.5193	1.67324	32.6308	3.6362	72.0159	4.91174
	56	17.3423	1.87481	11.7489	0.944537	14.6515	2.68312	61.0252	3.67023	82.4917	2.00957	49.639	4.75158	80.2286	0.119181	33.6004	3.72823	71.0162	4.87542
	57	18.1171	0.358543	11.2929	1.29911	14.87	2.89033	61.0419	3.21037	83.5225	0.459255	49.2703	5.42198	80.2267	1.6061	34.3181	3.51352	73.0755	5.7547
	58	16.138	0.575948	12.2998	0.639599	15.0367	3.58237	62.6833	2.98941	83.3526	0.994231	49.8937	4.75364	80.1494	1.87098	34.572	3.79433	71.1844	4.31792
	59	17.6268	0.503674	11.1848	0.395502	15.7138	4.01559	63.2704	2.26978	84.4686	0.455756	51.2069	5.22972	81.9446	2.21413	34.9171	3.55929	72.6454	5.42374
	60	17.338	0.371783	12.1309	0.599132	15.0644	2.58899	62.781	2.80944	83.3156	0.627413	51.4664	5.5958	79.2363	1.86608	34.8252	3.50949	72.1884	5.3559
	61	17.6365	0.0897024	11.5871	0.198764	14.6312	2.19894	62.8236	3.89801	84.2594	1.24921	51.7314	5.18289	80.4952	0.31632	34.5272	2.88692	71.3064	5.73755
	62	17.4375	0.497157	11.172	0.177338	15.6286	3.70177	64.5568	3.50151	82.9227	1.22388	51.2568	6.2762	81.3968	0.283363	35.1648	3.33944	73.0364	5.7376
	63	18.3647	0.166325	11.0988	0.821877	15.328	3.78493	63.538	3.03429	84.2073	1.8035	52.0391	5.52036	80.4614	0.589618	35.6462	4.05944	71.3601	5.20194
	64	18.7935	0.614444	11.5598	0.0225372	14.9624	3.21905	64.5147	3.80156	83.4966	0.432185	52.7549	4.96548	81.2081	0.678819	35.3822	3.79512	72.8748	5.74125
	65	18.2596	0.698355	10.5442	0.603205	13.8307	3.02788	64.6827	3.53576	84.1652	0.560491	52.8477	5.62762	78.9907	0.797431	34.7739	3.62342	72.217	4.59441
	66	17.86	0.231692	10.9328	0.762874	15.3444	3.34141	64.6101	3.14451	83.2008	0.628837	52.1791	4.51684	78.989	1.49958	36.2249	3.69669	72.0372	6.21607
	67	19.0268	0.547091	11.7187	1.18622	15.7507	3.58693	64.6981	4.43754	83.5309	0.308787	53.3065	5.34841	79.3467	1.27256	36.3134	3.93814	72.1254	6.15252
	68	20.3457	0.323277	11.2724	0.784308	16.1118	2.94351	64.1581	3.3444	83.0679	0.538864	53.1307	5.68865	79.4161	0.582924	36.1553	3.41528	72.1035	5.07597

## Sheet: SuppFig2e-f
Ex Data 2e	100 nM tBID	50 nM tBID	25 nM tBID
	82.9177	80.3404	77.4247
	82.2188	79.5693	61.9556
	84.0672	78.3386	76.9303
Mean	83.07	79.42	72.1
SEM	0.5389	0.5829	5.076
Ex Data 2f	100 nM tBID	50 nM tBID	25 nM tBID
	27.8456	39.2974	74.5994
	22.2372	30.9026	77.4065
	40.2883	63.0968	56.3568
Mean	30.12	44.43	69.45
SEM	5.334	9.642	6.599
