# Supplementary material for: Eltrombopag directly inhibits BAX and prevents cell death
Source: Nat Commun. 2021 Feb 18;12:1134. doi: 10.1038/s41467-021-21224-1 (PMC7892824; doi:10.1038/s41467-021-21224-1)
Supplement: Supplementary file 4 — Source Data [file 41467_2021_21224_MOESM4_ESM.zip › SuppFig14.xlsx]

## Sheet: SupFig14a
		DMSO
		Rep 1				Rep 2				Rep 3					Rep 4
	BAX
		10 µM EO
		Rep 1				Rep 2				Rep 3					Rep 4
	BAX

## Sheet: SupFig14b
		BAX		BAX + EO
	Temperature (°C)	Mean	SEM	Mean	SEM
	35.083	-0.000533333	6.66667e-05	-0.000533333	8.81917e-05
	35.173	-0.000533333	6.66667e-05	-0.000533333	8.81917e-05
	35.322	-0.000533333	6.66667e-05	-0.000533333	8.81917e-05
	35.471	-0.000533333	6.66667e-05	-0.000533333	8.81917e-05
	35.59	-0.000533333	6.66667e-05	-0.000533333	8.81917e-05
	35.739	-0.000533333	6.66667e-05	-0.000533333	8.81917e-05
	35.799	-0.0005	5.7735e-05	-0.000533333	8.81917e-05
	35.948	-0.000466667	3.33333e-05	-0.000533333	8.81917e-05
	36.037	-0.000466667	3.33333e-05	-0.000533333	8.81917e-05
	36.127	-0.000466667	3.33333e-05	-0.000566667	6.66667e-05
	36.216	-0.000466667	3.33333e-05	-0.000566667	6.66667e-05
	36.306	-0.000466667	3.33333e-05	-0.000566667	6.66667e-05
	36.395	-0.000466667	3.33333e-05	-0.000566667	6.66667e-05
	36.515	-0.000466667	3.33333e-05	-0.000566667	6.66667e-05
	36.604	-0.000466667	3.33333e-05	-0.000566667	6.66667e-05
	36.694	-0.000433333	3.33333e-05	-0.000566667	6.66667e-05
	36.813	-0.000433333	3.33333e-05	-0.000566667	6.66667e-05
	36.899	-0.000466667	3.33333e-05	-0.000566667	6.66667e-05
	37.022	-0.000466667	3.33333e-05	-0.000566667	6.66667e-05
	37.082	-0.000466667	3.33333e-05	-0.000566667	6.66667e-05
	37.171	-0.000466667	3.33333e-05	-0.000566667	6.66667e-05
	37.291	-0.000466667	3.33333e-05	-0.000566667	6.66667e-05
	37.44	-0.000466667	3.33333e-05	-0.000566667	6.66667e-05
	37.563	-0.000466667	3.33333e-05	-0.000566667	6.66667e-05
	37.679	-0.000433333	6.66667e-05	-0.0006	5.7735e-05
	37.738	-0.000433333	6.66667e-05	-0.0006	5.7735e-05
	37.828	-0.000433333	6.66667e-05	-0.0006	5.7735e-05
	37.917	-0.000433333	6.66667e-05	-0.0006	5.7735e-05
	38.007	-0.000433333	6.66667e-05	-0.0006	5.7735e-05
	38.126	-0.000433333	6.66667e-05	-0.0006	5.7735e-05
	38.216	-0.000433333	6.66667e-05	-0.0006	5.7735e-05
	38.305	-0.000433333	6.66667e-05	-0.0006	5.7735e-05
	38.425	-0.000433333	6.66667e-05	-0.000633333	3.33333e-05
	38.544	-0.000433333	6.66667e-05	-0.000633333	3.33333e-05
	38.604	-0.000433333	6.66667e-05	-0.000633333	3.33333e-05
	38.723	-0.000433333	6.66667e-05	-0.000633333	3.33333e-05
	38.813	-0.000466667	3.33333e-05	-0.000633333	3.33333e-05
	38.932	-0.000466667	3.33333e-05	-0.000633333	3.33333e-05
	39.022	-0.000466667	3.33333e-05	-0.000666667	6.66667e-05
	39.111	-0.0005	5.7735e-05	-0.000666667	6.66667e-05
	39.231	-0.0005	5.7735e-05	-0.000666667	6.66667e-05
	39.321	-0.0005	5.7735e-05	-0.000666667	6.66667e-05
	39.44	-0.000533333	3.33333e-05	-0.0007	5.7735e-05
	39.5	-0.000533333	3.33333e-05	-0.0007	5.7735e-05
	39.589	-0.000566667	3.33333e-05	-0.0007	5.7735e-05
	39.739	-0.000566667	3.33333e-05	-0.0007	5.7735e-05
	39.858	-0.0006	5.7735e-05	-0.0007	5.7735e-05
	39.918	-0.0006	5.7735e-05	-0.0007	5.7735e-05
	40.037	-0.000633333	3.33333e-05	-0.0007	5.7735e-05
	40.157	-0.000633333	3.33333e-05	-0.000733333	6.66667e-05
	40.246	-0.000633333	3.33333e-05	-0.000733333	6.66667e-05
	40.336	-0.000633333	3.33333e-05	-0.000766667	3.33333e-05
	40.426	-0.000666667	3.33333e-05	-0.000766667	3.33333e-05
	40.519	-0.000666667	3.33333e-05	-0.000766667	3.33333e-05
	40.635	-0.000666667	3.33333e-05	-0.000766667	3.33333e-05
	40.754	-0.000666667	3.33333e-05	-0.0008	5.7735e-05
	40.844	-0.000666667	3.33333e-05	-0.0008	5.7735e-05
	40.963	-0.000666667	3.33333e-05	-0.0008	5.7735e-05
	41.053	-0.000633333	3.33333e-05	-0.0008	5.7735e-05
	41.143	-0.000666667	6.66667e-05	-0.0008	5.7735e-05
	41.232	-0.000666667	6.66667e-05	-0.0008	5.7735e-05
	41.352	-0.000666667	6.66667e-05	-0.0008	5.7735e-05
	41.471	-0.000666667	6.66667e-05	-0.0008	5.7735e-05
	41.561	-0.000666667	6.66667e-05	-0.0008	5.7735e-05
	41.65	-0.000666667	6.66667e-05	-0.000833333	8.81917e-05
	41.74	-0.000666667	6.66667e-05	-0.000833333	8.81917e-05
	41.86	-0.000633333	3.33333e-05	-0.000833333	8.81917e-05
	41.979	-0.000633333	3.33333e-05	-0.000833333	8.81917e-05
	42.039	-0.000633333	3.33333e-05	-0.000833333	8.81917e-05
	42.129	-0.000633333	3.33333e-05	-0.000833333	8.81917e-05
	42.278	-0.000633333	3.33333e-05	-0.000833333	8.81917e-05
	42.338	-0.000633333	3.33333e-05	-0.000866667	6.66667e-05
	42.487	-0.000633333	3.33333e-05	-0.000866667	6.66667e-05
	42.547	-0.000633333	3.33333e-05	-0.000866667	6.66667e-05
	42.667	-0.000633333	3.33333e-05	-0.000866667	6.66667e-05
	42.756	-0.000666667	3.33333e-05	-0.000866667	6.66667e-05
	42.906	-0.000633333	3.33333e-05	-0.000866667	6.66667e-05
	43.029	-0.000633333	3.33333e-05	-0.000866667	6.66667e-05
	43.085	-0.000633333	3.33333e-05	-0.000866667	6.66667e-05
	43.205	-0.000633333	3.33333e-05	-0.000866667	6.66667e-05
	43.265	-0.000633333	3.33333e-05	-0.000866667	6.66667e-05
	43.355	-0.000633333	3.33333e-05	-0.000866667	6.66667e-05
	43.444	-0.0006	5.7735e-05	-0.000866667	6.66667e-05
	43.594	-0.0006	5.7735e-05	-0.000866667	6.66667e-05
	43.713	-0.0006	5.7735e-05	-0.000866667	6.66667e-05
	43.803	-0.0006	5.7735e-05	-0.000866667	6.66667e-05
	43.893	-0.0006	5.7735e-05	-0.000866667	6.66667e-05
	43.952	-0.0006	5.7735e-05	-0.000866667	6.66667e-05
	44.072	-0.000633333	6.66667e-05	-0.000833333	3.33333e-05
	44.162	-0.000633333	6.66667e-05	-0.000833333	3.33333e-05
	44.281	-0.0006	0.0001	-0.000866667	3.33333e-05
	44.431	-0.0006	0.0001	-0.000866667	3.33333e-05
	44.551	-0.0006	0.0001	-0.000866667	3.33333e-05
	44.581	-0.0006	0.0001	-0.000866667	3.33333e-05
	44.73	-0.000666667	8.81917e-05	-0.000866667	3.33333e-05
	44.82	-0.000666667	8.81917e-05	-0.000866667	3.33333e-05
	44.88	-0.000666667	8.81917e-05	-0.0009	0
	45.003	-0.000633333	8.81917e-05	-0.0009	0
	45.093	-0.000633333	8.81917e-05	-0.0009	0
	45.209	-0.000633333	8.81917e-05	-0.0009	0
	45.328	-0.000666667	0.000120185	-0.000866667	3.33333e-05
	45.418	-0.000666667	0.000120185	-0.000866667	3.33333e-05
	45.478	-0.000666667	0.000120185	-0.000866667	3.33333e-05
	45.598	-0.000666667	0.000120185	-0.000866667	3.33333e-05
	45.688	-0.000666667	0.000120185	-0.000866667	3.33333e-05
	45.811	-0.000666667	0.000120185	-0.000866667	3.33333e-05
	45.927	-0.000666667	0.000120185	-0.000866667	3.33333e-05
	46.021	-0.000666667	0.000120185	-0.000866667	3.33333e-05
	46.136	-0.000666667	0.000120185	-0.000866667	3.33333e-05
	46.196	-0.000666667	0.000120185	-0.000866667	3.33333e-05
	46.29	-0.000666667	0.000120185	-0.000866667	3.33333e-05
	46.436	-0.000666667	0.000120185	-0.000866667	3.33333e-05
	46.529	-0.000633333	8.81917e-05	-0.000866667	3.33333e-05
	46.585	-0.000633333	8.81917e-05	-0.000866667	3.33333e-05
	46.675	-0.000633333	8.81917e-05	-0.000866667	3.33333e-05
	46.825	-0.000633333	8.81917e-05	-0.000866667	3.33333e-05
	46.945	-0.000666667	6.66667e-05	-0.0009	5.7735e-05
	47.034	-0.000666667	6.66667e-05	-0.0009	5.7735e-05
	47.128	-0.000666667	6.66667e-05	-0.0009	5.7735e-05
	47.214	-0.000666667	6.66667e-05	-0.0009	5.7735e-05
	47.304	-0.000666667	6.66667e-05	-0.0009	5.7735e-05
	47.424	-0.000633333	3.33333e-05	-0.0009	5.7735e-05
	47.543	-0.000633333	3.33333e-05	-0.0009	5.7735e-05
	47.663	-0.000666667	3.33333e-05	-0.0009	5.7735e-05
	47.753	-0.000666667	3.33333e-05	-0.0009	5.7735e-05
	47.843	-0.000666667	3.33333e-05	-0.0009	5.7735e-05
	47.936	-0.000666667	3.33333e-05	-0.000933333	3.33333e-05
	48.026	-0.000666667	3.33333e-05	-0.000933333	3.33333e-05
	48.146	-0.000666667	3.33333e-05	-0.000933333	3.33333e-05
	48.232	-0.0007	0	-0.000933333	3.33333e-05
	48.326	-0.000666667	3.33333e-05	-0.000933333	3.33333e-05
	48.442	-0.000666667	3.33333e-05	-0.000933333	3.33333e-05
	48.595	-0.000666667	3.33333e-05	-0.000933333	3.33333e-05
	48.681	-0.000666667	3.33333e-05	-0.000933333	3.33333e-05
	48.771	-0.000666667	3.33333e-05	-0.000933333	3.33333e-05
	48.861	-0.000666667	3.33333e-05	-0.000933333	3.33333e-05
	48.951	-0.000666667	3.33333e-05	-0.000933333	3.33333e-05
	49.041	-0.0007	5.7735e-05	-0.000933333	3.33333e-05
	49.16	-0.0007	5.7735e-05	-0.000933333	3.33333e-05
	49.254	-0.0007	5.7735e-05	-0.000933333	3.33333e-05
	49.374	-0.000733333	6.66667e-05	-0.000933333	3.33333e-05
	49.49	-0.0007	0.0001	-0.000933333	3.33333e-05
	49.58	-0.000733333	6.66667e-05	-0.000933333	3.33333e-05
	49.67	-0.000733333	6.66667e-05	-0.000933333	3.33333e-05
	49.73	-0.000733333	6.66667e-05	-0.000933333	3.33333e-05
	49.853	-0.000733333	6.66667e-05	-0.000933333	3.33333e-05
	49.943	-0.0007	5.7735e-05	-0.000933333	3.33333e-05
	50.059	-0.0007	5.7735e-05	-0.000933333	3.33333e-05
	50.209	-0.0007	5.7735e-05	-0.000933333	3.33333e-05
	50.273	-0.0007	5.7735e-05	-0.000933333	3.33333e-05
	50.359	-0.0007	5.7735e-05	-0.000933333	3.33333e-05
	50.509	-0.0007	5.7735e-05	-0.000933333	3.33333e-05
	50.629	-0.0007	5.7735e-05	-0.000966667	3.33333e-05
	50.688	-0.0007	5.7735e-05	-0.000966667	3.33333e-05
	50.778	-0.0007	5.7735e-05	-0.000966667	3.33333e-05
	50.868	-0.0007	5.7735e-05	-0.000966667	3.33333e-05
	50.988	-0.000666667	6.66667e-05	-0.000966667	3.33333e-05
	51.082	-0.000666667	6.66667e-05	-0.000966667	3.33333e-05
	51.232	-0.000666667	6.66667e-05	-0.000966667	3.33333e-05
	51.318	-0.0007	5.7735e-05	-0.000966667	3.33333e-05
	51.408	-0.0007	5.7735e-05	-0.000966667	3.33333e-05
	51.502	-0.0007	5.7735e-05	-0.000966667	3.33333e-05
	51.588	-0.0007	5.7735e-05	-0.000966667	3.33333e-05
	51.708	-0.0007	5.7735e-05	-0.000966667	3.33333e-05
	51.798	-0.0007	5.7735e-05	-0.000966667	3.33333e-05
	51.888	-0.000666667	8.81917e-05	-0.000966667	3.33333e-05
	52.007	-0.000666667	8.81917e-05	-0.000966667	3.33333e-05
	52.097	-0.000666667	8.81917e-05	-0.000966667	3.33333e-05
	52.247	-0.000633333	6.66667e-05	-0.000966667	3.33333e-05
	52.337	-0.0006	5.7735e-05	-0.000966667	3.33333e-05
	52.427	-0.0006	5.7735e-05	-0.000966667	3.33333e-05
	52.517	-0.0006	5.7735e-05	-0.000966667	3.33333e-05
	52.611	-0.0006	5.7735e-05	-0.000966667	3.33333e-05
	52.671	-0.0006	5.7735e-05	-0.000966667	3.33333e-05
	52.791	-0.000566667	3.33333e-05	-0.001	5.7735e-05
	52.911	-0.000566667	3.33333e-05	-0.001	5.7735e-05
	53.001	-0.000566667	3.33333e-05	-0.001	5.7735e-05
	53.147	-0.000566667	3.33333e-05	-0.001	5.7735e-05
	53.241	-0.000566667	3.33333e-05	-0.001	5.7735e-05
	53.331	-0.0005	0	-0.00103333	3.33333e-05
	53.417	-0.0005	0	-0.00103333	3.33333e-05
	53.537	-0.0005	0	-0.00103333	3.33333e-05
	53.597	-0.0005	0	-0.00103333	3.33333e-05
	53.717	-0.0005	0	-0.00103333	3.33333e-05
	53.807	-0.0005	0	-0.00103333	3.33333e-05
	53.961	-0.0005	0	-0.00103333	3.33333e-05
	54.081	-0.0005	0	-0.00103333	3.33333e-05
	54.167	-0.0005	0	-0.00106667	3.33333e-05
	54.257	-0.0005	0	-0.0011	5.7735e-05
	54.321	-0.0005	0	-0.0011	5.7735e-05
	54.437	-0.0005	0	-0.0011	5.7735e-05
	54.557	-0.0005	0	-0.0011	5.7735e-05
	54.647	-0.0005	0	-0.0011	5.7735e-05
	54.771	-0.0005	0	-0.0011	5.7735e-05
	54.831	-0.0005	0	-0.0011	5.7735e-05
	54.917	-0.0005	0	-0.0011	5.7735e-05
	55.041	-0.0005	0	-0.00113333	6.66667e-05
	55.161	-0.0005	0	-0.00113333	6.66667e-05
	55.217	-0.0005	0	-0.00113333	6.66667e-05
	55.371	-0.000533333	3.33333e-05	-0.00116667	3.33333e-05
	55.461	-0.000533333	3.33333e-05	-0.00116667	3.33333e-05
	55.551	-0.000533333	3.33333e-05	-0.00116667	3.33333e-05
	55.668	-0.000533333	3.33333e-05	-0.00116667	3.33333e-05
	55.761	-0.000533333	3.33333e-05	-0.00116667	3.33333e-05
	55.851	-0.000533333	3.33333e-05	-0.0012	5.7735e-05
	55.998	-0.000533333	3.33333e-05	-0.0012	5.7735e-05
	56.088	-0.000533333	3.33333e-05	-0.0012	5.7735e-05
	56.178	-0.0006	0	-0.0012	5.7735e-05
	56.238	-0.0006	0	-0.0012	5.7735e-05
	56.362	-0.0006	0	-0.0012	5.7735e-05
	56.448	-0.0006	0	-0.00123333	3.33333e-05
	56.598	-0.0006	0	-0.00123333	3.33333e-05
	56.688	-0.000633333	3.33333e-05	-0.00123333	3.33333e-05
	56.779	-0.000633333	3.33333e-05	-0.00123333	3.33333e-05
	56.872	-0.000666667	3.33333e-05	-0.00123333	3.33333e-05
	56.962	-0.000666667	3.33333e-05	-0.00126667	6.66667e-05
	57.079	-0.000666667	3.33333e-05	-0.00126667	6.66667e-05
	57.233	-0.0007	0	-0.00126667	6.66667e-05
	57.293	-0.0007	0	-0.00126667	6.66667e-05
	57.383	-0.0007	0	-0.00126667	6.66667e-05
	57.469	-0.0007	0	-0.00126667	6.66667e-05
	57.623	-0.000733333	3.33333e-05	-0.0013	5.7735e-05
	57.71	-0.000733333	3.33333e-05	-0.0013	5.7735e-05
	57.8	-0.000733333	3.33333e-05	-0.0013	5.7735e-05
	57.89	-0.000733333	3.33333e-05	-0.0013	5.7735e-05
	58.014	-0.000733333	3.33333e-05	-0.00133333	3.33333e-05
	58.07	-0.000733333	3.33333e-05	-0.00133333	3.33333e-05
	58.19	-0.000733333	3.33333e-05	-0.00133333	3.33333e-05
	58.31	-0.000733333	3.33333e-05	-0.00133333	3.33333e-05
	58.404	-0.000733333	3.33333e-05	-0.00133333	3.33333e-05
	58.494	-0.000766667	3.33333e-05	-0.00133333	3.33333e-05
	58.584	-0.000766667	3.33333e-05	-0.00133333	3.33333e-05
	58.701	-0.000766667	3.33333e-05	-0.00133333	3.33333e-05
	58.821	-0.000766667	3.33333e-05	-0.00133333	3.33333e-05
	58.941	-0.000766667	3.33333e-05	-0.00133333	3.33333e-05
	59.035	-0.000766667	3.33333e-05	-0.00133333	3.33333e-05
	59.125	-0.000766667	3.33333e-05	-0.00136667	3.33333e-05
	59.212	-0.000766667	3.33333e-05	-0.00136667	3.33333e-05
	59.336	-0.000766667	3.33333e-05	-0.00136667	3.33333e-05
	59.366	-0.000766667	3.33333e-05	-0.00136667	3.33333e-05
	59.486	-0.000733333	6.66667e-05	-0.00136667	3.33333e-05
	59.636	-0.000733333	6.66667e-05	-0.00136667	3.33333e-05
	59.726	-0.000733333	6.66667e-05	-0.00136667	3.33333e-05
	59.817	-0.000733333	6.66667e-05	-0.0014	5.7735e-05
	59.937	-0.000733333	6.66667e-05	-0.0014	5.7735e-05
	60.023	-0.000733333	6.66667e-05	-0.00136667	8.81917e-05
	60.083	-0.000733333	6.66667e-05	-0.00136667	8.81917e-05
	60.237	-0.000733333	6.66667e-05	-0.00136667	8.81917e-05
	60.328	-0.000733333	6.66667e-05	-0.00136667	8.81917e-05
	60.418	-0.000733333	6.66667e-05	-0.0014	0.00011547
	60.568	-0.0007	0.0001	-0.0014	0.00011547
	60.658	-0.0007	0.0001	-0.0014	0.00011547
	60.779	-0.0007	0.0001	-0.0014	0.00011547
	60.869	-0.0007	0.0001	-0.0014	0.00011547
	60.899	-0.0007	0.0001	-0.0014	0.00011547
	61.015	-0.0007	0.0001	-0.00143333	0.000145297
	61.136	-0.0007	0.0001	-0.00143333	0.000145297
	61.23	-0.0007	0.0001	-0.00143333	0.000145297
	61.376	-0.000666667	0.000133333	-0.0014	0.000173205
	61.47	-0.000666667	0.000133333	-0.0014	0.000173205
	61.561	-0.000666667	0.000133333	-0.0014	0.000173205
	61.681	-0.000666667	0.000133333	-0.00143333	0.000202759
	61.737	-0.000633333	0.000120185	-0.00143333	0.000202759
	61.857	-0.000633333	0.000120185	-0.00143333	0.000202759
	61.918	-0.000633333	0.000120185	-0.00143333	0.000202759
	62.038	-0.000633333	0.000120185	-0.00143333	0.000202759
	62.128	-0.0006	0.000152753	-0.00143333	0.000202759
	62.279	-0.0006	0.000152753	-0.00146667	0.000202759
	62.403	-0.0006	0.000152753	-0.00146667	0.000202759
	62.489	-0.0006	0.000152753	-0.00146667	0.000202759
	62.549	-0.0006	0.000152753	-0.00146667	0.000202759
	62.673	-0.0006	0.000152753	-0.0015	0.00023094
	62.764	-0.0006	0.000152753	-0.0015	0.00023094
	62.884	-0.0006	0.000152753	-0.0015	0.00023094
	63.004	-0.0006	0.000152753	-0.0015	0.00023094
	63.065	-0.0006	0.000152753	-0.0015	0.00023094
	63.125	-0.0006	0.000152753	-0.0015	0.00023094
	63.245	-0.0006	0.000152753	-0.0015	0.00023094
	63.366	-0.0006	0.000152753	-0.00153333	0.000202759
	63.516	-0.0006	0.000152753	-0.00156667	0.000202759
	63.602	-0.0006	0.000152753	-0.00156667	0.000202759
	63.663	-0.0006	0.000152753	-0.00156667	0.000202759
	63.817	-0.000633333	0.000120185	-0.00156667	0.000202759
	63.907	-0.000633333	0.000120185	-0.00156667	0.000202759
	63.997	-0.000633333	0.000120185	-0.00156667	0.000202759
	64.088	-0.000633333	0.000120185	-0.00163333	0.000202759
	64.174	-0.000666667	8.81917e-05	-0.00163333	0.000202759
	64.265	-0.000666667	8.81917e-05	-0.00163333	0.000202759
	64.415	-0.0007	5.7735e-05	-0.00163333	0.000202759
	64.479	-0.0007	5.7735e-05	-0.00163333	0.000202759
	64.599	-0.0007	5.7735e-05	-0.00163333	0.000202759
	64.69	-0.000733333	3.33333e-05	-0.00166667	0.000176383
	64.81	-0.000733333	3.33333e-05	-0.00166667	0.000176383
	64.901	-0.000766667	3.33333e-05	-0.0017	0.000208167
	64.991	-0.000766667	3.33333e-05	-0.0017	0.000208167
	65.111	-0.0008	5.7735e-05	-0.0017	0.000208167
	65.232	-0.000766667	6.66667e-05	-0.00173333	0.000185592
	65.322	-0.0008	0.0001	-0.00176667	0.000218581
	65.409	-0.0008	0.0001	-0.00176667	0.000218581
	65.499	-0.000866667	0.000120185	-0.00176667	0.000218581
	65.593	-0.000866667	0.000120185	-0.00176667	0.000218581
	65.744	-0.000866667	0.000120185	-0.00183333	0.000233333
	65.834	-0.0009	0.000152753	-0.00183333	0.000233333
	65.981	-0.0009	0.000152753	-0.00186667	0.000266667
	66.045	-0.0009	0.000152753	-0.00186667	0.000266667
	66.101	-0.0009	0.000152753	-0.0019	0.000251661
	66.195	-0.000933333	0.000185592	-0.0019	0.000251661
	66.346	-0.000933333	0.000185592	-0.00193333	0.0002848
	66.467	-0.000933333	0.000185592	-0.00196667	0.00031798
	66.527	-0.000933333	0.000185592	-0.00196667	0.00031798
	66.647	-0.000933333	0.000185592	-0.002	0.000305505
	66.708	-0.000933333	0.000185592	-0.00203333	0.000338296
	66.858	-0.000933333	0.000185592	-0.00203333	0.000338296
	66.948	-0.000933333	0.000185592	-0.00206667	0.000371184
	67.039	-0.000966667	0.000166667	-0.0021	0.000360555
	67.095	-0.000966667	0.000166667	-0.0021	0.000360555
	67.253	-0.000966667	0.000166667	-0.00213333	0.000392994
	67.34	-0.000966667	0.000166667	-0.00216667	0.000425572
	67.43	-0.000966667	0.000166667	-0.00216667	0.000425572
	67.551	-0.000966667	0.000166667	-0.00223333	0.000448454
	67.641	-0.001	0.000152753	-0.00226667	0.000425572
	67.732	-0.000966667	0.000120185	-0.0023	0.000458258
	67.852	-0.000966667	0.000120185	-0.00233333	0.000491031
	67.973	-0.000966667	0.000120185	-0.00233333	0.000491031
	68.033	-0.000966667	0.000120185	-0.0024	0.00051316
	68.184	-0.000933333	8.81917e-05	-0.0024	0.00051316
	68.274	-0.000933333	8.81917e-05	-0.00243333	0.00054569
	68.365	-0.000966667	8.81917e-05	-0.00243333	0.00054569
	68.451	-0.001	5.7735e-05	-0.0025	0.000556776
	68.516	-0.001	5.7735e-05	-0.0025	0.000556776
	68.696	-0.000966667	3.33333e-05	-0.00256667	0.000578312
	68.787	-0.000966667	3.33333e-05	-0.0026	0.00061101
	68.847	-0.000966667	3.33333e-05	-0.0026	0.00061101
	68.937	-0.000966667	3.33333e-05	-0.00263333	0.000589727
	69.058	-0.000966667	3.33333e-05	-0.00266667	0.000622718
	69.148	-0.000966667	3.33333e-05	-0.0027	0.00061101
	69.299	-0.000933333	3.33333e-05	-0.00273333	0.000643774
	69.446	-0.000933333	3.33333e-05	-0.0028	0.000655744
	69.507	-0.000933333	3.33333e-05	-0.0028	0.000655744
	69.571	-0.000966667	3.33333e-05	-0.0028	0.000655744
	69.691	-0.001	0	-0.0029	0.000655744
	69.812	-0.001	0	-0.0029	0.000655744
	69.872	-0.001	0	-0.0029	0.000655744
	69.993	-0.001	0	-0.00293333	0.000688799
	70.113	-0.001	0	-0.003	0.000655744
	70.174	-0.001	0	-0.003	0.000655744
	70.324	-0.00103333	3.33333e-05	-0.00306667	0.000669162
	70.415	-0.00103333	3.33333e-05	-0.00306667	0.000669162
	70.505	-0.00103333	3.33333e-05	-0.0031	0.000655744
	70.596	-0.00103333	3.33333e-05	-0.00313333	0.000635959
	70.687	-0.00103333	3.33333e-05	-0.00316667	0.000669162
	70.807	-0.00106667	6.66667e-05	-0.00316667	0.000669162
	70.898	-0.00106667	6.66667e-05	-0.00323333	0.000635959
	70.988	-0.00106667	6.66667e-05	-0.00323333	0.000635959
	71.109	-0.00106667	6.66667e-05	-0.0033	0.000650641
	71.199	-0.00106667	6.66667e-05	-0.00333333	0.000635959
	71.32	-0.00106667	6.66667e-05	-0.00333333	0.000635959
	71.441	-0.0011	0.0001	-0.00336667	0.000617342
	71.531	-0.0011	0.0001	-0.0034	0.000602771
	71.618	-0.0011	0.0001	-0.00343333	0.000584047
	71.712	-0.0011	0.0001	-0.00346667	0.000617342
	71.803	-0.0011	0.0001	-0.00353333	0.000584047
	71.923	-0.0011	0.0001	-0.00353333	0.000584047
	72.044	-0.00113333	8.81917e-05	-0.00356667	0.000566667
	72.165	-0.0011	5.7735e-05	-0.0036	0.000550757
	72.255	-0.0011	5.7735e-05	-0.00363333	0.000533333
	72.285	-0.0011	5.7735e-05	-0.00363333	0.000533333
	72.406	-0.0011	5.7735e-05	-0.00366667	0.000517472
	72.497	-0.0011	5.7735e-05	-0.0037	0.0005
	72.648	-0.0011	5.7735e-05	-0.00373333	0.000484195
	72.738	-0.0011	5.7735e-05	-0.0038	0.0005
	72.859	-0.0011	5.7735e-05	-0.00383333	0.000484195
	72.919	-0.0011	5.7735e-05	-0.00383333	0.000484195
	73.01	-0.0011	5.7735e-05	-0.0039	0.000450925
	73.161	-0.00116667	3.33333e-05	-0.0039	0.000450925
	73.251	-0.00116667	3.33333e-05	-0.00393333	0.000437163
	73.342	-0.00116667	3.33333e-05	-0.00396667	0.000417665
	73.432	-0.00116667	3.33333e-05	-0.004	0.000404145
	73.553	-0.0012	0	-0.004	0.000404145
	73.674	-0.0012	0	-0.00406667	0.000371184
	73.765	-0.00123333	3.33333e-05	-0.00403333	0.000338296
	73.885	-0.00123333	3.33333e-05	-0.00406667	0.000328295
	73.976	-0.0013	0	-0.00406667	0.000328295
	74.036	-0.0013	0	-0.00406667	0.000328295
	74.127	-0.0013	0	-0.00413333	0.000296273
	74.218	-0.00136667	3.33333e-05	-0.00413333	0.000296273
	74.368	-0.00136667	3.33333e-05	-0.0041	0.000264575
	74.489	-0.0014	5.7735e-05	-0.00413333	0.000260342
	74.576	-0.00146667	3.33333e-05	-0.0041	0.00023094
	74.674	-0.00146667	3.33333e-05	-0.0041	0.00023094
	74.761	-0.0015	5.7735e-05	-0.00406667	0.000202759
	74.852	-0.00153333	6.66667e-05	-0.00406667	0.000202759
	74.942	-0.00156667	8.81917e-05	-0.00403333	0.000176383
	75.093	-0.0016	5.7735e-05	-0.004	0.000152753
	75.214	-0.00166667	8.81917e-05	-0.00396667	0.000133333
	75.275	-0.00166667	8.81917e-05	-0.00396667	0.000133333
	75.365	-0.00173333	8.81917e-05	-0.00393333	0.000120185
	75.49	-0.00176667	8.81917e-05	-0.00386667	0.000145297
	75.607	-0.00183333	8.81917e-05	-0.00383333	0.000145297
	75.728	-0.0019	5.7735e-05	-0.00376667	0.000120185
	75.788	-0.00193333	8.81917e-05	-0.00373333	0.000133333
	75.879	-0.00193333	8.81917e-05	-0.00366667	0.000166667
	76.03	-0.00203333	8.81917e-05	-0.00356667	0.000176383
	76.12	-0.0021	5.7735e-05	-0.00353333	0.000202759
	76.211	-0.00213333	3.33333e-05	-0.00343333	0.000202759
	76.302	-0.0022	5.7735e-05	-0.00336667	0.000202759
	76.423	-0.00223333	3.33333e-05	-0.00326667	0.000260342
	76.517	-0.00233333	3.33333e-05	-0.0032	0.000264575
	76.604	-0.00233333	3.33333e-05	-0.0031	0.000264575
	76.695	-0.0024	0	-0.00303333	0.000272845
	76.846	-0.0025	0	-0.00286667	0.000296273
	76.936	-0.00256667	3.33333e-05	-0.0028	0.000305505
	77.057	-0.00263333	3.33333e-05	-0.00266667	0.000338296
	77.148	-0.0027	0	-0.00256667	0.000338296
	77.239	-0.00273333	3.33333e-05	-0.0025	0.000351188
	77.299	-0.00283333	3.33333e-05	-0.0024	0.000351188
	77.42	-0.0029	5.7735e-05	-0.0023	0.000351188
	77.511	-0.00293333	3.33333e-05	-0.00223333	0.000366667
	77.632	-0.00306667	6.66667e-05	-0.00206667	0.000384419
	77.752	-0.00313333	8.81917e-05	-0.00193333	0.000366667
	77.843	-0.0032	5.7735e-05	-0.00186667	0.000384419
	77.934	-0.00323333	8.81917e-05	-0.00176667	0.000384419
	78.025	-0.00333333	8.81917e-05	-0.00166667	0.000384419
	78.146	-0.00343333	8.81917e-05	-0.00153333	0.000371184
	78.266	-0.00353333	8.81917e-05	-0.0014	0.000404145
	78.361	-0.0036	0.00011547	-0.00133333	0.000371184
	78.448	-0.00366667	0.000120185	-0.00123333	0.000371184
	78.539	-0.00376667	0.000120185	-0.00113333	0.000371184
	78.66	-0.00386667	0.000120185	-0.001	0.000360555
	78.72	-0.00386667	0.000120185	-0.001	0.000360555
	78.871	-0.004	0.00011547	-0.000833333	0.000328295
	78.992	-0.00413333	0.000145297	-0.000733333	0.000328295
	79.023	-0.00416667	0.000120185	-0.0007	0.000321455
	79.143	-0.00426667	0.000120185	-0.0006	0.000321455
	79.268	-0.00436667	0.000120185	-0.000533333	0.000290593
	79.386	-0.00446667	0.000120185	-0.000433333	0.000290593
	79.507	-0.00456667	0.000120185	-0.000366667	0.000260342
	79.567	-0.00456667	0.000120185	-0.000266667	0.000260342
	79.658	-0.00466667	0.000120185	-0.000233333	0.000233333
	79.782	-0.00476667	0.000120185	-0.000166667	0.000202759
	79.904	-0.00486667	0.000120185	-6.66667e-05	0.000202759
	79.99	-0.0049	0.00011547	-3.33333e-05	0.000202759
	80.081	-0.00496667	0.000120185	0	0.000173205
	80.206	-0.00506667	0.000120185	0.0001	0.000173205
	80.263	-0.0051	0.00011547	0.0001	0.000173205
	80.354	-0.0051	0.00011547	0.000166667	0.000145297
	80.475	-0.0052	0.00011547	0.0002	0.00011547
	80.626	-0.0053	0.00011547	0.0003	0.00011547
	80.747	-0.00533333	8.81917e-05	0.000366667	8.81917e-05
	80.807	-0.00536667	8.81917e-05	0.000366667	8.81917e-05
	80.898	-0.00536667	8.81917e-05	0.000366667	8.81917e-05
	81.023	-0.00543333	8.81917e-05	0.000433333	8.81917e-05
	81.11	-0.00543333	8.81917e-05	0.000466667	8.81917e-05
	81.171	-0.00546667	8.81917e-05	0.0005	5.7735e-05
	81.261	-0.00546667	8.81917e-05	0.0005	5.7735e-05
	81.382	-0.0055	5.7735e-05	0.000566667	6.66667e-05
	81.538	-0.0055	5.7735e-05	0.000566667	6.66667e-05
	81.628	-0.00546667	6.66667e-05	0.000633333	3.33333e-05
	81.715	-0.00546667	6.66667e-05	0.000666667	6.66667e-05
	81.81	-0.00543333	3.33333e-05	0.0007	5.7735e-05
	81.927	-0.00543333	3.33333e-05	0.0007	5.7735e-05
	81.988	-0.00543333	3.33333e-05	0.0007	5.7735e-05
	82.109	-0.00533333	3.33333e-05	0.000766667	8.81917e-05
	82.23	-0.0053	5.7735e-05	0.000766667	8.81917e-05
	82.385	-0.00526667	3.33333e-05	0.0008	0.00011547
	82.472	-0.0052	5.7735e-05	0.000833333	0.000120185
	82.533	-0.0052	5.7735e-05	0.000833333	0.000120185
	82.654	-0.0051	5.7735e-05	0.000866667	8.81917e-05
	82.745	-0.00503333	6.66667e-05	0.0009	0.00011547
	82.836	-0.00493333	6.66667e-05	0.0009	0.00011547
	82.93	-0.00493333	6.66667e-05	0.000933333	0.000120185
	82.987	-0.00483333	6.66667e-05	0.000966667	0.000145297
	83.142	-0.00473333	6.66667e-05	0.000966667	0.000145297
	83.263	-0.00463333	6.66667e-05	0.000966667	0.000145297
	83.35	-0.00453333	6.66667e-05	0.00103333	0.000145297
	83.506	-0.00436667	8.81917e-05	0.00106667	0.000145297
	83.536	-0.00433333	6.66667e-05	0.00106667	0.000145297
	83.627	-0.00426667	8.81917e-05	0.00106667	0.000145297
	83.778	-0.00406667	8.81917e-05	0.0011	0.000173205
	83.869	-0.00396667	8.81917e-05	0.00113333	0.000145297
	83.986	-0.00383333	6.66667e-05	0.00113333	0.000145297
	84.051	-0.00376667	8.81917e-05	0.00113333	0.000145297
	84.168	-0.0036	0.0001	0.00113333	0.000145297
	84.263	-0.00346667	8.81917e-05	0.00116667	0.000176383
	84.35	-0.00336667	8.81917e-05	0.0012	0.000152753
	84.441	-0.00326667	8.81917e-05	0.0012	0.000152753
	84.592	-0.0031	0.0001	0.00123333	0.000145297
	84.717	-0.00296667	8.81917e-05	0.00123333	0.000145297
	84.778	-0.00286667	8.81917e-05	0.00126667	0.000120185
	84.869	-0.00276667	8.81917e-05	0.00126667	0.000120185
	84.986	-0.00266667	8.81917e-05	0.00126667	0.000120185
	85.081	-0.00253333	0.000120185	0.00126667	0.000120185
	85.202	-0.0024	0.00011547	0.00126667	0.000120185
	85.259	-0.0024	0.00011547	0.00126667	0.000120185
	85.411	-0.0022	0.00011547	0.0013	0.0001
	85.501	-0.0021	0.00011547	0.00126667	0.000120185
	85.623	-0.002	0.00011547	0.00126667	0.000120185
	85.684	-0.00196667	0.000120185	0.00126667	0.000120185
	85.805	-0.00186667	0.000120185	0.00126667	0.000120185
	85.899	-0.00176667	0.000120185	0.00126667	0.000120185
	85.99	-0.00166667	0.000120185	0.00126667	0.000120185
	86.077	-0.00163333	0.000145297	0.00126667	0.000120185
	86.199	-0.00153333	0.000145297	0.00126667	0.000120185
	86.323	-0.00143333	0.000133333	0.00123333	0.000145297
	86.475	-0.0013	0.000152753	0.00123333	0.000145297
	86.532	-0.0013	0.000152753	0.00123333	0.000145297
	86.627	-0.0012	0.000152753	0.00123333	0.000145297
	86.748	-0.00113333	0.000133333	0.00123333	0.000145297
	86.835	-0.00106667	0.000166667	0.0012	0.000173205
	86.9	-0.00103333	0.000133333	0.0012	0.000173205
	87.021	-0.000966667	0.000166667	0.0012	0.000173205
	87.139	-0.000866667	0.000166667	0.0012	0.000173205
	87.26	-0.000833333	0.000185592	0.00116667	0.000202759
	87.32	-0.000766667	0.000166667	0.00116667	0.000202759
	87.415	-0.000733333	0.000185592	0.00116667	0.000202759
	87.533	-0.0007	0.0002	0.0011	0.00023094
	87.685	-0.0006	0.0002	0.00106667	0.000202759
	87.749	-0.0006	0.0002	0.00106667	0.000202759
	87.84	-0.0005	0.0002	0.00103333	0.000233333
	87.961	-0.000466667	0.000218581	0.00103333	0.000233333
	88.052	-0.0004	0.0002	0.00103333	0.000233333
	88.113	-0.0004	0.0002	0.001	0.000264575
	88.261	-0.0003	0.0002	0.001	0.000264575
	88.382	-0.000266667	0.000218581	0.000966667	0.000260342
	88.477	-0.000233333	0.000185592	0.0009	0.000264575
	88.537	-0.000166667	0.000218581	0.0009	0.000264575
	88.659	-0.000133333	0.000185592	0.0009	0.000264575
	88.72	-0.000133333	0.000185592	0.0009	0.000264575
	88.867	-3.33333e-05	0.000185592	0.000833333	0.000272845
	88.958	0	0.000152753	0.000833333	0.000272845
	89.114	6.66667e-05	0.000145297	0.000833333	0.000272845
	89.175	6.66667e-05	0.000145297	0.0008	0.000305505
	89.266	0.000166667	0.000145297	0.000766667	0.0002848
	89.387	0.0002	0.00011547	0.000733333	0.000272845
	89.508	0.0002	0.00011547	0.000733333	0.000272845
	89.599	0.0003	0.00011547	0.000733333	0.000272845
	89.687	0.0003	0.00011547	0.000666667	0.0002848
	89.812	0.000333333	8.81917e-05	0.000666667	0.0002848
	89.842	0.0004	0.00011547	0.000666667	0.0002848
	89.994	0.000433333	8.81917e-05	0.000633333	0.000266667
	90.081	0.000466667	6.66667e-05	0.000633333	0.000266667
	90.172	0.000533333	8.81917e-05	0.000633333	0.000266667
	90.328	0.000566667	6.66667e-05	0.000633333	0.000266667
	90.449	0.000666667	6.66667e-05	0.000566667	0.000233333
	90.54	0.000666667	6.66667e-05	0.000533333	0.000266667
	90.658	0.000766667	6.66667e-05	0.000533333	0.000266667
	90.723	0.000766667	6.66667e-05	0.0005	0.000251661
	90.814	0.000766667	6.66667e-05	0.0005	0.000251661
	90.905	0.000866667	6.66667e-05	0.0005	0.000251661
	90.996	0.000866667	6.66667e-05	0.0005	0.000251661
	91.117	0.0009	0.0001	0.000466667	0.00024037
	91.239	0.000966667	6.66667e-05	0.000433333	0.000218581
	91.269	0.000966667	6.66667e-05	0.000433333	0.000218581
	91.421	0.00103333	8.81917e-05	0.000433333	0.000218581
	91.542	0.00106667	6.66667e-05	0.000433333	0.000218581
	91.63	0.00106667	6.66667e-05	0.0004	0.000208167
	91.725	0.00113333	8.81917e-05	0.0004	0.000208167
	91.785	0.00113333	8.81917e-05	0.0004	0.000208167
	91.937	0.00116667	8.81917e-05	0.000433333	0.000176383
	92.059	0.0012	0.00011547	0.0004	0.000152753
	92.119	0.0012	0.00011547	0.0004	0.000152753
	92.271	0.00126667	8.81917e-05	0.000366667	0.000145297
	92.358	0.00126667	8.81917e-05	0.000366667	0.000145297
	92.457	0.0013	0.0001	0.000366667	0.000145297
	92.575	0.00133333	0.000120185	0.000366667	0.000145297
	92.666	0.00136667	0.000133333	0.000366667	0.000145297
	92.757	0.00136667	0.000133333	0.000366667	0.000145297
	92.818	0.00136667	0.000133333	0.000366667	0.000145297
	92.939	0.00143333	0.000166667	0.000366667	0.000145297
	93.091	0.00143333	0.000166667	0.000366667	0.000145297
	93.182	0.00146667	0.000185592	0.000366667	0.000145297
	93.304	0.00146667	0.000185592	0.000333333	0.000120185
	93.365	0.0015	0.000208167	0.000333333	0.000120185
	93.456	0.00153333	0.000218581	0.000333333	0.000120185
	93.578	0.00153333	0.000218581	0.0003	0.00011547
	93.699	0.0016	0.000208167	0.0003	0.00011547
	93.79	0.0016	0.000208167	0.0003	0.00011547
	93.912	0.00166667	0.00024037	0.0003	0.00011547
	94.003	0.00166667	0.00024037	0.0003	0.00011547
	94.094	0.0017	0.000264575	0.0003	0.00011547
	94.185	0.0017	0.000264575	0.0003	0.00011547
	94.276	0.0017	0.000264575	0.0003	0.00011547
	94.398	0.00173333	0.000290593	0.0003	0.00011547
	94.489	0.00176667	0.000296273	0.0003	0.00011547
	94.581	0.0018	0.000321455	0.0003	0.00011547
	94.671	0.0018	0.000321455	0.0003	0.00011547
	94.824	0.0018	0.000321455	0.000266667	8.81917e-05
	94.915	0.00186667	0.000352767	0.000266667	8.81917e-05
	95.006	0.00186667	0.000352767	0.000266667	8.81917e-05

## Sheet: SupFig14c
		Melting Temp (Celsius)
		BAX	BAX + EO
		81.3	75.1
		81.3	74.8
		81.7	73.3
	Mean	81.43	74.4
	SEM	0.1333	0.5568

## Sheet: SupFig14d
	[Compound] µM	ABT-263 + 0.5 µM S63845			Mean	SEM
	20	16.5324	17.0152	14.6175	16.055	0.732149
	10	34.8916	32.6852	33.7229	33.7666	0.6373
	5	66.1917	63.573	70.7152	66.8266	2.08608
	2.5	84.3298	84.8624	89.8035	86.3319	1.74258
	1.25	90.1254	93.8756	94.8933	92.9648	1.44975
	0.625	95.2188	97.0794	97.6723	96.6568	0.739103
	0.3125	95.1898	100.114	102.076	99.1266	2.04824
	0.15625	98.7551	101.108	102.025	100.629	0.973791
	[Compound] µM	ABT-263 + 1 µM S63845			Mean	SEM
	20	6.35095	5.76902	5.01343	5.71113	0.387191
	10	9.84145	10.335	9.66639	9.9476	0.200165
	5	22.1851	24.4822	23.9301	23.5325	0.692299
	2.5	42.82	45.2661	42.0779	43.388	0.963184
	1.25	64.7658	66.2843	61.8973	64.3158	1.28624
	0.625	82.5672	80.6989	80.1069	81.1243	0.741411
	0.3125	94.7024	89.1822	96.3159	93.4001	2.15981
	0.15625	101.908	97.104	101.5	100.171	1.53793
	[Compound] µM	ABT-263			Mean	SEM
	20	33.3603	61.0341	79.7401	58.0448	13.4719
	10	76.509	93.305	90.9389	86.9176	5.24896
	5	87.3174	83.8857	87.5147	86.2393	1.17816
	2.5	85.0287	93.558	92.6846	90.4238	2.70927
	1.25	73.516	95.4477	95.8443	88.2693	7.37756
	0.625	91.5437	94.5764	96.5458	94.222	1.45483
	0.3125	88.6321	97.4135	95.8858	93.9771	2.70865
	0.15625	97.4608	102.804	96.9259	99.0635	1.87651
	[Compound] µM	S63845			Mean	SEM
	20	62.5355	62.0919	53.6738	59.4337	2.8828
	10	82.9319	84.4	72.1823	79.8381	3.85126
	5	91.0067	90.6879	83.5205	88.405	2.444
	2.5	95.1037	97.4586	83.0095	91.8573	4.47582
	1.25	99.8309	100.65	88.0167	96.1657	4.08136
	0.625	101.647	101.755	94.4613	99.2877	2.41342
	0.3125	99.7081	103.419	100.552	101.226	1.12301
	0.15625	106.506	104.11	90.2576	100.291	5.06418
