# Supplementary material for: Eltrombopag directly inhibits BAX and prevents cell death
Source: Nat Commun. 2021 Feb 18;12:1134. doi: 10.1038/s41467-021-21224-1 (PMC7892824; doi:10.1038/s41467-021-21224-1)
Supplement: Supplementary file 4 — Source Data [file 41467_2021_21224_MOESM4_ESM.zip › SuppFig3.xlsx]

## Sheet: SuppFig3a
		DMSO		BAX		BAX + 10 µM EO		BAX + 7.5 µM EO		BAX + 5 µM EO		BAX + 2.5 µM EO		10 µM EO
	time (min)	Mean	SEM	Mean	SEM	Mean	SEM	Mean	SEM	Mean	SEM	Mean	SEM	Mean	SEM
	1	0	0	0	0	0	0	0	0	0	0	0	0	0	0
	2	-0.204403	0.753293	0.128539	0.258135	0.156073	0.704138	-0.398307	0.436123	0.461735	0.345488	-0.0284845	0.263259	-0.433745	0.0263231
	3	0.0762434	0.801518	0.81689	0.277869	-0.61186	0.180409	-0.607227	0.352932	-0.190696	0.423103	-0.219281	0.296342	-0.560344	0.474573
	4	0.148662	0.739169	1.64505	0.131269	-0.436374	0.347936	-0.993023	0.165212	0.118285	0.116751	0.302019	0.263544	-0.127281	0.488571
	5	-0.353359	0.699574	2.88809	0.154315	0.0119995	0.390356	-0.448	0.154955	0.406314	0.371313	1.49004	0.194861	-0.0106833	0.54613
	6	0.630138	0.563166	3.22416	0.173334	-0.561683	0.0542064	-0.463918	0.290116	0.310619	0.207329	1.17822	0.230696	-0.352065	0.612195
	7	0.349551	0.859661	3.79685	0.474689	-0.349765	0.469895	-0.987915	0.122601	0.404915	0.260577	1.48844	0.177088	-0.784219	0.805153
	8	0.502711	1.0509	4.71321	0.310121	-0.406409	0.600367	-0.544264	0.429833	0.66071	0.265374	1.98745	0.165359	-0.509781	0.357616
	9	0.0832888	0.774506	6.00658	0.475302	-0.0435178	0.539374	-0.663401	0.235778	1.37507	0.326241	2.93544	0.2024	-0.592053	0.688102
	10	0.673973	0.594378	7.36425	0.602356	0.60922	0.733203	-0.0387198	0.282101	1.58099	0.357808	3.09805	0.345019	-0.880025	0.321556
	11	0.339482	1.20146	8.83578	0.588294	1.34672	1.1522	0.214652	0.444466	2.07062	0.45255	4.15468	0.10816	-0.409258	0.543228
	12	0.114039	0.833999	9.98129	0.251783	0.609902	0.772539	0.639964	0.631328	2.38047	0.532702	4.79169	0.199504	-0.0235827	0.384429
	13	0.300646	0.512756	11.4468	0.147931	1.53975	0.379292	1.49599	0.306408	3.18403	0.27583	6.54108	0.396897	0.593441	0.452943
	14	0.668749	0.404185	12.0696	0.304877	1.5618	0.640537	1.00757	0.4448	3.83427	0.363761	7.13251	0.255174	0.255165	0.688265
	15	0.478322	0.975758	14.0654	0.286368	2.67736	1.0704	2.10303	0.890708	4.60788	0.381986	8.47525	0.569717	0.641014	0.384065
	16	0.71707	0.962747	15.3659	0.403283	2.5426	1.29878	1.65495	0.648804	5.16938	0.174251	9.34866	0.806071	0.723171	0.290739
	17	1.05005	0.704228	16.2378	0.309789	3.47954	1.31305	1.95964	0.763351	6.08807	0.592147	11.0169	0.338532	0.886223	0.87525
	18	1.02369	1.09846	17.5156	0.360356	2.33285	0.515489	2.51254	0.666453	6.36872	0.410542	12.2642	0.886843	0.943083	0.597897
	19	0.777273	0.703398	19.2282	0.352141	2.24758	0.202926	3.13659	0.76814	7.77901	0.489551	12.7927	0.915773	1.31665	0.70382
	20	0.99363	0.709027	20.5879	0.304281	2.86405	0.102313	2.75733	0.72459	7.92337	0.412231	13.7401	0.614065	0.9156	0.525691
	21	0.880637	0.636045	21.1655	0.317349	2.29227	0.108544	3.51915	0.993955	9.38185	0.840784	14.7416	0.825675	0.692456	0.742041
	22	0.578799	1.08896	21.7526	0.498962	2.55206	0.576017	3.91087	0.913964	8.79472	0.302781	16.1347	0.882179	0.91401	0.786208
	23	0.956769	0.678458	22.8646	0.478213	3.66685	0.68174	3.82054	1.03215	10.1658	0.62005	17.1006	1.2359	0.848286	0.333423
	24	0.50398	0.595774	24.0432	0.386337	2.70606	0.568422	4.54878	0.947883	10.453	0.713274	18.1783	1.3318	0.993648	0.973126
	25	1.11006	0.716115	25.4477	0.486118	3.46341	0.071524	4.83082	0.822296	11.2164	0.263903	19.5691	1.49891	0.737701	0.670836
	26	0.768998	0.800311	25.6823	0.666676	3.59044	0.171003	4.61389	1.12743	11.4768	0.412543	19.2166	1.44702	0.665506	0.572459
	27	0.724898	0.870145	27.5607	0.774968	3.23564	0.304042	5.64442	0.648849	12.5052	0.34548	20.9209	1.89494	1.43117	0.846262
	28	0.928639	1.06673	27.4456	0.485711	3.85278	0.150752	5.69779	1.41169	13.4407	0.538811	21.3569	1.59692	1.64671	0.893178
	29	0.683693	0.80132	28.2493	0.621539	4.42223	0.328582	5.96534	1.33525	14.0199	0.427437	22.6764	1.53071	1.05536	0.837258
	30	0.503921	1.18551	29.6169	0.501656	4.34114	0.386552	6.38544	1.10992	13.8173	0.197199	23.311	2.00322	1.50177	0.849967
	31	0.979301	0.626969	30.4524	0.413865	5.69745	0.379934	7.52805	0.793668	15.7777	0.229106	25.935	1.82309	1.46321	0.404422
	32	0.935925	0.569046	30.983	0.7521	6.07296	1.56622	7.01838	1.17441	15.6034	0.276633	25.3958	2.34514	1.21798	0.737513
	33	0.370022	0.790952	31.6153	1.08018	5.80235	0.969969	6.93515	1.25631	15.9557	0.269872	26.4041	1.97346	1.13487	0.388402
	34	1.0772	0.776983	31.3975	0.362645	4.35439	0.268723	7.28297	1.09256	16.6093	0.176951	26.4225	2.95684	0.991547	0.53485
	35	0.778501	0.867597	33.0814	0.735175	6.81168	1.04776	7.40847	1.24895	17.1072	0.580823	28.3547	2.5798	0.704375	0.421899
	36	0.989307	0.452267	32.7104	0.600939	6.67769	1.76497	8.08833	1.40319	17.9448	0.325606	28.9773	2.5939	0.595922	0.411194
	37	0.496678	0.619452	35.0642	0.965035	7.81137	0.888015	9.16449	1.32499	19.1343	0.747006	30.7173	2.56907	0.728195	0.287509
	38	0.215849	0.71844	33.8729	0.324263	5.34424	0.145699	8.19075	1.30897	18.1877	0.629144	30.7703	2.39025	0.120447	0.682209
	39	0.612349	0.4739	34.8467	0.779777	5.16103	0.300129	8.58751	1.20379	18.6138	0.531704	31.0232	2.79606	0.185956	0.620667
	40	0.46875	0.697429	34.8798	0.653962	7.09916	1.80905	8.57273	1.28711	19.6882	0.449447	31.9304	2.75511	0.0947301	0.437269
	41	0.580972	0.646592	35.9061	1.01025	7.29108	1.80332	9.06816	1.25694	19.1783	0.394801	32.5103	3.38038	-0.176382	0.503493
	42	0.406648	0.859385	36.4746	1.13844	6.6264	0.724578	8.91211	0.910453	19.6373	0.20017	33.0208	2.89212	0.276783	0.209638
	43	0.130257	0.865905	36.5764	0.885852	6.21717	0.323082	9.10836	1.00796	20.2385	0.597902	34.2956	2.98625	0.272102	0.412184
	44	0.507282	0.374347	38.6897	0.639052	6.94563	0.44683	10.538	1.0321	21.3805	0.337268	35.4299	3.64503	0.287207	0.176412
	45	0.0687574	0.571274	36.7387	0.891582	6.538	0.2946	10.366	1.46672	21.4093	0.317451	34.3309	2.77501	-0.24675	0.470499
	46	0.286483	0.697381	38.1908	0.781649	7.5468	1.14601	10.2595	1.50564	22.2147	0.241951	36.7619	3.85004	0.449198	0.191328
	47	-0.252156	0.894878	37.6694	0.909777	6.42248	0.210069	10.2944	1.05434	22.3952	0.180998	36.6003	3.52498	-0.223763	0.577642
	48	0.474481	0.966635	38.1207	0.947733	6.47782	0.45975	10.6787	1.21177	22.989	0.278231	37.2263	3.143	0.632722	0.49054
	49	0.367465	0.89159	38.5115	0.95726	5.8869	0.609777	10.899	0.963116	22.6075	0.430831	37.064	3.49036	0.507564	0.160834
	50	-0.182237	0.689798	39.0537	1.42359	6.67596	0.507578	11.1908	1.58408	23.2412	0.442787	37.9277	3.54923	0.15693	0.620702
	51	0.134034	0.745126	38.0768	1.78461	6.56747	0.263839	11.3587	0.98235	23.0503	0.568738	38.642	3.14759	-0.0460218	0.450646
	52	0.00619186	0.441144	38.7103	0.814472	7.14999	0.289195	11.2051	1.23214	23.7281	0.651505	39.2561	3.10148	0.53594	0.780207
	53	0.276501	0.549698	39.0567	1.09581	7.08984	0.0847823	11.9006	0.876126	24.1071	0.509574	39.096	3.37226	-0.235021	0.313147
	54	-0.115972	0.91694	39.9036	0.912636	7.02554	0.160729	12.1529	1.19249	24.5096	0.305801	39.8114	2.87048	0.0720371	0.617164
	55	0.179412	0.486715	39.2188	1.38482	8.44132	0.500003	12.094	1.02123	23.9308	0.450662	39.4635	3.12955	0.28575	0.530143
	56	0.0365458	0.659412	41.6223	1.41735	8.79731	0.463755	13.5722	0.930898	26.5362	0.473676	40.805	2.72968	0.600802	0.534207
	57	0.222052	0.743388	40.1844	1.37278	9.28508	1.47159	12.399	0.985359	25.8482	0.65575	40.6348	3.13699	-0.21805	0.446745
	58	-0.296511	0.834836	40.0113	0.882745	9.07825	1.48693	13.0837	1.33609	25.6864	0.175599	41.4079	2.62565	0.200637	0.687763
	59	-0.429025	0.480546	40.6713	0.805505	9.22633	1.21133	12.7744	1.03463	26.613	0.618217	42.5476	2.71132	0.123617	0.541475
	60	-0.116989	0.70017	40.5625	0.88803	8.94735	0.711554	12.8506	1.202	25.8933	0.231507	42.6853	3.14394	-0.0454179	0.724568

## Sheet: SuppFig3b
		DMSO		BAX		BAX + 10 µM EO		BAX + 7.5 µM EO		BAX + 5 µM EO		BAX + 2.5 µM EO		10 µM EO
	time (min)	Mean	SEM	Mean	SEM	Mean	SEM	Mean	SEM	Mean	SEM	Mean	SEM	Mean	SEM
	1	0	0	0	0	0	0	0	0	0	0	0	0	0	0
	2	-0.204403	0.753293	1.54497	0.272649	0.0583897	0.0712831	-0.386441	0.240225	0.135643	0.117969	1.35455	0.257796	-0.433745	0.0263231
	3	0.0762434	0.801518	3.69132	0.523917	-0.111674	0.155746	-0.395558	0.255231	1.22737	0.255011	2.72736	0.285886	-0.560344	0.474573
	4	0.148662	0.739169	5.59565	0.333448	0.217613	0.121271	-0.126439	0.20199	1.99117	0.461125	4.69949	0.149663	-0.127281	0.488571
	5	-0.353359	0.699574	8.78544	0.709156	0.810309	0.392058	0.521815	0.298855	3.77054	0.240923	6.8626	0.358125	-0.0106833	0.54613
	6	0.630138	0.563166	10.9757	0.875496	0.784187	0.0548186	0.722936	0.10538	4.34058	0.37062	7.83995	0.475057	-0.352065	0.612195
	7	0.349551	0.859661	13.8676	0.910055	1.13648	0.278884	1.1786	0.327692	5.61512	0.565268	10.5819	0.41984	-0.784219	0.805153
	8	0.502711	1.0509	16.8166	1.0575	1.3904	0.390762	1.33429	0.116379	7.3526	0.567628	12.8531	1.13215	-0.509781	0.357616
	9	0.0832888	0.774506	19.7385	0.82885	1.99238	0.750732	1.99632	0.276272	9.12456	0.744387	15.7583	0.74471	-0.592053	0.688102
	10	0.673973	0.594378	21.8092	1.00383	2.20936	0.330891	2.85882	0.344795	11.1744	0.750153	17.8487	0.559808	-0.880025	0.321556
	11	0.339482	1.20146	24.1905	0.913695	3.43902	0.801966	3.30689	0.133729	12.6488	0.521026	20.7373	0.866806	-0.409258	0.543228
	12	0.114039	0.833999	27.0814	0.941193	3.67227	0.721188	4.10317	0.248013	15.0067	0.858359	23.4992	1.12077	-0.0235827	0.384429
	13	0.300646	0.512756	29.2801	1.04388	4.51559	0.544142	4.99314	0.380873	17.7428	1.08191	26.051	0.719496	0.593441	0.452943
	14	0.668749	0.404185	31.3257	1.39043	5.277	0.570209	5.62241	0.19342	19.0758	0.628668	27.8095	0.672243	0.255165	0.688265
	15	0.478322	0.975758	33.3618	1.46396	6.09831	1.05286	6.86455	0.465472	21.0352	1.10977	30.1304	0.911285	0.641014	0.384065
	16	0.71707	0.962747	35.7062	0.80936	6.64932	1.25524	7.61292	0.306561	22.5274	0.904851	32.1603	0.585373	0.723171	0.290739
	17	1.05005	0.704228	37.0165	0.928355	6.47495	0.98069	7.85497	0.569283	24.5009	0.856907	33.9676	1.10378	0.886223	0.87525
	18	1.02369	1.09846	38.419	0.76998	7.42519	0.962212	8.66893	0.378066	25.3386	1.03725	36.2584	1.02176	0.943083	0.597897
	19	0.777273	0.703398	40.6123	0.208334	8.08166	0.877712	9.55371	0.35043	27.0214	0.904626	36.9361	0.687079	1.31665	0.70382
	20	0.99363	0.709027	42.006	0.811953	8.11928	0.915593	10.394	0.529439	29.0172	1.23142	38.5484	0.659075	0.9156	0.525691
	21	0.880637	0.636045	43.352	1.08601	8.63532	0.81125	11.2987	0.434852	29.954	0.922812	40.2674	1.04717	0.692456	0.742041
	22	0.578799	1.08896	44.2935	0.560981	8.77969	0.838924	11.6922	0.544863	30.819	1.1239	41.4489	0.887826	0.91401	0.786208
	23	0.956769	0.678458	45.988	0.831223	9.55805	0.944152	12.4206	0.308476	32.3229	0.69757	43.0615	0.591214	0.848286	0.333423
	24	0.50398	0.595774	46.9422	1.25376	9.33147	0.913895	12.6707	0.449838	32.2986	0.922399	43.5242	0.806651	0.993648	0.973126
	25	1.11006	0.716115	47.5024	0.726494	10.1748	0.749965	13.4089	0.124337	34.2967	0.794533	44.9061	1.18922	0.737701	0.670836
	26	0.768998	0.800311	48.3135	0.897998	10.6049	0.706399	13.524	0.20884	34.4733	0.756172	46.5341	0.513157	0.665506	0.572459
	27	0.724898	0.870145	49.9026	1.21344	11.1223	0.897355	14.7413	0.503552	34.9655	0.820588	46.6281	0.184102	1.43117	0.846262
	28	0.928639	1.06673	49.9458	0.995372	11.2172	0.919617	14.6086	0.117904	36.7254	1.32292	46.8184	0.155762	1.64671	0.893178
	29	0.683693	0.80132	51.8723	0.381725	11.5811	0.949916	15.5093	0.626584	37.6452	0.97106	47.5064	0.403487	1.05536	0.837258
	30	0.503921	1.18551	51.5998	0.612486	11.7344	0.975455	16.4161	0.892107	37.83	1.18706	48.7983	0.631268	1.50177	0.849967
	31	0.979301	0.626969	53.6098	0.490678	12.5568	0.654525	17.2068	0.399251	38.2357	0.546901	48.9971	0.329488	1.46321	0.404422
	32	0.935925	0.569046	53.2612	0.704084	11.8341	0.759426	17.4219	0.495283	39.7192	0.755119	49.8281	0.918506	1.21798	0.737513
	33	0.370022	0.790952	53.778	0.913362	12.3558	0.471736	17.376	0.614571	41.1127	0.858179	50.6733	0.129083	1.13487	0.388402
	34	1.0772	0.776983	54.7248	0.598441	12.8131	0.888872	18.2321	0.523874	40.9648	1.32272	51.8677	0.32259	0.991547	0.53485
	35	0.778501	0.867597	55.2483	1.11512	12.8671	0.488955	18.5523	0.447633	41.6796	0.894702	53.3227	0.392718	0.704375	0.421899
	36	0.989307	0.452267	55.214	0.475725	13.2747	0.730565	19.5097	0.694625	41.6069	0.695493	52.8005	0.512459	0.595922	0.411194
	37	0.496678	0.619452	57.0367	0.758168	14.258	1.01169	20.2926	0.92418	43.4168	0.956969	54.6641	1.02143	0.728195	0.287509
	38	0.215849	0.71844	55.6208	0.86114	14.1851	0.495514	19.8324	0.152567	44.1215	1.05932	54.0295	0.378695	0.120447	0.682209
	39	0.612349	0.4739	57.976	0.560858	14.2212	0.828201	20.231	0.783585	44.2391	1.08863	54.9837	0.75635	0.185956	0.620667
	40	0.46875	0.697429	56.9314	0.708151	14.0393	0.96711	20.867	0.705472	45.1298	0.760343	55.3854	0.375554	0.0947301	0.437269
	41	0.580972	0.646592	57.1822	0.700385	14.6943	0.39806	21.2996	0.642944	43.8424	0.809643	54.5614	0.873613	-0.176382	0.503493
	42	0.406648	0.859385	57.9189	1.15731	14.9753	0.562099	21.7491	0.858646	45.7348	0.470034	55.8538	0.58003	0.276783	0.209638
	43	0.130257	0.865905	57.5087	1.00282	15.1515	0.861186	21.8017	0.985905	45.6238	0.556684	55.6102	0.7894	0.272102	0.412184
	44	0.507282	0.374347	59.147	0.631216	15.592	1.10873	22.7366	0.714404	46.3766	0.234538	56.648	1.117	0.287207	0.176412
	45	0.0687574	0.571274	58.2734	0.881848	16.5361	0.977756	23.2699	0.920138	46.7594	1.22994	56.4326	0.779243	-0.24675	0.470499
	46	0.286483	0.697381	59.5475	0.950805	16.6158	0.804343	23.2981	0.949629	47.1649	1.38122	57.2061	0.711003	0.449198	0.191328
	47	-0.252156	0.894878	58.2845	1.26073	15.9028	0.546955	23.4247	0.483581	47.908	0.453532	56.9152	0.780192	-0.223763	0.577642
	48	0.474481	0.966635	59.6549	0.667743	16.4317	0.4833	23.952	0.718872	48.9108	1.41658	58.2285	1.11006	0.632722	0.49054
	49	0.367465	0.89159	58.0691	0.311241	16.7441	0.584086	24.2756	0.542173	49.2727	1.30195	57.3765	0.440281	0.507564	0.160834
	50	-0.182237	0.689798	59.988	1.03746	17.1631	0.449179	24.9173	0.918364	49.1067	0.932889	58.4338	0.841844	0.15693	0.620702
	51	0.134034	0.745126	58.7705	0.81506	17.5858	0.705221	25.4026	0.973605	48.2737	1.06212	58.4516	0.767483	-0.0460218	0.450646
	52	0.00619186	0.441144	59.8974	0.707049	17.305	0.610689	25.4792	0.085952	48.9146	0.958429	58.7773	1.03376	0.53594	0.780207
	53	0.276501	0.549698	59.4225	0.898526	18.2109	0.723295	25.755	0.544165	49.1835	0.765147	59.303	1.07619	-0.235021	0.313147
	54	-0.115972	0.91694	61.2775	1.63342	18.6325	0.390091	26.621	0.677638	49.9302	1.3255	60.6957	0.562836	0.0720371	0.617164
	55	0.179412	0.486715	59.2992	1.59673	18.6697	0.901645	26.7513	0.680183	50.6659	1.16018	59.3631	0.97736	0.28575	0.530143
	56	0.0365458	0.659412	61.9848	1.41344	20.3935	1.10223	26.8388	0.568208	51.1402	1.15185	60.4308	0.148756	0.600802	0.534207
	57	0.222052	0.743388	59.8612	0.944503	19.1454	0.7978	27.0429	0.474802	51.0874	1.13288	60.1149	0.183822	-0.21805	0.446745
	58	-0.296511	0.834836	61.1226	1.04513	19.246	0.964694	26.8525	0.690964	51.2737	0.8763	61.4496	0.394336	0.200637	0.687763
	59	-0.429025	0.480546	60.5799	1.32303	19.5582	0.748902	27.4303	0.89693	52.4917	1.66665	60.3969	0.236154	0.123617	0.541475
	60	-0.116989	0.70017	59.77	0.637358	20.0008	0.982365	28.3485	1.20784	53.0112	0.598504	60.7452	0.775844	-0.0454179	0.724568

## Sheet: SuppFig3c
	[EO] µM	1000 nM BAX			Mean	SEM
	0	0	0	0	0	0
	2.5	7.19558	3.08402	6.16866	5.48275	1.23546
	5	31.5499	25.2102	24.0868	26.949	2.32321
	7.5	69.6929	71.3773	65.5044	68.8582	1.74595
	10	74.2033	79.9919	79.867	78.0208	1.90907
	[EO] µM	250 nM BAX			Mean	SEM
	0	0	0	0	0	0
	2.5	30.5197	26.3496	8.11046	21.6599	6.88086
	5	52.9176	55.0164	54.8756	54.2698	0.677357
	7.5	76.3713	87.4099	75.6116	79.7976	3.81247
	10	84.2306	88.6257	87.6024	86.8195	1.32776

## Sheet: SuppFig3d
		BAX		BAX + tBID		BAX + tBID + 40 µM EO		BAX + tBID + 20 µM EO		BAX + tBID + 10 µM EO		BAX + tBID + 5 µM EO		BAX + 40 µM EO
	Time (min)	Mean	SEM	Mean	SEM	Mean	SEM	Mean	SEM	Mean	SEM	Mean	SEM	Mean	SEM
	0	-1.61229	1.61229	0	0	0	0	0	0	0	0	0	0	0	0
	1	-3.32973	0.534725	-2.39366	0.194682	-1.47694	0.269434	-2.42564	0.258246	-2.69291	0.497969	-2.8573	0.271405	-3.37046	0.768616
	2	-2.22951	0.640211	-1.36023	0.517632	-1.05584	0.226676	-0.638078	0.457164	-2.36104	0.436511	-1.94271	0.296603	-2.1409	0.855863
	3	-0.0889326	1.52027	1.56374	0.351135	0.306279	0.508012	1.6435	0.286095	-0.114565	0.279236	0.70855	0.545566	-0.202472	0.789281
	4	1.226	1.2828	3.33084	0.22966	3.13168	0.857526	3.77283	0.553703	2.35938	0.198392	3.05912	0.266244	-0.0588396	1.02777
	5	1.83782	1.67067	4.17798	0.338743	4.09699	0.725651	5.12513	0.0398515	2.90849	0.194014	4.41234	0.45604	-0.686986	0.989189
	6	2.15066	1.80523	5.10984	0.504578	5.02954	1.14087	5.63413	0.218114	4.04311	0.231196	5.29043	0.507849	0.236636	0.938597
	7	2.08122	1.74606	6.20305	0.386912	5.05084	1.0274	6.6924	0.607879	5.33789	0.0902415	6.2576	0.391801	-0.0445786	1.5696
	8	3.93315	2.01819	7.9034	0.407641	6.57252	0.603107	8.23346	0.314625	6.699	0.156846	8.3488	0.62801	1.98967	1.34515
	9	4.61891	2.4565	9.65365	0.360923	7.70488	1.10872	9.71161	0.409139	8.63608	0.386512	10.0581	0.305471	1.98055	1.93347
	10	6.46232	1.48718	11.3735	0.270708	9.69369	0.706632	11.8959	0.681785	10.1766	0.309646	12.5334	0.960303	3.0862	1.25661
	11	7.72439	2.27727	13.7294	0.0712255	11.2884	0.812757	13.0231	0.789763	12.2879	0.206756	14.4806	0.757011	5.30023	1.67693
	12	9.21132	1.67493	15.73	0.190024	13.0817	1.13246	14.6365	0.488455	14.1358	0.12983	16.4085	0.501807	6.0996	1.79151
	13	9.32138	1.79259	15.6442	0.202366	12.2437	1.09432	15.2164	0.321138	13.6353	0.544138	17.0147	0.622102	6.01551	1.37735
	14	10.7694	2.05415	17.8579	0.402618	13.3716	0.977927	16.2143	0.661274	15.8885	0.572404	18.9965	0.594218	6.86922	1.59787
	15	10.8806	1.55791	18.5716	0.371355	13.4609	0.768559	16.2302	0.260272	16.2123	0.479108	19.3137	0.471616	5.73551	1.95233
	16	12.0017	2.1404	20.3049	0.199908	14.3751	0.775823	17.3973	0.821735	17.9268	0.441555	21.4338	0.285248	7.45456	1.38291
	17	13.3552	2.00193	22.6537	0.595015	14.9864	1.01003	18.8395	0.52639	19.3781	0.19919	22.7979	0.601375	7.81975	1.69088
	18	13.2921	1.89933	23.539	0.281091	14.9879	1.03414	19.1522	0.360052	19.7767	0.51398	23.7359	0.465686	8.27317	1.62702
	19	14.8339	1.96488	24.2861	0.45079	15.1198	1.29462	19.4788	0.518413	20.8623	0.48544	25.2967	0.596408	8.92145	2.15868
	20	14.7527	2.28719	25.3607	0.8536	15.0784	1.23336	20.072	0.576948	21.7121	0.419185	25.1188	0.599352	7.77919	2.06614
	21	16.5073	1.91623	27.6232	0.685845	16.9083	1.22686	21.257	0.670313	22.6949	0.310443	27.4661	0.292511	8.99957	1.99864
	22	16.4385	1.78068	28.457	0.62857	16.6694	1.66107	22.5619	0.248565	23.1127	0.648041	28.1021	0.674264	9.25566	1.84746
	23	17.1124	2.02558	30.0833	0.517488	17.8011	1.54967	21.9524	0.248359	23.6385	0.667628	29.4865	0.505966	9.59843	2.39813
	24	17.5326	2.26201	30.9427	0.367452	16.8575	2.1267	22.3058	0.14725	24.2977	0.598591	29.9759	0.529176	8.84693	2.24278
	25	17.8286	2.0224	31.8976	0.443317	17.8366	1.70698	22.8372	0.205928	24.7511	0.256061	30.5556	0.301597	8.78353	1.94934
	26	17.9337	2.16366	32.3862	0.135935	17.6076	1.82148	22.2738	0.189138	25.0738	0.483345	31.0436	0.395369	8.84717	2.02287
	27	17.5831	2.24475	33.3299	0.564408	17.1754	1.99859	22.6491	0.329639	25.5436	0.470744	31.6234	0.370979	8.72226	2.4473
	28	19.5459	2.07906	35.2035	0.725833	17.9771	1.59783	24.5761	0.0693302	26.3279	0.261764	33.2685	0.390389	10.1071	1.99283
	29	19.1568	2.2704	35.6723	0.571139	18.2848	1.48223	23.7126	0.0662924	26.4607	0.503874	33.3122	0.275903	9.68562	2.3222
	30	19.5786	2.04244	36.4771	0.459719	18.5813	1.38092	24.3595	0.145063	27.2119	0.450078	34.3301	0.349922	10.4312	2.60648
	31	19.2575	1.97474	37.5041	0.567402	18.6816	1.76902	23.9551	0.443888	27.1806	0.455754	34.7458	0.166071	10.1518	2.81474
	32	21.162	2.43133	39.7297	0.432671	19.6913	1.46017	25.347	0.494746	29.4905	0.563886	36.613	0.508935	11.5303	2.07478
	33	21.7539	2.24989	40.6254	0.296126	19.7589	0.951537	25.1505	0.465028	29.2811	0.184942	36.9076	0.19476	11.3936	2.49908
	34	21.3341	2.45085	39.819	0.195964	18.8237	1.56526	24.6837	0.318276	28.9048	0.312962	36.5886	0.379014	10.2361	2.54686
	35	22.0734	2.70912	40.9836	0.349133	18.733	1.91064	25.0434	0.304929	29.6331	0.564218	37.5094	0.137052	11.2004	2.6759
	36	22.785	2.54	42.1033	0.253391	20.3066	2.20602	26.1018	0.203611	30.8481	0.252256	38.968	0.363704	11.9482	2.55498
	37	22.8491	2.48231	42.365	0.38477	19.3538	2.05918	25.3166	0.362488	30.017	0.320411	38.5262	0.439238	10.2963	2.83573
	38	22.6375	2.73946	43.224	0.167123	19.1629	1.55506	25.7133	0.237903	30.1853	0.15815	38.5977	0.388498	10.8146	2.587
	39	23.023	2.58991	44.0254	0.30355	18.9373	1.5448	24.8864	0.475749	30.9792	0.314876	38.9414	0.320492	10.7645	3.13124
	40	23.9662	2.37412	45.3201	0.4774	19.4623	1.54096	26.142	0.517876	31.1954	0.0940104	40.473	0.336125	10.4645	2.46151
	41	23.96	2.6421	45.3359	0.100292	18.8626	1.65162	25.5057	0.383238	31.212	0.295643	40.1874	0.566314	10.7123	2.56335
	42	23.5999	3.16401	45.7747	0.497614	18.8645	1.55721	25.8122	0.726802	31.4031	0.338574	40.6623	0.478342	11.3235	2.61734
	43	24.8925	2.79199	47.4862	0.167206	19.0591	1.63736	26.2622	0.401134	32.053	0.397594	41.8531	0.522093	11.7697	2.70913
	44	25.082	2.80367	47.4653	0.171876	18.8117	1.40029	25.7566	0.85883	32.4358	0.193337	41.8764	0.399797	11.3321	2.96054
	45	24.8993	2.68843	47.6656	0.099888	18.7182	1.97369	25.8865	0.262173	32.0327	0.191645	42.1381	0.225994	11.1841	2.4827
	46	25.8287	2.96541	48.6091	0.381429	19.6373	1.7407	26.388	0.31073	32.2465	0.157627	42.3479	0.710073	11.3345	2.67541
	47	26.8886	3.06427	50.7027	0.518292	20.2243	1.62503	27.6363	0.370957	34.1272	0.258248	44.1873	0.443895	12.6764	2.55793
	48	27.1675	3.26892	51.3038	0.222904	20.2902	1.98845	27.2824	0.66812	34.6847	0.347986	45.1586	0.520658	13.2001	2.67399
	49	25.9063	3.29506	50.0604	0.302579	18.8565	1.97624	26.7278	0.688801	33.0252	0.131631	43.5186	0.570232	11.7996	2.97186
	50	26.6767	3.30087	51.5209	0.368172	20.0134	1.81662	26.7731	0.617499	34.0785	0.213205	44.7934	0.389644	12.2609	2.9691
	51	27.8356	3.11416	51.9427	0.264234	18.9397	1.11759	26.9656	0.957942	34.2953	0.107155	45.4115	0.22631	12.4423	2.24323
	52	27.6177	2.86226	52.1257	0.437403	20.0171	1.62905	26.9963	0.592391	34.7318	0.175273	45.6294	0.252434	12.3178	3.08808
	53	28.62	3.1224	53.1821	0.345053	20.7248	1.99294	27.7091	0.559184	36.2204	0.193321	47.26	0.847761	12.5886	2.56099
	54	28.9661	2.95287	53.9779	0.180913	20.949	1.41754	28.198	0.402241	35.9101	0.327445	46.7384	0.374982	13.302	3.06436
	55	28.0866	2.89376	53.7481	0.328025	19.9671	1.02079	27.5688	0.660382	35.5894	0.038942	46.896	0.226137	12.5502	2.8765
	56	28.4257	3.12354	53.3135	0.507274	19.355	1.82876	26.1937	0.454024	34.8766	0.452127	46.7789	0.372929	12.3338	2.10476
	57	28.9056	2.63535	54.4443	0.348261	20.1063	2.01223	27.4458	0.423819	36.0523	0.20055	46.9911	0.374499	12.748	2.35807
	58	29.8407	3.41864	54.8327	0.322253	19.8291	1.73268	27.6752	0.41283	35.912	0.117027	48.0448	0.458332	12.2429	2.84925
	59	31.0676	3.42617	55.9606	0.380213	20.2078	1.25788	28.6176	0.687389	36.7959	0.254963	48.376	0.129614	13.322	2.22572
	60	29.4759	3.41883	55.6022	0.270433	19.3545	1.35554	27.0189	0.92894	36.6402	0.146291	47.9796	0.262942	12.1846	2.76819
	61	30.0481	3.39873	56.1842	0.763678	20.5371	1.8984	26.718	0.781672	36.6309	0.37529	48.7013	0.336342	11.8772	2.9614
	62	30.7165	2.07887	57.5791	0.540185	21.1014	1.02588	28.7495	0.715373	37.9413	0.166764	50.3584	0.0533058	13.6083	2.01044
	63	28.9439	1.28634	56.849	0.51744	19.3901	0.870688	27.5564	0.673806	36.5971	0.302894	48.6018	0.0413384	12.373	2.47132
	64	31.478	2.96695	56.2051	0.69503	19.9456	0.995681	27.6863	0.751762	37.6608	0.262208	49.2349	0.209196	11.4305	2.08046
	65	31.1046	2.91058	57.345	0.228621	19.6419	0.746886	27.6686	0.559759	37.7964	0.313918	49.3281	0.0507894	12.6148	2.78393
	66	30.4857	1.96763	57.1166	0.260892	19.6423	1.02675	27.5283	0.355703	37.8518	0.337448	49.785	0.308561	12.7959	2.58015
	67	31.0394	1.62193	58.5046	0.136631	20.5519	1.00996	28.2589	0.261809	38.9923	0.650327	51.2896	0.281048	13.6453	3.08127
	68	31.8933	2.50599	57.5482	0.739001	19.6174	0.849449	28.3319	0.343828	38.1018	0.271505	50.2791	0.396831	12.7069	2.50516
	69	31.7815	2.06901	58.6341	0.418495	20.1005	1.20604	28.7399	0.107032	38.4729	0.35346	50.5976	0.483805	12.3303	2.4953
	70	32.4403	0.811659	59.0712	0.985798	20.8701	1.46706	29.318	0.606585	39.3108	0.159284	51.7288	0.61153	13.5459	2.86669
	71	30.6095	1.58339	59.3667	0.568718	18.3766	1.87215	27.7013	0.639466	38.2205	0.195199	50.7365	0.104247	12.0047	2.75498
	72	32.2387	1.1964	59.8601	0.560392	20.0018	1.45136	29.0075	0.64289	39.1085	0.300837	52.3847	0.249668	13.1302	2.85221
	73	32.2593	1.51353	59.0395	0.260001	19.9751	1.54069	28.7725	0.585213	39.2014	0.163006	50.9137	0.758085	11.7648	2.43536
	74	33.076	1.30464	60.0923	0.0466878	20.4647	1.23877	29.5747	0.520906	39.7518	0.168552	52.8557	0.426974	12.9052	2.78305
	75	33.3755	1.20569	59.9745	0.524139	20.7743	1.34759	29.2371	0.378935	39.7218	0.165113	52.8942	0.413688	12.6249	2.24522
	76	34.6773	2.01964	61.0625	0.413718	20.0899	2.14721	29.3668	0.218255	40.2311	0.097693	52.6805	0.266733	12.9107	2.67868
	77	34.602	1.77777	60.7391	0.633703	20.1792	1.16906	29.5871	0.453105	40.537	0.0438526	53.7952	0.174596	13.5214	2.36472
	78	32.8132	0.785818	61.6614	0.405365	19.6656	1.28738	28.8585	0.304378	39.8881	0.729271	53.2477	0.190476	12.7619	1.75252
	79	33.5275	1.10267	61.3762	1.39439	20.7308	1.32986	30.0926	0.565287	40.5606	0.655067	53.8658	0.26977	13.429	2.79052
	80	33.7513	1.27401	60.0416	1.61332	18.9189	1.93098	29.1481	0.386458	40.2099	0.142254	53.0967	0.84573	12.4491	1.73229
	81	35.589	1.873	61.8199	1.26681	21.8074	1.65838	30.0909	0.586423	41.2385	0.168075	53.9767	0.203217	13.6727	2.42711
	82	33.9912	1.05052	60.1618	1.67386	20.2899	1.51672	29.3304	0.602172	39.8704	0.0982825	53.5194	0.32076	12.8505	2.23363
	83	35.0893	0.937829	61.4386	1.87755	20.5338	2.44629	29.9461	0.65178	40.8054	0.582468	53.5411	0.802659	14.047	2.78893
	84	34.1768	0.689047	59.2699	1.53517	18.0009	1.44388	28.2164	0.579596	39.8369	0.202169	53.4515	0.739229	13.4285	2.33039
	85	35.3421	1.54862	59.6583	0.584924	19.4096	1.63403	29.4218	0.389444	40.9074	0.0345203	53.9601	0.19761	12.9336	2.01127
	86	35.5722	0.983249	60.4834	1.23691	20.6616	2.22275	29.6503	0.439272	41.0152	0.266369	54.6063	0.382415	13.9155	2.26727
	87	37.3136	1.74974	59.4283	0.503743	20.4732	0.374418	29.4883	0.251257	41.6885	0.197537	55.1274	0.13092	13.5229	2.01151
	88	36.6442	0.734432	62.1751	2.03918	20.6401	1.69676	30.0714	0.334554	41.2884	0.540013	54.3774	0.246953	15.4291	2.5866
	89	35.9945	0.843483	61.8984	1.06409	21.1339	1.80763	29.6619	0.214469	41.3532	0.158228	54.6048	0.582612	14.4242	2.28965
	90	36.0156	1.13248	60.5234	0.843543	18.879	1.65951	29.7251	0.397733	41.6535	0.213848	54.6168	0.286692	14.1268	2.22544
	91	36.1955	0.962049	61.6246	0.955606	19.0313	1.54805	29.9354	0.173217	41.0976	0.24302	54.7494	0.570049	13.7066	2.27403
	92	36.4771	0.880829	61.8979	1.39262	18.8093	1.97214	29.1712	0.424753	41.2897	0.207347	54.5465	0.0818953	12.8116	2.30031
	93	36.5589	0.981556	60.9682	0.50954	18.5104	1.47183	30.77	0.301944	42.2456	0.362315	54.1909	0.855995	14.2512	2.34695
	94	36.2193	0.47729	61.124	1.07906	19.4674	1.25852	30.64	0.57733	41.3082	0.456533	54.9536	0.356905	12.2563	1.95642
	95	34.752	1.53924	63.0802	0.25234	18.8023	1.26772	30.375	0.757883	42.1963	0.341575	55.5907	0.279797	14.4189	2.03837
	96	37.3709	0.753822	61.5753	1.22545	18.8342	1.78369	30.0559	0.911403	42.5418	0.196584	54.9636	0.510742	14.5045	2.24257
	97	35.4796	1.32341	62.2702	0.589032	19.5676	1.09377	29.9032	0.392962	42.0749	0.21125	54.5955	0.132879	11.6596	2.75357
	98	36.9646	0.274723	61.7994	0.273137	18.8249	0.779914	30.393	0.689801	42.0489	0.351561	54.5837	0.885503	13.6859	2.34362
	99	37.2828	1.22914	61.891	1.20882	18.6755	0.614131	29.7854	0.491466	42.0232	0.491495	55.1674	0.278212	13.9676	2.40993
	100	37.9324	2.07688	60.277	1.07965	18.0452	1.81176	29.9554	0.967887	42.283	0.406188	54.7547	0.385914	12.7132	2.13533
	101	36.6641	0.951238	62.2202	0.565578	18.6922	1.2881	30.6173	0.221474	42.2406	0.242701	55.3405	0.788711	13.0962	2.46528
	102	37.9557	1.02002	62.2972	0.993443	19.7006	1.85869	30.0111	0.215715	42.212	0.410664	54.575	0.493235	12.4192	2.01826
	103	38.5418	1.16932	63.7541	0.689359	18.5164	0.856067	30.1771	0.238297	42.3767	0.383634	54.6056	0.300264	13.0934	2.28027
	104	35.8084	2.07495	62.7058	1.20604	19.1716	1.61576	30.0101	0.303758	42.5994	0.373534	54.8332	0.383598	13.3742	2.41169
	105	35.849	2.25487	62.5866	0.490089	18.2877	0.948127	30.3053	0.579425	42.1824	0.0539242	53.8573	0.552929	13.4853	2.2514
	106	37.2496	2.39811	63.0698	1.27585	18.8371	1.44046	29.8863	0.704905	41.9915	0.586368	55.6852	1.02506	14.0902	2.02326
	107	35.1623	2.50218	63.4534	1.77928	17.958	1.54298	30.3382	0.752755	41.8918	0.765785	54.5925	0.360556	12.5795	2.73278
	108	39.1974	2.53561	64.6986	1.71122	18.8295	2.51501	30.3814	0.662277	41.8603	0.690595	54.0944	0.147253	13.4526	2.36226
	109	38.3561	1.6681	62.2929	1.24244	18.853	1.95207	30.0844	0.221912	41.8162	0.764193	54.7366	0.254236	14.744	2.42414
	110	36.1051	2.33222	63.5364	0.462991	18.7997	1.88161	29.897	0.483612	42.0519	0.754502	55.5326	1.05483	11.9573	2.04974
	111	36.3889	2.39102	64.6854	2.1264	19.2383	0.569314	29.3142	0.368801	42.2263	0.209652	54.1906	0.51487	12.6385	1.7687
	112	38.1435	1.46371	63.8435	0.967687	17.4537	1.32005	29.1082	0.890627	40.4181	0.49757	53.4699	0.327932	13.0813	2.12295
	113	37.4032	3.01472	64.2816	0.631197	17.0505	1.57439	28.4132	0.385358	41.0799	0.403899	54.3639	0.616131	12.1873	2.28879
	114	36.8336	1.58594	65.4876	1.07646	17.5727	1.72864	29.6433	0.885694	41.7959	0.130521	54.4524	0.153497	14.2022	2.87695
	115	34.5455	2.48575	64.6312	0.76119	17.5307	2.10514	29.3407	0.265327	41.9703	0.640904	54.8327	0.397801	12.1964	2.55439
	116	35.9661	2.14367	63.5033	1.01145	17.0597	1.03084	28.663	0.446024	41.7931	0.324474	53.4227	0.883389	12.9707	1.37691
	117	35.2822	2.46109	63.8395	0.883357	16.8835	1.65152	28.391	0.585268	40.8538	0.452284	55.0925	1.04009	11.6033	1.90762
	118	37.611	2.84016	62.0518	0.991975	17.7805	1.25373	28.1041	0.874884	40.9377	0.462984	54.883	0.970812	13.339	1.67957
	119	37.1334	4.41966	62.7545	0.889282	17.1412	2.06146	29.1776	0.0892615	40.937	0.175686	55.6317	0.392107	13.2834	2.25184
	120	37.0208	3.28458	62.9915	0.851574	18.91	1.56358	29.9569	0.181433	41.0745	0.41125	55.257	0.773611	13.8852	1.39756
	121	39.1792	1.73945	62.4651	1.08618	17.6363	1.41162	29.2868	0.705004	41.0031	0.380131	54.2911	0.298845	11.2829	1.68095
	122	37.0566	2.89263	64.323	0.971198	18.7565	2.49204	30.4405	0.926617	41.6462	0.280171	54.9968	0.232156	12.0857	2.0816

## Sheet: SuppFig3e
		BAX		BAX + BIM-BH3		BAX + BIM-BH3 + 40 µM EO		BAX + BIM-BH3 + 20 µM EO		BAX + BIM-BH3 + 10 µM EO		BAX + BIM-BH3 + 5 µM EO		BAX + BIM-BH3 + 2.5 µM EO		BAX + 40 µM EO
	time (min)	Mean	SEM	Mean	SEM	Mean	SEM	Mean	SEM	Mean	SEM	Mean	SEM	Mean	SEM	Mean	SEM
	1	0	0	0	0	0	0	0	0	0	0	0	0	0	0	0	0
	2	0.227256	0.660955	3.2724	0.511197	1.23811	0.465943	2.99628	0.135813	3.3773	0.306806	3.3627	0.0771269	3.42453	0.154369	-1.75982	0.810339
	3	1.58789	1.42327	6.82504	0.369289	2.79003	1.77192	6.46566	0.154916	6.20684	0.461671	6.96929	0.276902	7.72852	0.181544	0.858369	0.613802
	4	1.90496	2.38411	10.0084	0.771631	3.70233	1.41519	9.3278	0.495139	9.59391	0.402935	10.2927	0.41583	11.8288	0.314772	1.96115	0.188853
	5	4.32472	2.58421	13.9553	0.571215	5.98084	1.03304	12.9487	0.607565	13.8723	0.53288	14.3564	0.776163	15.7612	0.36726	3.81892	0.439196
	6	4.58138	3.05947	15.4534	0.528096	6.319	1.15134	14.1919	0.853556	15.0004	0.597479	16.0156	0.599842	17.5689	0.370036	3.65292	0.636028
	7	4.62979	3.03585	17.3273	0.415375	5.74839	1.50912	15.8975	1.1464	17.1279	0.595407	17.8501	0.401993	19.5743	0.187348	4.37943	0.755126
	8	4.62433	3.20347	18.5266	0.580515	5.65501	1.72488	16.4335	0.661	17.8474	0.374452	18.8154	0.66189	20.8811	0.262108	2.87376	0.452986
	9	5.80912	3.24563	21.5269	0.330602	6.60726	1.784	18.2472	1.02822	20.2997	0.423	21.962	0.476522	23.2786	0.595807	3.2326	0.419993
	10	5.83108	3.69008	23.2685	0.187596	5.77646	2.52206	19.0024	1.15629	21.3125	0.203466	22.8447	0.308556	24.9598	0.245183	3.44218	0.0552939
	11	7.19316	3.57972	26.0206	0.303721	6.03452	1.68728	20.722	0.980368	23.0293	0.683032	25.2396	0.392392	27.4211	0.198031	3.2534	0.372735
	12	6.88073	3.44907	27.0316	0.11724	5.53083	1.43344	21.0904	1.03618	23.3729	0.138964	26.2132	0.626864	27.8807	0.166162	2.62024	0.437597
	13	8.01338	3.87503	29.8888	0.21289	6.81572	1.90247	22.0623	1.29332	25.0217	0.658423	28.6988	0.57988	30.3783	0.281755	3.1598	0.109305
	14	8.88163	4.04134	32.1199	0.37883	5.87001	1.51193	23.5484	1.41175	26.8116	0.626886	30.6208	0.505448	31.9998	0.228331	4.05713	0.986371
	15	8.34751	4.42017	33.9833	0.258577	5.87016	2.44799	24.0992	1.30957	27.5731	0.77459	32.6314	0.528105	34.0314	0.370074	3.83911	0.127659
	16	9.0217	4.69819	36.0884	0.466257	5.45278	2.10388	24.748	1.42372	29.2746	0.819566	34.089	0.712861	35.7964	0.349815	4.05554	0.71099
	17	10.2508	4.41924	38.3527	0.823341	6.28211	2.61943	26.2372	1.29043	30.7725	0.788146	35.9575	1.18307	37.6109	0.0927525	4.45507	0.665058
	18	9.05491	4.33125	38.9452	0.563035	4.97828	2.55426	25.2175	1.38039	30.2539	0.730753	35.906	0.758803	37.719	0.21156	2.85011	0.125676
	19	10.3318	4.36249	40.9575	0.786929	4.98358	1.71483	26.4478	1.68725	30.8573	0.930047	37.8638	0.832957	39.4774	0.325267	2.84968	0.214152
	20	10.4168	4.68654	42.6552	0.62355	5.21629	2.29677	26.7825	1.49024	32.1765	1.16515	38.9109	0.937693	40.7331	0.450645	4.57391	0.428924
	21	11.3723	4.23309	43.6934	0.613303	5.44229	2.71293	26.7559	1.74276	32.6643	0.987867	39.7071	0.9981	41.5865	0.361945	3.27714	0.380385
	22	10.1733	4.71314	44.4238	0.728903	4.66512	1.9703	26.9327	1.38391	32.4666	0.518611	39.6113	0.781142	42.0385	0.60343	4.01246	0.711504
	23	11.4062	4.65236	45.8669	0.675528	5.24392	2.25944	27.2039	1.43242	33.1791	0.866103	40.9927	0.672757	43.0913	0.518634	3.80841	0.522563
	24	11.2483	4.87714	46.2535	0.885411	4.56546	2.45455	27.6424	1.33424	33.569	0.790246	41.7634	0.914541	43.7314	0.392713	4.1397	0.59554
	25	12.3468	3.95874	48.3121	0.652241	4.84102	2.29407	28.1178	1.62125	33.928	0.975123	43.2067	0.948268	44.4182	0.623763	4.6634	0.240816
	26	12.0523	4.56188	48.3466	0.537059	3.87981	1.81434	27.9623	1.64716	34.6778	0.863501	42.9438	0.542053	45.0855	0.572289	3.74881	0.173548
	27	12.4692	4.81348	49.1203	0.920378	3.83674	2.44019	28.2137	1.78035	35.1095	1.06258	43.7099	0.755885	46.0387	0.356198	4.47241	0.16223
	28	12.0444	4.59256	50.4854	0.610977	3.53533	2.09008	28.3565	1.66209	34.9111	0.469759	43.8033	0.980546	46.2946	1.02505	4.32457	0.465825
	29	12.6427	4.66947	51.7231	1.07263	3.87608	1.88629	27.9325	1.69166	35.2977	0.825065	44.1336	0.759849	47.1367	1.06109	4.01406	0.379944
	30	13.0588	4.55219	52.9378	0.907052	4.64222	2.43103	29.0431	1.42834	35.9415	0.81338	45.4373	0.595134	47.9919	0.737108	5.46568	0.554791
	31	13.1409	4.23078	53.3399	1.04567	4.44154	2.4539	28.8347	1.5042	36.1213	0.729387	45.8925	0.95246	48.6904	0.808992	6.5996	0.29533
	32	12.796	4.95686	53.5019	0.955519	2.39409	2.41725	28.3444	1.57013	35.9622	0.772292	45.9814	0.813586	48.3064	0.780799	4.67006	0.188472
	33	13.7493	4.29333	54.2124	0.934364	3.88417	2.17468	28.757	1.81299	36.1524	0.587871	46.0847	0.710351	48.7514	1.0877	4.7265	0.703813
	34	14.9282	4.57021	56.5411	0.700071	4.91167	2.75296	29.7602	1.77219	37.4581	0.722842	47.1852	0.555788	50.6872	1.11343	5.99337	0.498555
	35	14.4715	4.62523	56.434	0.736008	3.55853	2.39032	29.5836	1.63388	37.1879	0.711825	47.2892	0.987059	50.461	0.824667	5.90874	0.677878
	36	13.7497	4.47594	56.3261	1.45916	2.77255	2.12593	28.848	1.65611	36.4442	0.797081	47.4976	0.762293	50.1785	0.930255	5.38123	0.666038
	37	14.857	4.53143	56.8661	1.15427	2.47554	2.26799	28.8231	1.68978	36.3692	0.977833	47.0201	0.640401	50.878	1.10436	5.90804	0.568147
	38	14.6684	4.42423	57.3195	1.38066	3.49265	2.02792	28.9035	1.73762	37.0925	0.804133	47.3638	1.06078	51.4472	1.24955	4.85731	1.08246
	39	14.4632	4.39008	58.1101	1.09562	2.43869	2.15338	29.0069	1.74571	37.4947	0.811488	47.6508	1.01913	51.6427	1.53926	4.75364	0.878323
	40	15.3531	4.86041	58.8468	0.768304	3.21824	2.31059	29.7077	1.81295	38.1255	0.904603	48.6966	0.81066	52.7412	1.51063	5.5081	0.128779
	41	15.1891	4.4192	58.8755	1.26632	2.31004	2.56186	28.9635	1.73102	37.2247	1.15902	48.2443	0.565972	52.2349	1.44547	5.1118	0.241661
	42	14.7649	4.49652	59.7341	1.07594	2.30758	2.61523	29.1947	1.71428	37.5502	0.893613	49.0163	0.560664	52.6957	0.99588	5.93353	0.186254
	43	15.9704	4.60286	60.3514	0.901326	2.86566	2.64659	29.5345	1.7651	38.5204	0.9285	49.6262	0.89495	53.1528	1.30163	6.38251	0.24382
	44	15.5816	4.75255	60.729	0.854851	2.11292	3.02365	28.7773	1.95054	37.6941	0.935388	48.8176	0.645494	52.5942	1.2051	6.16645	0.506057
	45	17.0118	4.46937	61.82	1.00392	3.61085	2.91898	30.0558	1.71168	38.5842	0.987209	50.561	0.665348	54.1869	1.3938	5.39312	0.145465
	46	16.7898	4.43064	61.2798	0.767872	2.52413	3.02899	30.1832	1.87954	38.8571	0.599771	50.309	0.371702	54.158	1.34154	6.25399	0.153529
	47	16.1603	4.48934	60.9389	0.673045	1.09273	2.83776	29.1338	2.10215	38.0278	1.15392	49.2846	0.614907	53.2183	1.42948	5.17569	0.731007
	48	16.1905	4.39274	61.1462	0.715313	1.06491	2.85625	28.9619	1.82142	37.9184	0.965695	49.3594	0.960638	53.3463	1.5123	5.16052	0.365864
	49	16.2774	4.53884	61.5803	0.625474	1.41877	3.07219	29.2325	1.87747	37.7902	0.590016	49.4535	0.314823	53.6797	1.47794	5.49499	0.617444
	50	17.5422	4.35668	63.2681	1.05096	2.40995	3.00921	30.2357	1.82003	39.0187	0.70942	51.0475	0.408758	54.8756	1.52923	6.29198	0.472564
	51	16.5005	4.55029	63.4711	0.420534	1.23662	3.27736	29.2745	1.84385	39.1827	0.792141	50.2077	0.659313	54.4303	1.39863	5.47471	0.488604
	52	16.9669	4.45723	63.5009	0.798762	1.18164	3.30329	28.9783	2.08088	38.1683	0.793818	49.8172	0.243829	54.0937	1.18236	5.03218	0.368285
	53	18.357	4.04688	63.8822	0.72594	1.61982	3.61493	30.4662	1.73164	39.2981	1.01658	50.6643	0.202878	55.5401	1.67306	6.05826	0.746742
	54	18.6561	4.19576	64.6546	1.11733	1.71298	3.73437	30.0401	1.9511	39.4496	0.948232	50.4286	0.507731	55.5952	1.46819	5.60122	0.464479
	55	18.5633	4.64756	64.2183	1.18029	1.07095	3.32769	29.6052	2.30466	39.4119	1.05267	51.1697	0.527849	55.8168	1.51221	6.25889	0.737553
	56	18.0367	4.739	63.7539	1.62649	1.00412	2.82918	29.5389	2.03324	39.3683	1.06702	50.319	0.289183	55.6399	1.35149	5.42647	0.268425
	57	18.6642	4.43756	63.6247	1.23753	1.07271	3.18076	29.4948	2.12357	38.8943	0.753037	50.6152	0.385902	55.6654	1.69743	5.19802	0.363533
	58	18.5346	4.23363	63.8889	1.53449	1.44564	3.64226	29.6439	2.12602	39.1633	0.910795	50.5462	0.37491	56.2432	1.60106	5.11645	0.984433
	59	18.5567	4.46115	64.4888	1.13681	0.318781	3.71105	29.1114	2.13821	39.0893	1.07437	50.4959	0.518761	55.9103	1.39229	5.16683	0.47967
	60	19.559	4.1686	65.3972	0.782179	1.27461	3.47414	29.815	2.16986	39.7718	1.06863	51.3453	0.151161	56.7933	1.42164	4.77964	0.38674
	61	19.4337	3.95866	66.0951	0.780554	1.88281	3.09979	30.1955	1.80712	39.306	0.886205	50.9836	0.403441	56.9779	1.56273	5.54711	0.46502
	62	18.5125	4.10794	65.1626	0.581225	0.805886	3.45493	28.733	2.13094	38.6336	0.922866	50.5099	0.202432	56.2712	1.55952	4.335	0.711631
	63	20.2292	4.20154	66.1424	1.26204	2.40768	2.79128	29.9445	2.22526	40.3986	0.945011	50.9659	0.81727	57.6319	1.69263	5.68983	0.19936
	64	19.5748	4.23826	66.1787	0.989496	0.0826081	3.45792	28.9439	2.27227	39.316	0.902813	51.0279	0.491961	55.9532	0.742157	4.85665	0.830361
	65	20.48	4.03858	66.8636	0.635933	0.53729	3.65207	29.8025	2.34597	39.8264	0.836492	50.676	0.596669	56.5843	0.746496	4.69489	0.42791
	66	19.8461	3.94148	65.8372	1.28275	0.591149	3.63155	29.4553	2.31718	39.0452	1.2112	51.06	0.232669	56.5264	0.688588	4.31677	0.118071
	67	19.628	4.22437	65.508	1.4762	0.376387	3.656	29.0584	2.48798	39.1502	1.46977	50.1677	0.738868	56.0794	0.604345	4.66881	0.655389
	68	20.1053	4.07825	65.1554	1.31276	0.0166233	3.72036	29.1455	2.16457	38.7639	1.50915	51.3187	0.750776	56.7925	1.0764	4.40022	0.673551
	69	20.37	4.06215	65.3794	1.63107	-0.373727	3.68064	29.1026	2.05733	39.0896	1.30607	50.9716	0.314604	56.6198	1.05426	4.28822	0.489068
	70	20.7986	3.9614	64.59	1.57342	0.37754	3.07198	29.0731	2.24929	38.9594	1.23846	50.9693	0.609981	56.5662	0.829689	3.37627	0.635898
	71	21.4881	4.24843	65.5685	1.28677	1.18142	3.60776	30.1429	2.1453	39.9677	1.48311	52.1023	0.521386	58.246	1.43574	4.73774	0.0915783
	72	21.7251	4.05638	66.3426	0.812761	0.490911	3.99999	29.7494	2.50559	39.8599	0.909631	51.8489	0.370157	57.4827	0.789106	4.4576	0.344091
	73	22.2976	3.79903	66.3698	0.83572	-0.0668096	3.80535	29.2319	2.46428	39.4809	1.30004	51.7254	0.519151	57.0047	0.693488	4.16931	0.511297
	74	21.8321	4.23683	66.0144	1.3858	-0.762592	3.9462	29.7791	2.3817	39.0339	1.00189	51.1863	0.311405	57.3222	0.913387	4.48505	0.11793
	75	22.2587	4.22045	67.3415	1.24325	-1.06694	3.96356	29.9193	2.69623	39.6006	1.25029	51.378	0.710976	57.4758	0.70325	3.57746	0.664862
	76	22.6951	4.16301	66.386	1.60581	-1.16164	3.85234	29.8095	2.03817	40.0403	1.67558	52.1243	0.227281	57.6454	0.70059	4.8663	0.181276
	77	23.016	4.19793	67.2038	1.10622	0.44624	4.05362	30.3672	2.39679	40.3315	1.20215	51.9708	0.590228	58.0322	0.44393	3.6414	0.473632
	78	22.8201	3.76335	67.6914	1.20023	-0.847461	4.32205	29.5663	2.52906	39.5109	1.59388	50.5142	0.354335	58.0793	0.811173	3.54969	0.411864
	79	23.0784	3.93394	67.3457	1.25613	-0.917032	4.4068	30.0113	2.44067	39.984	1.67225	50.5341	0.428608	57.8357	0.689957	3.75261	0.52015
	80	23.4039	4.00574	67.7377	1.3741	0.0374854	3.48335	29.8737	2.57722	39.6017	1.35112	50.5722	0.327426	57.334	0.426673	3.70005	0.785347
	81	22.9901	3.93275	67.2492	0.990211	-0.634947	4.02203	29.0467	2.37141	38.6929	1.73228	50.5988	0.644409	57.3874	0.582056	2.94831	0.599503
	82	23.8525	4.06576	68.7795	1.96673	-0.632966	3.65257	29.5737	2.42734	39.8957	1.77826	51.6725	0.76837	57.9692	0.881528	2.7416	0.414379
	83	24.0989	3.6869	67.997	1.29429	-0.991017	4.04632	29.8215	2.34011	39.6677	1.20086	52.0095	0.929474	57.5431	1.1165	3.22664	0.185403
	84	23.4652	3.86939	67.4909	1.4411	-0.937397	3.72557	30.117	2.52676	40.0026	1.67325	50.4889	0.411197	57.7047	0.845071	2.86725	0.260338
	85	24.1343	3.92444	66.7818	1.64223	-0.572832	4.07866	30.2772	2.40321	40.2433	1.0665	51.2704	0.977494	58.241	1.31957	3.01699	0.355492
	86	24.0766	3.85048	69.3732	0.315297	-1.14967	4.39859	30.0671	2.1927	40.3251	0.821972	51.166	0.524882	58.7169	1.30124	3.23228	0.680784
	87	23.7332	4.04806	67.7084	1.70959	-2.11012	4.68063	28.7579	2.847	39.0278	1.01525	50.7868	0.497325	58.1066	1.3265	2.92821	0.110167
	88	24.2959	3.82251	66.9717	0.822635	-1.34648	4.17864	29.3346	2.71615	39.2896	1.3833	50.3465	0.242756	57.5457	1.24902	2.40016	0.859483
	89	24.4104	3.47722	68.3544	1.58458	-2.33447	4.23748	29.1897	2.66533	39.9145	1.33674	50.4596	0.976645	58.2915	1.33426	1.92428	0.502999
	90	24.8963	3.65609	68.315	1.52748	-2.86148	4.291	29.3973	2.35207	39.1904	1.72701	51.2866	0.472737	57.6977	1.25986	2.28532	0.318198
	91	25.03	3.80987	66.9401	0.714077	-1.35028	3.73177	29.7222	2.51449	39.8787	1.4106	51.3797	0.748776	58.1635	0.739376	2.99381	0.717164
	92	26.142	3.90596	67.932	0.50973	-2.12638	4.4936	30.6943	2.70432	40.4227	1.63068	51.5818	0.580059	58.9047	1.32959	3.15147	0.693392
	93	25.3348	3.58636	68.1533	1.29625	-2.71103	3.95559	29.1119	2.89353	39.7824	1.13453	51.2378	0.634144	57.8444	1.1071	1.80087	0.51143
	94	25.4333	3.88416	67.0895	0.454778	-2.06167	3.84602	29.3133	2.17626	40.119	1.73078	51.2646	0.815279	58.1446	1.37476	2.44505	0.488287
	95	25.9319	3.55517	66.9914	0.0540459	-2.48296	4.14794	29.453	2.78343	40.1658	1.57424	51.4986	0.495722	57.9971	1.40494	2.4959	0.631446
	96	26.0201	3.76556	68.8381	0.338893	-2.59091	4.61988	30.4427	2.50744	39.3709	1.338	50.6376	0.702309	58.2659	1.5398	2.0197	0.575022
	97	25.5503	3.78072	66.7231	1.23963	-3.11378	4.49761	28.9953	2.64918	39.4296	1.29766	50.9983	0.460312	57.3943	1.11223	1.68014	0.404839
	98	26.5424	3.83158	68.095	1.26603	-1.59128	4.07383	30.6187	2.53407	40.1562	1.56507	52.0927	0.840679	58.3425	1.16259	2.74492	1.11693
	99	27.4214	3.73364	67.7337	0.764863	-2.90371	3.63809	30.221	2.42339	40.386	1.29331	51.1214	1.0602	59.1011	1.22967	1.73804	0.358345
	100	25.1201	5.03187	66.7877	0.979029	-2.36214	4.07273	30.3062	2.78323	40.1283	1.46668	51.2355	0.992857	58.1019	1.58085	1.6671	0.353506
	101	26.0614	4.54414	68.9397	1.05355	-2.50001	4.46651	29.6997	2.7851	39.5412	1.03466	51.4534	0.7134	58.1115	1.03139	2.43103	0.331372
	102	27.0358	4.20464	68.1749	1.44725	-2.21973	3.51472	30.8	2.71813	40.2711	1.81451	51.6183	1.0753	59.6959	1.71032	2.33919	0.40514
	103	26.2619	4.76481	67.4148	0.778547	-2.43668	3.9061	29.8002	2.91281	40.7726	1.03849	51.5997	1.09724	59.565	1.80551	2.69213	0.121098
	104	26.55	4.84674	70.3142	0.731065	-1.53529	4.14689	30.7036	2.65612	40.7458	1.6969	51.9014	0.22641	60.24	2.16522	3.59127	0.139066
	105	28.2124	3.42305	67.46	1.04387	-3.58436	4.24725	29.6495	2.66354	39.1172	1.6177	52.0441	0.11016	58.6845	1.56433	1.0968	0.646006
	106	24.962	5.77041	68.3167	0.844898	-3.64093	4.0343	29.3609	2.66227	38.9633	1.59483	50.7667	0.647064	58.5596	1.51034	2.07389	0.631289
	107	27.1226	4.67288	69.4711	1.14413	-2.173	3.78827	30.3514	2.64124	40.7386	0.984237	51.9511	0.717553	58.6656	1.11422	2.04041	0.75328
	108	29.3752	3.52366	67.7075	0.90125	-1.92424	4.188	30.6857	2.78849	40.1428	1.22046	52.4539	0.475645	60.3106	1.64922	2.43873	0.549826
	109	25.9589	5.84436	68.1732	1.19949	-1.77875	3.84066	30.4366	2.78491	39.9409	0.970763	51.922	1.05631	59.4485	1.44053	2.30035	0.645838
	110	26.4721	4.96098	66.9521	0.487665	-2.78704	3.72307	29.9252	2.54179	39.6372	1.37562	50.8825	0.89851	59.4641	0.265314	1.73425	0.498141
	111	25.9536	5.38381	67.6307	1.13188	-4.03783	4.32111	30.0827	2.49976	39.3478	1.09968	51.0537	0.516333	58.8059	0.86691	2.23807	0.505475
	112	26.3353	5.97374	68.4313	0.937097	-1.98988	4.12377	30.676	2.8829	40.9556	0.813054	51.946	1.1466	58.9121	1.24786	3.00644	0.445683
	113	27.8539	4.6619	69.5785	1.035	-2.91317	3.83037	30.6563	2.75393	41.4675	1.30599	51.8124	0.878411	60.6129	1.59575	2.37989	0.476885
	114	28.3347	4.90244	69.4809	0.328219	-3.42748	4.0556	30.3528	2.63116	41.0491	1.23798	51.854	0.909975	59.4892	1.50124	1.33853	0.755952
	115	28.8618	4.07631	68.778	0.996227	-2.98377	3.54209	30.2069	2.66846	40.4414	1.58038	51.6199	0.423245	60.0282	0.775842	1.66019	0.561984
	116	28.4999	4.28311	68.9524	0.903104	-3.32739	4.22301	30.2183	2.83824	40.4961	1.00857	51.6099	0.820596	60.1479	1.11206	2.16242	0.959169
	117	27.7752	5.02251	68.4444	1.41813	-3.93473	3.95726	30.4153	2.82187	40.4257	0.965177	52.4797	1.00218	60.3065	1.73967	1.76082	0.835559
	118	28.3127	5.28112	68.3071	1.15813	-4.35152	4.83518	30.7595	2.90567	41.5996	0.847222	51.974	0.946004	60.2449	1.36618	1.93642	0.941625
	119	27.4309	5.47912	67.6355	1.09301	-4.99764	3.86924	30.3159	2.43246	40.9327	1.45929	51.052	0.927008	59.4684	1.11342	1.9769	0.597858
	120	27.9242	4.97358	68.6098	0.764326	-3.67281	3.92778	29.8567	2.92756	40.4878	1.20559	51.13	1.17856	59.0007	0.95551	0.816889	0.555425

## Sheet: SuppFig3f
		BAX		BAX + 40 µM EO		BAX + 20 µM EO		BAX + 10 µM EO
	Time (min)
	0	-1.61229	1.61229	0	0	0	0	0	0
	1	-3.32973	0.534725	-3.37046	0.768616	-2.67918	0.152557	-4.07244	0.427341
	2	-2.22951	0.640211	-2.1409	0.855863	-2.31304	0.669332	-2.97184	0.11088
	3	-0.0889326	1.52027	-0.202472	0.789281	-0.525837	0.762725	-0.749067	0.270116
	4	1.226	1.2828	-0.0588396	1.02777	2.17069	0.754325	1.18248	0.427196
	5	1.83782	1.67067	-0.686986	0.989189	3.39099	1.35797	1.75664	0.515404
	6	2.15066	1.80523	0.236636	0.938597	3.53876	1.39677	2.23378	0.413543
	7	2.08122	1.74606	-0.0445786	1.5696	4.46866	1.13576	3.01491	0.330361
	8	3.93315	2.01819	1.98967	1.34515	5.50148	1.07666	4.26071	0.461368
	9	4.61891	2.4565	1.98055	1.93347	6.37762	1.14341	5.86936	0.509033
	10	6.46232	1.48718	3.0862	1.25661	8.82255	1.557	8.25991	0.565795
	11	7.72439	2.27727	5.30023	1.67693	10.5735	1.6777	9.70383	0.405865
	12	9.21132	1.67493	6.0996	1.79151	11.4207	1.4835	10.4986	0.31512
	13	9.32138	1.79259	6.01551	1.37735	11.0523	1.49378	10.702	0.521255
	14	10.7694	2.05415	6.86922	1.59787	12.3725	1.81467	12.3313	0.273842
	15	10.8806	1.55791	5.73551	1.95233	13.1205	1.55486	12.4331	0.367849
	16	12.0017	2.1404	7.45456	1.38291	14.4485	1.68503	13.7163	0.335771
	17	13.3552	2.00193	7.81975	1.69088	15.1623	2.09397	14.2629	0.276568
	18	13.2921	1.89933	8.27317	1.62702	15.3191	1.97457	14.9142	0.436177
	19	14.8339	1.96488	8.92145	2.15868	15.6447	1.94972	15.6856	0.305752
	20	14.7527	2.28719	7.77919	2.06614	15.7347	1.96025	15.4167	0.720124
	21	16.5073	1.91623	8.99957	1.99864	17.1744	1.86934	17.0813	0.579614
	22	16.4385	1.78068	9.25566	1.84746	17.4877	2.10504	18.1979	0.525939
	23	17.1124	2.02558	9.59843	2.39813	17.3926	1.93284	17.8455	0.165586
	24	17.5326	2.26201	8.84693	2.24278	17.452	1.91437	17.5284	0.335957
	25	17.8286	2.0224	8.78353	1.94934	18.0815	2.09587	18.3355	0.374961
	26	17.9337	2.16366	8.84717	2.02287	18.2775	2.27147	18.0874	0.408643
	27	17.5831	2.24475	8.72226	2.4473	17.6947	2.3173	18.9711	0.576476
	28	19.5459	2.07906	10.1071	1.99283	19.423	2.04163	19.8936	0.401649
	29	19.1568	2.2704	9.68562	2.3222	18.7969	1.92259	19.5644	0.3557
	30	19.5786	2.04244	10.4312	2.60648	19.3273	2.16983	20.1108	0.343485
	31	19.2575	1.97474	10.1518	2.81474	18.931	2.66191	19.5781	0.562917
	32	21.162	2.43133	11.5303	2.07478	20.6319	2.36173	21.0955	0.443386
	33	21.7539	2.24989	11.3936	2.49908	21.0561	2.4076	21.5778	0.531212
	34	21.3341	2.45085	10.2361	2.54686	20.2494	2.36416	20.5594	0.400666
	35	22.0734	2.70912	11.2004	2.6759	20.6522	2.24619	21.4951	0.666231
	36	22.785	2.54	11.9482	2.55498	21.5605	2.22976	22.1101	0.602942
	37	22.8491	2.48231	10.2963	2.83573	20.3932	2.48213	21.5728	0.545397
	38	22.6375	2.73946	10.8146	2.587	20.8976	2.13539	21.0667	0.251694
	39	23.023	2.58991	10.7645	3.13124	20.5552	2.35469	21.3508	0.362708
	40	23.9662	2.37412	10.4645	2.46151	21.4681	2.45477	22.8997	0.136266
	41	23.96	2.6421	10.7123	2.56335	20.7414	2.09527	22.2648	0.10854
	42	23.5999	3.16401	11.3235	2.61734	20.6722	2.22916	22.2159	0.228072
	43	24.8925	2.79199	11.7697	2.70913	21.7369	2.18005	22.9731	0.566693
	44	25.082	2.80367	11.3321	2.96054	21.4469	2.43476	23.1416	0.527017
	45	24.8993	2.68843	11.1841	2.4827	21.3778	2.48567	22.8773	0.266076
	46	25.8287	2.96541	11.3345	2.67541	21.822	2.43856	23.4856	0.234181
	47	26.8886	3.06427	12.6764	2.55793	23.2291	2.3814	24.3049	0.440515
	48	27.1675	3.26892	13.2001	2.67399	23.062	2.475	24.9978	0.593668
	49	25.9063	3.29506	11.7996	2.97186	21.5939	2.44149	23.4797	0.205409
	50	26.6767	3.30087	12.2609	2.9691	22.8715	2.44588	24.4353	0.553681
	51	27.8356	3.11416	12.4423	2.24323	21.9057	2.14859	24.4503	0.37763
	52	27.6177	2.86226	12.3178	3.08808	22.3093	2.27089	24.1232	0.521384
	53	28.62	3.1224	12.5886	2.56099	23.2042	2.43668	25.2812	0.715033
	54	28.9661	2.95287	13.302	3.06436	23.6733	2.44461	25.6838	0.234231
	55	28.0866	2.89376	12.5502	2.8765	23.292	2.69157	25.0317	0.45547
	56	28.4257	3.12354	12.3338	2.10476	22.6403	2.49201	24.2778	0.429566
	57	28.9056	2.63535	12.748	2.35807	23.4593	2.78507	25.5481	0.327168
	58	29.8407	3.41864	12.2429	2.84925	23.5805	2.58618	25.3633	0.63172
	59	31.0676	3.42617	13.322	2.22572	24.6785	2.43023	26.6842	0.660954
	60	29.4759	3.41883	12.1846	2.76819	23.5508	2.65422	25.3826	0.393557
	61	30.0481	3.39873	11.8772	2.9614	23.0376	2.43546	25.5546	0.775237
	62	30.7165	2.07887	13.6083	2.01044	24.4298	2.7724	26.682	0.696564
	63	28.9439	1.28634	12.373	2.47132	23.0203	2.41431	25.8673	0.295109
	64	31.478	2.96695	11.4305	2.08046	22.686	2.79314	25.4005	0.398392
	65	31.1046	2.91058	12.6148	2.78393	23.6261	2.48095	25.826	0.715403
	66	30.4857	1.96763	12.7959	2.58015	23.4492	2.43853	25.9983	0.525267
	67	31.0394	1.62193	13.6453	3.08127	24.8616	2.76832	27.5876	0.713028
	68	31.8933	2.50599	12.7069	2.50516	23.4732	2.54859	26.3757	0.291375
	69	31.7815	2.06901	12.3303	2.4953	23.9126	2.63012	27.0567	0.324862
	70	32.4403	0.811659	13.5459	2.86669	24.4075	2.55346	27.6564	0.59371
	71	30.6095	1.58339	12.0047	2.75498	23.7501	2.56269	26.6724	0.199401
	72	32.2387	1.1964	13.1302	2.85221	24.5066	2.37387	27.2721	0.485724
	73	32.2593	1.51353	11.7648	2.43536	23.877	2.54567	27.1814	0.782197
	74	33.076	1.30464	12.9052	2.78305	24.6852	2.37699	28.2815	0.297643
	75	33.3755	1.20569	12.6249	2.24522	24.0342	2.55936	28.0621	0.517564
	76	34.6773	2.01964	12.9107	2.67868	24.3733	2.43193	27.8903	0.185529
	77	34.602	1.77777	13.5214	2.36472	25.2582	2.70771	28.5297	0.649671
	78	32.8132	0.785818	12.7619	1.75252	24.3599	2.83964	27.6771	0.73934
	79	33.5275	1.10267	13.429	2.79052	24.9598	2.29212	28.727	0.537558
	80	33.7513	1.27401	12.4491	1.73229	24.4406	2.70507	28.6765	0.304274
	81	35.589	1.873	13.6727	2.42711	25.6686	2.77297	29.5283	0.4606
	82	33.9912	1.05052	12.8505	2.23363	24.7514	2.93212	28.3209	0.165258
	83	35.0893	0.937829	14.047	2.78893	25.5303	2.89033	29.1245	0.0828754
	84	34.1768	0.689047	13.4285	2.33039	24.7837	2.74496	28.5648	0.642694
	85	35.3421	1.54862	12.9336	2.01127	24.7099	2.3415	28.7112	0.594603
	86	35.5722	0.983249	13.9155	2.26727	25.5664	2.75311	29.208	0.0957723
	87	37.3136	1.74974	13.5229	2.01151	25.8563	2.56201	29.8162	0.500318
	88	36.6442	0.734432	15.4291	2.5866	25.9355	2.4309	30.2437	0.459943
	89	35.9945	0.843483	14.4242	2.28965	25.8639	2.6211	29.6261	0.244874
	90	36.0156	1.13248	14.1268	2.22544	26.7176	2.58246	30.0506	0.626305
	91	36.1955	0.962049	13.7066	2.27403	25.5692	2.91691	29.7807	0.571752
	92	36.4771	0.880829	12.8116	2.30031	25.28	2.47977	29.5112	0.395306
	93	36.5589	0.981556	14.2512	2.34695	26.074	2.89303	30.5148	0.618155
	94	36.2193	0.47729	12.2563	1.95642	25.61	2.75228	29.6054	0.225989
	95	34.752	1.53924	14.4189	2.03837	26.8349	2.90876	30.4585	0.438855
	96	37.3709	0.753822	14.5045	2.24257	25.9648	2.73661	30.838	0.706799
	97	35.4796	1.32341	11.6596	2.75357	25.5875	2.95102	30.3707	0.335664
	98	36.9646	0.274723	13.6859	2.34362	26.0962	2.5209	30.9284	0.304405
	99	37.2828	1.22914	13.9676	2.40993	25.8854	2.53727	30.2935	0.368005
	100	37.9324	2.07688	12.7132	2.13533	25.077	2.94255	30.3775	0.38682
	101	36.6641	0.951238	13.0962	2.46528	25.7931	2.55842	30.6439	0.336768
	102	37.9557	1.02002	12.4192	2.01826	26.0377	2.99118	31.6325	0.511369
	103	38.5418	1.16932	13.0934	2.28027	26.0097	2.92512	30.636	0.368104
	104	35.8084	2.07495	13.3742	2.41169	26.1787	2.92746	31.5575	0.410154
	105	35.849	2.25487	13.4853	2.2514	26.1958	2.87817	31.1157	0.499581
	106	37.2496	2.39811	14.0902	2.02326	26.6024	2.65852	31.8449	0.53454
	107	35.1623	2.50218	12.5795	2.73278	25.6918	2.91603	31.1107	0.1913
	108	39.1974	2.53561	13.4526	2.36226	26.1927	2.76114	31.3037	0.653819
	109	38.3561	1.6681	14.744	2.42414	26.7066	2.82224	32.5198	0.571507
	110	36.1051	2.33222	11.9573	2.04974	26.0904	2.82109	31.8015	0.521892
	111	36.3889	2.39102	12.6385	1.7687	26.602	2.76906	31.7476	0.287686
	112	38.1435	1.46371	13.0813	2.12295	25.858	2.76211	31.2256	0.529702
	113	37.4032	3.01472	12.1873	2.28879	25.6117	2.78548	30.9851	0.297155
	114	36.8336	1.58594	14.2022	2.87695	26.0349	3.11571	31.3061	0.238763
	115	34.5455	2.48575	12.1964	2.55439	25.767	2.68196	31.0047	0.481469
	116	35.9661	2.14367	12.9707	1.37691	25.6896	2.82519	31.2424	0.686085
	117	35.2822	2.46109	11.6033	1.90762	25.527	2.74535	30.9475	0.467618
	118	37.611	2.84016	13.339	1.67957	25.8438	2.51506	30.9558	0.541318
	119	37.1334	4.41966	13.2834	2.25184	25.6778	2.9876	31.6198	0.455271
	120	37.0208	3.28458	13.8852	1.39756	26.6016	2.73895	32.468	0.423402
	121	39.1792	1.73945	11.2829	1.68095	25.8031	2.80426	31.0537	0.782323
	122	37.0566	2.89263	12.0857	2.0816	26.6758	2.68449	31.7439	0.0975336

## Sheet: SuppFi3g
		BAX	BAX + 10 µM EO	BAX + 20 µM EO	BAX + 40 µM EO
		34.2518	31.7392	25.9891	16.2187
		42.841	31.9152	22.4077	9.58608
		34.0771	31.5774	31.6307	10.4522
	Mean	37.06	31.74	26.68	12.09
	SEM	2.893	0.09753	2.684	2.082

## Sheet: SuppFig3h
		Full membrane from SuppFig3h. Lanes 1-7 are IP and 8-14 are 10% loading.
	Lane	IP	Intensity		Conditions	Ratio
	1	DMSO	1519.12		DMSO	0.138289
	2	0.1% Triton	23208.5		0.1% Triton	1.52745
	3	4X BIM	14745.2		4X BIM	1.27287
	4	5X EO	1680.01		5X EO	0.161523
	5	10X EO	2153.65		10X EO	0.188487
	6	4X BIM + 5X EO	8334.47		4X BIM + 5X EO	0.716184
	7	4X BIM + 10X EO	7409.28		4X BIM + 10X EO	0.465799
	Lane	Loading	Intensity
	8	DMSO	10985.1
	9	0.1% Triton	15194.2
	10	4X BIM	11584.2
	11	5X EO	10401
	12	10X EO	11426
	13	4X BIM + 5X EO	11637.3
	14	4X BIM + 10X EO	15906.6
